# Supplementary material for: The intracellular parasite Anncaliia algerae induces a massive miRNA down-regulation in human cells
Source: Noncoding RNA Res. 2023 May 18;8(3):363–75. doi: 10.1016/j.ncrna.2023.05.003 (PMC10238475; doi:10.1016/j.ncrna.2023.05.003)
Supplement: Multimedia component 1 [file mmc1.zip › S1 File.ods]

## Sheet: PC Loadings
PC1	PC2	PC3	PC4	PC5	PC6	PC7	PC8	PC9	PC10	PC11	PC12	PC13	PC14	PC15	PC16	PC17	PC18	PC19	PC20	PC21	PC22	PC23	PC24	PC25	PC26	PC27	PC28	PC29	PC30
hsa-miR-146b-5p	-0.0600133712025246	-0.0177593683975599	-0.0252243402469109	-0.0345774642044395	0.0127340738139835	0.0104592783680246	-0.00980409243141758	-0.00798471059501671	0.0144936237453372	-0.00670400623406728	0.00182919462512091	0.000303191309407538	0.0012586540801466	-0.00259180682792707	-0.00166604445970949	-0.0100901675358133	-0.0143151073797251	-0.0252368525618777	-0.0158179485838455	0.00576710573129283	-0.0277960876609385	0.00764469298891825	-0.0212109248912928	0.0199134054837648	0.0338026237894574	0.0196051537245601	-0.00799849018970819	-0.0081741983850893	-0.0268065705350613	-0.0613719802086531
hsa-let-7f-5p	-0.0600223807044417	-0.0213903942322077	0.00651743036328644	-0.00857133029129689	0.00793828735879107	-0.00332107918705255	-0.00115759875014845	0.00825017061796552	0.00368829463396659	-0.00915033900839475	0.00874706521398941	-0.0123161350207864	0.00268577449816688	0.00361091225753383	0.00378727747573464	0.00249088176824283	-0.0107475151966994	-0.0312783126562782	0.00229382187594785	-0.00397940272846814	-0.0234118322407291	-0.00608552499454039	0.0172567319313422	0.0157518017632843	0.0201441225046429	0.00220871090830801	-0.0148545228271254	0.0181409168060771	-0.0189654742693873	-0.0700149884443353
hsa-miR-196a-5p	-0.0595850557297538	-0.0138143058064645	0.00453894147125183	-0.00514189355573871	0.00474992294795474	-0.000260621351450087	-0.000730905783077266	0.0069626365373161	0.00303441446796449	-0.00513969880284853	0.00379557113089813	-0.0103678306077971	0.00251084469202057	0.00794508177698383	0.00290785970227016	0.000989906768971962	-0.00779463662002247	-0.0249322920510913	0.00888368588347337	-0.00521584329281295	-0.0194336954555306	-0.00868006628058072	0.00244849505490035	0.0168740895674638	0.012077937821464	0.0086531094832978	-0.00593085191606998	0.0088472334370995	-0.0224040910904202	0.121758020394935
hsa-let-7e-5p	-0.0590464744228401	-0.0200477004642254	-0.0066044629015656	-0.00524500155125827	0.00355645413413155	-0.0067136069828386	-0.000369145350724014	0.00811154053471265	0.00801422184969435	-0.00430758659626663	0.00996513286670766	-0.0101419278802557	0.00398741541466338	0.00677542498762662	0.00427606872828437	0.00194640165884162	-0.0136467614913048	-0.026084298098143	0.00475510087087755	-0.000170988471461468	-0.009523288763323	0.000683978488820071	0.00488032802872007	0.0144133121212415	0.00796388636450972	0.00229793379330274	-0.00563059240268032	0.00712370911157452	-0.0152939361815756	0.0481812644774677
hsa-miR-21-5p	-0.0593185087387568	-0.00124854218986108	0.0108574485174742	0.00829325900014674	0.00243133880196844	0.00592125304038671	-0.00344284121055822	0.00446432378175521	-0.00497057232423238	-0.00113595082680212	0.00618759940942648	-0.00941039793814753	0.00175842369029755	-0.000306029730075159	0.0137339091885008	0.000198106730147576	0.00178930210477069	-0.018346501013879	0.0121224514823666	-0.00174342895445455	-0.0218065053978232	-0.00893657592757044	0.00434930029689459	0.0191413292257816	0.00719793287657614	0.00710263211351164	0.00193125516576122	-0.00617369351833172	-0.0225348266066386	0.183190891424719
hsa-miR-409-5p	-0.0505059438086722	-0.0644358176519927	-0.0162935640930563	-0.015982911923742	0.0231835674733088	-0.000142623164199814	0.0238548009033811	0.00274721287785723	0.000973760795175521	0.0192619573730133	-0.00573653734107011	0.0021572957422822	0.0121204485913326	0.0167243251817303	-0.0323166395543729	0.0129117532372143	0.0437801958342047	-0.00432261672092947	0.00731545003364953	-0.0101624854734672	-0.00638087455510819	0.0128127534302527	-0.0251588753983429	0.00871118263183822	-0.0101738939167769	0.00328797293147782	-0.00827628497813286	-0.0572437027201146	-0.0363598389965146	0.12754864577717
hsa-miR-98-5p	-0.0582731249035114	-0.0126022357348033	0.00548858228168636	-0.00428176938517921	0.00439615898520296	-0.000656209285803631	-0.0071250897243439	0.0103299791393919	0.0028412376248155	-0.00929297043512856	0.0120682049149425	-0.0120770951778794	0.00488764668342267	0.00299934930968914	0.00863524045282873	-0.00370812709710024	-0.0128447311050902	-0.021416328392005	0.000152730150290082	-0.00471607262237187	-0.02528354476666	0.00206008042772859	0.0141682149573594	0.0193944883553947	0.0233512161786459	0.00642444993922947	-0.00316312327524882	0.0213632412463752	-0.0209431101898088	0.00242382296723934
hsa-let-7c-5p	-0.0569489916115225	-0.0164954686490769	-0.00572574154056933	-0.00985377600647953	0.00521565594358625	-0.00640393407383719	-0.0041296324447142	0.01134648769592	0.00952003719042628	-0.00743135634531618	0.0104063140534807	-0.0059764987151426	0.0020211192361184	0.00449294670659581	0.00461748304474501	0.00351416287735972	-0.0146743259414476	-0.0208647662992343	0.00292938028128634	-0.00345032158311965	-0.00312027516782427	-0.00039094316843885	0.020395932892483	0.0175777391029112	0.012193404207319	-0.000544590237671577	-0.00197258714434233	0.0033198823777374	-0.0238981748878601	0.103851668536825
hsa-miR-10b-5p	-0.0571235948708034	-0.00451414012603943	0.0136285129545391	0.0100991564608487	0.0102829314565473	0.0090758388538022	-0.0033029392028703	-0.00630714677819617	-0.0031843432807496	0.00593416853856681	-0.00272679951532834	-0.00854581270955343	-0.00213881855311115	-0.0045531381924358	0.0043142550080208	-0.00252831642616671	0.012301318356223	-0.00533067078055696	0.0153437963885062	-0.00137475777971016	-0.0175232052838462	-0.00088280492794844	-0.0117688473602612	0.0168778803212982	0.00368787406087059	0.0243813610794607	-0.00156314761483966	0.00727041167761345	-0.0341634665431937	-0.0615624882013188
hsa-miR-26b-5p	-0.0571836234205565	-0.0097666300008161	0.00509822824186877	-0.00585474256312515	0.000284295555125037	0.000954526016453486	0.00174102759294253	0.00345053961574903	-0.000405338293584351	-0.00407056868625732	0.0101506918974049	-0.00794920455611652	0.00261663154728111	0.00418706620954798	0.00258911831974874	-0.000744519317492129	-0.0027929286146002	-0.019864078665975	0.0052035525985085	-0.00731896964273355	-0.019075899423217	-0.00489144104608434	0.000857729429206482	0.0262419020114612	0.0164027654361799	0.00736595065167151	0.0101909575826281	-0.00534951402066679	-0.0312057016973697	-0.44926891512757
hsa-miR-196b-5p	-0.0565997627193688	-0.0171110128814805	-0.00325966578010973	-0.00970824061426411	-0.00202598982285463	0.000506331341179181	0.00176328445109695	0.00645156020206582	0.00476595476642527	-0.00185317856252261	0.0028450011800672	-0.00521331134969015	0.00513332222835381	0.00456218507223485	0.00208463802697413	0.00144612527951898	-0.010249617841205	-0.0200871970791612	0.0080816055687394	-0.00260002120139084	-0.0110512552691427	-0.0118685703121721	0.00626002878474894	0.0288681922813055	0.00420923625088573	0.0155929268434734	-0.00401491644800681	-0.00450209486315553	-0.0243520256060751	-0.0738476122168035
hsa-miR-134-5p	-0.0561337869551276	-0.00075532194219438	-0.0231255885109829	-0.00156443540360383	-0.000174454272257479	-0.00231870079414955	-0.00551807783394105	-0.000375193642910169	0.00832818865061334	-0.00222600224138981	0.00385770275604769	-0.000240920308646233	-0.000859559391425038	0.000772247047837656	0.00887841365612005	-0.00470512712139331	-0.0143515883135769	-0.014715377275005	0.00990598492198345	0.00217631580235784	-0.00679940101682277	-0.00496220036843962	0.0138391953427495	0.0288517284548863	0.00644097384994695	0.00177899530122962	0.00684783043638923	0.00998931934230537	-0.0174946915007222	0.140078661916472
hsa-let-7b-5p	-0.0539723108743323	-0.0101893485338552	-0.0207032896484819	-0.0442293287857822	0.00471004877113573	-0.00584888923135624	-0.00637027528939864	0.00721619675942301	0.0060764162833306	-0.00871210941426701	0.0089496576758383	-0.00568609670596276	0.000217198960160454	-0.0022287595528685	0.00430674217986462	0.000100049039150893	-0.0128161829123947	-0.0226714160832198	0.00580297101545031	-0.00357385350860908	0.000180309943339449	0.00199266238305295	0.0127405248776647	0.0293503006582035	0.0221566117904935	-0.00198300396019575	-0.00546854973183422	0.0053314050471004	-0.019891988750709	0.167148925430345
hsa-let-7a-5p	-0.0553961153812643	-0.0131932956760338	-0.00188392968125339	-0.00436568437357303	0.00223767746682266	-0.00849180491415261	-0.00395783319134885	0.00987548696642769	0.00535149409484449	-0.00629914111476219	0.0102811914949844	-0.00689866221356072	0.000162761320943703	0.00223671928623267	0.00440415448870257	0.004716932597874	-0.00902812466651694	-0.0126308021152325	0.00326874341821045	-0.00464253755803951	-0.00538055321587023	0.00019769315367127	0.0159914489325572	0.0149235212766027	0.00992346760619904	0.00192212059248132	-0.00965516543228622	-0.0148380023101054	-0.00420654943281598	0.281919452386571
hsa-miR-654-5p	-0.054286500219694	-0.0133662236787221	-0.022761275763831	-0.0281154543391288	0.00511659480967032	0.00377353164308369	5.71448901147579e-05	-0.00693013090024094	0.0062046380017481	-0.000741505472408349	-0.00416862500438757	0.00249332229297108	0.00499996618717401	0.00137959984393326	-0.00487326196461783	-0.000732775850779432	-0.00412896884711625	-0.00416840768833465	0.0110001750433292	0.00124384833956106	-0.0113046015478137	0.00257520459325802	-0.0175535661553801	0.0179101685724936	0.00624307991034032	0.0155716146526154	0.000624578420636943	-0.00314201613643545	-0.015429048901976	0.0909382125377785
hsa-let-7g-5p	-0.055062923181249	0.00133544767903368	-0.00181080817216694	-0.00075966372492023	0.00697086498803695	-0.00459802950070477	-0.012353403279709	0.00689768122451181	0.00352316362148334	-0.00732048529021212	0.0060091152877126	-0.00975337990608763	-0.00336642032037625	-0.00233378510276259	0.00843647042745351	-0.0038930150130513	-0.0127626032673139	-0.0247247270950487	0.00994538502678772	-0.00903388144855989	-0.0133657816660917	0.00125918391379338	0.0214585653466207	0.0286800882270659	0.0139741368087772	-0.00127386990609767	-0.00932935486925507	0.0135169923863587	-0.016320332164797	-0.352201223075977
hsa-miR-100-5p	-0.0536084194562795	-0.0262111455661469	-0.00305804904860803	0.00341496162050506	0.0196211870902044	0.000673831985690283	0.0109916042032969	-0.00362093053813575	-0.00575123904289862	0.0134989381448341	-0.00477070840329828	-0.00416915452167583	0.00142790790299569	0.00590431151314219	-0.0116306345191138	0.00503275907496305	0.0226278607212477	0.00147331222697029	0.0143836570148667	-0.00474221624221193	0.00158889500506962	-0.000294113109615102	-0.020357592087764	0.0115476000968803	-0.0082034000671099	0.0110595152436083	-0.00955241385139192	-0.0495668098609904	-0.0345378505723442	-0.12048731681412
hsa-miR-34c-5p	-0.0549326059679637	0.00302903529496679	-0.00637364628688612	0.0126078254323733	-0.00410077580111212	-0.000189708119760613	-0.00770469004759769	0.00424549191563197	0.00395551866397422	-0.0013894648465495	-0.000292000501580121	-0.00234062039976812	-0.00081043488616623	-0.00343267967916907	0.0138313193620819	-6.90311245936856e-05	-0.0145279736990694	-0.0154510593216799	0.0138023827115871	0.00143261178257754	-0.0207825833039021	-0.00184712274858033	0.0180923572956531	0.017178155579119	0.00460205074810579	0.00776303893563485	0.00652352947535857	0.00155088937754785	-0.00981073421469435	-0.0484227507516746
hsa-miR-193b-5p	-0.0538015661103884	-0.0308008471873418	-0.014832068720368	-0.00638316110365757	-0.000598331446432733	-0.00711435980696707	0.00557833842830569	0.00590760324391872	0.00919263062718933	-0.00757861398527088	0.00306102816839225	0.00275283280449725	0.00643126731323491	0.00488597948682693	0.00163206958579351	0.00534678166971198	-0.0113559469737775	-0.0118485142892764	-0.00539155452043237	0.00174095204552556	-0.000763893882901393	-0.00963292474980408	0.00834763424403562	0.007315057889479	-0.00998471422470125	-0.00824552653444789	0.0102210026963016	-0.00270984615822108	0.000412552527016224	0.0160857987470035
hsa-miR-335-3p	-0.0537133770478046	-0.0162850575453482	0.0263057821077273	-0.00871455610681908	-0.00943806443839767	0.00755432449726165	0.00480262426036898	0.00776621238679087	0.00487054701332487	-0.00507024177748706	0.00617032468849379	-0.00728186327590893	0.000417688303015313	0.000203688421231348	-0.000865694751528785	0.000175206569129967	-0.0247813485946451	0.000907152194759713	-0.0186345548735363	0.00427841179491365	-0.00617515134484796	0.0048426346962947	-0.00121223108686737	0.00220633731534641	0.0201219868145995	0.0267497946569606	-0.00771630413839346	-0.0437935639115642	-0.0216060267972439	0.164381713200886
hsa-miR-127-3p	-0.0549391188988276	-0.0102712065669088	-0.0108854724681665	0.00817472087978682	0.00780186081928041	0.00312619269319653	-0.000311039481792904	-0.000384323940442756	0.00214727750357639	0.000987248260770199	-0.0086283699417536	-0.00483173619074086	-0.000264140688705257	0.0018542388071814	0.00190573913163066	0.00209835374667481	-0.00331177713452441	-0.0059236228080281	0.0168210222331136	-0.000922251619021334	0.00180942202244159	-0.00587551440859886	-0.000471112791190566	0.021187403537279	-0.0183948992934333	0.00641404234258705	0.00125583990193054	-0.0223045247889121	-0.0226007098930825	-0.0350146893218171
hsa-let-7d-5p	-0.0547417078777476	0.00477509923709265	0.00252018666185103	0.00558247523825108	-0.00152331970233934	-0.0052359050164831	-0.00694032687256603	0.0073713986268355	-0.000201393285721346	-0.00525122962211764	0.00486053684588699	-0.00506265576560561	-0.00407697585447629	-0.00284510125679258	0.0104598326954055	-0.000311445371962384	-0.0128826779912048	-0.019909063204574	0.00741614944192849	-0.00708251273639375	-0.00959142604327787	-0.00369581590685834	0.0169914648101488	0.0249310892029166	0.00639631676318454	0.00100067386872689	-0.000219629134023733	0.00121606504751419	-0.0177410876121653	-0.112119644341246
hsa-miR-342-5p	-0.054282450460854	-0.00305573578287311	-0.0206646066095589	-0.0108385515808615	0.00341513181906904	-0.0121122860078952	0.00286132040173459	0.000571405706038032	0.00987583911542373	-0.00730744962450558	-0.00566806331038022	-0.00459435135922666	0.000968318747232926	0.00172809808262966	0.00435981700149629	0.0105661488562115	-0.00640097231433409	-0.00708411993636861	-0.00285334507567779	0.011243102945919	0.00284637322984154	-0.0124163387879674	0.00139166156492175	-0.00921307550455185	-0.0207672704932611	0.00230065665849615	-0.00290508473782607	-0.00216269602158331	-0.0182302840777592	0.193206302076479
hsa-miR-423-5p	-0.054417947683188	-0.00916559084468778	-0.014791794986361	0.00400771518771431	0.0063275854542387	-0.00239809455431217	0.00279947579002643	-0.00170906839953304	0.00607246062495252	-0.00117676477569094	-0.00630859780042498	-0.00442776593097751	-0.00125925128622047	0.000922249379208873	0.00453545091539403	0.00558310613951712	-0.0116192127687205	-0.0103619580929976	0.0109069896718449	0.00181953067475384	-0.00130821808482415	-0.00578493587220816	0.00460003890443288	0.00502076796611743	-0.00997826126317608	0.00318917730940529	-0.00637061588847382	-0.00709975304918112	-0.00915166997442629	0.0433250344158521
hsa-let-7i-5p	-0.0544486601386975	-0.00515887452867462	-0.0105526282830995	0.0043673576027223	0.00416351098174586	-0.00265883711190707	-0.00583686288730463	0.00694668220767704	0.00333377925705363	-0.00429521343358012	-0.000231889414398158	-0.00698118716162831	0.000844037798183889	0.00234888686661544	0.00682390514444842	0.0017049877760378	-0.0106060971506512	-0.0150314617127949	0.0083976717136514	-0.00646735857572029	-0.00727000046371774	-0.00174594526122621	0.015666819206782	0.021014805828907	-0.000855580989740287	-2.74404463559367e-05	-0.00245470004956301	0.000908559030669551	-0.0141091506975404	-0.208979157609962
hsa-miR-99b-5p	-0.0523448122014599	-0.0301975335794605	-0.0159935546542003	0.000112460891267809	0.0195591171252229	-0.00192345425572708	0.0145893367863238	-0.00200981857524475	-0.00205344514206486	0.00982801330578149	-0.00782270181511012	-0.0013454452693236	0.00271881735980666	0.00788183316999563	-0.0124422331048727	0.00844800077579077	0.0154791170036361	0.00538900535749091	0.0135653746335611	-0.00280825337128105	0.010668499218509	-0.00172332337716876	-0.0129865183671001	0.00693073908678582	-0.0154627906619357	0.000279110190321154	-0.00950684598710624	-0.0499498583705769	-0.0267235790507547	0.171982668140943
hsa-miR-155-5p	-0.0540715924580956	0.00934738127217481	-0.00173738648203391	-0.0129249483088114	-0.00225147867958412	-0.0025023183168817	-0.00513393513731847	0.00270865742399354	-0.00260421518414095	-0.000542692489388981	0.00351251527563721	-0.00560710555329693	-0.00274459342764911	-0.000227708021065584	0.000483231546594388	0.00206082462925615	-0.000457263214213383	-0.0171059913573962	0.011135932843694	-0.00309235349156131	-0.0247497482970234	0.001467303227673	-0.00166016457875577	0.0178038554759134	0.0206973481939992	0.0166760337320213	-0.0112657875780478	0.00197980553896961	-0.027219090842461	-0.339728248686265
hsa-miR-483-5p	-0.0486256319508955	-0.0196463740416986	-0.0256467211661395	-0.0632399162843201	-0.00437608858475164	-0.000845772025613107	0.0163098461368035	0.00712827666699482	1.93850364098936e-05	-0.00979984573052868	0.00194309724160342	-0.0079882039273701	0.00885242985354038	0.00461812538266706	-0.00469207721919552	0.00585420726482094	-0.000454369994133413	-0.0160399245084233	0.0123246652064968	0.00519871530294818	-0.0103210669151274	-0.00282927106417489	0.00780207070740509	0.0218451728980521	-0.0126284160926633	-0.000850012204265565	-0.0364870597578627	0.00167556989761185	-0.0161365218249242	-0.0397863697780029
hsa-miR-30a-3p	-0.0542146447496591	-0.000282296966384125	0.00217572766909233	0.00496720607497949	0.00712464419241444	-9.26532002470432e-05	-0.00264382439751921	0.00193206462675199	-0.00189119751775566	-0.00112761188399943	-0.00209041757600835	-0.00984664311192324	-0.00244938399453377	0.00269278734549796	0.000569575149090203	-0.000652022234137525	0.00399644830854104	-0.00461366940036356	0.0134446868722613	-0.0072795151876866	-0.00732213384532695	-0.00451262851854794	-0.00350475851513607	0.017751309933914	-0.000624206988593132	0.00454556263042528	-0.0112322799666704	-0.0099664201951878	-0.0159658510832368	-0.0303327224282034
hsa-miR-125b-5p	-0.0526059596884538	-0.0189804632012332	-0.00904620881399291	-0.000680498357581736	0.0111989407201249	0.0041314012378562	0.0129214827821936	0.00252807274324065	-0.0058453755638805	-0.000206904570652446	-0.0128108771601832	-0.00687951675419903	-0.00865184890309194	0.000723212032242915	0.00507026262106756	0.00464289396769256	0.00728073517649845	0.0123954055015368	0.0234592573476816	0.0177910976694212	0.00408053271287643	0.00417303801550276	-0.0385509631545284	-0.00755030658359679	-0.0378804131075638	0.00596036439980204	-0.00491830728964812	0.0227654988248655	-0.0365155333270203	0.010528884363461
hsa-miR-370-3p	-0.0513956526466608	-0.0309280917254769	-0.0138726321356781	-0.0271347668700835	0.00317982016930866	0.00295335600607365	0.000738108500397655	0.00635012011744051	0.00683808306615523	-0.00871728151966708	-0.0110166539686495	-0.0029440536431817	0.00280655725545951	0.00257386477378095	-0.00916335888227789	0.00416172645970893	-0.0117271031189803	-0.0198285038020161	-0.015309329932461	-0.0111944770882527	-0.00765813406286301	-0.00818222860560421	0.00922269281822151	0.0170922462794597	0.00833251918002115	-0.0161859726901705	-0.00659809971488369	-0.031991914397946	-0.00883318190380165	0.0088958091693056
hsa-miR-654-3p	-0.0538362601822272	-0.000418295160820164	0.0047204353658831	0.011596222102297	0.00282487197947165	0.000142912287778182	-0.00397928697868535	0.00261429789849114	-0.0027170821368193	-0.00187758308021645	-0.00179512421027502	-0.00255069929856805	-0.00501460192103474	-0.000571359811580606	0.00846274288997846	-0.00478714585303951	-0.000318658154116692	-0.00924948580813576	0.0144621419891278	-0.00440470056670978	-0.0110499937593817	-0.00833758741507979	0.00569662476205151	0.026333012707024	-0.00817305781462999	0.00355498083842993	0.0108043142865526	0.00357538963706745	-0.0267162303464676	0.00580193798842234
hsa-miR-28-3p	-0.0535951675997836	-0.00248627058751882	0.000678583198491478	0.00993854561053958	0.00225961617717105	-0.000883928310692504	0.00268955181465348	0.00122104298735643	-0.00352888988209688	0.000232073257489601	0.00321228850559921	-0.00292755839878052	-0.0030220588466231	0.00581511332024474	0.00467600307457551	-0.000543593947357191	0.00428038627860129	0.0016683093989043	0.00740805268103707	-0.00254875167871159	-0.00442408157349717	-0.000644027076784732	-0.0362538911875269	0.0232700620200271	-0.00259578394704685	0.00325201459682732	0.00459622455132091	0.0570774482107044	-0.00695691465305833	-0.0115703988662417
hsa-miR-146a-5p	-0.0501741676554073	-0.00855153239608418	-0.0233015152243761	-0.0377464473089937	0.0115778507532199	0.0108549929585924	-0.00783429147617419	-0.00160943070460813	-0.0104672826136987	-0.0129722666182454	0.00359535697760427	0.0104648975802168	0.0027269898382809	-0.00724451468756215	-0.000828839453616756	-0.011882897715685	-0.0159098111806931	-0.0116810855683922	-0.00566088875357245	0.000334720153974857	-0.0346514681559563	0.0186520557982389	-0.0395251953155898	0.019578044452884	0.0337662682349243	0.00910730546813849	-0.00538517008957023	-0.00500889587053172	-0.00551143388506019	0.00860222384025511
hsa-miR-92b-3p	-0.0528556732998453	-0.00443927786270492	-0.00626420606090674	0.0235539005501073	0.00170646851607823	-0.00469068221377088	-0.000717873021848151	0.00145878690347094	0.00239029016032353	-0.00569137483930674	-0.00618785863917819	-0.00170618991750364	-0.00379106291326647	-0.00143240019646632	0.0119489473775723	0.00366937330412247	-0.0121427230435189	0.00524753595387642	0.0128000023380638	0.00210240529697752	0.00409721703953267	-0.00911658732106902	0.0136213291882847	0.00442220545645691	-0.0272703699775519	-0.00362761158865859	0.00341745104912354	-0.0105235627451947	-0.00259122274115587	-0.0152680921871773
hsa-miR-485-5p	-0.0534052437469277	-0.00604625112974047	-0.00823498807854125	0.00826004354136825	0.00645384118811752	-0.00306514998364889	0.00150150528664038	-0.000829009277457483	0.000942152136672115	-0.00186769276079588	-0.00365062427683704	-0.00544094278073532	-0.00360362058526165	0.000308255332599451	0.00504427451884862	0.00453591279276875	-0.0070137094831195	-0.0104202342629788	0.0119287557495157	-3.65727728426966e-05	-0.00260574452063085	-0.00802597916786767	0.00825661948844328	0.00777970489551792	-0.0122817932712024	0.00351723019810465	-0.0106974108275992	-0.00609333101576588	-0.0168145762191962	-0.00859954412962822
hsa-miR-99a-5p	-0.0532257694463771	-0.00804387244973144	-9.63542569744632e-05	0.0095850899786366	0.00773440942801038	0.00315199049955738	-0.00282810277343726	-0.00586663224895063	-0.00135673247384252	0.00437447549251151	-0.00568053561055335	-0.00559739708755714	-0.000645928653403497	0.000957565119202982	0.00431119286310839	0.00171130383912716	0.00550173807183031	-0.00837100410742114	0.0155011081695786	-0.00214247559998796	-0.00501866712925055	-0.00765159297415246	-0.00831684491137802	0.0167607524692984	-0.00493898829667193	0.0196064744951513	-0.00663331317917296	-0.0113339068665544	-0.0208932655406259	-0.0034240987049535
hsa-miR-493-5p	-0.0531098607626948	-0.00140213657650635	-0.00118651391133663	0.00363846824130113	0.00155287079127958	-0.00829843924647792	-0.00362299370170539	0.00762948482762474	0.00138664491268678	-0.00513261439126858	0.00624169898242951	-0.00821125746618238	-0.00257728645432404	9.83843446085289e-05	0.00664952989187931	-0.0030529504304041	-0.0103140408629922	-0.0104464210882854	0.00519225927919726	-0.00647342369522411	-0.00831467481789066	-0.00815487860783595	0.0190699427480713	0.0233061090990484	0.00437894091630617	-0.00698483248851059	-0.0135177733197564	0.00542118612376797	-0.0204151383728457	0.00946454839394966
hsa-miR-501-3p	-0.0509534605607175	-0.026555999312078	-0.0134140011796316	-0.00728387516455284	0.0156342292680339	0.00141943751200514	0.0144976280308285	-0.00429454465405834	-0.00201705855092864	0.0134177054522614	-0.00478267290131549	-0.00147971018872404	0.00394416067379527	0.0100880879985829	-0.0174300352002117	0.00967924508205253	0.0178315140713607	0.01287204566372	0.021104817334975	0.00330547770388031	0.00307975059655933	-0.00108244489843512	-0.0245727458840494	0.00532766956664377	0.00053818370896887	0.0111413809572521	-0.0107852752690088	-0.0409491251603099	-0.023934564735291	0.00738319247583113
hsa-miR-125b-1-3p	-0.0528155088259247	-0.00443078005864484	-0.00808555272943336	0.0136665970991025	0.0073078936647939	0.00594604662108456	-0.000604468038624149	-0.00353103742825178	0.0039794055058903	0.00145873025430884	-0.000975318833810803	-0.00127083808551154	-0.00307659757391468	0.0117946175141146	0.00429929065527899	0.00448412942722778	-0.012956737317146	-0.00612492399003823	0.0157120831355826	0.000853555685736565	-0.00262753082904002	-0.00153662774400509	0.00552650902579662	0.01475704067398	-0.00684056616730322	0.0132368081711474	0.018134344570469	0.00550963687284716	-0.0254219668020139	-0.00980724272044927
hsa-miR-27b-3p	-0.0528484342419256	-0.00101424317961128	-0.00172712200931174	0.0125289126477517	-0.00184782382951483	-0.00117417763547358	-0.0037176716696658	0.00632530913208802	-0.000716039636802907	-0.00432487980153707	0.0040523229903944	-0.00482789049023917	-0.00217301528070035	-0.00188967994870385	0.0110985859487764	-0.000102324602967625	-0.010614697776358	-0.00628016097099105	0.0148399924740684	-0.00446112575857213	-0.0111788278915965	-0.00700852469737432	0.0134194615850047	0.0287607686427651	-0.00652133513311077	0.00612471988221873	0.00233522569800728	-0.0150333582728989	-0.0155462168579806	0.000848835672358462
hsa-miR-409-3p	-0.0529250874633519	-0.00547715443966958	-0.00422649775143792	0.00619300708933374	0.00166323807936833	-0.00226971371655514	-0.00137170485096773	0.00051935458480811	0.0013157364784282	-0.00154229995930405	0.000959832863615058	-0.00213101541980289	-0.000485984796163129	0.00271853205346349	0.00330689439430467	0.00178668913568711	-0.00326001369049367	-0.000830326345103977	0.00837642639907706	0.000227861190793254	-0.00405859031364104	-0.00222482550931576	-0.00825642307950186	0.0137196400690316	-0.00452880152190372	0.00455444891012455	-0.0047195119553388	0.000569618316243691	-0.0151674496773168	-0.00903318898870772
hsa-miR-191-5p	-0.0527002670774949	-0.00197653501856089	-0.003297390966952	0.00868164535671928	0.00751388180310468	0.000749727632555751	-0.000473882400591385	-0.0042333008124605	-0.00113471266352346	0.000517871104452784	-0.00565917241087111	-0.00536147907064708	-0.00428810126688023	-0.00159051442742237	0.00301795454510152	0.000830436914405672	-0.00212362937267734	-0.0102088395507314	0.0145959857972781	-0.000460422737208843	-0.00897300052138493	-0.00184574251018393	-0.00401139179749735	0.0110555394660539	-0.00746363931694859	0.00820312569096183	-0.00995799007656425	-0.00669226335336263	-0.012848657970502	-0.000119505586750291
hsa-miR-432-5p	-0.0518062863733078	-0.00263763208421624	-0.0177630413041742	-0.0249843729896106	0.00240416189846752	-0.00226401957503252	0.000654691886181637	0.00220878550095748	-0.000432436366549705	-0.0049240415255745	0.00080871196092475	-0.00611742608119726	-0.000247293840060738	0.0012123103098396	0.00701559402356909	0.00067297565498368	-0.00554487261171636	-0.0153314419153835	0.00922495467960601	0.00134884644679732	0.00170097451324448	-0.00731398182430298	0.00390958476974388	0.0140775533831036	0.000133559370000941	0.00611260058455744	-0.00580230371942322	-0.00307598107468065	-0.0218352129819755	-0.00327631429659158
hsa-miR-214-3p	-0.0525413742160271	0.00510047352388582	-0.00900260485776134	0.00292183287423308	-0.000507734610095055	-0.000744116154826098	-0.00270765943462945	0.000571258414450749	0.000262843465322264	-0.00217506914361838	-0.00260205588807401	-0.00243216547366059	-0.00631685510757205	-0.00188023890049176	0.00911594578796907	-0.00044172782970905	-0.00987282502772525	-0.0101307351291208	0.0148321398307396	0.00113800654969326	-0.00272478683022573	-0.00655920021416063	0.00135784766437636	0.01960740602421	-0.000441751934618157	0.00110328452622073	-0.00311599249471227	-0.00136805232675688	-0.0123771683301536	-0.0114444021461615
hsa-miR-130a-3p	-0.0517455720094082	0.0206381166327061	-0.00579081639585276	-0.00144542486031143	-0.0151738386001783	-0.00145533274044934	-0.00588815763770835	0.00482254869531485	-0.00576982315259303	0.00461526508046871	0.00214560889682189	-0.000283001507607136	-0.00248209081577615	-0.0022766738234326	0.013890932795015	-4.89837143119972e-05	-0.00231907572665323	-0.00994525184090481	0.00987788029416262	0.00189491213141303	-0.0134362851273232	-0.00826216600690206	-0.00263633688728725	0.0230689908883823	0.00814044375268152	0.00570896378710538	0.00837109597010232	-0.000213482718722568	-0.0105651266358992	-0.00165682886234776
hsa-miR-152-3p	-0.0515982992593026	-0.00643706883381689	-0.00192788218128811	-0.0311115716787896	-0.000884007028947878	0.00669657416390219	0.00436088679008053	-0.00141988721317034	-0.00904827223748773	0.00238669512141253	0.00211771440328926	-0.00339243971730239	-0.00449405699214543	0.00110669033164655	-0.00158631878000072	-0.00046703816612236	0.00476453537490915	-0.00777143571391696	0.0080511005990423	-0.00111213502697933	-0.00671212843122656	-0.00495568811498143	-0.00753040076524793	0.024759796928738	0.00816859328936801	0.0101664278202205	0.00688224265609012	-0.00411689128054158	-0.0242609511167341	0.00589330861980894
hsa-miR-30c-2-3p	-0.0527135904600209	-0.00114648301347705	-0.00703205396793402	0.0078718018486666	0.00140079607903102	-0.000324558695099471	-0.00386467182766093	0.00185295868909192	0.00208598124940821	0.00129504558429199	0.000562576111843766	-0.0035176607487557	-0.000984942540251302	-0.000446227042232595	0.00453597024283605	0.00183858714688855	-0.00413679156783284	-0.0046814248786583	0.0084400571510358	-0.00190794705410978	-0.00737128095515692	-0.0015235913337517	-0.00407292122377201	0.0094842406854572	-0.000782848974188553	0.00314854364708649	-0.00505420615461163	0.00208407048039159	-0.0085551880226306	0.0155511077365898
hsa-miR-181a-2-3p	-0.0523915953321283	-0.00432336717270816	-0.00496790206890917	0.0121967007434767	0.00821162257844334	-0.00112468721154118	-0.00211750175116035	-0.00172690823883509	0.00231241529692414	-0.00100601500626392	-0.00534237248445377	-0.0061390428316836	-0.0026842966896277	-0.00143540636742069	0.00460646077341326	-0.000360937215052767	-0.00139637095099922	-0.000207834801741198	0.0145514481579186	-0.00272965706976452	-0.00171074034005023	-0.00519727431959419	0.00364678043146531	0.00888326608315131	-0.019808341402391	-0.00529357542285406	-0.00799112979619349	-0.0114403992180682	-0.00673297585452639	0.0188171140717137
hsa-miR-197-5p	-0.050957099804213	-0.0296638676938314	0.0023664002404221	-0.0100144174093261	0.00725857585273574	-0.00779643772262419	0.00625200159416597	0.00533682167777127	0.00838441790145347	-0.00480896790937051	-0.00106305415524473	0.00325715165267237	0.00493057340988677	8.51304835775774e-05	-0.00686851145165717	0.0109862949325611	-0.00537528251000028	0.00282252033815992	0.00225876116157678	0.0172743678230852	-0.00482520109868704	0.00405954509966702	0.00403772394807478	-0.00600820312798786	-0.0137573572401902	0.00219354803487432	0.00114295969397419	-0.0220540421873012	-0.019616363947198	-0.00740325363117415
hsa-miR-1304-3p	-0.0515359188846684	-0.0215794852725321	-0.00504063347718048	0.0128290120890844	0.00602983478593202	-0.000805650099745941	0.00122495757265956	-0.000383763058036163	0.00354889741921736	-0.00914249018923381	-0.00697375038632709	-0.00160765223017672	0.00332951535399491	0.00510778655471731	0.00452974403467062	0.00543978164441302	-0.00350414830799916	0.0115483130853363	0.00876446585232751	0.0062474806754273	0.00912102305445369	-0.00038517078631029	0.00140956186538606	-0.00473688347886463	-0.0203724104690279	-0.0219702773572679	-0.00743735807663792	-0.00744235833331732	0.00033474743192795	-0.0017073204843406
hsa-miR-224-5p	-0.0521466952775631	-0.00885340630964584	0.00604401729286987	-0.00868369717100607	0.00194792495669866	0.00150245916243155	0.00209200075794623	0.00513682843739912	-0.00652552336326295	0.000455748743358716	0.000559711355909942	-0.00503184191361891	-0.000964614069278835	0.00207239138168282	-0.00139481105255134	0.000329226575216356	0.00576430695460698	-0.00771930381122978	0.00978595918153093	-0.00286142759386795	-0.00955663642501233	-0.00249636153536407	-0.0158858039378572	0.0200342891765542	0.0038785674294622	0.00905116437487501	-0.0106816226528579	-0.0258670577623082	-0.0246542964342589	0.0214114977933754
hsa-miR-125a-5p	-0.0517574179136359	0.00133950018620762	-0.0146460194688373	0.0034653120618634	0.000876779560244828	-0.00343156929048819	0.0027579589014765	0.00100170339455125	-0.00266361378674726	-0.00278551132728753	-0.00636367190404632	-0.00014824288418042	-0.00674688147688618	-0.00776605210438168	0.0102051112177714	-0.00125607104553142	-0.00102670184643094	0.00632891790679742	0.0235163367316867	0.00544755768692119	0.00222458191260664	0.000226168304441077	-0.0167110137020783	-0.00102867572198126	-0.0366333098553224	-0.00130961114582148	-0.00676046369386171	0.00568203057334003	-0.0453840011001226	0.0201351851738035
hsa-miR-23b-3p	-0.0521005815420068	0.00407384337724595	-0.0085216350910388	0.00463078536766274	0.000963905243716277	-0.00487960273432667	-0.00423102923981979	-0.001299937632589	0.000309171936020516	-0.00387986089653399	-0.00400993070385185	-0.00243118398677103	-0.00607154160880453	-0.00231955524007628	0.00916375393508503	-0.000439951772921973	-0.00937453563350788	-0.0132639975710837	0.0151621896546824	-0.00413747432029401	-0.00785472111461372	-0.00337803608577791	0.00235765154184132	0.0144451385380615	-0.00108100272005693	0.00509206337075832	-0.00540898858586623	-0.0132495101369323	-0.00751165855228766	-0.00779696132741491
hsa-miR-3605-5p	-0.0516481362788223	-0.0122889669530874	-0.0117737819584707	-0.00662859965390463	0.013841755851765	0.00208109370609612	0.00266184474145445	-0.00110084676528884	0.00264108893609276	0.00399474771305647	-0.00714765342821715	-0.0086501160753607	0.000510102142029733	0.00531936268589933	-0.00523807137164875	0.00698945396737056	-0.00518449617634344	-0.0108359887929439	0.00387169255797301	0.00229910405602848	-0.00913040487680402	0.00958877789178623	-0.0102633535229898	-0.003893314102605	0.0012054595885294	0.0053669080060689	-0.00713205078786051	-0.00946123152844008	-0.018303767281783	0.00504753315669363
hsa-miR-500a-3p	-0.0519215399158059	-0.000922196579188676	-0.00836717449044621	0.0150812229358142	0.00950636528146929	-0.000100221228041112	-0.00284635591927273	-0.00594295238638672	0.00199885463765296	0.00108116640503932	-0.00754328192285626	-0.003688074761979	-0.0037564204441421	-0.00259598399313805	0.00470454982119779	0.000969749987523935	-0.0032974193333848	-0.00411626652792554	0.0129023093254493	0.00134022115386692	-0.000912739122994262	-0.00537883363701144	0.000847839155156833	0.0112724144436763	-0.0130477547255271	0.000781695664271359	-0.00143964869731187	-0.0111738709865816	-0.00997533591941653	0.00486391921966621
hsa-miR-221-5p	-0.051822906120107	0.0035549223583252	-0.00456924978487208	0.00917855379982415	0.0121560153526156	-0.00276927874453257	0.00193118001734725	-0.00438597863170227	-0.00760500870610147	0.00395238033143027	-0.00229931530557057	-0.00582328540921797	-0.00373849599281757	-0.000173021701997367	0.00371770709723957	0.00324747972051891	0.00699847023133261	-0.0127908858230447	0.013946954862605	-0.000983272107015653	-0.00545747781414776	-0.00509021885623266	-0.00836591615702107	0.00773295551594396	-0.00571101049722446	0.0184149988353004	-0.00787927097147893	-0.034467390212326	-0.0287385703220685	0.0218491845773902
hsa-miR-589-5p	-0.0511943210982312	-0.0103321352979582	-0.0229418901878549	-0.000722964411874783	0.00915964003130808	0.00174897036421404	-0.00544037004644363	-0.00752697369964568	0.00825626967750133	-0.00204809249393412	-0.00517622773854479	-0.00462342079672919	-0.00573828135996507	-0.00649755934524366	-0.00385158409985976	0.00156172485887352	-0.0166461901989708	0.00650671784365331	0.00594594849967512	-0.013313880397019	-0.0116824910054803	0.00134708670753284	-0.000244912251123659	0.0130021197726642	-0.00699749092457241	0.00211438028650059	0.00840545635440743	0.00152685287569695	0.00557519978904579	0.0054772797084675
hsa-miR-125b-2-3p	-0.0520498109033058	-0.00580049096823621	-0.00755560769048257	0.00289562245219006	-0.00203879949644647	0.00355129512416356	-0.00385716217016664	-0.00516228001763971	0.01130121515046	0.00335311436642393	-0.00840163743034206	-0.000251441135740143	0.000637029598357596	-0.000938899268990714	0.00132559070430252	0.0044065151280555	-0.00673637509909966	0.0029235853927063	0.00161564507341911	0.00431181723062618	0.00289843739615066	-0.00466596104911962	-0.0101698170294272	0.0101436040278823	-0.00869269817502947	0.00924507961994884	0.00433067951783958	-0.00298527776343299	-0.0133686083979891	-0.00852291698847467
hsa-miR-140-3p	-0.0517970418604144	0.00423730100398617	-0.0142388717304198	0.00852077207415299	0.000370475522141961	-0.00198046509806765	-0.0054662492845832	-0.00162226952580903	0.00388234345715151	0.000514239682396745	-0.00133014658739972	-0.001416457493572	-0.00366948194129995	-0.00272396874857388	0.0104216650491191	-0.00215860812051743	-0.00283887646865483	-0.00441975460887593	0.0066401957962563	-0.00425816230270368	-0.00210080139981461	-0.00621352444714377	-0.000350464811059056	0.0247378797970814	-0.012129235826216	0.00125409904709077	-0.000154760622854049	-0.014146238642961	-0.00768512627056239	-0.00856938770057835
hsa-miR-29a-3p	-0.0509037205416589	0.0176013278495064	-0.00238677504290208	0.0126742425168499	-0.00418666268336332	-0.0025166433292242	-0.00385740301837423	0.00489155177874727	-0.00283402980075277	-0.0034584245218824	-0.000104296302857293	-0.00530925630670546	-0.00576713009231399	-0.00593765990316666	0.0167128017177494	-0.00513066083510429	-0.00486452362038144	-0.012471972966665	0.0127229275402218	-0.006965029972154	-0.00881668003292781	-0.00608883972703328	0.0128234080715028	0.0394966635507415	-0.00195520901785148	-0.000176872529352036	0.00363927251516025	-0.0140001883672154	-0.0147271245330313	-0.010682122900261
hsa-miR-1180-3p	-0.0509012605872215	-0.00179807861362925	-0.0173501198460035	-0.0223760482177063	-0.00205039706537821	0.00454829481419119	-0.0053476293761497	3.60000247228815e-05	0.0062412079726564	-0.00166860932561234	-0.00895535671827703	0.000442320942499697	-0.000976793370910746	-0.00317655619777174	0.00433006444295839	-0.00190638782826298	-0.0108690251046659	-0.00475111480867365	0.012772847594922	0.00302760168833251	-0.00136349355489054	-0.00769374707947854	-0.00841322863317562	0.0287369413751597	0.00165317283689542	0.0006472745479677	0.0130926509570392	-0.0094950214966115	-0.0221979482929445	-0.00909475162423466
hsa-miR-1296-5p	-0.0513677117536959	-0.00548997764696909	-0.0165967718540847	0.00950792671569314	-0.00153793886089751	-0.00357663233027957	-0.00277397933994428	0.00367995175104605	0.000906009781001882	-0.00747491335423831	-0.00240110231574442	0.00143530043678341	0.00129606817920662	0.00740231359312034	0.00820277450553906	-0.000864814300261192	-0.0127251261779027	-0.00478156417958751	0.00352420726845929	-0.00501377599704518	0.00376085235378949	-0.00625084351934642	0.0147490109481009	0.0173990401958727	-0.0137895676540696	-0.00958931753413705	-0.000267002771055016	0.00302855360473848	0.01214765844531	0.0168532986020292
hsa-miR-197-3p	-0.0510385234377915	-0.00149542124002267	-0.00715724233344616	0.0119323739181033	0.000384282742385895	-0.00626925498200937	-0.00043232003121558	0.00360735491702287	-0.000489923446166227	-0.0118885244721305	0.00345603465649059	-0.00361297706385199	-0.00476964721812278	-0.00554183353578868	0.0140076312838504	-0.00140040163976493	-0.0136723123589964	-0.00415943969225242	0.0170707017370541	-0.00165624272705984	0.00203069811402825	-0.0091696542997948	0.0307427766342903	0.017673492460818	-0.0160065129992347	-0.0167480849294796	0.00324800173398666	0.0115703014283412	-0.0157500414766821	0.0201110338120789
hsa-miR-1271-5p	-0.0463391720143736	-0.0410916237298136	-0.0131002720018315	-0.0085581606674974	0.0168030361699556	-0.00143050476317972	0.0143170454746066	-0.000377448608438067	-0.00960972963346876	0.0172086093526856	-0.011420394359038	-0.00617332138622202	0.00869285470608813	0.00884537019827213	-0.0250751825628597	0.00949210979213002	0.0393514268439608	0.011068734205604	0.0191985351079804	0.00447077129280992	0.00714187531476658	-0.0236787557858622	-0.0178419159208347	0.0173540585380572	-0.019223241696278	-0.000969359522739212	0.0242399129865311	-0.0488999398767195	-0.0319705210736246	-0.0125732184387577
hsa-miR-320a-3p	-0.0515870947872286	-0.00285921000049173	-0.00956203587384574	0.00686319855789928	0.00258959741332433	-0.00690990467442542	-0.00167841987814433	0.00166243950585047	0.00372831133814253	-0.00380567828488892	0.000785714153043694	-0.00298509187139239	-0.00120588748403545	-0.00146756392237407	0.00928937523296759	0.00175789274214655	-0.00463998370622369	-0.00662894284583801	0.00420265189205419	-0.00157669519210759	0.00306703534889425	-0.00566001712761494	0.00376772715265622	0.0118904281638782	-0.0111882379680652	-0.00691156807258591	-0.000805002952122667	0.00151967069898301	-0.012430127704633	-0.0143341492301275
hsa-miR-221-3p	-0.051319640273158	0.00762640516654862	-0.00200013372932368	0.0067353309908952	-0.00010298218730326	-0.00421058910147672	-0.00472887993760262	0.00287459682216922	-0.00260720284572203	-0.00337791798635287	0.00109438129334358	-0.00815684844711614	-0.00231105992304826	-0.00216662694241712	0.0092917321359992	-0.00390095778512043	-0.00394207178687803	-0.012726393932809	0.0111931292408182	-0.00416078189105561	-0.00804592028047304	-0.00295035958674396	0.00795472327653911	0.0263501392398124	0.000399306474108942	0.00285528254795669	-0.00624467361475082	-0.00392998324815523	-0.0235543285176563	0.0190436719828157
hsa-miR-27b-5p	-0.0505564277171473	0.0188900431877967	-0.014991173018905	0.00823171975911324	0.0084628886089064	-0.00191127402650823	-0.00753321890148132	-0.00318832850365011	-0.000637947625649947	0.00365122340270133	-0.00158473249002928	-0.00750636221883484	-0.0082009973079404	-0.00596922388537744	0.00683378245348563	0.00107237498999028	0.000605451782473992	-0.00764093919913346	0.0135713512116622	-0.00589035883468162	-0.0147173253192432	-0.00277244282054916	-8.04800048119164e-05	0.021578426468038	-0.00297188310450846	0.00843504654476434	-0.00921875883473658	-0.0107227916086189	-0.00807482038545394	0.0144113878404281
hsa-miR-30e-3p	-0.0513788950686297	0.000644462131914248	-0.000635335673288994	0.0057282190739962	0.0085345433359425	-5.96491372450793e-06	-0.00344080313737392	-0.00153458490314305	-0.00187842589455145	0.000366623258293343	-0.00468780212142956	-0.00833142186871175	-0.00247683448129252	0.00296212095138953	0.000186928474901232	-0.00147803707954932	-0.00141221131416204	-0.00189340301417765	0.0144991771553248	-0.00437147223513455	-0.00371429803918213	-0.00371266207443863	-0.00536650505504036	0.0271218465348324	-0.0055118049708199	0.00387508947385093	-0.0028613157161707	-0.0118209666746389	-0.0309906723166788	-0.010360358728898
hsa-miR-494-3p	-0.0486456875573039	0.00147848312577521	-0.00643405106310579	-0.0412432737959421	-0.0221497492959448	0.00114549294781248	-0.00931230642915127	0.00872586862217594	-0.00585629892750603	-0.00279677859177188	0.012395059398546	-0.00155740491287985	-0.0016589920036994	-0.00351808280981517	0.00638329579627242	-0.000156276513309696	0.00109594000868559	-0.0017816263191581	-0.00772280888920454	-0.00381848235286596	-0.0168274985103945	-0.0178005638905913	-0.0196210346591822	0.0322470045595952	0.0378463875000185	0.00147704819971659	0.000550376694966972	-0.0124614750562598	-0.0200288030473504	-0.00104527008419298
hsa-miR-769-5p	-0.0499282295123032	0.0149821888618022	-0.0178384167984723	0.017646969546018	-0.00630888625697081	-0.000569543299826957	-0.0124308782194036	-0.00172032769350716	0.00274692033091487	0.00702381959943187	-0.0107037153695619	-0.010041945010034	0.00405362423094766	-0.00291551900892306	0.0077942331371255	-0.00292067258408412	-0.00206403467629604	0.0130466159259765	0.00824207607561716	0.00296399089905039	-0.00515368099782705	0.00207326551645986	-0.0280206092643014	0.0100510408381859	-0.0218493587741334	0.00900311180742041	-0.00658058807692273	-0.0012488314484592	-0.0106040146946102	-0.0157829826806155
hsa-miR-664a-5p	-0.047676149962446	0.00043053467559504	0.0048621276656654	-0.0532571953099092	-0.00162743364207948	0.00599290589220124	0.00764897355275311	0.00809240999920665	-0.000815968111511944	-0.0091129902274913	0.0094155611286538	-0.0202136319106606	-0.0109448976329963	-0.00373179148121008	-0.00739482442939329	0.00619307225875437	-0.00715052706767869	0.00880311861687676	0.0049388007170174	-0.00336709972230305	-0.00384663534736496	-0.000170032816246987	-0.00668877296663752	0.01619627710939	0.0185905448588941	0.00882655049584693	0.0239413836096169	0.0343779041774222	0.00493787817308592	-0.00337141642676585
hsa-miR-130b-3p	-0.0507562185424919	0.00691031448444236	-0.0121910370984217	0.00686127270741925	-0.00425703516836249	0.00199629129307771	0.00224260139346343	0.000854215134260379	0.00100591341087924	0.000858777333557463	-0.0012673069583893	0.00590493136843304	-0.0122776411983144	-0.00471438485598113	0.00896941570811148	0.00378117429787434	-0.0101621694743166	-0.0115794971485725	0.0128243237324138	0.00601144680007632	-0.0160056071539749	-0.00305518559960724	-0.00395316172879631	0.0226032024204345	-0.00255478476235362	0.0160038464930689	-0.0067818214955506	-0.0149643595210478	-0.0112900356577254	0.00350061835912813
hsa-miR-186-5p	-0.0509350553745556	0.00116634948787369	-0.00878415277488429	0.010483964829127	-0.00271353666477928	-0.000361950598450146	-0.00449611179115254	-0.000918547843036617	0.00134699002165004	-0.000223480155829048	-0.00185238709849291	-0.000265450950722765	-0.00313052357156232	-0.00366661320194233	0.00964341826730169	-0.00250138538709225	-0.00786085923153151	-0.00997760316801912	0.0135538038542704	-0.00417093902601804	-0.00208664518950121	-0.00856095843795539	0.0191295096022637	0.0193823674201967	0.00387406713053328	0.00775178486070348	0.00459192675319025	-0.0286691130222202	0.0267438181786703	-0.00856966863803071
hsa-miR-412-5p	-0.0485871217491196	0.00960312406773882	-0.0341357117710403	-0.0194011450807123	0.00736219444809034	-0.00132373305496156	-0.00685345889650694	-0.00791156630303895	0.00709400596075931	-0.00367421934490406	0.00732341940234418	0.00762900323500331	0.00446438377696745	-0.00260476361287931	0.00667094455691906	-0.0167713077499143	-0.0126824738868621	-0.0110070969410626	-0.00945282776241273	0.000875565417220521	-0.0169134294973131	0.0116227403354754	-0.0250029719898816	0.0198767054044989	0.0441025501944209	0.0016468305931116	-0.01217483025281	0.00829418092246447	-0.017616195469231	-0.00948889623391422
hsa-miR-151a-3p	-0.0508716315363828	0.00365227583188314	0.00133811534168731	0.0118911763287522	0.00368717699312098	0.00673568783234509	-0.00292645316039326	-0.00451497599624036	-0.00297448022934333	0.00619055099394549	-0.00251161759569071	-0.00443996673683893	-0.00170695788379376	-0.00253666458224866	0.00321213332806405	-0.00126189983334961	0.0103906299319744	0.00218378969247934	0.00894342909953083	0.00135368745245015	-0.00874224854803886	-0.00153079009917405	-0.030421161190328	0.0170725226194447	-0.00875575765275311	0.016367808359357	-0.00182020017732987	-0.00445223128535434	-0.0183007402338488	-0.0113340683023006
hsa-miR-2110	-0.0484575724488878	0.00502826785677733	-0.0244006015483847	-0.041724690949034	-0.00586386509943514	0.0025734449229763	-0.00329418674860428	0.00168477280054604	0.001311133908912	-0.00917554988929724	-0.0125765736427035	-0.0029089702550663	-9.90942600811477e-05	-0.00558182141358611	0.00322052162641004	0.0041773918920459	-0.0101822128904313	-0.000315245748280996	0.0233633050174409	-6.60953791229927e-05	0.00218266073630593	-0.00234216127595248	0.00482757823279224	0.0135510222804435	0.00762040548977745	0.00404443079406438	-0.00448466083146848	-0.00979413372716633	-0.00890739782228899	0.00307328064571768
hsa-miR-34b-3p	-0.04980283515005	0.000470702178857905	0.0019064902061184	0.0247567576176123	-0.00508226461888725	-0.00339543775296778	-0.00552840915663943	0.00118104022493009	-0.00163203957589833	-0.00967152661785625	0.00785823560970263	0.00143089965870334	-0.0100521647193707	-0.00400554340338399	0.0145111836118026	0.000669179339873142	-0.00998422325921713	0.00252705801098888	0.0222785788845661	-0.00652320792231172	8.78509427566985e-05	-0.0112283620709382	0.0249503039335096	0.0332007049431094	0.0018315684534963	-0.0141541478788251	0.00758798199692575	0.0179650192440594	0.00325291556164372	0.00570161216462384
hsa-miR-421	-0.0507697416331243	0.00997583776939615	0.00352526452935826	0.00996579420242568	-0.00639326782347625	0.000416714218235936	-0.00568628760699781	-0.00273554454466363	-0.00485820932961325	0.00297710373032881	-0.00194445030371658	-0.00366569478522551	-0.00468866004027261	-0.00221578775468314	0.00579791097356279	-0.00318326326344409	-0.000117057895140275	-0.00624044750976189	0.00108838919306772	-0.00135108266089694	-0.0129684905478502	-0.000306277356500645	-0.0175426712598851	0.0073946228942441	-0.00315077585397577	0.0124216204083207	0.00209074265033898	-0.00463818722616837	-0.00850265904350831	0.00813732317461723
hsa-miR-574-3p	-0.0503703893923601	0.000827789949099535	0.00275809520979608	0.0168440980193778	-0.0023631883900319	-0.00691982828901376	-0.00532447173905898	0.00549519378782955	-0.00159540880704277	-0.00680009432624163	0.000469485354021261	0.000366502906724966	-0.00573383847896945	-0.000525603676737621	0.012969518240992	-0.00373860703146891	-0.00536611778306601	0.000732300422516802	0.0126539802369915	-0.00718021014794137	0.00274208041120439	-0.0107866758571428	0.0228674336658301	0.0237134817255148	-0.0179711254941379	-0.0235923282348858	0.00628468571802057	0.00191593097670084	-0.012415259204765	0.0137409588621432
hsa-miR-3605-3p	-0.0500515893028837	-0.00260368595348236	-0.0109646439895441	0.0250314223518535	0.00214529129475148	-0.0076387567150525	-0.000218270117585478	0.00255125887068294	-0.00121572409544364	-0.00840496496829754	-0.00362096713483764	0.00514847386478849	-0.00313686642342951	0.00117930629793534	0.0122540029857034	0.00504724967133572	-0.00625903103433199	0.0014486133267873	0.00188696392567798	0.00299688834352205	0.00124189733168268	-0.010146117031188	0.00785815998071816	0.00406324969141101	-0.0202685243329017	0.00258191426521733	-0.00164297749562692	-0.0205789868364213	0.000461388876269409	0.0209786232127791
hsa-miR-744-5p	-0.0495066514256234	0.0170168417419915	-0.0249911751847541	0.00783818935232235	-0.003680808320671	-0.0081127387331438	-0.00859461055902501	0.000783050405959737	0.00667431685733418	-0.00248723368485472	0.000216210406108139	0.000378327955269179	-0.00314456155343986	-0.00689019249600335	0.0111976413973149	0.00136707480684795	-0.011809849189569	-0.00464588417439898	0.00204198176910992	0.000245988783992674	-0.00738328542844109	-0.00806743766518711	0.000295637642162984	0.0248240601235058	-0.00384969995095679	0.00327544480874486	0.012654222698182	0.00474294519249889	-0.0129040302368044	-0.0179247446986855
hsa-miR-204-5p	-0.0506028993151894	-0.0115479578039108	0.00107558438092224	0.0134149616173097	0.00419889110228445	-0.00197513498711551	-0.000112761495700898	0.00121515953433575	-0.00236714651435537	-0.00579560343001687	-0.00127843977191562	-0.00379080276850148	-0.00175968670104835	0.0022790945492435	0.00711794041386064	0.000260259517325202	-0.00267999595356754	-0.00325323103217582	0.0110294805371628	0.00105928450568187	-0.0034482190289211	-0.00524904167214521	0.00241698566496225	0.00685616571345359	-0.0183778101098188	-0.00301378538635007	-0.012192524534901	0.00303428107870932	-0.000702065792519919	-0.00280072084488934
hsa-miR-671-3p	-0.0492966284518342	-0.0148399046452664	-0.0134463503582363	0.0194443007764142	0.00584599502298386	-0.00445687581738239	0.0175758353828919	0.00619375885696719	-0.00128596487571871	-0.00828714446089109	0.00655618990726486	-0.00317599873215648	-0.00360717454282989	0.0154647645104244	0.00105002779401129	0.00952271757656697	-0.0109555278964142	0.00775352033886569	0.00947585106017498	-0.00949098795537264	0.010296589830032	0.00232880342767191	-0.0113714751348088	0.00814176632498884	-0.0200675780295618	-0.00806192693572528	-0.00425504091295299	-0.00756088307563527	-0.00464283451917168	0.00117823310516413
hsa-miR-493-3p	-0.0503915695899132	0.00256509232291688	-0.0135879115097271	0.00571381540503123	-0.00738011247330134	0.0045530761920827	-0.00541528366868554	7.13977029236161e-05	0.00374361953520324	0.00079533686326795	-0.00151687532795026	0.00272113390312023	0.00201240270282292	-0.00145967804064514	0.00557816257521753	-0.0006237356329427	-0.0122551135601525	-0.00389403501406567	0.0133380141147414	0.00884820563037656	-0.0123402155439529	-0.00570612992108677	-0.00230430096328578	0.024650074935704	-0.0084681033417902	0.00825409496180843	-0.00380262325352208	0.00881070641741447	-0.00931042496990558	0.00374081087682542
hsa-miR-381-3p	-0.0502602175748422	0.00781392974242865	-0.00554486266479724	0.0164145362909925	6.47497075250894e-05	0.00247106268187282	-0.00815965315416264	-0.000807137316424402	-0.000800571286761865	0.00329155571592976	0.000590512319167192	-0.00284834238728481	0.000118503957625859	-0.00504442358861984	0.00989815966079077	-0.00273899348210856	0.00470382336383933	0.00437080735928214	0.00700859209277927	0.000826421051075098	-0.00626893538760408	-0.00592759793049613	-0.0161880004387774	0.0293314635042542	-0.0161072902843497	0.00144754998245779	0.00537459249291289	-0.00760685973565012	-0.00354123217684704	-0.0193844458702537
hsa-miR-5010-5p	-0.0502917320294282	-0.00304627869366497	-0.0153457427032193	0.00395533684271332	0.00155684118712829	-0.000118940500035997	0.00451230505605928	-0.000508463729400851	0.00260686783594185	-0.00121631978778284	-0.00767819939362076	-0.00505597506815	-0.00554420156177023	-0.00104080837452868	0.00154446967012127	0.00704615798134318	-0.00717650572313464	-0.003594147841197	0.00849497367812007	0.000236157144121643	-0.0127143520255194	-0.000412303516232893	-0.0211755875662088	0.00583700047557301	-0.0195603580796422	0.00595634680242336	-0.0100122546328449	-0.00192272043495786	-0.00311948141319894	-0.00944567023344219
hsa-miR-1301-3p	-0.0490176992536352	-0.0236150663850967	-0.0165912254195822	-0.00667437386331606	0.00682759337013614	-0.00550352579910958	0.015531928522216	0.00344389082716299	-0.000592994288992154	0.00842223732754558	-0.00869550293583077	-0.00139791820088421	0.00464324679047774	0.0103226830566679	-0.0109363237406215	0.00715874210177855	0.00374780077840552	-0.00102609753773228	0.0016164912565067	0.0031691704445056	0.00469814685813821	-0.00286295487266445	-0.0187418890981713	-0.00899479493257263	-0.0103341120515879	0.018258266305524	-0.00947785928145153	-0.0340836974280593	-0.00481499362606186	-0.00236585947484043
hsa-miR-1307-3p	-0.0502825616701304	-1.22923658994967e-05	-0.0178798515931622	-0.00672008662950165	-0.00323221122786948	-0.000884660901229719	-0.00586895143065534	-4.06255654474864e-05	0.00288913073742188	-0.00332014280328955	-0.00113661236274169	-6.07162379140172e-05	0.000955190640886962	-0.00126082100485219	0.006096960964766	-0.00197855599953138	-0.00613317570649697	-0.00323498815429172	0.00932553108791718	0.000340711633824358	0.0043081212490676	-0.00839321217382433	0.00634738607658927	0.0195906839719999	-0.00991984684363005	0.00475025345209406	0.000293171763105227	-0.00866797050828224	-0.0133773328863082	-0.0214264928860017
hsa-miR-454-5p	-0.0502719000798464	0.00935463926363469	0.00715074247560432	0.00846033339830313	-0.00365296811419249	-0.00485308126718747	-0.00509391407613165	0.00385234011935602	0.0011646204429147	-0.00177803635828704	0.00670646494220724	-0.00870543822114318	-0.00378804655635161	-0.00436571011023793	-0.000557796688992299	-0.00169153248787698	-0.0025366655443943	-0.00176983416399396	0.00586488232747103	-0.00164005006370666	-0.0171372213252246	0.00029310435769832	-0.00760673609704529	0.0133275941583617	-0.00487349369215674	-0.00573526305005379	-0.00714124885937845	0.00481848239329634	-0.0108975782004454	0.00781982387691912
hsa-miR-25-3p	-0.0505145759009611	-0.00316012116560985	-0.000698242273695756	0.0013807025731531	0.00356990543079396	0.00157815846926619	-0.000803410001703814	0.00200233231279233	-0.000437735246571967	-0.00154993333408427	0.00206002056242967	-0.00559149298426758	-0.000863728916810652	0.00380853424526484	0.00112557150475416	-0.00354788525744348	0.0026967425171102	-0.0087902888248794	0.0145499938127042	-0.00687623617346943	-0.0102684461985038	-0.00379028185416119	0.00716687698172484	0.0247824515273979	0.00260288705376393	0.00479616932701348	-0.004711356971874	-0.00461013004142792	0.0162425604315823	-0.0147476181317759
hsa-miR-365b-5p	-0.0492016272724638	-0.000352209669337969	-0.0325208618288342	-0.0129123784050111	0.00639381496753403	-0.00365570445392631	-0.00305230697707697	-0.00399172795913123	0.00572238551222034	-0.00464521874813993	-0.00844591707439119	-0.000759660836923871	-0.00140588457245084	-0.00233072911430221	0.00471122126682818	0.00198231226419283	-0.00543849945837575	-0.00647439509920968	0.00843335949343633	0.00159021430401388	-0.000199929283173334	-0.00336522939176262	-0.0034234543360375	0.00247876193115111	-0.0121111723297182	-0.0045600305615152	0.00264561458732456	-0.0127843585431264	-0.00427060109187149	0.00863903370052975
hsa-miR-92b-5p	-0.0450975165955051	0.00672361807810634	-0.0225684156951291	-0.0643343522183484	-0.0116714618768716	-0.00151289933992821	0.00306816283647964	-0.00149090213794489	6.76466982697987e-05	-0.0056001662088277	-0.010047182800596	0.00269303414119326	-0.00729701529292104	-0.00361782814542752	0.00245463593557735	0.01174993975596	-0.00821224246008974	0.00340896169738161	0.00167844369817072	0.000379002830799161	0.00818930527859808	0.00130383669128336	-0.00166417917711925	0.0161596350921991	-0.00238586686648258	0.0114659795427252	-0.0163528242568591	0.00278077524451618	0.00933748285950971	0.0104247906680656
hsa-miR-490-3p	-0.0490639466321999	0.0179082709167872	-0.0118938019864561	0.0202034973806882	-0.00168735405145629	-0.00293632726172506	-0.00681449908890887	-0.00547113671462052	0.00198548311024455	0.00394534503192907	-0.00426628590212495	-0.000194374439103562	-0.00482249096128955	-0.0080321541432371	0.0152789149001679	-0.00281329484869695	-0.00461883243230876	0.0122132500700241	0.0138221599979567	0.00209258690514182	0.00041883377589853	-0.00834106355157425	-0.00851333876168111	0.0298783844266647	-0.0175339109003868	0.00313295805984627	0.010934835541316	-0.00852313670674462	-0.0149232263238706	0.0188041355622531
hsa-miR-361-5p	-0.0498342544782066	0.00851859664791094	0.00174132963051946	0.0140396041737418	0.00152773549699528	0.00167274286110301	-0.00610109995208092	-0.00401539438065701	-0.00564182491238245	0.00601241380298082	-0.00367761928882229	-0.00677599385409898	-0.00465856878594593	-0.00871211785346356	0.00816662154193977	-0.00183044278868999	0.00891892772431323	-0.00319098857362267	0.0141833848155009	-0.00601815885983378	-0.00678280110720833	-0.00372444306238621	-0.00236929197803911	0.0223656970540391	0.0024111651576517	0.0193885169149507	-0.0117353014157768	0.00173911659654214	-0.00899962068677991	-0.00497030614664025
hsa-miR-3615	-0.049744400783464	-0.0105353362926665	-0.00754050014649825	0.0138489299244581	0.00208124573456126	-0.00739088516267237	-0.00545338420875811	0.00240940358224623	0.00587906891898592	-0.00686031445522601	-0.00323118414763562	3.71353039374988e-05	-0.000172628949431216	-0.00229602137270922	0.00695242848080016	-0.000981773152285506	-0.00354503414857472	0.00412731500853435	0.00980500847854683	-0.00290336206291147	0.00386560168556034	-0.00990670778270904	0.00932591804714268	0.0118864643061801	-0.0150455494908468	-0.00682461185993943	-0.00826099897238613	-0.00581085397411138	-0.00190060023919338	0.0086280990494674
hsa-miR-181a-5p	-0.0491339783501368	0.00358447223145644	-0.0183433934917052	0.00823607293061678	-0.00143066953211355	2.5199875929909e-05	-0.011478662050306	-0.00480326921769605	-0.0018240459749176	0.0063892111742789	-0.0110689746225975	-0.0045821602613643	0.000161742392830682	-0.011099957822129	0.00308729202884013	0.00268898974458621	-0.00286156891337314	0.0265358897192231	0.00442568915030021	0.0027826631224446	-0.00627469100937579	0.00550984668558956	0.00160265206012375	-0.00252059832036246	-0.0055119469479599	0.00426935696646428	-0.0139789967332677	-0.0462637375958794	0.037542496877805	0.0170318656387023
hsa-miR-424-3p	-0.04901453104201	-0.0199725753835119	-0.00482891585193688	0.00661822762490864	0.0030691080652084	-0.000478744685421427	-0.0111080783385183	-0.000734272059780702	-0.00103789202757327	-0.00231213496183441	0.00239583093447397	0.00645919832226192	-0.00104546002138853	0.000910532248198641	0.00400172454909142	-0.00247884905019074	-0.00571998717622841	-0.0184505384939111	0.00639899477076092	-0.00818033409661319	-0.00435942414725474	-0.00453239855493597	0.0209727881565217	0.020654918774049	0.0151780088625754	0.0030143869694023	0.00259724323447345	-0.00358610636030581	-0.0402529750090858	0.0209953797513985
hsa-miR-433-3p	-0.0494249372204639	-0.00279787887267103	-0.016557036313414	-0.00690217907524132	-0.00371660671315458	-0.00385541610675788	0.00101047791216223	0.00600477000796565	0.00310057189373306	-0.00650218479826184	-0.000527881588584258	0.00255933244564932	-0.00370989736062634	0.00557567048395182	0.0117699058228718	0.000206824916117708	-0.0116141604870682	0.00148976588428773	0.00740251019020213	-0.00688701043254251	-0.000297679182429979	-0.0104708785835677	0.00440281658619872	0.0196494598063364	-0.00245815583961525	-0.00851155894948109	0.00891033369564127	-0.0105626783707035	-0.00520715484935642	0.0159143784843875
hsa-miR-452-5p	-0.049808531813454	-0.00312699237762733	-0.00259056827972791	-0.00150998913376076	-0.00150092801880723	0.00434443083785894	-0.000559353095137832	-0.00395369381900483	0.000808499516829038	0.00993501736807604	0.00252988759745243	-0.00696826736095349	0.00541470186571949	-0.00325728179285202	0.0078850561332421	0.0029387388448493	-0.00233721731599636	-0.00434108380267273	-0.00536903135703863	0.00536974973586693	-0.0184106070233154	-0.000948539807769656	0.00472286722611677	0.0111859254156532	0.0109354227925317	0.00122784851934024	-0.00272594975529852	-0.0149999059182631	0.00399165774048673	-0.00887089413312622
hsa-miR-181b-5p	-0.04927466684211	0.0136591982802999	-0.0110089301521333	0.00518069462952817	-0.0058778290582391	-0.0038997362048679	-0.00711198079087539	-0.00129933726983289	0.00449949071461929	-0.00555774327712099	0.000178749284374187	-0.00335197567401349	0.00175417410340587	-0.00570379653898342	0.0140972053597876	-3.8556399905423e-06	-0.0051864312119265	0.00563469663292815	-0.00432261908413974	0.0093163169433077	-0.00247340820117671	-0.00714900819892102	-0.0104347379082964	0.0152632198832547	-0.0182611883048285	0.0122276786828108	0.00109289074438681	-0.00322697569654868	-0.0123921073364985	-0.0159285658504048
hsa-miR-152-5p	-0.0485252911992481	-0.00407310008740111	-0.0247288813984333	0.0172670474603178	-0.000954432405948297	0.00713614994358462	0.00508313899456211	0.0061318419185217	0.00547530025804944	0.00978498587126433	0.00117932593237471	0.00203825068135031	-0.00235745850536417	-0.00921113504669229	0.0103298487272546	0.00246589441420641	-0.00455472814095196	0.0141590316930892	-0.00259402339571174	0.00289919944910636	-0.0124067969267361	-0.00506103721150231	-0.0171764880849384	0.00138355966235786	-0.0212649635060858	0.00744546352571244	-0.00529162900362869	0.00359839494256523	0.00406364311999792	0.00207059116065379
hsa-miR-487b-3p	-0.0491410231666756	0.0132371836739294	-0.000149617743684823	-0.00299859768975094	-0.0132863568394613	-0.00498991110800622	-0.0069162915727266	0.00856279636083892	-0.00585557940681366	-0.00196842253193816	0.00621890047137548	0.000575385260425215	-0.00362835441862152	-0.00364663482428942	0.0100160986161092	-0.00429194118742533	-0.000626743471014183	-0.00851699433766834	0.00278812672043467	-0.00665485135281843	-0.00836964100214376	-0.00452163639587436	-0.0125317572603935	0.0329575838442642	0.00378415277298683	-0.000248920616847698	-0.00297197040901924	-0.00512728806227968	-0.0141074679240788	-0.0112963468585422
hsa-miR-423-3p	-0.0490388456493561	0.0115357129692691	-0.0112692040774509	0.0137269458600659	-0.00376684411419886	-0.00637343917391538	-0.00434165493478585	0.0033652295873138	-0.000676283263306171	-0.00634755304968053	-0.00164348640795845	-0.000283211844876521	-0.00537118513743781	-0.00482954466497761	0.0129726288512771	-0.00236092036065966	-0.00860698953944235	-0.0047811305315249	0.00792799654678357	-0.00325488737312312	-0.00557929663561627	-0.00705493644226359	0.0104185163993765	0.0235479135271272	-0.00892633942449731	-0.00831628838394566	-0.00309897628616177	-0.00765764674328716	-0.00119547475658464	0.00229067832094959
hsa-miR-107	-0.0492651257033586	0.0104360653946112	0.00132963679152982	0.0113307268779595	-0.000849257258852676	-0.00121707906231245	-0.0096724468171186	-0.00348723863061038	-0.00272951106864366	0.00337073516174718	0.00429430568636276	-0.00463462249523226	-0.00361346331703776	-0.00633708315691295	0.00739775771418374	-0.00824180385163221	-0.000135594534310407	-0.002125742661746	0.00474721849609651	0.000312426337446006	-0.0081711022245557	-0.00621452148055925	-0.0108396776242922	0.0211786228826822	0.00638224960666545	0.00610985534578161	0.00140456611208072	-0.014519255178952	-0.0131665986087029	0.00365603928193104
hsa-miR-181a-3p	-0.0486053313966942	0.0137029882640973	-0.0161336339059952	0.0154719583711076	0.00924312484988831	-0.00535124856541157	-0.00539046687055103	-0.00301547524371036	-0.0055604149902147	0.000318898820193278	0.00123269324112115	-0.00377731816335477	-0.00746628246224022	-0.00281249899867443	0.0111881798580533	-0.000806304857150292	0.00171236238869142	-0.00341834226232053	0.0095663020759781	-0.00213790237488949	-0.00698853695270823	-0.0041614654259945	-0.013136663832787	0.0204691165133848	-0.0117502527028225	0.00420944491131722	-0.00314109853971007	-0.0154255083919692	-0.020771037811506	-0.0219283132108475
hsa-miR-7706	-0.0490733954367242	-0.00715558580863898	-0.0156373130008034	0.0104675186002521	0.00683991537917053	-0.000814419606908094	-0.000983147350083875	-0.00368141121086733	0.00369045514659254	-0.000778149293215198	-0.00495874709740687	-0.00283857634581616	0.00214428170875243	-0.00039999896911868	0.00231494282449897	0.00249842127658051	0.00068803038648251	0.00209122229383777	0.0099759666982773	0.00647755616943563	0.00300539711745039	-0.000711866780041469	-0.0127449691815258	0.0124202736460858	-0.0177541699605556	-0.00128909532397754	-0.00399984413620962	-0.00647613395172219	-0.0220434508548031	-0.00424348861616868
hsa-miR-28-5p	-0.0485428572355095	0.0159518683958011	0.00504734040224104	0.0108406076809066	-0.00167149992872769	0.00073804080378208	-0.00740528966618866	-0.00109729564556674	-0.00669950206058916	0.00072909353394455	0.00160066886540297	-0.000625464224185584	-0.00659281459561846	-0.00352965634951249	0.0110332368609874	-0.00395568189927817	0.00520267512984586	-0.00220909323038649	0.0136299560835573	-0.00355955501624324	-0.0154407458857192	-0.00254214945094169	-0.0208211449506167	0.0229592972961714	-0.00421642897114019	0.000744279282940942	-0.00205402152544392	-0.00181305572058626	-0.0161450733120509	-0.00488853351204145
hsa-miR-93-5p	-0.0487638938590597	0.0148775200558849	-0.00401774228602818	0.0110017641515447	-0.00341332075798747	-0.000443733776298168	-0.00545711019131135	-0.00170836235389762	-0.00040185759268257	0.00158795103444206	0.00170573169410871	0.000328309972481563	-0.00479410140197041	-0.00771750044465916	0.0100009887308629	-0.00651412309532695	0.00293614998846139	-0.00480994156047336	0.00556187413509538	-0.0077080321984351	-0.00933097878269699	-0.00432264634698138	0.000738376534176478	0.0204494853912209	-0.00202489271798558	0.00943324630344596	0.0053414513142805	0.00434563569057317	0.0062318832445006	0.0192234901020265
hsa-miR-377-5p	-0.0483691434823292	0.00906465251660445	-0.0167973353435574	0.0143415551956383	-7.78507392591831e-07	-0.00958270306209665	-0.00569144673857273	-0.0012960140184453	0.00217792205917126	-0.0036367003014795	-0.00156905112496925	0.00245495780371078	-0.0055664384838553	-0.00282884814941691	0.0105469854194658	-0.00362821336188594	-0.00854173016625549	-0.0056646871625411	0.00698744135306936	-0.00444016875947276	0.00240635003105811	-0.00694380141946035	0.00764507010036663	0.0215811939205805	-0.00722828125697218	-0.010317623782132	0.0142239989260558	0.000382837422484317	-0.00799717478231106	0.00878842907686425
hsa-miR-345-5p	-0.0482326012301918	0.0141761087996549	-0.0106119314386662	0.0155616504987389	-0.00567409425903075	-4.77071976827726e-05	-0.0121593098408891	0.000408608260135666	0.00524462577319814	-0.00130138115918098	0.00118618488509024	0.0012597930885288	-0.00467159985111927	-0.0080312389845513	0.00936672802372611	-0.00608741597113905	-0.0129200951923506	0.00542663591545986	0.00402776511455163	0.00298323817210537	-0.0018895842308414	-0.00430411010721127	0.000350347850554555	0.0250799331858128	-0.00405494711166736	0.000281707636757866	0.00393849697168535	-0.00322246832188232	-0.0104833555677059	0.0224738401347103
hsa-miR-149-5p	-0.0488050763142549	-0.000385448947729132	-0.00973780744141599	-0.000371728089148076	-0.00549576210340532	-0.00962069035811728	-0.00135285714513492	0.00438301638067725	-0.00332749718786553	-0.00267715442175386	-0.00444631501379027	-0.000303561728061285	-0.00416808409621458	-0.00192471819580678	0.0112395359350032	0.00282976071832786	-0.00359981446637977	0.000824547652149089	0.0177124386934922	-0.00413459839057351	0.0109233188665677	-0.0111323879486519	0.00615542841562513	0.010488840597606	-0.00856430606579358	-0.0176929091773147	0.00211499313518141	-0.0130492505488816	-0.0115321660966012	-0.00817420219800701
hsa-miR-532-5p	-0.0485559437408878	0.00194516294608226	-0.0049470031061173	0.0176444175850632	-0.0112773193923205	-0.00316467159065959	-0.00892794608669819	0.00538437405862316	-0.0022539888946468	0.00230707548211775	-0.00388958865396218	-0.0104371907581354	0.00136806388920345	0.00133704566864931	0.00732949848922911	-0.00542415734022507	-0.0014574668689485	0.00039702729541005	0.00154927024158467	-0.00382260906852683	-0.000571036807799424	-0.00173952103276819	0.0030147365026605	0.0232931250058211	0.00846168010706295	-0.00777119860594667	-0.00980765651695548	-0.000747448228851576	-0.00860104122541785	0.0204536016601495
hsa-miR-6894-5p	-0.0468975162676618	-0.0175457717317595	-0.0236175871083508	0.0168226644380213	0.0120200332303945	-0.00331674009516896	0.0121803749610041	-0.00940505785260909	0.00916551339282861	-0.00551636786389001	0.00381414452450457	-0.000871149548160276	0.00855998511214902	0.0030556713310825	0.00676903154185826	0.0119519567791948	-0.0137530336481054	0.0024192393413587	0.00167170911207714	0.0106891835331553	0.0135648246625456	-0.00339863546983423	-0.00237247698703249	-0.0139033135806931	-0.0208440331824518	-0.00841745967145481	0.0326814326317117	-0.0143480381755216	0.0183700199966292	0.00741144763031915
hsa-miR-218-1-3p	-0.0483516296279315	0.0120801886709076	-0.0092542051345701	0.0112857351066646	0.00151728884388384	0.000589371877668441	-0.00879264865012653	-0.00520045455994613	-0.00238348819943037	0.0018225347976076	-0.00689211331209989	0.00104836065837633	-0.0111319489141633	-0.00593058496357383	0.00891312538532997	-0.00133338697904425	-0.000495757459422246	-0.00103393671664007	0.0139753926759128	-0.00470502407678003	-0.00427594872759581	-0.00835893049674487	0.00199091350755362	0.00998549880061668	0.0131678476349244	0.00472176954709017	-0.0135668274391637	-0.0116903699256639	-0.00137231220775642	0.0062938783905398
hsa-miR-34a-5p	-0.048091205660657	0.0126707180483978	-0.00436268629121747	-0.00110107878353971	-0.00309261792023063	0.00483310804619849	-0.0143138584587069	0.00154665658113167	-0.00280666819181203	-0.00806227154591631	0.000257012308983297	-0.00191312791664817	0.000974559470051818	-0.00986483076793681	0.00968348605792715	-0.00923789151285532	-0.0103903746230622	-0.0108398270750035	-0.00560957447901371	-0.00467940578578684	-0.0171869833895006	0.00421848589825784	-0.00560962554791201	0.0286562734867496	0.0151422610265439	0.0119223445964116	-0.00547937299438821	-0.00279620054541749	-0.02588824662056	-0.00826894917288275
hsa-miR-1468-5p	-0.0486239538543355	-0.00397044875300988	-0.00375154338798233	0.0104544043002114	0.00643812320516433	0.000447226388521427	-0.00281141077089919	-0.00183964569907855	-0.000499762800364939	-0.00139810746318036	-0.00709935719833817	-0.00631376694378767	-0.00344489482776277	-0.000620004984520768	-0.00137094912598666	-0.000331252325700543	0.0039133982051039	0.000940785973023114	0.0114879188290757	0.000333130103744465	-0.00416422398366266	-0.00322202535393665	-0.0134138899694592	0.00342687367110573	-0.0159363798360188	-0.00961510631834624	0.00257671925096758	-0.0135620018661669	-0.0185137100548478	-0.0102332694966613
hsa-miR-151a-5p	-0.048224046109449	0.00575623467420528	-0.00450415673774622	0.00504135199128322	0.00148740510568225	-0.00380796463357266	0.00273252889122944	0.00118783492127163	-0.0141414917160364	0.00520572928961432	0.00385033368725074	-0.00242481474431686	-0.00760377120390261	-0.00139452040284685	0.00410055133077027	-0.00106738769812772	0.00839812035147713	-0.0117478406616677	-0.00133375932237991	-0.00639777155533844	-0.0142080660210679	-0.00407171468551359	-0.00173809599617963	0.0111441973338934	0.0063739250975759	-0.00523679211389837	0.00136065805606672	-0.00452214180369066	-0.0150649909421199	-0.00966961055871222
hsa-miR-486-5p	-0.0433298976724002	-0.0314373855225655	-0.0216662493511134	0.0233832956890142	0.0048384774956669	0.00471652171392933	-0.00451479964447263	-0.00310293751812011	0.022828909843313	0.00171859727570447	0.00217963446660814	0.00497942032657602	-9.77730694442009e-05	0.00662449849204761	0.0078329637722747	-0.0103124957760411	-0.0086426056672701	-0.0183695795629496	0.00429429730179308	-0.0299710334441264	-0.00379676302657564	-0.0285287063902712	0.0358676466794278	0.0298533186851966	0.0266594130480599	-0.0135744355616075	0.0242495233391119	0.0167170160854122	0.13471761323662	0.000685776737703459
hsa-miR-136-3p	-0.0471942069240953	0.00839970107980393	0.00900781216195352	0.0179179923020679	-0.00475519962448614	0.00900464117269642	-0.00327069846794835	0.00108901899041603	-0.00866164081873409	-0.0029539927045403	0.00804812646177966	-0.00410413585777981	0.00807302921287798	-0.0141147175927767	0.0124213981680373	-0.00676045229381365	0.00854512392341941	0.00504914093168964	0.0211642426977712	0.00461221941123938	-0.0195804584655962	-0.00233971776546782	-0.00776073021217736	0.0183905555644282	-0.0146687956334961	-0.00640867302233724	0.011487593106323	-0.0197178282734735	-0.0251827931751159	-0.000454101016774018
hsa-miR-3609	-0.0331828414040563	-0.0277556819655791	-0.0228312213520444	-0.0225835777829638	0.0565123969908437	-0.0530453772303605	0.00715971739648772	-0.0170323994189487	-0.016726160048012	-0.0416650380137476	0.0228760319867513	0.00256517322279629	0.0117669209974779	0.00751646534670335	0.0329169748523976	0.016846751290972	0.0239593248590107	0.00461381635828783	-0.0164412008568929	0.023847241888706	0.0194188794467567	-0.0475160426746594	-0.0204759674561905	-0.0406164503076611	-0.0602818414888153	0.044663984269592	0.0259079319594108	0.0360848837114607	-0.0502722621331054	-0.0147892646928754
hsa-miR-1262	-0.047592161761409	-0.0145608319412916	0.00655971524512715	-0.00804944619565865	-0.00168088372397241	0.000771797256020448	-0.000724512140850663	-0.00227916754766702	0.00716384336731899	0.00308479067681777	0.00180299370088757	-0.00503526592247753	0.00310489937680306	0.00646068532357817	-0.011100658201931	0.00808577419853583	-0.00830984367586796	-0.00354350850632488	-0.00851526407696531	0.000678697549709585	-0.0120515214656032	0.00856506152767224	-0.0107682257497705	0.0243450535839504	0.0149008428539155	0.0296970509838452	0.0171535791260324	0.0154084174338782	0.0117325600174548	-0.0091873234451611
hsa-miR-425-5p	-0.0476173711761181	0.0116653896388826	-0.000584504406620576	0.0133075611373482	-0.00352259157629388	0.00063513851536796	-0.00639944749655226	-0.00586756014342425	-0.003705363773769	0.00283303116546019	-0.00275911311263676	0.000489411910755154	-0.00860822343403834	-0.0030344802067221	0.0104794101887464	-7.23241939819002e-05	-0.001176089657631	-0.00146460482938896	0.0144098277485019	-0.000181533246422694	-0.00358771624418736	-0.0118466457245918	0.0122239203423839	0.0208214808755422	0.0101178115233978	0.0106863906615092	0.00703054264568729	-0.0131774928676956	0.0424832452760291	-0.0105466865202466
hsa-miR-485-3p	-0.0468122580944904	-0.00770209587853099	-0.01554156418006	-0.017468881634165	-0.0131177958775937	-0.00956236412174316	0.0109364849278946	0.0114030170008006	-0.00615405546632429	-0.0103123475911254	0.00990976432671385	0.00294192095590073	-0.00364920186843892	0.00550641336648342	0.00594574691068809	0.00477553525041785	-0.00145392177058776	0.00263416250513989	0.0179354759454337	-0.0074815527638876	0.0101995403476022	-0.00798774705690949	-0.00871652251507725	0.0136392348470247	-0.00162582504838531	-0.0222395612130169	0.00562423088015105	-0.00542165674250955	-0.00845997608978966	-0.020437298352008
hsa-miR-145-3p	-0.0429883932918655	-0.0382580176815128	0.0152048562972407	-0.0142693734677276	-0.00265149921667981	0.00882765586783837	-0.00140272512336567	-0.00336443357086045	-0.000821603037218776	0.010438554418609	-0.00753090817574961	0.00189285050358368	0.00867728006984187	0.00245898927693437	-0.0171641677779504	0.00875450921235374	0.0452594860791532	0.00371140716359405	-0.0138182583712059	-0.0394444048356291	0.0044484326007642	-0.0176781717928642	-0.0207615799492726	-0.0175761822752242	-0.00417805871399394	-0.0109509326495589	0.00614833752024212	-0.026907013058494	-0.0437851672429977	0.0113953360014727
hsa-miR-143-5p	-0.0463077646878927	-0.00293859858009242	-0.0224443213345668	0.0062201142514418	0.00492875413921805	-0.0101767728202271	-0.011140941941533	-0.00685104008602782	0.0201008624257644	0.00127382829329567	0.000331660762816024	0.00714553028171831	-0.00610620598096531	-0.0195631735618446	0.00874571314468654	-0.00020866505540115	-0.00281087581881723	0.0173405655306899	0.0217108825863722	-0.0107544842265679	-0.00474463643463961	-0.0024481756215435	-0.0117428239439571	-0.00167090452884416	-0.0116566008474614	-0.0174821988815995	0.0223552639426377	0.0167805657393197	0.00687574886890632	-0.0103871706785477
hsa-miR-92a-3p	-0.0478847588521117	0.00363460362775125	-0.00476004019789154	0.0136773534445313	-0.000721292426110567	-0.00607629533425269	-0.00125816944077464	0.00162503266008498	-0.00110985465130589	-0.00242904738087465	-0.000297813594578598	-0.00210957084772191	-0.00345445951556122	-0.00133038878706217	0.00918344370965004	0.000487631187168057	-0.0014826239416779	0.00477180597692068	0.00864054370702732	-0.00190823452290418	-0.00169923597534675	-0.00691904337626102	-0.000808877446195391	0.0135953773302248	-0.0135024620290031	-0.00234466240872902	-0.00376740585112525	-0.00536854876786139	0.00612560470640241	0.00908828807101692
hsa-let-7d-3p	-0.0474062849069988	0.00118424181001871	-0.00418735197244517	0.0194969912248508	-0.00207708422737188	-0.00645391024330647	0.00293597102144403	0.00855619048393897	-0.00322112155921274	-0.0080782019853375	0.00318493963025615	-0.0026888694195879	-0.00368274689143581	-0.00181492253034441	0.00981567702402132	-0.00198828357539708	-0.00204428448009574	0.0013873301023757	0.0110119504860944	0.00118134638729838	-0.00173981313995626	-0.00736322779830708	0.011364283753006	0.0163217012977038	-0.017829648120818	-0.0066594986451747	-0.00317535454035633	-0.00913118303871488	-0.0140235592197455	0.0133286910997376
hsa-miR-615-5p	-0.0472131818810709	-0.00702401251614689	0.00291772759635885	0.0151142168823232	-0.005101396211249	-0.00408665832608122	0.000617243022190957	-0.00256236545746011	0.0130283845121953	-0.0060037576050907	-0.00257822906000519	-0.00351658761235284	-0.00132324608549764	-0.00282656938443975	-0.00390184996585849	0.00306898001187104	-0.00251019584034346	0.0180920419304983	0.00444590298544686	-0.0209428565866078	0.0066075193911585	0.0130767818758608	-0.01937754540357	0.00966726931169048	-0.00865567129297746	0.0144325849547588	0.0054831318717336	-0.0146246761584191	0.00647130246758972	-0.00264632904939814
hsa-miR-365a-5p	-0.0472906039664864	-0.00951689211284081	-0.0190429673958671	-0.00573477798171338	-0.00150467658033497	-0.00664525918299181	0.0115776478455381	0.00238519361259733	0.00229130123025475	-0.00654968258687291	0.000779216897529101	0.00252373683007434	0.00320950069999265	-0.000834759204244339	0.0027738378947194	-0.00265283767856651	-0.00596936633048055	-0.00199375923379999	0.0015574186485866	-0.00870060081658252	0.0077241003638818	-0.00247502772061149	0.0068517642794426	-0.000937997112546689	-0.00115847250442342	-0.0161872793323386	-0.0165755879445263	-0.00496926777740919	-0.0084919000533096	-0.0048851616642495
hsa-miR-411-5p	-0.0475733954019498	0.00563182243663938	0.00141927572811105	0.00669767023617123	-0.00174165887485402	0.00651928344377091	-0.00576453716010919	-0.000573702310639885	-0.00382640603326846	0.00342116333907125	-0.000818584901506589	-0.00316544629265713	0.000782226928486312	-0.00354757411016497	0.00329589283193443	0.000769828722412108	0.010954394157779	0.00605691830499729	0.0104038389909686	0.00191418249283256	-0.0145821955989926	-0.00756764149683902	-0.0258972004119074	0.0192037573367629	-0.00995412433829503	0.0111297028012098	-0.00150932592930004	-0.0131454791323235	-0.0230034182088135	-0.00758713296042719
hsa-miR-339-3p	-0.0471728859942614	0.011497052221742	-0.0129807961925598	0.00534138947692474	-0.00852996616021767	-0.00374114698920573	-0.00590846216733568	0.0014170127217943	-0.00183574110269643	-0.000740210670423475	0.0038072920614944	0.00424387557489502	-0.00238813235642607	-0.00572813947937589	0.00726189335471698	0.000304858298412704	-0.00394616268597931	0.00620029155764502	-0.00264003672283693	-0.00158758195110182	-0.0034363802879475	-0.00202452291462052	-0.00974366059495782	0.0326241944697451	0.00314774886707962	-0.000379535145401339	0.00170261504932201	-0.0123487185716341	-0.0227544892606632	-0.0103708768161967
hsa-miR-143-3p	-0.0465780852512903	0.0058544538935506	-0.00148211583517805	0.0185404172761627	-0.00135556901827556	0.00469237767139435	-0.0115093965126053	-0.00518180255229588	0.0059107524082732	0.00334060941357509	0.00112936038318195	-0.00384693550701917	0.000949910492580284	-0.00342342034673961	0.00494099647031258	-0.00353049260666667	0.00742548227002511	0.0170176561608281	0.0018005166398668	0.00595445844083114	-0.0154289489451337	0.00214844209821458	-0.0432723727834936	0.0250494179761227	-0.0268323743492735	-0.00698870768305188	0.0053217800313647	-0.00443533910920755	-0.0127562612719726	0.000712919490252862
hsa-miR-1538	-0.046074176893934	-0.0171223112308616	-0.0134519597079693	0.0265356166818522	0.00180722874798892	-0.00377880672734768	0.00968822894397054	0.00694887832686354	0.0106486581295642	0.00161579098764045	0.00515158811240366	0.000478304144957302	-0.000951967270552433	0.00594620596737073	-0.000217741122458325	0.00188717706452159	-0.0100278529104516	0.000969507456843948	-0.00759964705998547	-0.00514089974929623	0.0119066862343105	-0.00359735421934354	-0.00598880161737652	-0.0166339619347121	-0.00366808818838747	-0.00362527974397349	-0.0103424264971029	-0.000711711808808415	0.0061634231749677	-0.0089505758852333
hsa-miR-130b-5p	-0.0472298518316531	0.00430971448044956	0.00489410352953449	0.0137308233718614	-0.00144701684103126	-0.00415279426677439	-0.00359970771745154	0.00639622748804617	-0.00816425206754831	-0.00211452036521278	0.0038219111611767	-0.00714203478874913	-0.00780432885770765	-0.00264567935952404	0.00313182736146461	-0.000114526764305325	-0.00750111233000587	0.00458742625802453	0.00837255324280458	-0.00695479393805212	5.17614772275382e-05	0.00228260451113392	0.00247173874680104	0.0330185316967421	0.000419530052960672	-0.00508401272408792	-0.004405792601618	-0.0210630946283771	-0.00339486963928526	0.0176662797241441
hsa-miR-30a-5p	-0.0462989303433515	0.0143672426989478	-0.00369564323010512	0.0185132974430585	-0.00365304482490993	0.00343050982441763	-0.00809794173372315	-0.00241803172506928	-0.00303766292228461	0.00291695343983609	-8.09107270509979e-05	0.00016834876733885	-0.00210288699747215	-0.0105333307226321	0.0110669597598923	-0.00333022900967426	0.0089134190610059	0.0149475031737674	0.0010430047595078	0.00374164654178512	-0.00971408578426045	-0.0031343350278388	-0.0330336097595347	0.0284647508014493	-0.0109267916857819	0.00766064651227697	0.000493852354280467	-0.01180071693817	-0.00676493866683984	-0.0183030542775825
hsa-miR-21-3p	-0.0468366504229759	-0.000196707673551409	-0.00168189916834192	0.0182687362123911	0.00024461267710222	3.09224523915389e-05	-0.010190462023924	-0.00481793192564555	0.00312339982993105	-0.0012959037839377	-0.00175377071329349	0.00305639088987426	-0.00122603282109069	-0.00406309539311082	0.00889651979397502	0.00240167037314942	-0.00314547052094603	0.0232567976073224	0.00132920678326891	0.00678955457563029	0.000933550328627655	0.00898512172110241	0.00631025041895335	0.00779015120264725	-0.019258687722182	-0.00151168848101516	0.00939625953695395	0.00224458113304826	-0.00455071816342858	0.0075893302562739
hsa-miR-30d-5p	-0.046860233300773	0.00878299497253212	-0.0106480059781237	0.0131353674149739	0.000513615465277016	-0.00477063799233524	-0.00835577056628941	-0.00348245750395852	0.00134157914418106	-0.00108014190901792	-0.0026082976419524	6.16486680883366e-05	-0.00444542917455535	-0.00903403092674288	0.00909713286781319	-0.00162750776809438	-0.00101297321663237	0.00629600429585528	0.00174530907908996	0.0007831184664539	-0.00469208390256418	-0.00316866815175811	-0.0154756425019632	0.0219659227057122	-0.00575890020677629	-0.00214570343102649	-0.00406282899360762	-0.00814681394242374	-0.00658211982061075	-0.00428541301311956
hsa-miR-3928-3p	-0.0469647207155719	-0.00666794552987787	-0.0124681140642401	0.000668443223810344	0.00244394110631805	0.00306924300138905	0.00139528248142402	0.00250921611905187	0.0104808041759581	0.000236821826667346	-0.007085501001859	0.00779608566917456	0.00512065005587775	-0.00385009138738536	0.00484335298609166	-0.00119262464459397	-0.00300722498629175	-0.0121903243979203	-0.00880234753476545	0.000814619223967979	0.0135921216406208	-0.00747265726015632	-0.0116759563608238	0.00670295812544985	-0.00898263645227396	0.00474513874993852	0.00448783703020165	0.00528673150837956	0.0166237116189804	0.00962867070246272
GRIK5	0.0360677248690811	-0.0687861144254002	-0.0201231438961314	-0.00576566046964548	-0.00498112705369191	-0.011505499078921	0.0268783226992845	0.00815272184022444	0.0281052229336209	-0.00572734438431095	0.0133112670334141	0.00372844281255331	0.00153828377317809	0.0114798638104632	-0.0104821818041244	0.00847470684637706	-0.0196781524364456	-0.00506577125605265	-0.00474720961911144	-0.00436088950623703	-0.00929779231727248	0.00420822402281481	-0.0432288646494058	-0.0118910114898828	-0.00630487419488603	-0.00397724150534474	-0.00062164321319623	-0.000452489718816131	-0.0185107253428	-0.0108970848460631
hsa-miR-576-5p	-0.0467356435478631	-0.000935145258776824	0.00774556604802667	0.00749159083892622	-0.00358574950027116	-0.00348054895346156	-0.00537558031863468	-0.00659482865531354	-0.00434614436404527	-0.00212193976354372	0.0095596246494827	-0.0032035184974127	-0.000300104565119862	-0.00176301148586242	0.00468742785112032	-0.000698160622781147	-0.0152616307976298	-0.00339785128766576	0.0129249794763008	-0.0133495792601851	-0.0159699541121143	-0.00722080495757144	0.012944844522135	0.0243366889262741	-0.0104381184755937	0.00232508181810083	0.00532310375038937	0.00955626626405342	0.00686824848501464	0.0114931605896596
hsa-miR-374b-5p	-0.0453266942088459	-0.00535965662390417	0.021386714279193	0.0030596593542059	-0.017384085108259	-0.00589260311446505	-0.00379151925244188	0.00313334257299396	-0.00276978267691076	0.00231008037559524	0.0153667625336136	-0.000294193021354202	0.00130661040640279	-0.0167284698547932	-0.00810409750908881	-0.0127935661909258	-0.00710472401477179	-0.00797133015370786	-0.0039680886557211	-0.00242293729364343	-0.0214772333709753	-0.0141854090246435	0.0165662432012391	0.0418873207424269	0.00921524445333675	0.0206017094811616	0.0184403145462364	0.0370784450867281	0.00493164024053141	0.00246301356044518
hsa-miR-106b-3p	-0.0467770218294466	0.00712070317851288	-0.00954957667194901	0.0111772349649669	0.00474923422337973	-0.00508488742569069	-0.00598698208333882	0.000690840560027899	0.000688306474804973	-0.00103935781793762	-0.00216022235063617	-0.00369095933722998	-0.00288859698339295	-0.00428420362102405	0.00835487618237422	-0.00328872111249896	0.000810006463216871	0.00139842694465875	0.0129119992095297	-0.00434222962315631	0.0105150571722237	-0.00302957000676283	0.0133724341484665	0.0221301464776565	-0.0109939533326549	-0.00951225114490066	0.00211306005282407	-0.0102033350821279	0.0118476443480906	0.00470672860701722
hsa-miR-148b-5p	-0.0463900208109128	0.0110820676450226	-0.00940652688785097	0.00457632398826462	-0.00748872434482436	0.00569300671634244	-0.00676162757895457	-0.00786953692797527	0.0036961714115376	0.00531528708035243	0.00185149291844093	0.0013958199721203	-0.00960316854023836	-0.0066507242845598	0.0103498773443698	0.00113891898168717	-0.0110415831929295	0.00159703411060674	0.0141309883778289	0.0124113336091835	-0.00301269591240064	0.0038061813946725	0.000701378329719093	0.0169234057880877	-0.00134930507277711	0.01901059921894	0.0125630874061782	-0.00318557972461754	-0.00756887300580056	-0.0103215352714519
hsa-miR-342-3p	-0.0466476193522503	0.0085704453894824	-0.00355522522239863	-0.012078204511546	-0.0080122108992497	-0.0040449981813028	-0.00127248258646687	0.00242940187940109	-0.00550153963246547	0.000654408569372783	-0.00188582531498872	-0.00302369002602101	-0.00580806873351243	-0.00439912066747311	0.00921470563694644	0.00385858164710432	-0.000828217316619713	0.00333823174200372	0.0193848157912734	0.00115192030857891	-0.00103675427711377	-0.00996513050779035	-0.00511254828447725	0.0151353557653065	-0.00821867783300671	-0.00682253677723825	-0.00202103500418594	0.0013374395104467	-0.00756825273663854	-0.0120380061195989
hsa-miR-455-3p	-0.0457442429554312	0.005621963231349	-0.0200256426852588	-0.0174150557286093	0.000168786944234565	-0.00197273092208768	-0.0116399381363338	0.00462763096806247	-0.00450958955384615	-0.00832969491566814	-0.000158179215262125	-0.00118262828640646	-0.010947267831409	-0.00403876698696335	0.00903742040745155	0.00552836926244902	-0.0121240956198327	-0.00613616870419943	0.0127329549605236	0.008153274561609	-0.00191231539442328	-0.000297353991932536	0.00626624095540864	0.00718210968772988	0.0224485939300393	-0.0148717757350483	-0.00531978658615676	-0.0150704650445006	-0.00195091992076192	0.000197576759317002
hsa-miR-3126-5p	-0.0464130216298794	0.00281716678972716	-0.0145381660626514	0.00258153092564003	0.00121629707761152	0.00150531795069864	-0.00346053150148542	-0.00314063801358459	0.00849257735503805	0.00304552627329553	-0.0127306134512515	-0.00565781315279678	-0.0091942362446632	-0.00900241005765862	-0.00310056789728106	-0.0004628266364001	-0.0147347062054969	-0.00139409885611728	0.00199508165717856	-0.00760537144072563	-0.00696163130648843	-0.00240364475411863	0.00452902084917484	0.0045117501558854	0.00496206710350897	0.00526469492435532	0.0217923525152735	-0.00251108727484091	-0.00159743403898821	0.0113550375334364
hsa-miR-668-3p	-0.0465081640935726	-0.00206639363079932	-0.0091388456869115	0.0184116827225433	-0.00111761047135681	-0.00404864744643588	-0.00294342843917486	-0.0023480595595921	0.00253644443840167	-0.00338698702570277	-0.00157104301164968	-3.65261148140609e-05	0.000724066202656011	-0.00360469845246258	0.00895010794014111	0.00325286681804942	0.000288217931107066	0.00848780151036146	0.00935706813836944	-0.00436225779204481	0.000737819473687967	-0.00701941037557128	-0.00619267545730038	0.0115653586680236	-0.0159095693402574	-0.000295623336381678	-0.00468940168663973	5.46262423019338e-05	-0.00362713592824552	0.00328838060394743
hsa-miR-758-3p	-0.0442666849456699	0.029818447961682	-0.0131358801293262	0.0240469766414217	-0.00264456532184324	-0.00468252796745851	-0.0108127753090971	-0.00540983997055038	0.000452319626926088	0.00251758606745995	-0.00195859436471332	-0.00194867531107467	-0.00765357930598074	-0.00564271898680491	0.0153637615456455	-0.00476555690916229	-0.00548781919639018	-0.000609712078306341	0.0108775366891771	-8.22024106164452e-05	-0.0102463013008071	-0.00342919149215296	0.00134473430022586	0.0220488037005001	-0.000216420145118822	0.0205576684621701	0.0144879504169298	-0.0123416990546537	-0.00878803073464738	0.00256987856980044
hsa-miR-15b-5p	-0.0443608216694529	0.0299290019776653	-0.00492728736301419	0.0181136867881754	0.00322464144271305	-0.00170355281090824	-0.0108284042110411	-0.00850959689875538	-0.00638779193576287	0.00046737642352781	-0.00852773041232605	-0.00300566200626935	-0.0132723407890355	-0.0112424747949495	0.0128071351445867	-0.00431859388514787	-0.000974216060589289	0.00265025802036426	0.0204356761971087	-0.00945580782926489	0.000871626464359454	-0.000901141551696104	-0.00702858802488164	0.020979058498477	-0.00528082628453018	-0.0031006296360375	-0.00440731239174097	-0.0282289845196818	-0.00508282456750922	0.00333999669185889
hsa-miR-145-5p	-0.0462274710091427	0.00500459862620034	-0.00346483751045146	-0.0105285198821839	-0.0111584736206228	-0.00883248469453249	-0.00120395893082975	0.00388207985018066	-0.00992245325042077	-0.00134095910669503	-0.000641685696897581	0.00122981166677433	-0.00553953318704694	-8.58243525399565e-05	0.00829549430573476	0.000930952102632483	0.00652849275406969	0.00493846154270082	0.0200613054353641	-0.00426774095194611	0.0070100125190728	-0.00888009886314696	-0.00723035771114715	0.018123776904095	-0.00166531069184089	-0.00984451907718049	0.00286571558740777	-0.0100847789137185	-0.015381586726962	0.0105762482923885
hsa-miR-543	-0.0463814859860749	-0.00337031041819642	-0.00323623314069957	-0.00470382747533652	-0.00649677152899175	-0.00371617973900729	-0.0014973861272369	0.00744533769945709	0.00104793471386706	-0.00685437495716126	0.010381247963632	-0.00362569286596394	0.000691554570458392	-0.0039379345092955	0.00618689621977337	0.000324802502810619	-0.0032875008320287	0.00623253729829661	0.0120153322934994	0.00682171974088222	0.000833712436516419	0.00530945327265794	-0.0163428881334334	0.0269701444539403	0.000126008812545819	-0.00527250912626114	-0.0183480376310703	-0.00342271447776271	0.00397568690097318	-0.00383365150593522
hsa-miR-1185-1-3p	-0.0445628363798372	0.00929572587788815	-0.0100931940637666	0.0216488431759019	-0.00510956182584368	-0.00969666421368759	-0.00455029185492505	-0.00230104761206359	-0.00837164312060112	0.00331697409710871	0.00944161257327129	-0.00526786900802992	0.00538792052654972	-0.017486813377328	0.00839455777741115	-0.00321510747169881	-0.0223385533597516	-0.0174675537236899	0.00592698931020958	-0.00330278454535449	-0.00735032603285758	-0.00399660926597655	0.0321321938749312	0.00597767127753955	0.00653869735014886	-0.031781734321252	0.0543918313171736	0.0136750660145928	-0.0114768615546057	0.00882738787215778
hsa-miR-31-5p	-0.0460004213291214	0.00998153570615731	-0.00534879644779865	0.0142850904047162	-0.000534712112203377	-0.00133818552536739	-0.00709215338900245	0.00294599782656191	-0.00634020211461051	-0.00152229679716987	0.00185754312344495	-0.00131131532627568	-0.00344099985823322	-0.00304208726327505	0.0102708596506223	-0.00214963715950123	0.0051090558609206	-0.00223894544858001	0.0117310509979869	-0.0041427796464755	-0.00363253930602243	-0.00655599528219139	-0.0131082383185506	0.0320480494569073	-0.01007048055806	0.00302851770617631	0.00463013381573624	-0.0078161185438328	-0.0165437827300606	0.00911297134856649
hsa-miR-148a-5p	-0.0446128385612855	-0.0119458890609019	-0.0193339967720003	0.0255377524605626	0.00848129757320085	0.00648848425860601	0.00360592523466206	-0.00543365777506677	0.0151071834951471	0.00369855269916406	-0.000652186895815969	0.0102926772091862	0.00620340483658513	0.0039428842060794	0.00420840890339227	0.00289589750311632	-0.00818627852856224	0.00615638614605396	0.0115037974753149	0.021961021286223	0.00830926373468546	-0.00277463263034172	-0.011591102913156	0.012891142637443	-0.0143652815187292	-0.00894837359981261	0.00895082544242596	0.00417415792409834	0.0149426860440833	0.00399217509447333
hsa-miR-3127-5p	-0.0454792517767	-0.0141033267576152	-0.0120058593499191	0.0146989374148634	0.0117539285194054	-0.00686750054263991	0.00811993259698193	0.000485585041786905	0.0048622730079905	-0.00578546836938515	-0.00076475829812184	9.24146117217808e-05	0.000507940318416921	0.00359690664672305	0.0105664483044241	0.00813085342296794	-0.00781659350820433	0.00290987339542588	-0.00411789911854282	-0.00233429727475753	-1.7209047938828e-05	0.00946348244037118	-0.00618543559886664	-0.0165291523953198	-0.00927584689213413	0.0151256054598722	0.0210907099350185	-0.00438973203312721	0.0055453270496565	0.00266330840256673
hsa-miR-10a-5p	-0.0356503806608225	-0.0368673844124349	0.0200447232259893	0.019426501626864	0.00438183598869153	0.0185202963399094	0.0116421955378836	0.00599066489287292	0.00160188948395736	0.0319687163552079	-0.0110638882748037	-0.00708572793397287	-0.0112107889745353	0.00777158675554923	-0.00706005330299458	-0.0111796324999775	-0.00584151663078981	-0.0212928129441491	0.0347740890397702	-0.00626398774392433	-0.000305186144936907	-0.0159089590949385	0.0881017777834337	0.0163855979551701	0.0832153820715563	-0.021682578254013	-0.00550504370280408	-0.108884702641881	0.177347524948676	-0.00143078745315598
hsa-miR-1287-5p	-0.0455803591771763	-0.00679113146327719	-0.0144666286304467	-0.0085683502574901	0.000238747793307689	-0.00105587590819064	-0.00364276644697642	0.00804540421399513	0.00859514797208223	0.000997357848259798	-0.00475891665524621	-0.000440912742195372	-0.00838959737377359	-0.000355580798906621	0.00476898983169532	0.00397886685434649	-0.0222886092865944	0.00391472975884808	0.00553574080009752	-0.0183314060341373	-0.00477441222176741	0.00314405628175899	-0.0126630616648192	0.00979717316436998	0.0125772071619604	0.00619401229471977	0.00125450137150052	-0.00670121038549682	-0.0115519114990906	0.00710455104898327
hsa-miR-193b-3p	-0.04531523573848	0.00842124183768449	-0.0107996393904925	0.0158263877020266	0.00745366709399154	-0.0079004274368141	-0.00373084549113798	-0.00339672008350592	-0.000946900300811893	-0.00762920678665617	-0.00628243443418463	-0.0044925723088257	-0.00649873850414794	-0.00955015179238655	0.0141570802171277	-0.00179693633007167	-0.00809646405191702	-0.00566107376685923	0.0170616461481866	-0.00144275518609016	0.00696476790950856	-0.00703467448403491	0.0229802821480063	0.0141364102683773	-0.00892296945868129	-0.00796306455104395	-0.00161802754720628	-0.00584125115683279	-0.0182271202315019	0.00674125918147237
hsa-miR-16-2-3p	-0.0437386800261584	0.0183898820120848	0.0292188352036831	0.0078259818353725	-0.00849344325509379	0.00134593718564245	-0.00915014217883353	-0.0055564337868698	-0.00981338491614175	0.00230280072820186	0.00854186966656338	-0.0108399334559717	-0.00569041789521805	-0.00768858091047765	0.0126792356602638	-0.0105903861518148	0.00568505174191187	-0.00427704411060078	0.0164198828965184	-0.00440028574722246	-0.0212671432463079	0.00933447830027102	-0.0184155368712781	0.0289969649728243	0.00364666866282754	0.0180386867577023	-0.0048873277352606	0.0186948308937951	-0.0332637384503383	0.00788195488793859
hsa-miR-549a-5p	-0.046283972972562	-0.00225800285213995	-0.00467281578492086	-0.000991846393334488	-0.00148483551673918	-0.00127150447645891	0.0019477627997267	0.00219203572203169	0.00178509944907605	0.00467412421658898	0.00104631506734849	-0.00805349118526723	0.00033782868666955	0.00697491998668785	-4.11179031668032e-05	0.00180185693585484	0.000802786900695337	-0.00242745187649637	0.00181925066431264	-0.00286053625590061	-0.00247629292310927	-0.00195759333130405	0.00848752380672746	0.0205514363157069	-0.00336835671642129	-0.0185907473157331	-0.0058625770480773	-0.0186316102145656	0.0192811710011237	0.00183325249573534
hsa-miR-330-3p	-0.0459336087176787	0.00304252403139564	-0.00922400579243302	-0.00345717272373937	-0.0024213571630897	-0.00263258623757138	0.000873860452158584	-0.00179022851707685	-0.000813102342663987	0.00245080534139693	6.20402679519583e-06	-0.00147399820501095	0.0017339287487159	-0.000737503847662529	0.00953567628035647	-0.00168846305372949	0.00129773937490018	0.008734077511531	0.0148873812278809	0.0027002293035183	-4.7371531409809e-05	-0.00416689270916282	-0.0138068440145655	0.0151367653615376	-0.00351618873985953	0.00740202213875199	-0.00109783660640428	-0.0141485040483119	-0.00998290354830068	-0.00281148275787614
hsa-miR-887-3p	-0.0452114323082171	-0.00928220476443548	-0.0140653220694456	-0.0104932726669009	-0.00648439503027094	0.00211478059061209	-0.00201755471803869	-0.00651786049621109	0.0062477278244161	-0.00458457185407843	0.000319470265580095	0.00120784455878148	0.00302365758084451	0.00652597948031365	0.00113850405677503	0.00759433804228357	-0.0079869032087422	0.0113408416733046	0.0278654317357168	9.28322935756778e-05	0.00104561625650965	0.00259104123004122	0.0098224970427907	-0.00973979211228991	0.0045011921574169	0.0145006951326323	0.0142059726988131	-0.00875510473689768	-0.00600273043638713	-0.0127668799117733
hsa-miR-25-5p	-0.0433720237596034	0.0357319493991922	-0.00978689368049946	0.0118323970037574	-1.16866640735871e-05	-0.00795872029310002	-0.00471870989980427	-0.00393056903633257	-0.00188171908623579	0.000626087581660441	-0.00554897342644172	-0.00495535303794155	-0.00888935167997047	-0.0129079374608829	0.00499310577283077	0.000786496485627632	-0.0026613091085034	0.0115856597569749	0.00985153372450084	0.000206509282227335	-0.0121829743170958	0.00295275658268878	-0.0117453011129931	0.0162008738639899	-0.000178831736050833	0.00785498559588951	-0.0142419526938945	-0.0115566612400673	-0.00507709895894397	0.00592786909601164
hsa-miR-3909	-0.0446972242657914	0.0163297828949832	-0.00500860834394152	0.0234432962280354	-0.00110052058098922	-0.00140378147265677	-0.00982284392118662	0.000341297456652672	-0.000809044761589409	-0.0027037250761272	-0.00266097445927896	0.000357618382900654	-0.00518575288451034	-0.00953665879390573	0.00981454237225549	-0.00316355018509213	0.00362150409815981	0.00733454217242626	-0.00142830463521304	0.00035272682908412	-0.00519428382930767	-0.00277334890158635	-0.00779318748070034	0.0275256937703116	-0.0152227730022576	0.00856704264258221	-0.0025463723379207	0.00121786083273001	0.000741324873316246	0.0115502005697937
hsa-miR-6716-3p	-0.0447078492594408	-0.00906652087375729	-0.012857073695719	0.0152897581091899	-0.00432494747735801	-0.0061257132970965	0.00850896610303591	0.00884125015967698	-0.00113723887011122	-0.0121492220016782	0.00738681528041169	0.00210858217439472	-0.00871204157822479	0.00632794036252424	0.0105854488698012	0.00706407482899908	-0.0118741177174174	0.0193085333816591	0.0130971053998859	0.00775082237950574	6.40981804940632e-05	-0.00785138013520569	0.00514269803303407	0.0106181002997932	-0.00450973471001523	-0.00435794209508009	-0.00777826118999984	-0.00759533764318933	0.0184886523442818	-0.0103334170702898
hsa-let-7e-3p	-0.0437787395106381	0.00148383047198597	-0.000942946921180075	0.0389556384404065	-0.00331282288192146	-0.003503574775865	-0.00858522109769928	0.0011993136271861	-0.00181702066604525	-0.00338520176909736	0.00132830485739001	0.00405023190570289	-0.0043828832894347	-0.00603511997870633	0.0127668060281875	-0.00618496713940847	-0.00877045757364758	0.00979438733022842	0.0154224966319568	-0.0074766169726633	0.0106409535316981	-0.00550364011215514	0.00936287585885196	0.00494788608128655	-0.00849218951481186	0.00926733742506572	0.00127359379365034	-0.00497476902558807	-0.0183921440448959	0.00787640527824339
hsa-miR-3129-3p	-0.0453342760135614	-0.000511747276972241	0.00228010268225008	0.0141904292802501	-0.00571292656173908	-0.00731949690197252	-0.000293823055018322	-0.00235655873622533	0.00309827263067691	-0.00692551752445009	0.00603340420094529	0.00779381273939759	-0.00675690002521335	-0.00484598333724991	0.00793259601755381	-0.00819422391939852	0.000386856072129513	0.00173184930446909	0.00415085535258266	-0.00482240442844538	-0.0137813203728744	0.0020399466910785	-0.00227715500994087	-0.0068443281970764	0.00144325465983887	-0.0204067437128123	0.0237755410524957	-0.013312104502448	-0.0144060159812597	-1.32552979691505e-05
hsa-miR-6730-5p	-0.0439908723673589	-0.0196264870547443	-0.0125995741595528	0.00277719038407414	-0.0120156561691114	-0.00483265179141729	0.00193159553870801	-0.00240632842527154	0.0158626144061043	0.00989923287134103	0.0015477803207666	-0.00438443653341766	0.00404986294780305	0.0104814742932743	-0.00505765400533896	-0.00663656222676058	0.00193380382376106	-0.00704236432609395	-0.00530071614196435	-0.0164691249091812	0.0213285541422055	-0.0292763581105934	0.00911955178976814	-0.0135403859920368	-0.0100157133071427	0.0175825138971175	0.0139825771203995	-0.00205479681957721	0.0281378918581609	-0.0126211834474797
hsa-miR-3117-3p	-0.043810710982948	0.0271072667157742	-0.00823355620668916	0.0138593748446761	-0.0142407492917721	-0.00820241246126817	-0.00710630127489977	0.00208942930329925	-0.00223597000624716	0.00378697814411843	-0.00177387882185465	0.0031626774237797	-0.00548667920602789	0.00158211090035175	-0.00255846460169266	0.00469529890420944	-0.0110420501860162	-0.0130817712904004	-0.000110991609912096	-0.00378420464658933	-0.0132427514806092	-0.00295912160798709	0.0123481773703387	0.0155237425195062	-0.0023681956421765	0.0174565987770241	-0.000229145401975645	0.0158641738353265	0.00690359870998354	0.000300186487416286
hsa-miR-182-5p	-0.0441547525263515	-0.0108978786921687	0.0161509716486086	-0.000157478645461057	0.00980982782512732	0.00691308924744293	-1.52966003176524e-05	0.00458839196917269	-0.00463152842512072	0.00978007710267954	0.00538529685236596	-0.00490888784591752	-0.00863525278002493	-0.00915235572026627	-0.00496543416460742	0.00821866990629986	0.0101750897016633	0.00292904542137644	0.022129788570692	-0.00346155980833621	-0.0112958969550976	-0.00674348612878565	0.0169012611996972	0.0117217122236636	-0.00748545660581385	0.0432948438220838	-0.0413782778134803	-0.0277051868347349	0.0150628050054267	0.00432233233586648
hsa-miR-6780a-5p	-0.0430352301132187	-0.0174937695952501	-0.0252009328427392	-0.0165151806573922	0.00740873629227522	-0.00477735581868244	0.00357515025192281	-0.00264842930319996	0.0113309445151697	0.0020981310432296	0.00421250070411092	0.00664394958149498	-0.00174076333897739	0.0105280465534348	-0.00520508518522912	0.014611574446261	0.00161378999250586	-0.00305615149271027	-0.0275295212043431	0.0240154998549	0.00985550711612019	-0.0172267140401931	-0.00421040906335572	-0.000743002023903527	-0.000474591157382718	0.034762762802744	-0.00345986929320529	-0.0208383168735649	0.00151515390986302	-0.0091252203472257
hsa-miR-323a-3p	-0.0447259132991843	0.0102324025760077	-0.00861142221930638	-0.00726749388259274	-0.0101790856839809	-0.00972100867525743	-0.00399527303428962	0.00577837427870132	-0.00604948437988696	-0.00328956368687379	0.00722072788527223	-0.000121685443655099	-0.00388100731262523	-0.00259520553150396	0.0082875974943245	0.00200320459184938	-0.00222800189166359	0.0106528111058984	0.00963236726638311	-0.000799125817539494	-0.00222488846969442	-0.0090481880617961	-0.0186935208856854	0.025418279810102	0.00926162486751314	-0.0211349137600389	0.00319290600941587	-0.00624548237664765	-0.0100260493166985	-0.0183240387156305
hsa-miR-328-3p	-0.0440616982844629	0.005665092829635	-0.00351017986219508	0.0246834252401215	-0.00340818985969875	-0.0108911950311773	0.0029101100720674	0.00421333264005936	0.00267473976390632	-0.00925540895920265	0.00802331136053356	-0.00424559356707234	-0.00350346729130698	-0.00148601865645403	0.0101389185113531	-0.000193300659516725	-0.0125780078443122	0.00970660279047566	0.0182119998312465	0.0007843050121464	0.00959395275965755	-0.00667591115244728	0.0104037741636419	0.022853146610988	-0.019153370579958	-0.0202692160794471	0.00834992387289443	0.00226195708598644	0.00221408223076896	-0.0105851976947067
hsa-miR-1343-3p	-0.0438371795934198	-0.0190984086605554	-0.0180884675304671	0.0027373814648321	0.000740422137289976	-0.00693769547478566	-0.00133870600696257	0.00179972163541775	0.00689831863755734	0.000359844627355707	-0.0079090030019029	0.00757143727068669	0.00649073270057207	-0.00163507722748471	-0.0164695227177928	0.00943833961912549	-0.0127529444836064	-0.00225404591218248	-0.0171810574308429	-0.0157104452916491	0.00795523607499238	0.000286506708499812	0.00771005566991365	0.000675813767541487	-0.00890306036788755	0.00267881067698685	-0.00297440116517608	-0.0276667148902664	-0.0127599834096332	0.00249932304055914
hsa-miR-708-5p	-0.0445399640825457	0.0111544402394814	-0.0110705777939501	-0.00193039919727411	-0.0039456775658187	-0.0123936224278031	0.0068470078726966	0.00994632331077066	0.00274416259066255	-0.00186558079925709	-0.000909888695022643	-0.000175485915261304	0.00278496327504735	-0.00738922707402056	0.0176907656815986	0.00579192620710569	-0.00369731816009468	0.00781713182475473	0.00348780378323687	0.010425521896152	-0.0130223903914035	-0.00502162537710763	0.0101953310242276	-0.00392634763667798	-0.00927781491549095	0.00582975934156637	0.00121151148749664	0.0095666802794775	0.00618584964440929	-0.00669343822335661
hsa-miR-128-3p	-0.0447331752583642	-0.00183749884887383	0.010401190471426	0.00398177223449957	-0.0050324765595862	-0.00312030340086213	0.00140290023503507	0.0104320488280149	-0.00919064065460358	-0.00206474752485407	0.00897283426445302	-0.00521815308654731	-0.00159655666119039	0.00160330337480728	0.0104592845029022	-0.00239641213430552	-0.00602432391279009	0.00573442582543332	0.0125229041403018	-0.00922137512696172	-0.0125453895718523	-0.00540933724647905	-0.0229280321235536	0.0188165372524401	0.00450411672119047	0.00758057384839681	0.00953786598633808	-0.0147577776759724	-0.00825564513151479	0.00678904695420527
hsa-miR-222-3p	-0.0448316292415147	0.00165221196198267	-0.0104251519398128	0.00971618736426324	-0.00194998416853731	-0.00925589281940694	0.00145646038067485	0.000386463884979536	0.000786112417150878	-0.00158596528154248	0.00359981177725945	-0.000540046443840016	-0.00205774614925854	-0.00188001339366244	0.00656173182116458	-0.000360748090214455	0.000580692086781285	0.00380667981916003	0.00301774457255262	-0.0006412366350894	0.000455980246332539	-0.000933698241391564	-0.0237707621432132	0.0198842751798028	-0.013160648458928	-0.00660093118012707	-0.00370195109315138	-0.0107053541074975	-0.0112374960868286	0.0369055178531932
hsa-miR-664a-3p	-0.0437185252419121	-0.00671893970726498	-0.0151837587961697	0.00679279816991523	0.0200094533380698	-0.00992466650738147	0.0009493769339559	0.00499410432098846	-0.00256016926111393	-0.00353533337020105	0.00970684801603571	-0.013440409909778	-0.000242653299002186	-0.0082861539219461	0.0176675125576487	-0.00290325209445165	-0.00106173541968714	0.00125690214188739	-0.00404977790871062	-0.0141915770110336	0.0149035042390751	-0.00236236336547623	0.00585387360809076	0.00619874309196886	-0.0111937675856074	0.00782860692467813	0.00475961676767023	-0.00381538773981958	-0.0410250244369405	0.000418180676917245
hsa-miR-138-1-3p	-0.0433264552296117	-0.00920370545746203	-0.0244363177144849	0.00977202346795846	0.0127765628437686	-0.00389266250198632	0.0160924572483707	0.000924999596961537	-0.00259557278263169	-0.00291257218281108	0.00208168479404006	-0.00657593554810035	0.00239629291811882	0.00384423635651803	0.00967052127761707	0.00860701743817791	-0.00994608692222927	-0.0241333425288645	0.0151009217111667	0.0016839497098009	-0.00393701555781589	0.00179015820313828	-0.00325097922687226	0.0130254644040274	-0.00857928932945557	-0.00853896186767118	-0.00823494646829793	0.00771979593638271	-0.00777377182258377	0.00716458993361094
hsa-miR-146b-3p	-0.0445952462548355	-0.00126250027985422	-0.0123943040194066	0.0136144858676142	0.00438324465913818	-0.00162431752823591	-0.0117419040372754	-0.00147764873251339	0.00162888976457032	0.00389832478034452	0.00265796845312138	-0.00130424447364795	-0.000534177463611588	-0.00998449527631035	0.00341088852823539	0.00140092231645059	-0.00504810684670351	0.0074491693162164	0.00192306584929396	0.000274740959589246	0.00186351449091355	-0.00291134707357669	-0.0035953159770638	0.00853233182231241	-0.0154242708689528	-0.0077429030240463	-0.00971691643376612	-0.0037932374002244	0.00780424377489175	0.00728847196846038
hsa-miR-6735-5p	-0.0438301850456357	0.0018202965822728	-0.0183935840016636	0.012345348740844	4.43376874950624e-05	-0.00783650076308244	0.00694976990611579	-0.00654535049029604	0.00780018750069364	-0.00103839158233356	-0.0179414531365639	-0.000980860278039866	0.0109340895431977	-0.00242588599180692	0.00391604465047642	0.00644389099269323	-0.00789792912197174	0.0133274898769068	0.0168632513073209	0.0121506927585254	-0.00102887270867939	-0.00042902347435327	-0.00414405847035281	-0.00678794136801303	-0.0154658747765587	-0.0141796424518595	-0.00160287029376086	-0.00103979737810269	0.0179201895752321	-0.00283547933572595
hsa-miR-369-5p	-0.0446474399397503	0.0081005115682595	0.000469397434826211	0.0106886863980386	-0.00460266595716879	-0.00316528441881978	-0.00954744614402471	0.000134221620777969	-0.00330348091887413	0.000402841209550527	0.00228657209865807	0.00320978649362171	-0.00543548944749691	-0.0062731081285008	0.0136110280665691	-0.00610888697058547	-0.00196541053547324	-0.00451384381291561	0.00287201831622408	-0.00388784439001996	-0.000454383536339653	0.00472087219258694	0.0020100513783472	0.0024556355357187	0.00991144438462493	-0.0204229341402644	-0.0133114306021306	0.000694047144070737	0.00550544455571585	0.0107596064401496
hsa-miR-128-1-5p	-0.0429800698231988	0.00444836903759652	-0.0168847376160165	0.0135986020212362	-0.0138545164732648	0.00450884082280633	-0.00890545699007897	-0.00686416719953252	0.0117177341810177	0.0066284175536306	-0.0188588056183121	-0.00147647029749633	-0.00286241916742389	-0.00473030842468802	-0.00174468054469613	-0.0026739020750152	-0.00684663428604238	0.0223003186628663	0.0205159122599178	0.00811821207093981	-0.0177731759240344	0.00980055650259718	-0.0157631443412948	-0.00879817275005902	-0.0202821085867908	0.0240824317131047	-0.0209638162484943	0.0297113150377672	-0.00290563295712206	-0.0037671756661153
hsa-miR-99b-3p	-0.0442825679760705	0.00425430042630738	-0.012932474129146	0.00815874080497605	-0.00407128055711279	-0.000904709952182234	-0.00320993098870201	0.0008852859144889	0.00160627516282998	0.000976192288678984	0.00204749223230912	-1.20940905575295e-05	-0.00232980146292223	-0.00174464235297769	0.00870588639048375	-0.000454448210851385	-0.00538014330841693	-0.00596153482540372	-0.0196067151031059	-0.00826618261291141	-0.00256426094084923	-0.00105299602986888	-0.00634829317297184	0.0111964224948783	-0.00282027423620306	-0.00927058171818873	-0.00361843783143583	-0.0368164769706451	-0.00137353961766686	0.00539874040488907
PPP2R2A	0.0355965301948249	-0.0606596235964506	-0.0208130153644754	-0.00409884282526803	-0.0110724061468633	-0.00214028942227354	0.00368830226051727	0.001431865811617	0.00677079730572255	0.00731896145509653	0.0211329881257394	0.00271012581164649	0.0128507415899141	0.00679211278650247	-0.00519857712632359	0.0023122567819641	-0.0293726563231917	-0.0194712030908381	-0.0250343811225522	0.00240374622524016	0.0150642925246328	-0.00263367139676745	-0.0351089178955124	0.00278874936579483	-0.00335086012884207	-0.00275241397844742	-0.0010468936295138	-0.00335063663657376	-0.0162499236888452	0.00892209972700575
hsa-miR-26b-3p	-0.0444412142427102	-0.000126982174460522	-0.0113494595899065	-0.00299167859386554	-0.0105936412653628	-0.00207682905474569	-0.00319956751910934	0.00329063649009161	-0.00325698924626514	-0.00343472034859119	-0.0025924889582985	-0.00431343089658902	-0.000464404832378957	-0.00570813613257544	-0.000319355610515332	0.00996097721828159	-0.0068510004907041	0.000521390794367854	0.00762832427416691	-0.00164248123575243	-0.00155389581184122	-0.00242847724806177	0.00462997553435087	0.00250020931131987	-0.00714444069879685	-0.000160284337489137	-0.0110374534640705	-0.0172508640160295	-0.0127904167170363	-0.00322507310418147
hsa-miR-615-3p	-0.0440752965604014	-0.00111793397917216	-0.00992120107961641	-0.00208343175698583	-0.0130685661646384	-0.00267416294593805	0.000307363080115124	0.0120515983447985	-0.00461495270233693	-0.00492905968278104	0.00217109874384127	-0.000321041431950779	-0.000656836354834485	0.00144534949281365	0.00665270612385343	0.00516818563939114	0.000889207118532597	0.0174023124358265	0.0173874722815091	-0.00295137128093667	0.00286783413626298	-0.00159744610815907	0.00590253448904892	0.0196780268168943	0.00786306947618007	-0.00400192442391291	0.00106127310056695	-0.0146713283662079	0.0125898116227283	-0.00616410000798312
hsa-miR-505-3p	-0.0440507921494206	0.002892583850837	-0.00100663708936984	-0.00465861436059229	-0.0100546886900844	-0.00599939668586088	0.000235836613455291	0.00670757892680113	-0.00740546685259884	-0.00098721891319517	0.00402279959566017	0.00390707091097156	-0.00393475580605462	0.00305889939493481	0.0064310521242517	-0.00422840873902947	0.00634182239934585	0.011743001266458	0.0137915185617926	-0.00948510928390982	0.00705479480175156	-0.0049386205565697	-0.00958805642891301	0.0296948102258812	-0.00460259560166463	-0.0120536089221668	0.0201337157999918	-0.0198006095586061	-0.00885808279148487	0.00559074563852031
hsa-miR-199b-5p	-0.0430336736467003	0.00966088081817766	0.0145172402701939	0.0153814051541338	0.000761518670347991	0.00102457893209463	-0.00121537515667818	-0.000633075946076012	-0.0120852864926747	0.00366135142804725	0.00297201676964422	-0.0065177985371517	-0.00475755083341104	0.00182728618508467	0.00459031254576871	-0.00343544974717513	0.0134212136108035	0.00976478068199595	0.0121698763100905	0.000173511674045062	-0.0118005522359204	-0.00540586535293576	-0.0357093494855243	0.0317776401633577	-0.0123392543811626	-1.73710472996794e-06	-0.0110836649901522	-0.0341517421301038	-0.0211701721711095	0.00953072215285665
hsa-miR-191-3p	-0.0422569560605741	0.00550646939934359	-0.0345293132385364	0.00245166036699143	-0.00806704682938158	-0.00977608732187796	0.00721757330035009	-0.00363415762457951	0.00360106564905754	-0.00360306599346038	0.000577864328254602	-0.00192990634287474	-0.00382320448093616	-0.00381337309322688	0.0113879114924657	0.00787861254991186	-0.0244283653362793	0.00449587462458397	0.0076983932562387	0.00836617516861266	-0.00324545340520476	0.00531933546366418	0.00660953642720043	0.000116837208939908	-0.0138977889957131	-0.00954767693904297	-0.00320410117557016	-0.0249969091796213	0.000170722573550737	-0.00867633424213375
hsa-miR-370-5p	-0.043963562824435	-0.00570577539188967	0.00149357916386341	0.00357731437129967	-0.0120534775670124	-0.010181824486164	0.00253512885165633	0.00149751851245002	0.00446874873523009	3.42294245896614e-05	0.0043387539728431	0.00522308460493872	0.00241328912094792	0.000811274862989065	-0.00186568801158157	-0.000283621320297218	-0.00383023691657847	0.00255578951539049	-0.00711528191398648	0.0207725078400827	-0.0011891127493705	-0.012722295674069	-0.0079553730952147	0.00481215307944301	-0.000459088271650624	0.0056641228922812	-0.0374288070408453	-0.0246596534340544	-0.0315308073796433	0.0014203963881509
hsa-miR-504-5p	-0.0435316929890679	-0.00752392099973949	-0.00950394569358139	0.0133888425377583	0.00160340844184559	-0.00443936862492887	-0.0013633272277933	0.0106163555567885	0.00297394326708677	-0.0169253866429062	0.00559617356391698	0.00227187168614134	0.00197441635565524	-0.00502872459675933	0.00702928600925286	0.0136923568666309	-0.00497182647980006	-0.00397052158473116	-0.00055664789377969	-0.0144874180603253	-0.00632524073616319	-0.00261488010613067	0.0151432017777562	0.00458182727213219	0.00853681511658799	-0.0250741848552825	0.00459933215552182	-0.00447083055195507	0.00506250078594667	0.00504677093950666
hsa-miR-132-3p	-0.043300819685169	0.00115762107632682	-0.00654268781720693	-0.0178215400331049	-0.00591418713341154	-0.00483652243957859	-0.00475264004373962	0.00715813830560064	-0.010067437269457	-0.00427138225460802	0.00658303942331459	0.00193429108712782	-0.00199013993876342	-0.00307727368425926	0.00428179912598975	-0.00200491938872193	0.00720438579504114	-0.00175942017030768	0.00440617095810026	-0.00392121673850566	-0.0075930909393583	-0.00217600761955939	-0.0307721861377845	0.031389866496725	0.0197740583142764	-0.00732125439239127	0.00320392366672067	-0.00363176961136816	-0.0156872815291427	0.0233298225240649
hsa-miR-125a-3p	-0.0432298642679802	-0.00975448692399278	0.00318147933054351	0.0110094834104999	-0.00420250263469263	0.0108056367390982	-0.0129228726868267	-0.00116480541355525	0.00553554165205217	-0.0041651480656263	-0.00503019150158452	-0.00129326232003643	-0.00962128167466425	-0.00144520837824967	0.00825119392785311	-0.0122411926915566	-0.0225304206600212	-0.00300511775525881	0.00935737988845759	0.000962284419363323	-0.00971090447986772	-0.00922721427703933	-0.00171212175148431	0.00521404342329555	-0.00655220622349522	-0.00434959668976849	0.0060280578080649	-0.000193033825384173	0.0034885665713668	-0.00137479719230706
hsa-miR-149-3p	-0.0374955207730477	-0.0269594588926744	0.00575261395645763	-0.0450328069807902	-0.0155976573166872	0.00685994426186732	0.0240608137382444	0.0199235535173862	0.00904101875787556	-0.00710263661866179	0.00420813907046317	-0.00928113035752224	-0.00829930835327818	-0.00267677224127522	-0.00667451141469993	0.0107265191774605	0.00628361341123889	0.0255362080015787	-0.0284655358766839	0.0234005408142794	-0.00513880175700831	-0.035732054206455	0.00633677039574086	-0.0105105495800237	-0.0134940099183161	-0.019347813586111	-0.0345341352101157	-0.00204333395732183	0.0140777915754396	-0.00172563076464898
hsa-miR-30c-1-3p	-0.042971641055986	0.00706548891501301	-0.0128991406365069	0.0163865582511108	0.00628867094762261	0.0091074744969416	-0.00672580160690033	-0.00857815430407972	0.0121592035742475	-0.00479328002686448	-9.86051365429349e-05	0.00149095055794492	0.00325605514594958	-0.00424288004264807	0.0111720305394492	0.000851375676461093	0.00194185145984094	-0.00482239193105502	-0.00568165077015305	-0.00270206401648901	0.00756542362675112	-0.00647819594412574	0.0124175579182606	0.010230783419785	0.00503110616922392	0.0180754152015038	0.00873511424012156	0.0155373833746915	0.0224723669203935	-0.0116778246379504
hsa-miR-4728-3p	-0.0421928101149229	0.00221000689354414	-0.00973694618187296	0.0172449344515678	-0.00836243844984381	-0.009427108333606	0.00483987095533384	0.00634404882610356	0.0069906677418561	-0.00659582184907101	4.03656705785629e-06	0.00932759253524706	-0.00213999920086645	-0.00877254822210583	0.005166921246168	-0.00687600285039019	-0.0308209255803562	0.00461789205935577	-0.00309150998012991	0.000388215541117546	-0.0130060329786482	-0.00446166724702869	0.0150454450551238	-0.0236217051563392	-0.00964796132103785	-0.00956037936920329	-0.0430358692087573	0.0204966275819238	0.00264306842765424	0.00728552713101709
hsa-miR-382-5p	-0.0369727634790164	0.010858394220335	-0.00872063116487839	-0.0678806115186175	-0.00914890338004922	0.00707777525603705	0.00873031395330462	-0.00454200039834316	0.00867899365708392	0.000258880086274631	6.49444714116671e-05	-0.00666393851048195	-0.00412615609290265	-0.0174808340089974	0.00801664129713534	-0.00198314337451017	0.00751555842856438	-0.0020222261386653	0.00938369615977831	-0.00896011560918336	-0.0149988082757278	-0.00750496300632276	0.0108913952008381	0.0129956236129062	0.00341410787196149	0.0112508939091082	-0.00552727099581176	-0.00232420661441334	-0.0103202161545257	-0.00182217422013311
hsa-miR-494-5p	-0.0428072557856873	0.00415499221786109	-0.00992200909070419	0.0181920757931895	-0.000691431453681831	-0.00249014412231189	-0.00346191719152611	-0.00570796342206837	-9.77476018188893e-05	-0.00142203651157168	-0.000474955016476939	0.00177826467422535	-0.000228011085853442	-0.00454194801222002	0.011274549146681	0.00147820678635046	-0.00954969980196554	0.00855795486019402	-0.00544437357005669	-0.0293887079433786	-0.0028978587716257	0.00353057885996874	0.0135691731530988	0.00496444187706242	-0.00864194266622713	-0.00926664701179735	-0.0064304970762956	-0.00569684064114117	-0.000591007449682876	0.0111820008785063
hsa-miR-301a-3p	-0.0418539584201616	0.00936387040266908	-0.00665264703164334	0.0198735206470209	-0.0014334144365984	0.00244878966544932	0.00671241305613418	0.0086201914883155	-0.00591542441675432	0.00032709297939854	0.0121621761814708	0.00203351475223372	0.00378554998255202	0.0243685562488164	0.00560283616465816	-0.00654879047763814	0.000559259154484226	-0.0182794324941184	0.00249326368939672	-0.00802937259534084	-0.0210421860933552	-0.017484271357788	0.00782174476454737	-0.019736309667626	-0.00526312781643857	0.00693929465223564	-0.0386567509940062	0.0130592121062483	0.0134558491271535	-0.00437568008311372
hsa-miR-132-5p	-0.0428448181402863	0.00448400841891003	-0.00215406564632709	-0.00697746416917135	-0.00342646755506001	0.00402111628782774	-0.00788751243864773	0.00606978402144327	-0.00117263681230087	-0.00866834586958513	0.00263610683166492	-0.0077467164718513	-0.00396359071164873	-0.00317310482847739	0.00544449729144306	-0.00856516575169191	-0.0141705677289795	-0.0130654353347743	0.00660737770709767	-0.00331767104922907	0.000183947037180277	0.000113270348142801	0.0072615073994269	0.029386299867119	0.0132620031859688	0.00397985067569768	0.0281666315799349	-0.0128604697283276	-0.0187528547985801	0.0110391834134241
SAMD12	0.0359932511495181	-0.0418731026976579	-0.0152115089971085	-0.00371773266410676	-0.0118673793163071	-0.014731514553877	0.0265897079139157	0.00445704512507551	0.0246189049655158	0.0139438646600976	0.0193390978256313	0.0103816268960199	0.0153639405380102	0.0209271470231816	-0.0122221902843075	0.00937365956772132	-0.0345640796672557	-0.0131278843788596	-0.00806222872360214	-0.00593778385432084	-0.000899040353238559	-0.00889038760674391	-0.0294794478395327	0.00404677825750829	0.00284704302986054	0.000269508108600416	-0.00110793457459402	0.00334521108809736	-0.0158407872346167	0.00888042305177617
hsa-miR-589-3p	-0.0414329019764123	-0.000685655205264903	0.00442158562880084	0.0330729452518264	-0.00210707449021865	-0.0051302153079347	-0.0117468994044401	-0.00489263533135541	0.00079491158279682	-0.00173077537639408	0.0086141834073767	0.00373726410260141	0.00591062529479455	-0.00534880497442534	0.00842830731069908	-0.00102897501078059	0.00845530283115909	0.0118384212687202	0.00607633600581854	-0.0160110812860549	0.00356516996479123	-0.00111987532903429	-0.0243252804971049	-0.000778633075059185	-0.00404045055059812	-0.00464529097666792	0.00122968302722974	0.00760984492904148	-0.0275560725716194	-0.0069747212559066
RPS6KC1	0.0322214917708463	-0.0509395216482723	-0.0266665507231349	0.000964967917376012	-0.000833803198614087	0.00297426133196786	0.0424551165172016	0.0126776942101273	0.03720136843177	-0.00254761224351765	0.0191001034604173	-0.00277082118894906	0.0132699340870297	0.00571231533804041	-0.0130506572763088	0.0164242785735629	-0.0198344149171357	-0.0110979726935795	0.00278223325519163	0.0160334487841445	-0.00912331721589967	0.0145613238319863	-0.0281630445759494	0.0119780629477497	0.000767783418119279	-0.00753381792735797	0.00439600557378342	0.000220598077409167	-0.0119782556249738	0.00844480081045995
hsa-miR-502-3p	-0.0414881104980354	-0.0139174542298271	-0.0205897868390754	0.0102089282567113	0.00610707705514468	-0.000273747986120707	0.00249322679255248	9.77007522427879e-05	0.0061961189439964	-0.00583328609127108	-0.00116952339155537	0.0153461216519223	0.0025591988116826	0.00154287913448697	-0.00107156349718089	-0.00872320843142986	-0.00680719848068567	0.00246091490017659	-0.0204284263226029	-0.000239990369557701	0.0190870192661528	-0.00280928496139623	-0.00250197817261371	0.00282789209529504	0.00818847073588766	-0.0200897508555033	-0.00644260164734487	-0.0337244383060889	-0.00543822284297508	0.00791087101254026
hsa-miR-30b-5p	-0.0385096015448355	0.0259012072062395	0.0253052896851576	0.00625689378691458	-0.0114273260907053	-0.000717122336061982	-0.0074301535318956	0.00508730615052918	-0.0194188773672724	0.00420994645720206	0.0121082574772811	-0.0063067193095615	-0.00597935715902214	-0.0100756467097293	0.00934399863054963	-0.00921091899833519	0.0257061884990911	0.0161086047319075	0.0142005524131708	-0.0047880865498074	-0.0114416893361141	-0.00848710310684779	-0.0469728662070845	0.0468750177089849	0.00109898537533205	-0.00304444758719471	-0.00885820999950939	-0.00428678534303712	-0.0355712846685193	0.00923094802645665
hsa-miR-30d-3p	-0.0416527680283039	-0.00993799077779862	0.0015529600288616	0.0185087005675406	0.00461727687100304	-0.00651873963454946	0.000836734417431952	0.00653794885479469	-0.00263774935496239	-0.00597830594253713	0.00671490300060253	-0.0149723225197969	-0.0032524711757276	0.00164203691751851	0.00272538987767816	-0.00610987151183548	-0.0144660208998823	0.0189123205027535	-0.0102681122240079	-0.0165308429783494	-0.0170262292134071	0.0103491811655751	-0.00666966112243575	0.0195359054699761	0.0104673226017325	-0.000543478624983558	-0.00227145670580046	0.00870818498960087	0.0130686475717069	-0.00124276030708079
hsa-miR-660-5p	-0.0416642135326825	0.0102346872000482	0.0158202220743726	0.0137538900152629	-0.00546368698608954	0.00641663645317112	-0.0110560661187825	0.00207737238046607	-0.00974451201245637	0.00174768987822786	0.00199412069182653	-0.0130422485623676	0.00219274505861544	-0.006295203212841	0.00411805589295422	-0.00566822229890468	0.00761769833400739	-0.00120521448159514	-0.00383871769350656	0.00141807620508241	-0.00927542690643956	0.0017184453399455	-0.0318567126474242	0.015007376100157	-0.000680820133859954	0.00251052366278212	-0.013591506141063	0.0145021164740358	-0.00276963188190648	0.0121613561787642
hsa-miR-148a-3p	-0.0409241691736984	0.00661027619222605	0.019835133651589	0.0152622661728423	0.00403430746942113	0.00416520767596303	-0.00343650881885289	0.00156256123305247	-0.00809669640470947	0.0037020832130147	0.00664784948616295	-0.0128768921910496	0.000278608556448997	-0.00575706293562987	-0.00166352466020724	-0.00470771893251171	0.0207821169571451	0.0101723646653951	0.0109943847618781	-0.00471326315430173	-0.00990722277268609	-0.00824645019303809	-0.0455413410575896	0.0272287769393326	-0.0119825592516606	-0.00829035612379176	-0.0093419724175237	0.00331015887872685	-0.00257226167056918	0.00711468451608147
hsa-miR-212-5p	-0.0418164242164719	-0.0155353220261144	-0.0122404064579805	0.00651026675177174	0.0112902588955088	-0.00787655264698632	0.00310015481147722	4.52360111555449e-05	-0.00494895001876926	0.00788322990907189	-0.00807208290662183	-0.00268037861454928	-0.00524049084922496	0.00740015849427546	-0.0115683469196198	0.0036762031466364	0.00807884879049405	-0.00605095438302964	-0.00363499525705885	0.00498360357586611	0.00819747462708716	-0.0103917748806479	0.00761667966948073	0.00938914538299369	0.015169109918162	0.00489539949858865	0.00697379811669673	-0.027503034483591	0.0108584180710265	-0.00563615270319122
hsa-miR-30e-5p	-0.0411640850214012	0.0179984735714259	0.000456385249444234	0.0190609047687052	-0.00555333663022551	0.00732275579296703	-0.0092772673928309	-0.00063990216520639	-0.00893920587223216	-0.000150596893695698	0.00137308394237375	0.000166529394950389	-0.0011638008207138	-0.0102086055047829	0.0119888706144694	-0.00416343531826575	0.00285423657412504	0.0158019875645894	0.00785873326114028	0.00408393021533774	-0.0145973165547809	0.00160920043118678	-0.0210891547099266	0.0337971215398094	0.0052098938567395	0.00363476374166223	0.00798471464478194	0.00378821348577522	0.0252211268905284	-0.012636693874073
hsa-miR-17-5p	-0.0414717157253268	0.0174025729822731	0.00249425809499076	-0.0049400594265982	-0.0145022131617383	0.000741012061144408	-0.00493166158564889	0.00134731182821417	-0.00977415379711184	0.00597032454551988	-0.0013105815723708	7.59315392639873e-06	-0.0077423365623282	-0.0112970506683848	-0.00283235231936087	-0.00741420921210748	-0.00355330834724728	-0.00393635550787254	0.00480206134586311	-0.00319775883893756	-0.0213319296979583	-0.00113767754896306	-0.00723624370937541	0.0272911714024012	0.0295509660018637	0.0266933710921699	0.00510190298311663	-0.00749889741240906	-0.00239610935211712	-0.00546606203469575
hsa-miR-192-5p	-0.0421820606403191	-0.00220837209594244	0.00930338812925939	0.0130881378784597	0.00331210285086609	0.00911627579502963	-0.00245071614286236	0.000280756643627909	-0.00378502723534475	-0.00727299905278636	0.0061065487680532	-0.00230395542603595	-0.00568996885493243	0.0044040555075947	0.00382482923871735	-0.00330985537078136	-0.00196762182469797	0.00383496336365533	0.00760368739791912	0.00340265819294604	0.00299637122375479	-0.0143593680369433	0.00651217367795013	0.0215743261380301	0.00919673674738329	-0.00206515894397723	-0.00361599487200465	0.00685220464769884	0.0319652990454396	0.00370960547783226
hsa-miR-539-5p	-0.0416975741796824	-0.00168334733498751	-0.00080168917460559	-0.0127536452411456	-0.00709705598363264	0.0202803550200276	0.0046918324433623	0.00402562055824999	-0.000782485182878082	-0.00487287040820631	0.00275931172793687	0.00149719539294725	-0.00120810063609185	-0.00950766633028267	0.00205194332018085	0.00321153951288911	-0.0208887701076317	0.00245988233846067	0.013267938944805	-0.00249545365165733	0.000230420702061363	0.00128740336104881	-0.00713783313501691	-0.00148754517230682	0.0257529920459408	-0.0121780002759647	-0.0172812432419401	0.0135466183988959	-0.015030439556591	0.000448729859019907
hsa-miR-193a-3p	-0.0394200376949993	0.0244543500711108	0.00296118244489562	-0.0207610223753534	-0.0267754199821384	0.000473066478695858	-0.00411923934333273	0.00602512576820568	-0.0193880659821341	-0.0030442102560399	0.00980836637519992	0.00588085078265765	0.0124301142486373	-0.00553705494005738	0.00873097567220757	-0.000976908735731423	0.0116681945508966	0.00848236573223706	0.00694847600351912	0.00444771993899717	-0.00415700189181918	-0.00996259189941475	-0.0228302348680025	0.00805078317333726	0.0118170967339192	-0.00349820801069025	0.0215032012083612	-0.034835622345029	-0.0125258163158488	0.00363711421745001
ROR2	0.0342136619690941	-0.0575794591703179	-0.00790795240270056	0.00366270737117721	-0.00538171870988887	-0.0169934440578342	0.0202140206904632	-0.00791975733341097	0.00822361819039934	-0.00168300681288047	0.0169092039815612	0.00302297351118145	-0.00244717361773877	0.0132278198129856	-0.00387534243133698	0.00773100443540898	-0.0274197443262726	-0.015015187651491	-0.0131758175900488	0.00399430245484788	-0.0109495863134635	0.00183546607552092	-0.0327097160968817	0.0183477612673622	0.00357146774315439	-0.00862517681027796	0.00334269846701965	-0.00448370889069155	-0.0107357084299893	0.00916198685443934
hsa-let-7c-3p	-0.0395058651515548	-0.00297686823611016	0.0357132603725533	0.0172622363508137	-0.0054247843534592	0.011359314494298	-0.00660869139723884	-0.014438954915603	0.00778662690866117	0.00636428039205014	0.000116161350973587	-0.00519425357492523	-0.0170053644740095	0.000773186066643933	0.0059680913397526	-0.00286876800743101	-0.00353660958148108	0.0198288861768716	-0.00240939493133621	-0.00834102366351373	-0.00585310321683735	0.0039003727823793	-0.00298200339198011	-0.0221487103666409	-0.0134557577167217	0.00300848686697702	-0.00289174995671608	0.00638954071625632	0.022508175390973	-0.00689998909178128
hsa-miR-431-3p	-0.0417024376722871	0.00553224927268331	-0.00869043575924767	0.0120472025029146	0.00811939699626361	-0.0120422782557401	-0.00315866231579748	0.00442327139124296	-0.0022288869889578	0.000330365248976379	0.00775056649494762	0.0081663065473891	-0.00692456202734399	-0.00184743658108434	0.00842098029813922	-0.00179133213353283	0.00420416135662564	0.0134226985315076	0.00886766765298211	-0.00736011458416639	-1.9271861803782e-05	0.00287779508790315	-0.0104834638521525	0.00933223019424413	0.00266915323361496	0.00840564722706932	0.0170781814047295	-0.0113206919006825	-0.00494797386145475	0.0066751031996816
hsa-miR-205-5p	-0.0297610875177035	-0.0223855620608764	-0.00255104461225499	-0.0065638411159146	0.0438986727868442	0.030296989473989	0.0469354449411479	-0.00189107573028237	0.0254461136498807	-0.00256432385197756	0.0296573597379231	0.0438435628486091	-0.0147475318562939	-0.000100474378478248	-0.0246670435484802	-0.0264057916838135	0.0241953379263136	0.0137201998047854	0.00045439830861982	0.00343434901154298	0.00772707518399879	-0.0433180753475376	-0.00171830424001483	-0.0131486057402106	-0.0171287437212096	0.00570591836565902	0.0187239518744839	-0.00534601197948126	0.047225254545309	0.00323840075189614
hsa-miR-148b-3p	-0.0420814627007202	0.00461101251764188	-0.00470385453438666	0.008719245716798	0.00426011105170745	-0.0059058412771154	-0.00743164378921688	0.000721520336686095	-0.000158841123446626	-0.00169213968590476	0.000816845961930201	-0.00177314577256978	-0.000868879661701592	-0.00392818899965375	0.00300499562266451	-0.00519489415153561	0.00236591700005004	0.00191183797085175	0.00866318481325622	-0.00728037439136047	-4.41909637613565e-05	-0.00234352936945775	-0.0233200374764436	0.0153711089235152	-0.00481584231541635	-0.0173752112892191	-0.01199302437867	-0.0198028938808109	-0.0127201714088898	-0.00213888429271219
hsa-miR-29a-5p	-0.0389272448293384	0.0315984450979379	-0.00852126259553587	-0.0165684035362252	-0.0187174759083832	-0.00169715726226719	0.00189990399964697	0.00460744094003965	-0.0142112506770279	-0.00500829774465626	0.0135710495368972	-0.0002889319738809	-0.00413633887436492	0.0139798407880025	0.00872910670660314	-0.00828572876484527	-0.00349237319418855	0.00813071289603997	0.00774736126306136	-0.00484294706111312	0.000456669138920177	-0.0124869689969323	0.0160793537227842	0.0243116805963347	0.0168740837743576	-0.00891089842132003	0.0309085588375989	-0.0195758052314068	-0.00172439314301625	-0.0103445382306087
hsa-miR-4649-5p	-0.0392634024622723	-0.00953666065154695	-0.0237983131812854	-0.0200948334074829	0.00984546856661639	-0.0287545155778417	-0.0033719156308469	0.00977881896566008	-0.00369942098969442	-0.00741491746352011	-0.00386495291129708	0.012192239024834	0.00251240705112784	0.0115483469737188	0.00935023876850494	0.00421006409915409	-0.00882155491591139	0.00276673793953579	-0.000742618713428501	0.0238158548276132	0.00484216602684433	0.00175075984370805	-0.00509063912823016	0.0150356379050697	0.006573548724614	-0.00507005725173662	0.0129797873309365	0.00707748321393303	0.0065040174712599	0.00548240779918944
hsa-miR-410-3p	-0.0373642905086025	0.00495301173261272	-0.0149537818531885	0.0531347737575577	-0.000357465462790934	-0.00516044099950589	-0.00815929729062123	0.00462703307001332	0.00762376867625041	0.00667375443696687	0.00829631655909354	0.012503217759579	-0.0086706610876165	0.00574775684243822	0.0058501354200322	-0.0203320155549028	0.000497524743893931	0.00192141315246398	-0.0103662573116734	-0.0104317304100871	0.0118883100992776	0.00365580851045393	0.00583411718766315	0.011785709832916	-0.00989929078856031	0.00604329373855086	0.00871640513431077	-0.00257577723767206	-0.00401669281518754	-0.00487461405537263
hsa-miR-6852-5p	-0.0398437524497346	0.00539583675459926	-0.0199051761169582	0.0149217941712753	0.00187208379683239	0.0173399769259576	-0.000613756337250409	-0.00829557492546835	-0.00265618846216485	-0.00622263512159235	-0.0167559724164573	0.00802666706906756	0.0140426513433341	-0.00527021820253286	0.00518311027001092	0.0229109832527858	-0.0012484185145669	-0.00137600033106435	-0.0131993613683656	-0.0132829093330022	-0.0114131322433723	-0.0134613194148551	0.00345851914955985	0.0120080070603154	0.00796121376098136	0.036493720449226	-0.00959349224840789	0.000585459736654528	-0.00661617001915591	-0.00212514358045699
hsa-miR-2682-5p	-0.0407432517911442	-0.00469896569711428	-0.00656785098148038	0.0257760497648131	-0.00201639064421485	0.00576149293723065	-0.00467605391835675	-0.00797511789478025	0.00298210834087649	-0.000878917282430483	0.00234063883676889	0.00405246714519604	0.000538764395655027	0.00525927933452726	0.00370096540463716	0.0173416992829922	0.00174742607586369	0.00737502284097903	0.0138612476980734	0.00710454936461949	-0.00905787786080512	0.0124044227391155	-0.00883005497507887	-0.00467575637332595	0.009495865896464	0.0203974338906571	0.0226200130944556	-0.00391430756379087	0.0121418302960555	-0.0123155008006565
PRKAA2	0.031418764861651	-0.042044337652125	-0.0154741349908903	0.033995386193998	0.0144439569797702	-0.00593896827874372	-0.00705552692741591	0.00551724566508051	0.0463746219599505	0.0110244328852053	0.0331266093660919	0.00970921502328173	-0.00175771124152756	0.0311156933598821	-0.0240296417452999	-0.00114944425702591	-0.00575431439262733	-0.0056229643337968	-0.00272573377781472	0.0124073804094236	0.00180926630136734	-0.00911888599645105	-0.0247876490202917	0.00525001685707074	0.00245658164101996	-0.00219644804793653	0.00343476986567045	0.00309199405011806	-0.0110521238561946	0.00806444477260598
hsa-miR-299-3p	-0.040520528461593	-0.0113597110451923	-0.0141172454353233	0.00701878198240707	-0.0146675818748057	0.0054309642131857	-0.0108545472425729	0.00476740991264563	0.00217948522009685	0.00539813675470709	0.0158386044303301	-0.00654443492548969	0.0047523382169282	-0.00347159857094605	0.00932514303601988	0.0110791169553513	-0.007567444244782	-0.00221830602213996	-0.0135175329986227	0.0184765866076245	-0.0052948747913921	0.0149821818801969	-0.0028574230533212	0.00789820497047166	-0.016039909202211	0.0135503243406924	0.0129304476304022	0.0182862661299283	-0.00494980611734797	0.0115029835620218
hsa-miR-584-5p	-0.0390041662672069	-0.0310507773222817	-0.00311824290251416	0.00440098572824305	0.0103971297453895	0.00259899630181738	-0.00326958035377816	0.00415003765154236	0.0163096466851817	0.0133244688424141	-0.00756967487812615	0.00145435747031497	0.0167292946149319	0.00625973531788712	-0.00849618045777515	0.00487844243103925	0.00759592484840122	0.0170017672438463	0.0224554769558201	0.000935663509904976	0.00804073527715458	0.0125889054617991	-0.0213754639101677	-0.0143863689689225	-0.00292479372636229	-0.0082286055347849	0.00353614211204477	-0.0259133925562016	-0.00252164081704215	0.00534814298173086
hsa-miR-664b-5p	-0.0372350975362441	-0.0037315477326413	0.00541986941190638	-0.0482831376638481	0.00715408790271855	-0.00992883570593204	-0.00101189736794563	0.0204873273028481	-0.000516309360492014	-0.0128774213554825	0.0249477598319609	-0.00617653043984485	0.00889482652559229	-0.00224222646874549	0.0065776087996689	0.00290552902579642	-0.00974690674661337	0.0141237996135025	-0.00206046241342684	0.00709279685934718	0.000352132390830051	-0.0176129714061699	0.015158277127487	-0.00238620072037151	0.00782569517621456	0.0224405734870807	0.00794635566756348	0.0344106016450747	0.0188550150218737	0.00292579396825054
hsa-miR-15a-5p	-0.0400295258640902	0.013742314567527	-0.000827806680755885	0.00768524716185737	-0.0101483769939755	0.013422837991015	-0.00153586769859402	-0.00474677781467527	-0.0171860172428391	-0.00230971850449128	0.00701991621042324	0.0219175972546666	-0.00173919248196897	0.0057251580785864	0.0194041283923942	-0.0157564074772802	-0.00922942915277795	-0.00210168071987896	0.0144294920245708	-0.0101393860150436	-0.00233223260486331	0.00540742179120553	0.00832266265185604	0.00499389693758975	0.0121994392580132	0.00225491298620195	0.0233868194358546	-0.0182328363748707	0.0167278639406069	-0.00846393851371339
hsa-miR-29b-1-5p	-0.0390357133093468	-0.00307695112601413	-0.00826096528156783	-0.0359639385149312	-0.00114308304505033	-0.00732559753292181	0.000891661907973042	0.0144540707867352	-0.0111596961764394	-0.00360848673686354	0.0088919360129319	0.00248873681489564	0.00288710029041233	0.00232506562908794	-0.00470181624408631	-0.00179315336564529	0.0150153018164125	-0.0109939433922466	0.00317828809269437	-0.00624493598588784	-0.0162782777921562	-0.00283863048413208	-0.0344498764207297	0.0330644472476884	0.0285981963572243	-0.00462396882206523	-0.000136983699752355	-0.00440611756860445	-0.0290317291016399	-0.0169897254154475
hsa-miR-4647	-0.0376800540749761	-0.0197120151532743	-0.00210099100542029	0.0394048787236348	0.00177094918784469	0.00931675127396955	-0.00576002545862871	-0.000401350088340311	0.00983462018970595	0.0126203000188565	-0.00625066661950492	0.00043840708661625	-0.00497712066229875	0.0202153766461687	0.0035561686487282	0.021423202376216	0.00397345304245783	0.016689401270807	0.0132674566859499	0.0298132992867361	-0.0136726264540332	-0.00578361276340984	-0.00281042092741642	-0.0165397682809927	-0.0113187273449289	-0.000801444262006268	-0.0137453063028532	0.0119347708675339	-0.0262600708551175	-0.000556080648505828
hsa-miR-3154	-0.0372809276849657	-0.025488357224306	-0.0114767785025302	-0.0320913670388376	-0.02711473370074	-0.00139248334474122	-0.00479239446177777	0.00734506047735019	-0.00578569829973657	-0.00740139331284038	0.00785129915797306	-0.00922292665248334	0.00428460945236811	0.00702145748486463	0.00442738909148646	0.0176244267390495	0.00550728571173873	-0.0038129120146799	0.0173681057600411	0.0310264402105281	-0.0102656515297062	0.0100457537095652	-0.00207137251079002	0.0104401317204572	0.0194561238288592	-0.0253183265723813	0.00387897561668342	0.00289925362375998	0.0238081365802631	0.00603204275832305
hsa-miR-942-5p	-0.0391206465611506	-0.0110289371475601	0.0145215117255442	0.0239262372539556	-0.00884310517092103	0.00252188579558538	-0.00655570950769196	0.00619309845328595	0.00427160394684946	-0.00226965263350726	0.00758974833432052	0.00648915897579121	-0.0257153320357523	-0.00523188935164744	-0.0059601116250929	-0.0183529401102982	-0.00381521692688093	-0.00889716967236349	0.000490621364401907	-0.00904230537639752	-0.0135090309542202	0.018872916421798	0.0030178494201767	0.0397255586335871	0.0154283639641652	0.00767804682030179	-0.0148433359022149	0.000349827727660013	0.0169863066401757	-0.000925158789028099
hsa-miR-2277-3p	-0.0413300279281542	-0.00635164542776734	-0.00512266911649116	-0.00506814751631351	0.00256832616173853	-0.00683889413136836	-0.00182894489094559	0.00502758120664625	-0.00485865388322617	-0.00497581406258008	0.00117885375955959	0.00311471159441166	0.00901422356230363	-0.000687606605677521	0.00275324487508304	0.0029953632019768	-0.00912847121999586	0.011428349742055	0.00835597933836481	-0.00471315674353706	0.0159821200139393	-0.00163370105120916	-0.00467409404832549	0.0158531902522475	-0.00475430497387584	-0.0268097550032343	-0.00025495128444781	-0.0175301543978919	-0.00478763745608021	0.00390943192163034
hsa-miR-374a-3p	-0.0341698536174815	0.0111951288140052	-0.0068702268550324	0.0394725092852727	0.00450584389681528	0.0296832871199036	0.0299697724669908	-0.00655621584906704	-0.0206593409087864	-0.0037897168367569	0.0322712020139543	0.0135602987593061	0.00281415321062657	0.022058040083245	0.0199376296030671	0.00383542200470994	-0.0178249221924765	-0.0067918406826542	-0.036323091358069	0.0220742865781999	-0.00537538286115355	-0.00128795847412946	0.00806744617245657	-0.0169102387636422	0.00498826020352398	0.0203785288821637	-0.0239393219017251	-0.00952506715721297	0.00489213033599072	0.00603789611473408
hsa-miR-126-3p	-0.0408202103241025	-0.00659484382068252	-0.00913417245685053	-0.00741728242395698	-0.00213660102932865	0.00066438762095805	0.0020190016783641	0.00621106444795282	0.00723984482355974	0.00924420070611476	-0.00161188412180455	-0.00886786046900334	-0.00467823081326907	-0.000420335027995019	-0.0114792355119394	0.00149479546728105	-0.0127605344111224	-0.00857147818515311	0.0122153014289026	0.00783890381888847	-0.0115015825029962	0.000101656021517805	0.00194999398017835	0.0139192737526759	0.0115112032931803	0.0217271504576312	-0.0130090169917704	-0.0214128942227703	0.00449443390131915	-0.00214797086946696
hsa-miR-379-3p	-0.0411595255889815	0.00572383128730475	0.0137135131441845	-0.00276449059263692	-0.00193115221996586	-0.00614387531077366	-0.00757983987940863	-0.00156396886623776	0.00344685163067801	0.00295925453564864	0.00491384625986847	0.00276873264876612	-0.00372663420007263	0.001006538620733	0.00437063591490707	-0.000966238411501409	0.000912978653737956	-0.00102623294329873	0.00997024790720026	-0.00609492443621171	-0.0134993625759814	-0.00828465334980558	-0.00247361020136272	0.00570685563569271	0.0118920802209563	0.00256928291983759	0.00958551086095237	-0.0066331584328754	-0.0173490590992022	0.00591895125283828
hsa-miR-487a-3p	-0.0398183581409099	0.0148155338301732	-0.0127707221408412	0.0206181691028254	-0.0031354452353942	0.00207423350265646	-0.0113893711614713	0.00931393142131489	-0.00309663417137142	0.00153580629240684	-0.00670469809188588	0.00536538768426382	-0.00171294643029387	0.00177952372839663	0.00666239369023478	-0.00932308954952157	-0.00522849262265671	-0.0013922487824428	0.0128353083442465	-0.00322086815836751	-0.0200674272749167	0.00222849823073408	-0.0161356092800718	0.0178520263209459	-0.00703824288339466	0.011168745556379	-0.0318612887907992	0.00874717287261457	0.0133084610769786	-0.00343990951852178
hsa-miR-3138	-0.0392392011805583	-0.0123589343046007	-0.0182977662557147	-0.0168406415296872	0.0116204482094434	-0.00538972024842869	0.0011091416539028	-0.00187900872601663	0.0140459288783427	-0.0096627815902259	-0.00173059146078956	-0.0025411270966509	0.0062666640556574	0.000407208241873346	-0.0147800256991176	0.00369924014166892	-0.00479198005708796	0.000758371098449205	-0.0218425192116026	0.0249489724248309	0.0042289427338151	0.00542490110823294	-0.000397877048222015	0.00193796193846559	0.0033239123983138	-0.0343516472253377	-0.0245428467922981	0.0202585657792229	0.0102596839050203	-0.00317124504189471
hsa-miR-29c-3p	-0.0395564224227098	0.0102703669785239	0.00988634416419581	0.0119417673509633	-0.0162845357206382	0.0138407853109612	-0.00456398963131204	0.00165263177468018	0.0106940429785041	0.00478360206712676	-0.00826381695022209	0.00945430698165075	0.00809882426444053	-0.00238813325464278	0.000432111168115752	0.00709898260278163	-0.00894296409263384	0.00653760462165011	-0.000176570583600478	-0.0220691265806146	-0.0185405908920228	-0.0257520840968893	0.00784856788863075	0.00704403472991958	0.021911871832263	-0.0105903732710477	0.0149177106235952	-0.0188010723241711	0.0190843279046084	0.00619997382042658
hsa-miR-103a-3p	-0.0399597469634321	0.0192689716999514	0.00859450573516068	0.0111885616409923	-0.00422414738208591	0.00153107469854662	-0.00285137744446847	-0.00239087453367786	-0.00547468383219575	0.000605013124360615	-0.0072652173815273	-0.00204663276698119	-0.0102489603436903	-0.00507762687306816	0.00603786069007591	-0.00212843917604227	0.00493076468660575	0.00992694064449264	0.0195447564353133	0.00963472889601305	-0.00848974040898879	-0.00653524888967649	-0.015028645846711	0.0185964156533897	0.0166204242491062	0.0217064187841535	-0.0108120831855501	-0.000166357339985788	-0.00875700188193032	0.0109198779016023
hsa-miR-361-3p	-0.0405685671566502	0.01126749538831	-0.00384424358448166	0.0133695763345763	-0.00921847788821827	-0.00294408863300742	-0.00543424646626342	-0.00506357983663177	-0.00373049957104365	0.00295487740039329	-0.00280393664808591	0.00415246287778234	-0.00356652905473546	0.000643003733142058	0.00679534829241057	-0.00108763476948934	-0.00848070962788307	0.00812737084235131	-0.000233336165288961	-0.00187362322097206	0.00590029033298535	-0.00674935234318934	-0.00851604613886509	0.015221075174886	-0.0131667411603359	-0.0162029073904711	-0.0111461929570824	0.00710674448390293	0.0120591964402448	-0.0090271055413509
hsa-miR-6740-5p	-0.0391904959638649	-0.0100315231831851	-0.00782781206135757	0.0195618419765289	-0.0101532121434412	-0.00204590336424836	0.00256753009916446	0.0130030483305512	0.00244106643765344	-0.00516814225492979	0.0119145639679718	-0.00847097530412269	0.000699230696092382	-0.0144246646408619	-0.012438081207875	-0.0097293424548405	-0.00319975958229571	-0.003054417339565	0.00417968282730236	0.0182951917937109	0.0071868535852944	-0.0184629809517002	-0.000449264501224774	-0.0236131091594411	-0.0153036799341126	-0.0329120271779883	-0.0177823152921936	0.0198694123114144	0.00708933092153278	0.0056421814286184
hsa-miR-496	-0.0329640023302287	0.00776358348493469	-0.0511256516835385	-0.0246099554174836	0.00578740453834475	-0.0022072758657335	-0.0141809059702452	-0.00716855003360501	0.016784089970395	-0.0215730481218377	0.00666078953201139	0.00540687091557999	0.0142188891789867	-0.0100585808438817	0.00949342777845369	-0.0120815198212283	-0.0160283361880132	-0.00609695127825857	0.00527845820008901	0.0128626276252685	-0.0601251286997484	0.0149213482340164	-0.00370973636395956	0.00403230971336033	0.0154537362757992	-0.0330292762737793	-0.00347991356100821	0.0204156090085954	-0.00347402943061644	0.0109003665307178
hsa-miR-6858-5p	-0.033994608831405	-0.0463270674544903	-0.00904894072528757	0.0271037415160424	0.021657854159784	0.0070628564983366	0.00532479182937433	0.0104190210149808	-0.00348654250310872	7.25550619927336e-06	0.00815306232188358	-0.0155161861865525	0.00118596012223307	0.00612790498857228	-0.013090387339235	0.0062770602556039	0.0156947687014532	0.00135051699356375	-0.0263330824086745	-0.00264757226718921	0.011355507682084	-0.0119954472992096	-0.0146120983496992	0.0231451481342507	-0.0181543086109168	0.0152506193778568	0.0201517673914684	-0.00562351774224029	-0.022099150699411	-0.00501028552154754
hsa-miR-1249-5p	-0.03809763546145	-0.0171154298959686	-0.0116330507471174	0.00305129667255064	0.000945206748711548	-0.0057752290909674	0.0150843740179636	-0.00232703930562985	0.0276351923431241	-0.0163129949539375	-0.000894081004978761	0.0108339696961494	0.00359738549527419	0.000287414035929559	-0.0135158008102528	0.0126073317694431	-0.0138139849770845	0.0153469329975762	-0.0189179763092292	-0.00182136639595186	0.0140742240010631	0.0089984676497364	0.0141456705733229	-0.0151129275490409	-0.00995333537667737	0.000192034795541805	0.0468947190333964	0.0130043353824737	-0.0223889390368374	0.0041936253122748
hsa-miR-425-3p	-0.0354968006207806	-0.00132984800502701	-0.0294681102029516	-0.0423094521613751	-0.000880680889111352	0.0132192560914167	-0.0302983137680412	0.0146094152428412	-0.000849352599574543	0.00608892477770618	0.00131950671206555	0.00372118897802705	-0.0151855683006793	-0.0099645427593525	-0.00152726991911501	-0.00607288487290611	-0.00262492211601136	0.00928649721299687	0.00125499020234233	-0.0109112000971429	0.00691838101232839	-0.00796302282066027	-0.0177966761064395	0.0147689279534316	0.0232225484283496	0.00838509089432228	0.00234488056602386	-0.0103109978228348	-0.00276300473479142	0.00412587233990623
hsa-miR-200b-3p	-0.0392639926533523	-0.0129641584534653	-0.0166118360734917	0.00585588677259242	-0.00502888250430519	-0.00984384846399352	0.00561721284721993	0.00749242501441578	0.00677753661988751	0.00728131219694521	-0.00299300331735629	0.000571732731033943	0.0014257114517692	0.00244545694265126	-0.00535724817301464	-0.000472706553830055	-0.0153668270336817	0.0116212861774244	0.0126992330139489	0.00744516341960286	0.0134860994665365	0.0242228070707798	-0.0145171132092422	-0.00645303392301994	0.0186016718454643	0.0339500182911342	-0.0191059869970464	-0.0212278769982121	-0.0111914272324261	-0.0122121910023202
hsa-miR-1843	-0.0399737836984101	0.00403722921003119	-0.00565919943501132	0.0135202680618492	0.00599457226175892	-0.00269081287587305	0.00129397854362334	-0.00221775756635712	-0.00332132647840359	0.00429404856625067	0.0106422705622055	-0.0196157691536394	-0.00429435702414574	-0.00166709069268589	-0.000638614739878637	-0.000830560030105868	-0.000781011348267312	0.0116063658537869	0.000383833140039369	0.000218809901973278	-0.00215433582658953	0.00106219665452414	-0.017336828850581	0.0108970422819525	-0.0198272118883094	-0.0219561269384535	-0.00670689004828291	0.00607535135907089	0.00637453919476941	0.010649612573415
hsa-miR-10527-5p	-0.0398674390512984	-4.94408357763553e-05	-0.0148463811699888	-0.0128722871417883	-0.00988273827574181	0.0111529869033097	-0.00143532561983939	-0.000648475224344608	0.00510148310348038	-0.000795993459077957	0.00677026808223205	0.00624832723687007	-0.00372935088265778	-0.008473079949344	0.00281009991488036	0.0037080518260407	0.00238312022382295	-0.00322173379613236	0.00866836682436877	0.00896675391846762	0.00461094085259709	0.00277036886841033	-0.00589515605232528	0.00342939040046473	0.0200628288772708	-0.0150152293489225	-0.0221666199164956	0.00533885420383278	-0.0255051387152928	0.00803452481384917
hsa-miR-4521	-0.0388761479874745	0.0103035970052762	0.00460192597690865	0.0113875368422045	-0.00853499157580201	0.0115515012795467	0.0123010677304529	0.0111238980594967	-0.0132870673283035	-0.0134937357182886	0.0145567566622751	-0.00847113620381101	0.00157087956749471	0.0107850220207184	-0.000228953894342481	0.00582878776321209	0.00565519274156984	0.0212641858586617	0.00786475291660793	0.00101001750768098	-0.012203961153416	-0.00122876470108685	0.0178291828394882	0.0207422542567024	-0.00181448809466708	0.0186311252166178	-0.0159709334763968	-0.0134321370139266	0.0189106820776325	0.00993628570854345
hsa-miR-154-5p	-0.0384342733600809	0.00721522682181088	-0.000920974032398165	0.0288798831529612	0.0031183570276853	-0.00786001841200329	-0.00774053062593355	-0.00145256806561031	-0.00654911834067553	-0.0102679943992751	-0.0031182603175192	0.00638871670029738	-0.0150187494470108	-0.00896301751471156	0.0137549194353394	-0.0149727719113246	0.0140479701619815	0.00408688062913467	-0.00765526948728593	-0.00162815842362719	0.00675573776748188	0.00208569764514735	0.0122472360653872	0.0276193700501222	0.00307263611875914	0.00694631039155492	-0.0251069535025406	0.0162668816208655	-0.00589449471278412	0.0116709395549608
hsa-miR-628-3p	-0.0396594754984129	0.0117414128281095	-0.00188321192186631	-0.00093909407231514	-0.00107213614507456	0.00554829803396473	0.0125989510055177	-0.00373752738766008	-0.0103401398442834	0.00416077292545152	0.00524186594389984	-0.00890696068281819	0.0130675713639173	0.000334128151701838	-0.00460112206952836	0.00999792803423398	0.001717119222464	-0.000379283095956365	-0.013051427764113	0.011017900918903	-0.0049312424506704	-0.0045387361298194	0.00362526198714849	0.0232873267978784	0.0260629108669715	0.00443158460564704	0.00642193532110958	-0.0206866668841729	-0.00612080870021975	-0.00204680130261179
hsa-miR-93-3p	-0.0380066763679032	0.0206952237426793	-0.00616797964153195	0.00583477176189155	-0.0048403976859702	-0.00286674445932203	0.00375372867892396	0.0160471554871851	-0.0112525684716127	0.00348554856678995	0.0222766389683553	0.00363429195548288	-0.00744057276586176	0.0138471798303938	0.00129193090820237	0.00226322540798394	-0.00717449478444196	0.0191679294459256	0.0163852456538666	-0.0195848317848247	0.0131256050589321	0.0114006770363745	0.0102120093980876	0.0267826734556742	0.00526707316138107	0.0123819191797581	-0.00826528491407131	0.0113383418649847	0.0173515293900655	-0.00761388878225062
hsa-miR-26a-5p	-0.0385581763978644	0.0207398655590721	-0.000512106838085436	0.0148059232550232	-0.00880847817064351	-0.0032308488595464	-0.00342783366294313	-0.00787329453167972	-0.00129587155557672	0.000760185131502202	0.000234908030449061	-0.00588103939413098	-0.0153954531661081	-0.0108205566447681	0.00734060697772733	-0.013071978372288	0.00973344368055041	0.0029943600119201	0.016894768326155	-0.0148202337475218	-0.0110754684045072	-0.00134752825527262	0.00709624273210465	0.00456854442088484	0.000267071072507599	0.000703063418839883	-0.0054904080366705	-0.0120399759628637	-0.0201799828973115	0.00199352845560688
hsa-miR-193a-5p	-0.032787560302868	0.0143716034286383	-0.0177094394807514	-0.0580133396404544	-0.00793053037027469	0.0100982916794269	0.0114752277904345	-0.00114011964418526	-0.00114127561233362	-0.00659146181142815	-0.019367369477802	0.0126967684229026	0.00283290397468338	-0.017216820752026	-0.0170276737673701	0.0136435512687179	-0.00731311736815979	0.0145792175638012	0.00354128286783618	-0.00191655624272652	0.0257247695534747	0.016075264600705	0.000120189865740449	0.00521955333871744	-0.00443259209461195	0.0058305934741748	-0.00344354319561724	-0.00293039740042669	0.0358991197709055	0.00701635834672535
hsa-miR-301b-3p	-0.0385099618354507	0.00821761285216729	-0.000356306699913475	0.0255092022197745	-0.00445011854461614	0.0118279091313179	-0.0050878725787706	-0.00655600164591966	0.0100005677308765	0.00391527316544934	-0.00498311223651702	-0.00563064922814691	-0.00426209570496855	0.00448790543271984	0.00703899936591107	-0.00672636982897595	-0.00785693871885422	-0.00569621776432768	-0.00214767630713043	-0.00947435392178035	-0.00528901575955276	-0.00949559738013209	0.0164029836238333	0.0218452514146457	-0.000981652434877469	0.0416706611410555	-0.0235021004478391	-0.00712494292366902	0.0296804017841679	0.0104002522892125
hsa-miR-505-5p	-0.0393287960388954	-0.00606514698396823	-0.00179361888339051	-0.00230999609018056	-0.00166556188730873	0.0205523700662075	-0.0104521801076631	-0.00575478137264066	-0.00808421170588557	-0.0090861461006685	-0.00183741866007057	-0.00929118591609949	-0.00033463346488802	0.00096542224691256	0.00307675701577574	0.00985665130015924	-0.009027119807225	-0.00918102595741615	2.16989987078621e-05	-0.00917281383037387	0.000768547526556509	-0.0111434508895114	-0.00049535085595789	0.00493858032329861	0.00597093992038193	-0.00426172872926738	0.0149657246963765	-0.0236635140554467	-0.0134176577633322	0.00458988688154798
hsa-miR-335-5p	-0.0300040995763341	0.0061361454841215	0.0198567627907208	-0.0114102901387539	-0.0311831760124642	0.0230529683650148	0.0236379491218662	0.0201245735797057	-0.00872575465294383	-0.0118501759698763	0.0241484145681482	0.0474225364041851	0.0326769985047415	0.0121725497978753	0.0281369634520893	-0.0253356735218386	-0.0230427494840547	0.0116960465167008	0.00761939159853831	0.0159019223668297	-0.0288686994645192	0.0042160777984876	-0.0142578786702084	-0.0140390790394904	0.0273278681111723	-0.0297081715092807	0.00361248781725664	0.0173319722719073	0.0215392128036177	0.0075717582661525
hsa-miR-6757-5p	-0.0375468446934752	-0.0182507314358832	-0.00703052011969751	-0.014952028379205	0.0105009671553343	-0.00499830637158745	0.00648550729906859	0.00560971994293432	0.0152705735785786	-0.00981064407702917	-0.00290552430002343	0.0249568406768935	-0.00579458744932369	0.0164378040504522	-0.00311043473333073	0.00907711957868347	0.00341208899187934	0.00215089180142894	-0.0158493549607391	0.0104323196055016	0.0223057240069034	-0.0172846691376737	-0.00725578038043881	0.00726744877908061	0.00975499282849767	0.000490707624519136	-0.0103217519323279	0.00541657666889413	0.0194080635554543	0.00955780216329902
hsa-miR-1270	-0.0384541371278486	-0.00852815588198547	0.0144257815285954	-0.002381646859882	-0.00903795043305286	0.0079594669795302	0.0119395351979773	0.0011376674034457	-0.00209221424753362	-0.0111532395978889	0.00456368255119727	-0.0128535464889348	-0.00110884349895798	0.00275982946521234	-0.0209911329085192	-0.00978353830624009	0.00732367517427354	0.00602214387703632	0.00669440472921855	-0.0148311352636256	0.0183275885226609	-0.00958864158695985	-0.00882553295531777	0.0225780072629953	0.00807470378373572	-0.000714548732054848	0.0123195031165883	-8.2332677283086e-05	0.00833390725422527	0.00882524925138465
hsa-miR-323a-5p	-0.0359930563532115	-0.0114289791872194	-0.0348897889906286	-0.0166548941386062	-0.0116291198358013	-0.00341215736994958	-0.00203508044336847	0.0121542839102242	0.00301701560005473	0.00106671784441148	-0.0159446567458776	0.00437914331204911	0.00414086920876579	0.0168220229971481	-0.0113164460350116	0.00228208507106204	-0.01348634674781	0.0077102899555775	0.0016473249225951	0.0391050078580414	0.0166162649297862	0.00197662762144208	-0.00656942271989434	-0.00502452010038816	9.60664891785688e-05	-0.0199179458315555	-0.00631050908874254	-0.0248787590428826	0.00180117894215196	-0.0117582626180658
hsa-miR-6514-5p	-0.0377545512165604	-0.00476483587750496	-0.0180368837754447	0.012881592351607	0.00298372631443282	-0.0128958934212116	0.0143039469289808	0.00460785607310482	0.0114449894185731	0.00312119524372987	0.00156617615831021	-0.00401374413482684	0.022337835406996	-0.00565469832641782	-0.0134809276822844	0.0116832595703793	-0.00315311382923087	0.0150434297511986	-0.00746554524381331	-0.0200161836019342	-0.0130753580129144	0.00319329283195326	-0.00189555098686929	-0.00141298202048461	-0.0343328621559304	0.0120295867140412	-0.00179349938602092	0.00056265291597267	0.0168983941078949	-0.00986539529513065
hsa-miR-874-3p	-0.0384436378733791	0.00892934697727019	-0.0162334729293026	0.0194374564406871	-0.00140383725089454	-0.000172052299218122	-0.00775580015826028	-0.00653861087659031	-0.00283463276571207	0.000462503414860668	-0.00120521048865377	-0.00569229903147363	-0.006843349564747	-0.00902931419839632	0.00435887060408381	0.0175056325381045	-0.00758648402952371	-0.00165130725205192	-0.00641010267654032	0.00926094498916964	0.00864961259261535	0.00081288288358495	0.0220442012863267	0.0126885987065171	-0.00688095243507252	-0.0145248857368135	0.00953097790221524	-0.00934613066780152	-0.0071921619928203	-0.00246207726328522
hsa-miR-127-5p	-0.0384538231500201	0.0020959749355395	-0.00421749614249938	0.0243299869124513	-0.000975007255566425	-0.0102118773267125	-0.0100622189657	0.0104381806089954	0.0123400930180099	-0.0015938024683114	0.00677901937240911	-0.00298561617629761	-0.00418761481752009	0.00278375717002068	0.000294903618298796	0.000401332777254761	-0.00432158860281221	0.0204746036311333	-0.00791468816125052	-0.00239333410022659	0.010661549518843	0.00363947743136711	-0.00448206851500642	0.0108827307341521	-0.00459328849808377	-0.00672108478832757	0.00397617549751295	0.00299338636599897	0.0195803371207967	-0.00218763196239948
hsa-miR-454-3p	-0.0390163477768209	0.00193550788378454	0.01342628282107	-0.00671336493749786	-0.0070553955903994	0.00892543366217106	-0.00718393820029337	0.0101152294437887	0.00359146859730767	-0.00363095188598259	0.00198357505412785	0.0051128572832686	0.00547151637217421	-0.00470352287579295	0.00623967914154752	0.00842428751706996	-0.00924657005788422	0.00867642764185755	0.0110835538911812	0.0101244663285346	-0.0166841174325936	0.00810553485577645	0.0033759034491989	0.00683745681621424	0.00723457098033216	-0.00513481435152968	0.00733668091018685	0.00969181420803279	0.0087810190034819	0.00131018280138569
hsa-miR-6797-5p	-0.0371061941900117	-0.0204639777714792	-0.00766753494485544	-0.00648476948472462	0.00288021967554019	-0.000685708026693244	0.0195545207627022	-0.007924600714541	0.0135289326464592	-0.00314127942041998	-0.00941199075592152	0.018845910322208	-0.00462261131848126	0.0011402042233764	0.0122673630171382	-0.00231601780450847	0.00672189148357749	0.00707481829043467	-0.0306631963845102	0.0212364337462874	0.00188410379106629	-0.00473895812264208	0.00295338796658577	-0.0270329712374839	-0.0117932296220239	0.00347356162405666	0.0239978953688117	0.0401172336371414	0.00417645405072723	-0.00927631431039283
TTC17	0.0318277798298263	-0.0475332442670667	-0.00763562711533877	0.00852205549286182	0.0111605346955631	0.000940027994741052	0.0270129485151952	0.00250566194804682	0.0209550465717583	-0.00934350288706001	0.0116460953917311	0.00928459104567381	0.0153976607470057	0.0183195552500432	-0.0132951363769046	0.0107623916833918	-0.018299408826533	-0.0134468934582222	-0.021859616315411	-0.00354000992268152	0.00239097245748208	0.0119756042927208	-0.0260302151498625	0.0135755516283964	-0.000391069570096402	-0.000643408084183952	-0.00590938657818578	0.00435094005757178	-0.00894747721778667	-0.00925366648407793
hsa-miR-4742-3p	-0.0361672301593561	-0.0117143928086398	0.00602963567070583	0.0425157059406626	0.00344385583984973	-0.000342269778732995	0.00542292319939333	0.00665087620075321	0.00265094111352556	-0.00721084922631589	0.00709324158782545	-0.00693934226693232	-0.0054577335577558	-0.0108798152628333	0.00404564769746168	-0.00247273555618226	-0.00998285193745333	0.00954534099435005	-0.00400593140387781	-0.0189639354377383	0.000708930067420794	-0.00697008873037566	-0.00101779758295004	0.00652834669968925	-0.0259221996558338	-0.0247137549513559	-0.00441947883705061	0.0220430504593548	-0.00364807066600976	-0.00761240547186308
hsa-miR-641	-0.0364390586833638	0.0102831546272572	-0.00642306909122409	0.0300325342035935	-0.00759242834809248	0.00266561031351077	-0.00873694031764682	-0.0107395143486941	0.0126779080859753	0.00155260042257688	0.0181280638915296	-0.0101183369488864	-0.00829866333158283	0.00323145876455414	0.0145777560504238	-0.0192912447504834	0.0073371530820885	0.013551842908384	-0.0106995171153736	-0.000598870612979615	0.0129060872655902	-8.936062410271e-05	-0.00717488230313888	-0.00162248210150251	0.0120607585080029	0.00261639178437225	0.00133898890172013	0.0202830067976409	0.0178106497747055	0.0108656450359557
hsa-miR-382-3p	-0.0358952718990994	-0.0212875166729699	-0.00451206695563149	-0.0209904732576913	-0.0162069741557811	0.0201139025232874	0.00237763825361258	0.0105772588645554	0.00310004536140407	0.00397141013001949	0.0213620029038053	0.00292663859998209	0.0126141890869923	0.0164003571201815	-0.00651858378198413	-0.00784590164325857	-0.0143250902503906	0.0109985283605215	-0.0019486779592737	-0.0129044115442677	0.000600354982500985	0.00017280682162637	-0.0144359953119566	-0.00972582948837308	0.00869972353537802	-0.00853287090268506	0.0223858261961274	0.00317374696500737	-0.0102191369792656	-0.00275343461114631
hsa-miR-340-5p	-0.0333806782044598	0.00829128096984418	-0.00636536687043321	0.0211456274912292	-0.0140683795181094	0.0266743246061422	0.0194795786291297	0.00210082437212098	-0.0133797029032216	0.0129522609722718	0.036916304474165	-0.0237183320912598	0.00846229329033695	-0.0231581138424242	0.013896498319663	0.0116402690759284	-0.00758675677478695	0.00216007541718991	-0.0318568025961713	-0.00814153530678895	-0.0163248171756457	-0.00912145981320034	0.0146689668982371	-0.0094290017401809	0.00589033440413226	0.00485727778114197	0.0120414334131638	0.0175267057446113	0.0257332064696091	-0.00331764558196798
hsa-miR-4741	-0.0345310021610056	-0.0106941898060149	-0.0234417036911083	0.0112772743488173	-0.000737245224833825	-0.00374337072100168	0.0275422630883404	0.00384320610533906	-0.0132929311621954	-0.00193970843074757	0.0172706283497798	-0.00448458018271224	0.00162436258185637	0.035847201629726	-0.00146311929052956	0.0067477056593915	-0.0218834823707486	0.00383507678937213	-0.00653729894000507	0.0384196016767619	-0.0197573675462077	-0.00463951599014758	0.006427899196507	0.0136012877775825	-0.0160005793989647	-0.00745206679642102	-0.00284242871318827	-0.000148525394401278	0.00281016152934875	0.00608199362470177
hsa-miR-92a-1-5p	-0.0378916082163408	-0.00243836841420391	-0.025778505468462	-0.00743148065894094	0.00649144407521443	-0.000473550764667578	-0.00276502232288245	0.000928106428690249	-0.00579777682930252	-0.00262941588045583	0.00185967779569988	-0.00271795630315928	0.00198924824705663	0.00124438367529877	0.00386495260412338	-0.000186836349230274	0.000832977052769125	-0.00895948944771955	0.0103778217283355	-0.00501457530634263	-0.00410038554327417	-0.000145612230615194	-0.0171616216252001	0.0189016754853324	0.0119121244313466	0.0059351628949583	-0.00508184874974293	-0.0043451405723396	-0.0174866174930424	0.0207168206241242
NOSTRIN	0.0060354678180256	0.0882022302676114	-0.0226494638731187	0.00616451229765686	-0.00507711164607126	-0.0316430728920047	0.000292472881181456	-0.011872259804119	0.0266895793008554	0.0148203860946403	0.00446109477884696	-0.0388944118378879	-0.00136091968900139	-0.0155984398355902	0.00754084378166401	0.000914960589369856	-0.00771227497581807	0.0054624384910475	-0.0166704269259396	0.00112053846886015	-0.00141878608034225	0.0151087675889439	-0.00403954441566875	-0.0250150152396536	0.01887559692081	0.00100072862358895	-0.000766186888889304	-0.0401971624022207	0.0117799902838807	0.00528645638436902
hsa-miR-6851-5p	-0.0366577265795122	-0.0174758624134262	-0.0158171253437546	-0.00113659634958259	-0.00750025034169074	0.00709258072880588	0.013681742041954	-0.00581529690191607	0.00929103165471858	0.00347495136500534	0.0033068407038317	0.0131408640484571	-0.00499628590495744	0.00566976325922971	-0.000227998686848884	0.00747028631377729	-0.00345245851534227	0.00235852156780472	-0.0207016607735907	-0.0203515954578505	-0.0112999919658554	0.00207380233101018	-0.0310225316211899	-0.0128042462779471	-0.0101791896685806	0.00280356575534553	0.0306710731568067	-0.0112499172142632	0.0358153913568336	-0.000283964615507142
hsa-miR-203a-3p	-0.0255140068478588	-0.00460361761898344	-0.000216861470665805	0.0218800548298051	0.0255248854877247	0.0403644821422891	0.0433360764727016	-0.02286046021067	-0.000650148557789127	-0.000591670172892572	0.0458403145918831	0.00943845768080023	-0.0117281453661955	0.00722150410501309	-0.0408409304883744	0.0418242287774134	0.00894719681017773	0.0104069807713103	-0.002499375630102	-0.0119609614652927	0.0347199043587078	0.0300602759986583	0.00364470911242383	0.0220713226248177	-0.00191928449183239	0.0074258390730177	-0.0154364734612282	-0.000695010463104136	-0.00823988663004836	-0.00123024150799281
hsa-miR-744-3p	-0.0374576296166952	0.0122344914237004	-0.00497585081947393	0.0145050590600352	-0.00644967250245841	0.00618267071682037	-0.00337793695764928	-0.00686823310258699	0.00203922798780006	-0.012473545224028	0.0209457573157698	-0.00581731098062372	0.000791516959821197	-0.00117718684919092	0.0109107479444827	0.00228214390050236	-0.00466550672780259	0.00863004096619899	0.00938576415742797	-0.00529119331447878	-0.00741296848577497	0.00465784207401704	0.00922441977898763	0.0072270722190302	-0.00696070865016118	0.0171683172563598	-0.0096883270300474	0.015755679459209	0.013313134084698	-0.00476521732006906
hsa-miR-532-3p	-0.0364975343087275	0.00721242438311728	-0.0276172946350675	-0.0111326219706478	-0.00560381077865378	-0.00782351103302698	0.0066641948103265	0.0122411756049689	-0.00598853661740647	-0.00785047720467249	0.00642157924063142	-0.00518275223212865	-0.00316413450273238	0.0126846881859869	0.00653291256258216	0.00134317826575133	-0.012692487359852	0.00251152100113705	0.0195773255528111	0.00549848098829075	0.00398637574679391	-0.0221650513768636	-0.0110496395267213	0.00692019647535203	0.00467454100831502	-0.0259270903220317	-0.00289912795331859	-0.00142850843624147	0.00219906863653669	0.010913032010094
hsa-miR-1193	-0.0358092141594456	-0.0130510062224478	0.00217749958150041	0.0378101937588629	0.00457332187375866	-0.00265183154346572	-0.0144516257624043	-0.00497031265256753	0.00782967841994734	0.00805991424918122	0.00606896927731899	-0.0134330347669405	-0.00803237993067631	-0.00400495157710456	0.0117142315820896	0.00512234192849669	-0.00747871739340718	-0.000298589098888276	-0.00733659895662869	0.000232758687849663	-0.00330116578625861	0.00995534095605766	0.00022311018805081	-0.0102298682523057	0.00500311218672391	0.00998975112519834	-0.00844796942295035	-0.00470301135620478	0.00760232999507433	0.00590036034842962
ATP11C	0.0318721918233883	-0.0504806301075065	-0.0134622949046626	0.00406968918301354	0.000914489911544175	-0.00125105791012125	0.0161553086278014	0.00187333451317926	0.0214735810921663	0.00395067925034618	0.00949401687931404	0.00466381889897578	0.00733704122073408	0.00475956289056185	-0.0086368417672321	0.00375837495088005	-0.0222821682248961	0.00103086369364737	-0.00732567701777008	0.00466456570300641	-0.00981644992304188	-0.000273583080406792	-0.0252557932146082	-0.0122642932289238	-0.00676767965549087	-0.000209466103935455	-0.00409726110747689	0.0068737170019601	-0.0155927641935322	0.00438685497240765
hsa-miR-3691-5p	-0.0367169831920683	-0.0145082532558276	-0.0112480009212307	0.00863653219135594	0.00598432683539007	-0.00985112133063993	0.0136098525172627	-0.00909991159653937	-0.00510762328316069	-0.00370131005376634	-0.00772383119694101	0.0142862163954626	0.00350813930550497	0.00220940202106659	0.00414834234598824	-0.000124983699790724	-0.00949076519240647	0.014151213535179	-0.00932158325553946	-0.00338546231104587	5.15108381962701e-05	-0.0301188213613749	-0.0168267140327842	-0.0135642016927526	-0.0179344694298971	-0.0069385042995961	0.0202743444553762	0.0613630301532654	-0.0107909834898351	-0.00806072919927873
hsa-miR-4326	-0.0381487106112526	0.00174185457261382	-0.00901136889874951	0.0115728242380207	-0.000304423356598576	-0.00696084297862888	0.00639591937903647	-0.00593297566860105	-0.00827827668673395	-0.00795407148565102	0.00542365546608646	0.00467691002213597	-0.0057285349485864	0.00163262537240161	0.00613635555515171	-0.00461032078478175	-0.00763082329817883	0.00798101489607171	-0.00401747083405175	-0.00548450547822736	0.00672005876739956	-0.00544897050943395	-0.0130851734943246	0.00182846692898065	-0.0174304590184927	-0.00601306495998159	-0.00850584356699213	-0.0138467674692197	0.00857582677867055	0.000728835512882564
hsa-miR-30b-3p	-0.0365123333268881	-0.00253173827854921	-0.0134835650647755	-0.0319164768937403	0.00219002073063665	-0.000592762189930242	-0.00951523946386986	0.00196983073913685	0.00531332687324994	-0.00332383762870786	0.0069709877934315	0.0147896857591512	0.00753329468674606	-0.0142725416791216	0.00307420450644535	-0.00694710197091393	-0.000633696716725259	0.00957595536844137	-0.00542998102348403	-0.00786346788927188	0.00652661372584254	-0.00606392211879638	-0.0125995450907672	0.00200349786299155	-0.00797417300865323	-0.0115314989896061	-0.0115532353339212	-0.0125283763289463	0.00649946175025412	0.00571261933932881
RASSF4	-0.0203305722009646	0.0140903859323514	0.0634991645438328	-0.0124369805133154	-0.0520601017548173	0.0182580220417333	0.00794942608960451	0.000385647932151907	0.040211372006412	0.0183170236921844	0.00600063245191925	-0.01374257126214	0.00222964092287081	-0.0044444204348936	-0.00500232273930879	0.002330062549544	0.0108864749114154	0.0568377781527031	-0.0263619723755253	0.00190794297924667	0.00471179949837754	-0.00177047015916995	-0.015933713360242	-0.0109939139909899	-0.00442548735946277	0.00379058686778141	-0.00383388537273056	-0.00854603136866996	0.0230279292239743	0.00386513806535252
hsa-miR-328-5p	-0.035155819493971	-0.00955924260470002	-0.000425494129972351	0.00774603121535004	-0.00331595212429224	-0.0151146395914251	0.0205635300153636	0.021198635452227	0.0200541175735601	-0.0237629826936068	-0.00253138051352089	0.00964855295022873	-0.00643596743188768	0.0101526431946448	0.00908933228382475	0.00953572652301013	-0.00700185375932306	0.0193796496781252	-0.0111590835919803	0.0225906695772054	0.00322785739873705	-0.0128641105764532	0.00527970150696567	-0.0152533021733282	0.00587846714925962	-0.0466264615557496	-0.00739531627839007	0.0211257266958645	-0.00103503014845976	0.00015695335125796
hsa-miR-199a-3p	-0.0358370284292236	0.00942864468540932	0.0234602537221663	0.0191738205836617	0.00159808025634129	0.00197445955344025	-0.0132727370281784	-0.00396792244831711	-0.00932683763633884	0.00756498274189701	-0.00197383294101319	-0.00420655807624369	0.000619281748492035	-0.010823809453652	-0.00487691235517269	-0.0167380967056013	0.00605046028713776	-0.00147445828882693	0.0199738335414615	-0.00969617436050795	-0.019705798955893	-0.00833574686197403	-0.016115448643776	0.029920998574858	-0.00214705435640628	-0.00831611838369112	-0.0018021521509353	0.000989650970808438	0.0121316489969859	0.00250814051191934
hsa-miR-671-5p	-0.0375529050313723	-0.00389995668538023	0.00273592636536838	-0.0126868036789695	0.0016040852603135	-0.00316301714533668	-0.00193669522524162	0.00286998454487936	0.00237763226665877	0.00210790467093518	-0.00380037145613615	0.00119146614410884	-0.00451258147749455	-0.00795530637962702	0.000255289680020298	0.00112267642312962	-0.0145518661176078	0.0134977475322081	0.0118580048100181	-0.0130339225765247	-0.0104258518807009	0.00026185103737885	0.0228144391382624	-0.00363759062132474	-0.00898327471901995	-0.0174023778501723	-0.0288219719462498	0.00965408900370228	-0.0294169689970712	0.00335111813254395
hsa-miR-1292-5p	-0.0340580316282237	-0.00583919203108671	-0.0163111028458393	-0.0380079531146817	-0.011237467962903	-0.00661406822284365	0.00403176170561466	-0.00643493971708946	0.00979578662083492	0.00336057164924965	-0.0116205760344113	0.00358313070928823	-0.00947050633448053	0.00609593083475595	-0.00162072458366767	-0.011718728348762	0.0106157546447785	0.000306449001207608	0.00579754290033071	0.00633921443538055	0.0315985784673107	0.0245531736297021	-0.029120444494412	0.00466595281535794	-0.00707673275563	-0.0194045073437776	0.000287123736263352	0.00788111554727602	0.0354556021934984	-0.0103061646520308
hsa-miR-26a-2-3p	-0.032004680221061	0.00221082216829405	0.00434028975715384	0.0351596684334924	-0.00821562894341883	0.0130847744700007	0.0103929672581602	0.00159782473261245	-0.0133454774354588	-0.0114773651025011	0.00787883811514779	0.00509508050713381	0.0261295853286774	0.0399878506051834	0.0103983119120219	-0.0227576729519804	-0.0141025259474507	0.0134530154497138	0.0280816280267892	0.00323631341676896	-0.00814295444919133	0.0249392890162197	0.0230143857278452	-0.0032232314517901	0.0107908476396542	0.0139498655846742	0.00511352094228109	0.0110634170870964	-0.0173064662058733	0.00468874690212282
hsa-miR-3187-3p	-0.0333631419186149	-0.0177123288388976	0.00481690525006247	-0.0390698625409701	-0.0213213706333176	0.00172116490473367	-0.0145895687813477	0.000783216073725686	-0.000999025712955823	0.00456154714129861	0.000717185457592229	0.00156787682058387	0.00321110708182724	-0.00593720628288377	-0.0111037089908753	0.00614048716464145	-0.0228372334367544	0.0120413828949565	-0.0241268310026585	0.013926975528447	0.00751626530049052	-0.0184141663941706	-0.00395941985594088	-0.00657633641027806	0.0143111531316891	-0.0258299207979374	-0.0253794942867059	-0.00859633756421577	0.00576953992710775	0.000775072005802421
hsa-miR-616-3p	-0.0366734456673798	-0.00223678875803116	-0.00875659982159455	-0.0044863883800207	-0.015094352156767	-0.00490752389432644	-0.0100090166011919	-0.0195460352373733	-0.00616548813895306	-0.00658099012902625	0.00217472104961679	0.00252403465801282	-0.000175282217873606	0.00113330359527434	-1.25063284990895e-05	-0.00666527873201547	-0.00750662037994558	0.0111729353140315	0.00486026139419229	0.0237750697064733	0.000867974517877002	0.00597346688673086	0.00818624115496263	-0.016619057699319	0.00373577742247552	-0.00795748956337422	0.0177312656599333	-0.0149543340810757	0.00437521365372116	-0.0103477422321788
hsa-miR-4745-5p	-0.0326193889089716	-0.0406871081902217	0.00847525789319412	0.0214176859110673	0.00887384195809159	0.000971368563660675	-0.00509000956718935	-0.00376147262742603	0.00488004771183013	-0.00530339625691384	-0.00849822490941253	0.0150828364096085	-0.00551688214505692	0.00765457318942212	-0.0144353815028986	0.000398612591899624	0.0217338040985162	0.0128096962083005	0.0114511357619872	0.00254157805226354	0.00384503689948164	-0.00142551586279966	0.00223731627605008	-0.00789483837421574	-0.0109491865898424	-0.00851946167334604	-0.0264156812477968	0.0144913613852547	0.0151436700521288	0.00107032149428544
hsa-miR-214-5p	-0.0333290731008057	0.028256460112164	0.0144005514698721	0.0212614621764841	-0.0102709374618344	0.00779976556109785	-0.0192835790364397	-0.00307455062653034	-0.00663428995159854	-0.00648718819075669	0.0110881599873464	-0.0102960750839612	-0.0069009669774985	-0.0122649876365873	0.0179917996115417	-0.00861654057381345	0.00664679443752731	-0.00602988256657294	0.0112895413681844	-0.00901117305224246	-0.0143468756983315	-0.00698007061530597	-0.0225616359047831	0.0413691935900048	-0.0093935337125074	-0.0168201185826441	-0.0153323394448807	-0.00673693529600134	-0.00534323116286473	-0.00491158078813269
hsa-miR-628-5p	-0.0345404515169914	0.0215730554544952	0.00232719944956409	0.0154117257848333	0.000799035227207708	0.0137254398417471	0.0156467607713403	0.00796595577263649	-0.00687713912333494	0.00357502607089279	0.0260257153994587	-0.00649785371513158	-0.00713205533991783	0.01787148109902	-0.00408819490317063	-0.00523156954149336	-0.0134947498974792	0.00199668941218097	9.33325136232108e-05	0.00284576588022677	-0.0100858731317265	-0.0217245775095879	0.0194607289299158	0.022678029768204	0.0222647451831263	0.0122837048911391	-0.00177675263344425	-0.00127729455364018	-0.000608783490252792	0.00781077933620736
hsa-miR-4661-5p	-0.0350711356839124	-0.00674346900834583	0.0090899022344428	0.0115498380473921	0.0017393070354711	-0.00288409567271075	0.0116731973186355	-0.00162844315948136	0.0208148536537812	-0.0173637225920833	-0.00867407122455906	-0.00310091791845295	-0.0193572208205715	-0.00823286749347382	-0.0185998060225219	-0.00605410431903891	-0.0204752111643781	0.00753405312413904	-0.0157441436730095	0.0126266295924477	-0.00991589702064039	0.00818920637961524	-0.026619291153913	0.0138056033759963	-0.0181757274764346	-0.000946492229832818	0.0137623255705064	0.00777914656546487	0.0219625006696173	0.00520413793675421
hsa-miR-339-5p	-0.0365837178698819	0.00561853599178044	-0.00524632745415654	0.00224713705516366	-0.00872931137230759	-0.00970010195481983	0.00493594638391065	0.00156100500188625	-0.00244616645886674	-0.00860665338914737	0.00542912483311903	-0.0100045119490717	-0.0141789700720913	-0.0104949388306783	0.00431577503960364	-0.00782068578958411	-0.0173569922407088	0.0133325951313008	0.0152379037303062	-0.00118108429941991	0.00774083747149752	-0.00511808549125153	-0.00520763467687125	0.00654793626226754	-0.0113076240921489	-0.0239309051488783	0.000631070628689236	-0.00946216737305463	-0.0116388753367884	-0.0106298484880743
hsa-miR-3129-5p	-0.0325344821316888	-0.00662173604728429	0.023323512623236	-0.00385266747956181	-0.0200050816548677	-0.0338851890075071	0.00141680954059219	0.0262417225439115	-0.00807345458904007	-0.0235720890636438	0.0233033505137156	0.0140375066267015	0.00103681251211978	-0.00163253960930479	0.00693998348459267	0.00683339703310303	-0.00416834667940578	0.000141969938854647	-0.00369509603984864	-0.0168047361863357	-0.00115378955730381	0.00832669681714933	-0.0104260520373073	0.0139407546097675	-0.0137703888553192	0.0140983263509073	-0.0271053020386795	0.023610176814441	0.0236207644035556	0.00261920056838488
TBC1D19	0.0277718668180187	-0.0417131710637477	-0.00530221913274702	0.0221374506519681	-0.00373159184923001	-0.0101654330276099	0.0130736221988621	0.0189040017214718	0.01943364612915	-0.00473753991553904	0.0426704789406669	-0.00183327082202831	-0.0243609440465508	0.0217896347734825	0.00805775347024733	0.0163589431434149	-0.0163357520687285	-0.00656394418278731	-0.0157612552339778	-0.0210907827666913	-0.0202127611088211	0.0101102725568952	-0.0220466663795928	-0.0148804761272751	-0.000673148619454862	-0.00295038209614944	0.00228961932334999	0.00960435237263424	-0.0116226327808862	-0.00352244954120351
hsa-miR-2116-3p	-0.0357063928516964	0.00130444349965325	-0.00693661224609244	0.0161775535019098	-0.0222234519372677	0.000108042529008729	-0.000746514676726653	-0.0136897973119749	-0.00198654407644319	-0.00045538117851321	0.00792523676021224	-0.00827607024343409	-0.0137194822257079	0.0121426586820254	-0.000765770407010687	-0.00244043669761486	-0.0145962487482111	-6.78943489780499e-05	0.00455212151003491	-0.00875520955568293	0.0195898875178663	0.00302922037959856	0.0023019275332948	-0.0219189259800741	-0.0157949708734983	-0.00376088051625631	0.00909277635431006	-0.00660133662888777	0.0261413807825929	-0.0123053430418055
hsa-miR-3174	-0.0310718659953	-0.02751373719511	0.00873506194354169	-0.000566509664838462	-0.00596743511829719	-0.0182675621812663	0.0103497638578623	0.00974197549571316	-0.000460639791005164	0.00271393225423968	-0.00537803880284264	-0.000158146078052937	0.00228070333311001	0.00628613354717547	-0.0142375973426049	-0.0160562904374214	0.0321155614312173	0.00447536840741742	-0.0359782526737602	-0.00468435643396291	-0.0713399608337039	0.0373890506312429	-0.00678520001224198	0.00929553077170201	0.00770210953505287	0.00366945537385489	0.0114419383428917	0.0045373011841447	0.0183565448459838	-0.00457984143591756
hsa-miR-222-5p	-0.0353793954861194	-0.00850660046921113	0.00689052689139357	0.00082879009972159	0.00283378392411281	0.00622282435291192	0.0130530554501566	0.0116717349705188	-0.00729654616835615	-0.00595548684355013	0.0215146936800776	-0.00400330020881414	0.00558680063642302	-0.00965966866368812	0.00178669854923434	0.0201408518336537	0.00672942744756832	0.0289727646531503	-0.011571905993201	0.0167457459618151	-0.0110229104042678	-0.00274442873621871	-0.0029273293862686	0.0104986347619305	0.0267519105959408	-0.00282787945063893	-8.35221310347962e-05	-0.0236733795352108	0.00293461859305923	0.00620290054911159
hsa-miR-2277-5p	-0.0357682919662962	0.00518624575864512	-0.00802922213445327	0.00169910471429188	-0.0163169626359027	0.00622539563227475	0.00811416269158338	-0.00570068782418126	0.0138447429904504	-0.00226005321712796	0.00996661817407573	0.000687686152122916	-0.0150972934346832	0.00145974705233565	-0.00622601720000387	-0.0029074063289593	-0.0214499578619066	0.00293583724372058	-0.0131791694114917	0.00655883808404975	0.000735412887303096	-0.00893633374635087	0.00602458102803021	-0.00159256013100494	0.0236692493810329	-0.0236807309252379	0.0103787043512404	0.0363486591347105	0.00429047490294595	-0.00118274523173691
hsa-miR-34c-3p	-0.0222548230400188	0.026997273866452	-0.0263873329146973	-0.0496720296165359	-0.0394934350042366	0.0277167597242511	0.000633103338934132	0.00514293846433967	0.0143745797511185	0.0293929021354712	0.00263722828509805	-0.0407266599978767	0.021707981758433	0.0104530879373912	0.00632471884972167	-0.00403028539573634	0.0131877730248917	0.00561235340689048	0.01041327824457	-0.00234452738980424	-0.00482579270648883	-0.00394160120846808	0.0108925683932437	-0.00882744346961111	-0.0156395823001296	0.0253397806563661	0.0372461873157087	0.00876222091274431	0.00788223121207437	0.0015863717183592
PAX5	0.0267078974838532	-0.0317235909608505	-0.00027312769441256	-0.00382648052002068	-0.00948692252169001	0.0106259736047323	0.0149016216636598	-0.0167104422182752	0.0386881912677785	0.0258455211035952	0.0278012544884165	0.0208964560101483	0.00978661941395506	0.00942997873215849	-0.0309639979237313	-0.0299164932462466	-0.0421424541085602	-0.0106411063767702	0.0105661983549039	0.0100568901244514	-0.0125378694231341	0.00354721009445758	-0.0172648177745195	0.00980602647256862	-0.00255634330788027	-0.00073078898961185	2.48701524706871e-05	0.00691893540864729	-0.00324352321291894	0.00381910695369873
hsa-miR-424-5p	-0.034329796560017	0.0126063457443277	0.00513717912499312	0.0188529709143669	-0.00900443795140221	0.0175051636502282	-0.00988625362854236	-0.00398545745972886	-0.0192191384100723	-0.00885263268703329	0.0108590434905697	-0.00960449245022884	-0.00101427188881763	-0.0122533033792374	0.0198959210841343	0.00579540023624292	0.0024111613204874	-0.0149705290016946	0.00739561670347178	0.00260746733134339	-0.0165600961722618	-0.00217932360517049	0.00148819877837063	0.00617931580237334	-0.00617415502450144	0.00237496485201936	-0.0251781918084747	-0.0005989988287443	0.0395836821264678	-0.00922147433317689
hsa-miR-503-3p	-0.0314979175454148	-0.0108827556560957	-0.0135547439737523	0.0416976704111754	0.007917581570114	-0.00689270101772293	-0.0218705380933701	0.00839618964215053	-0.000531853217281258	-0.0287273184227282	-0.00907088096139693	-0.00983067199853349	-0.0145798288686341	0.00381490683437536	0.00746830126990963	-0.00380908280120862	-0.00609114328006614	0.010192585288368	0.00753339698158483	-0.00764598629442715	-0.00343263748906348	0.0162551620752429	0.0241578687151156	-0.0236935352421879	0.00245523982637409	0.0177253876500307	0.0046918317936251	0.00761925738601122	-0.00585816954026775	0.00573219504986613
hsa-let-7a-2-3p	-0.0355866797275803	0.00863183106283552	0.000643861770464914	0.0224961486340751	-0.00832976908867055	-0.00305912464226429	-0.0109617147156748	-0.000871035371424761	0.000873695666331452	0.00226574305072799	0.00160862927174353	0.00458064718182226	-0.00283375216526409	-0.00829595608363727	0.00971972916939428	-0.0100179606455751	0.00337921047059001	0.0040141150187985	0.0119674943992329	-0.0160970146427557	0.0197270977078973	-0.00911696441582502	0.00390981820917898	0.00304214933600501	0.00201767891120269	0.00263394298381091	0.0235444845959686	-0.0023870316836984	-0.000279057135992763	-0.0114900751692915
hsa-miR-455-5p	-0.0347198844510142	0.00383297147790621	0.00207829616741936	0.0274545655977264	-0.00860628210430868	0.0164586143287703	-0.00038032053368968	0.000971518191479798	-0.000742216178045072	0.00585874864699908	0.0120000837686612	0.00372086364770917	0.00808814708838064	-0.00329304265387886	0.0164991007891726	-0.00914183070472023	0.0028616913420119	0.0109718307458544	0.00522187010016266	0.00499189514963439	-0.0167855529669611	-0.00220038309848768	-0.0270693882962747	0.00784318370392971	-0.00174390860554453	-0.0043236288440334	-0.0235880452200382	0.0244402278796851	-0.00368581445925767	-0.00210768114250583
hsa-miR-4746-5p	-0.0343490738914527	0.00312014861151221	-0.018578454367187	0.0142452541486525	-0.0147928834467764	0.0140438507565367	-0.0090579033069214	-0.00882110941899894	0.0129592897588343	0.00527677264076177	-0.0189830676991936	0.00257547701108914	-0.00475700389297602	0.00304658082077702	0.0119460283952354	0.0100486055193781	-0.0204182407837809	-0.00251651067081114	0.0150151681798384	-0.00873936179781574	-0.00166480914214156	0.0099485191522949	-0.0094187339557171	0.0090368083954973	0.00762542560545349	-0.00393481776812248	0.0149156883675635	-0.00956507039751729	-0.00321441830563946	0.0101647175246895
hsa-miR-34b-5p	-0.0341307934833196	0.00491929006690588	-0.00626932195338308	0.0114421226468511	-0.0250459848642437	-0.00559923222537697	-0.00602711115030373	0.0133744643851979	0.012463087032229	0.00802818868519642	0.0175104072442415	0.00198930868629708	0.00601321932177136	0.00747046202740663	0.011642959249679	0.00181210649593646	-0.0202622455924017	-0.0129884578688594	-0.0133203604961313	-0.00714416119207153	-0.0159715079566356	-0.00422150941010272	0.0154784275294367	0.0289787863977995	0.0188455225311897	-0.00475440816354255	0.0171547527286522	-0.00769432498423567	-0.00691692460466782	0.00177972779902528
hsa-miR-337-3p	-0.0353673313774044	0.00970733358225598	0.0107305983342157	0.0182426477444197	-0.00373109177710615	0.000774408003334646	0.00350167339767344	0.00820210950761995	-0.00510121301258933	-0.00199061611154536	0.00940446072962549	0.00331277033118192	-0.00692176502799194	0.0115169054721337	0.0142096961146173	-0.00959286503038293	-1.499691689946e-05	0.00851905209625525	-0.000678054865715145	-0.0179278143930762	0.00132203984656432	0.00362913938035758	-0.0084687701890986	0.019806550337986	-0.00268854726135062	0.00418046989189088	0.00645403878652193	0.0154640252701925	-0.00211980259710246	0.00763631053954011
hsa-miR-4667-5p	-0.0344792101031059	-0.0171209707754032	-0.00822847036873467	-0.00595844911141345	0.0056975357881989	-0.0111082507730925	-0.00734545401529487	0.00394325729113342	-0.00703247903014495	-3.20375213533265e-05	0.00196312032071818	-0.00130954076473371	-0.000279927434570895	-0.00377860671269584	-0.00415443601711349	-0.000661000776009427	-0.0284263312163189	0.0121712893829962	-0.0243115540805234	-0.0101514609235128	-0.0238079896077016	-0.0256550950511987	-0.00301856997108423	0.00718357128304269	-0.00809935007958941	-0.0142160297704671	0.0321233461831378	0.00894363048454974	0.0154778516980508	-0.00511388106514243
hsa-miR-1307-5p	-0.0304733190748588	0.0198040786358474	-0.0108458554905318	0.0173952708542057	-0.00241557730136688	0.0157180824176863	0.0109073046016657	0.0175778411356619	-0.00255301868537632	-0.0153580946029263	-0.0132262696391884	-0.00199503036966753	0.0274321535418658	0.0410806154041924	0.00996022668507314	0.00970613902271635	-0.0199623210249967	0.0144840070791546	-0.0139101724021426	0.00343604489006915	-0.000300045080901729	0.00116328522943654	0.0463001444545195	0.0163114454520624	0.0043777264865937	0.00625604818508628	-0.0130883799727329	-0.0155385022697243	0.0065682077958899	0.00309262926116084
hsa-miR-3661	-0.0345938821505149	0.00837981665605423	-0.0103139834437145	0.0174890458229594	0.0137835632433664	-0.00344144334280778	0.00857817140121993	-0.00264194647529394	-0.000248792020065264	-0.00873555058078534	0.00320416271900404	-0.0126218997891559	-0.00520560778791949	-0.00904370986297803	0.00974511194722226	0.012683043522353	-0.023119036599288	0.01496369256096	-0.0174476358482546	0.0056923552583069	-0.00710487689536611	0.0035842602472569	-0.00478800423064154	0.0135026458233383	-0.00755196159516157	0.00718410950041688	0.0136157181671051	-0.000851191813050836	-0.00570923841412375	0.00591426746650341
hsa-miR-5699-5p	-0.0340030145163378	-0.0251261369198882	-0.00406983911553287	0.0026206896068111	0.00169370490999204	0.000526652722276334	-0.00644897766713948	0.0123616986079763	-0.00259371363584184	0.0102000893476529	-0.0127984024436754	-0.00568290781216214	0.00843723713821862	0.0026039340212634	-0.00779348965363325	0.010431193645253	-0.00825322253518322	0.0152979522642601	0.00226830487063024	0.0222280416928107	0.0151096000341269	-0.00961544724862531	0.000987958530680033	1.79625000314295e-05	0.0161073734532593	0.0557193941871304	0.0123474381612317	0.00793172175402752	0.00721461226976265	-0.00085952340189823
hsa-miR-1247-5p	-0.0331469901523996	-0.0108033428193519	-0.022086674181156	0.0122210955848412	0.00770920923812742	0.00506376311738294	-0.00626804318808045	0.00904346287779055	-0.00621929527505228	-0.00706914204488788	0.0236233073499919	-0.0114593923365827	-0.00712422493454903	0.00303428938892172	-0.0145394896531832	0.00167304704382622	-0.0248362984638468	0.0118413438346955	-0.00286939412746505	0.0291811400242573	0.0197611453817397	-0.0003024845313339	-0.0201814267646972	0.00601197500744427	-0.00140525059556496	0.0133929437743485	0.00234857343906538	-0.0270593687004611	-0.0196735239787312	-0.00131928172039183
hsa-miR-6786-3p	-0.0350814936021792	0.00993774095970038	-0.00376672923547439	-0.00450246610294769	0.0145772946459401	-0.00370831224475788	-0.00527926262614164	0.00465807647728692	0.0108261594460505	-0.0124151179046628	-0.0133250208124911	0.00516984000595069	-0.0104061785462145	0.0013078977496736	-0.0168317608090978	-0.0033400107488455	-0.00922457489296911	0.0153178878463956	-0.00366848478669331	-0.00787026916263448	0.00225270674024049	0.00573756993058056	0.00554238266960588	0.0106468689278514	-0.00754217252095296	0.0106886348138767	-0.000802657081367793	-0.00657031213827932	0.05217881004199	0.00531740644216808
hsa-miR-20a-5p	-0.0267176573130697	0.0117343336333049	0.00740968502950884	0.0374270035586538	-0.0282024328055861	0.0234842505429006	0.00578514506631611	0.0144282288808657	-0.0128069482923878	-0.00123063948604217	0.0490711361469198	-0.00618385057269923	-0.013035040872315	0.0265446909588811	-0.00409832437601084	-0.0221179097676585	-0.0151624393090203	-0.00875487728151672	-0.00587020338045396	0.0201991296416153	-0.0112148887746381	0.00519650087856601	0.0176144684937184	0.00603729379012503	0.0281107903371489	0.0122957947641943	-0.0190466249918764	0.0135403417172695	0.0406266701054503	0.0057504918953716
hsa-miR-138-5p	-0.0336560928846116	0.0261447431722141	-0.000532930386707643	-0.0102421450085664	-0.0209161293598754	-0.00506350001514633	-0.00500083239621174	-0.00177448902951846	0.00327804032890806	0.00442266635955245	0.00976238706082311	-0.00186567885823862	-0.00809011461467173	-0.0209539811544642	-0.00773622783756321	-0.00733697447944748	0.013277790669524	0.00421528041501983	0.000728211677939546	-0.0018061542947904	-0.00575473368040813	-0.00221517099164492	-0.0113926396033604	0.0128218960708846	-0.00611741504332638	-0.00971993129230648	0.0183057099487042	-0.00411030562458161	-0.009750389460336	0.00823196773812946
hsa-miR-6820-5p	-0.0337792559334265	-0.00462814218064972	-0.00865166704734707	-0.00882873016239546	0.00316653272965252	6.30010195200019e-05	0.0128532317457596	-0.0168303501842499	0.0077872170490101	-0.00310410422847423	-0.00158599369909946	0.0125772064190019	0.0105321061122537	-0.00235063873862054	0.0287308398137776	-0.0057698324326712	-0.017529188170544	-0.00141206572443603	-0.0226831080871936	0.0123584523674104	0.0319311219998511	0.00875345808228565	0.00715321282630387	0.00281098135287754	-0.0243826605627902	0.0274759969781091	0.0148848719013326	-0.00459372402217562	-0.000899427296555694	0.000811686496208364
hsa-miR-889-3p	-0.0323162051820493	-0.0134957336727161	0.00342160312922492	-0.0261741059861482	0.000279553243883942	0.00509461648797871	-0.000165163839668689	-0.00950151337997731	0.0150231924960411	-0.0021819899237775	-0.0152109365994334	0.00751661895316065	-0.00440318751535359	0.0134100271298166	0.0262850859923499	-0.00235938452620603	-0.0133312484540324	0.0285743556330056	-0.0219556416899531	-0.00438949182933661	0.0153029243527852	0.0193359701314012	-0.0131540237286414	-0.020684651345765	-0.000619721417772719	-0.000588489165589826	0.0539907486041649	0.0110317641837393	-0.00726597995173525	-0.00595954282109649
hsa-miR-3934-5p	-0.0348002238254757	-0.00165687678518296	-0.0125319337438399	0.0179311352075865	0.00901099102998754	-0.0046036226387177	-0.00020211244946453	-0.00202054518692966	-0.000765804281891582	0.00806306630777331	0.0144582150886224	0.00567808496332391	0.0150129283343036	-0.00395667108133077	0.0118331101536965	0.00673058422723882	-0.00759574173659	0.00386971127982581	0.00527207799766208	-0.0122027739270439	-0.00684066789449943	0.0179646535944186	-0.00874823848983788	0.00555865925301094	0.00149597388728968	0.00947946804238439	0.013891220351416	0.0132701487736289	-0.0192664052893772	-0.0109867475077277
hsa-miR-935	-0.0336231008518685	0.00848529974002822	-0.00870785666856395	0.0144372229957423	-0.00850846359134541	0.0017035781250691	-0.0100491986199999	0.0104691043022795	0.0068595976927366	-0.0110510710173719	-0.0213499012020675	0.00258156721859592	0.00530328027007889	-0.00236749095393816	0.0212869675699465	-0.00915983088422544	0.00692285416211965	0.00766591857533658	-0.00273923695812425	-0.0379301572351136	0.0249578292786566	-0.00383896922731784	0.000835364885370219	-0.00609570954424468	-0.0122053995722692	-0.00359786128119932	-0.00800206145301347	-0.0162036776685878	0.0118333477584923	0.00421292867734531
hsa-miR-497-5p	-0.0351127493543065	-0.00330157254836574	-0.00486693151672178	0.0135778045395598	-0.0108827194171442	0.0027902278634489	-0.0123386366205858	0.00612574977644771	-0.00789754198524233	0.00229623527061418	-0.00624686180202096	0.00197238735847284	-0.00789699134904958	0.0063980017176791	0.00746272158935649	0.000984241315656092	0.00307334909687908	0.00550451308482319	-0.012029382092475	0.00573477886468726	0.0165689933587487	0.000826345936388434	-0.0177380695076204	0.0238456197055816	-0.0138138255282583	-0.00197437887439738	0.0167592907818882	-0.0235397119723452	-0.0112899021485822	-0.00423046171737242
hsa-miR-374a-5p	-0.0343715018953561	0.0075373973362157	0.00513961514403882	0.0254379129767231	0.000363859946932292	0.00874565715779768	0.00389563591476174	-0.00655359380586658	-0.00544925702088034	-0.00936871004040338	-0.00556147603899569	0.00181768380608055	-0.00690002798685886	-0.000279474896061144	-0.00544394311752295	0.00916843100385713	0.00398711510220672	0.00413582823185006	0.0220199049033438	0.00875225119206076	-0.0150726935381804	0.00707340663859379	-0.00603916370180969	0.0289450326947464	-0.0127141848140825	-0.00226125837720866	0.0195841335995138	-0.0148532643581439	0.0183344656823456	-0.00850843109878763
USP31	0.0283928979624773	-0.0477604306726073	-0.0222642749875719	0.00824179987173956	-0.00208925435687659	-0.000657860491443226	0.0161783827375474	0.00560504105107849	0.0222341878753406	0.00688636886797916	-0.00372180517343106	-0.011341536569473	0.0180507897776381	0.0101451203928406	-0.00202447816540987	-0.00329982735621475	-0.0162324200109881	0.00284042523362146	-0.00271283828231716	0.0095020961456871	-0.00953958842232035	0.00597155153468803	-0.0236311057721585	-0.00140070383118881	0.0029541789335924	-0.000644880854949214	-0.00553934466107081	0.00082639588256269	-0.00700986235992264	-0.00433034078391438
LOC112268131	0.0173311774917753	0.0661769246517996	-0.0368760475467179	-0.00721361052393635	-0.00857568618795159	-0.000708259500383303	-0.0200533849744195	0.00841949090888064	0.00334698829166416	0.0150176803587274	0.0159011469154672	0.0258779906001872	-0.0206612925612031	-0.00526654711763001	-0.00878745963791629	-0.010331180928449	-0.000618506567102208	0.0251895475653562	-0.0133699316663548	-0.00251079688391579	-0.0108196445375304	0.00940060306285273	-0.0400340066061832	0.012008172346356	-0.0117190635660143	0.000373573724764888	0.0014367013234306	-0.0134365005239269	0.00140143650836313	0.00387051760235209
CYP2F1	0.0277595727961745	-0.0390554037604807	-0.023189722222826	-4.16892121198072e-05	0.00870802509997753	0.00991647534400004	-0.0180253850929397	0.0191990716894677	0.00106570779043029	-0.0283262425513437	0.00699793213785484	-0.0107188645008933	0.0131473385134657	0.0172117315960603	0.0121726352552653	-0.000632351854447941	-0.0341860805865177	0.000467156790877446	-0.0109388241611506	0.0099926774330124	-0.012649306204238	0.00336030441586157	-0.0258480060356994	0.00560600298719078	0.0115969187332267	-0.00694437784407343	0.000265786850214016	0.00197788821491611	-0.00386335919248285	-2.03793908703967e-05
hsa-miR-6837-3p	-0.028751168816791	-0.000427961851839409	-0.0282487269063475	-0.00863045494949939	-0.0350592944874266	-0.0169351147529989	-0.0230276048155215	0.0139216314255741	0.0149906080722811	0.0125417175253284	-0.0356448654727628	-0.00798065951092888	-0.0112345812434411	-0.00670189337003094	0.00197970339279181	-0.0102714217376614	-0.00459756848981359	-0.0151636861099607	-0.00899474939640487	0.0317602101415164	0.0120076399775392	0.00347609125125547	0.00940793568093141	0.0186021789599136	-0.0226773168862916	0.028202142776357	-0.000806396537726093	-0.0149577608424169	0.00113844814094435	-0.000807902578917163
hsa-miR-23b-5p	-0.030405889727346	-0.00837905669487342	-0.0134787164644798	-0.0470773284482474	0.00273527103472526	0.00469234952223604	0.0135974671873259	0.00623634218960717	-0.00426403047295059	-0.00603567238718735	0.00587911409531987	-0.000937784576496666	-0.0205702533809566	-0.00158018901759063	0.0128539285542671	5.79353198252517e-05	-0.010416849285805	0.0234484709282719	0.0165004883106051	0.0192026302503313	0.0104505725610644	-0.00999903500445847	-0.00412741052950991	-0.00511899087072965	0.00417827379693229	0.0276351911578405	-0.0327578514448265	0.00304549314252106	-0.0202239152183741	-0.000157344751544328
PRIMPOL	0.00758493155448307	0.0785528972531366	-0.0255671857543515	-0.00303901264809436	0.0123314876687946	-0.0117463739922442	-0.0149600015874301	0.00993020761120415	-0.00831117857360992	0.0288075296199901	0.0232193445793584	-0.0104870427079796	-0.0103160574123803	-0.00860684032188158	0.000534973610579284	0.0210051830024146	0.00256579693799224	-0.0308433909162438	0.000887245032323218	0.00489821184372895	-0.015518255051063	0.0252610189382739	-0.0370680593181786	-0.0139310651796576	0.00529375941428168	-0.0148692968780922	-0.0234195814193309	-0.023641371895531	0.00699822552941473	0.00102287760285106
hsa-miR-1910-5p	-0.0261565875160455	0.00305366550748532	-0.0134567185640826	-0.00144173641759372	-0.0341111764275293	-0.0195952030014198	0.0103003096068209	-0.00442432805718273	0.0012763110860525	-0.0226675226266626	0.00876315575830038	0.0557219069921165	-0.0176325555562103	-0.0215063236160968	0.0394307983298107	-0.000566923292858506	-0.0146786057700713	0.00433531048306991	-0.026576904854398	-0.0198922783527146	0.00815838191977274	-0.00336229373882503	-0.00815283401788851	0.000242583121957777	-0.00991391637430456	-0.00541287411888631	0.00114478725798653	0.0119502204711972	-0.0224609838532192	0.00415152585962605
ZNF276	0.0144157326270833	0.0635726344540763	-0.0190050463009199	-0.00124056391459128	-0.0320896685990277	-0.00546305575106156	0.000883626419088677	-0.00451296234243488	-0.00907164616696606	-0.00225643452183751	0.0505039375708258	-0.0249452023401897	-0.00250208092804232	-0.0174224057750922	-0.0178331612436862	0.00617543169325655	0.00842910638928336	0.0376154483822659	-0.0212598448650499	-0.00202201848294994	-0.0100761830835445	0.00958799694325044	-0.0297589097040966	-0.000118943644773041	-0.0145862316402622	0.00553762477827521	-0.00352627171530853	-0.0271172430583374	-0.0101629380772789	0.00465749937457899
hsa-miR-8072	-0.0280648889862233	-0.012084126152281	-0.00681858122116387	-0.0172847559999125	0.0325105911433043	-0.0295751424209358	-0.0124088140415921	-0.0130620855454751	0.0172063535142045	-0.0290446032011521	0.0122191073289187	-0.00662907349103619	0.0188984288143533	-0.000734082464948809	-0.00493657016640507	0.00745411856262497	-0.0137097116935123	0.0269833470449946	-0.0179703648995655	-0.0114559944386637	0.0247353670642778	0.0411642883805604	0.00382094397716494	-0.0095222748178421	0.0071995275564407	-0.0445002319146266	-0.00838546543145136	-0.0200602994678001	-0.0301072053312594	-0.0051689263253252
hsa-miR-136-5p	-0.0328207048048866	-0.00319757798710544	0.00408443870896438	0.00906128152309159	0.00784904970544322	0.011947148469239	0.0114965586228264	-0.0158393250920303	0.0064520094613011	0.0114614634939478	-0.00684858764434134	0.0175744152471805	-0.0205488230141427	0.0094524640096982	-0.0157747834315646	0.00759841124486403	-0.0190877652983905	-0.00542445858684626	0.0319600809593229	0.00491817096805837	0.000928251618742581	0.00814820409653673	0.00458926794769606	-0.00953960667536486	-0.0105742784654025	0.0143314288642077	-0.00837162387798547	0.0128105902823915	0.00450577146305293	0.00501840142180394
hsa-miR-874-5p	-0.033903772287755	0.012837300171094	-0.0113412636454368	0.00899074107678331	-0.00255581727119902	0.0134888512092779	0.00162453136189844	-0.00949119165727273	-0.00428645765492413	-0.00812163627874935	0.00761732082065121	0.00423002732198218	0.00645993276764335	0.00859352281258137	0.0140859819874723	-0.000596913933516505	0.00629120752957282	0.0088421301692047	0.000683993042863415	-0.00442902368028461	0.012105510198711	-0.00744453656271312	0.00868451067307614	0.0166621259342079	-0.0123225858302119	-0.000567147611769807	0.0437235073502988	0.0039717034417295	0.0201610311285354	0.00990925761131357
hsa-miR-6819-5p	-0.0319732798027236	-0.00873822376817104	-0.0246633700802931	-0.00688069110572701	0.00964024497744189	-0.00183262586695124	0.000610483951875769	-0.0182408864585903	-0.00193479494479061	-0.00783961554039144	-0.0108546864508454	0.0209118834661095	0.00138972516570495	-0.00295491969728765	-0.00288208976419836	0.0168283022867007	-0.0048331100934511	-0.0126255577275774	-0.0413081060366508	-0.00708303631690165	0.00940316401713224	0.0054574772797326	-0.00850714474154727	0.00972775342322415	-0.00178433512556096	0.00852739871820398	0.006586766370897	-0.0294172075102929	-0.021773175891934	0.00216205534173555
hsa-miR-3911	-0.0281346160301064	0.00642066965909855	-0.0279859957151647	0.0394226897832904	0.0164836435509536	-0.00806761554408266	-0.0125494355666846	-0.0118002192488262	0.0318726403563382	0.00344091941235998	-0.00686438519129975	-0.0117945813820588	0.000894948327293365	-0.0035967250669102	0.00749313741228518	0.00553034764772326	-0.0279354028392499	-0.00016093413827103	0.0165768564693529	0.00144544615615927	0.00150494170286482	0.0138800745729369	0.0154086201596743	-0.0201411412339806	0.00468546411833858	-0.0152926111538587	0.0228514927581359	-0.0122344765893794	0.0238595567652411	0.00338307324799771
hsa-miR-1248	-0.0298202962205917	-0.0108902461305048	-0.00302994765977391	0.0299684561780409	0.00196311835471955	-0.0130498962054349	-0.0228485790384756	-0.0183775110867413	8.52631634344329e-05	0.00588211312237583	-0.00683990919609693	-0.00473001301754718	0.00906197156685134	0.0100167546327554	0.0245632909600026	0.0256757622800575	-0.0218628822111536	0.00874951925622241	-0.0304526377782198	0.0259618117662042	-0.00889104328401013	-0.00433661599338703	-0.00273845744775223	0.00597829794211966	0.0298787584407432	0.0168116972419839	-0.00780354808207749	0.0136198259501582	-0.00517950108395617	-0.00150238901641059
HLF	0.0264445706981031	-0.0435200731227628	-0.0237336859687629	-0.00115330522018166	-0.00147737626006586	0.00877443391780788	0.0213319016231341	0.000328111172788087	0.0197004673652845	-0.0246667904851118	-0.0105323106457218	-0.0115173208458571	0.00664371718880768	0.0213565064561061	0.00570939645120719	0.00516934521949433	-0.0121673493711072	-0.00957208575773332	-0.00906112150056229	-0.0209097458207912	0.0195743425190736	-0.00788276707544871	-0.0293017912350418	0.0188408034453896	0.0140410024612356	-0.0029118914737449	0.00410898755189926	-0.00129701002042358	-0.0136067936970414	-0.0043149802172686
hsa-miR-431-5p	-0.0341001999591837	0.00730242767230016	-0.00984970405040902	-0.00345387314482888	-0.00838433692790803	0.000574329592872306	-0.0023145194720679	-0.00786484892605594	-0.000923245680839387	0.00961560727046688	0.00312736215869602	-0.0110915445451321	0.00143527027801461	0.000254463694268825	0.00904051085498788	-0.00546953172127459	0.00692705762764007	0.0210458380425935	0.0158888835394269	0.00527127169433218	0.00726589845723521	-0.00389797720574168	-0.0126363016120621	0.0252607718825433	0.014813981845495	0.0105156247117598	-0.00327717302327303	0.0111919153280116	-0.01037329068946	0.0079301265958127
LOC400499	0.0253585044652781	0.024723416680057	0.0325505689475462	0.00627242833997181	0.000646520582731202	0.0301761423943831	0.00794259882225846	-0.0292012953525273	-0.0122025257400401	0.00493316157881486	-0.0243466939997561	0.00648223676385204	-0.00770380626608289	-0.0259828677011294	0.0249007505859795	0.010263148025331	0.0298545719374154	0.00958307742120371	0.027717182048204	-0.00134748251648221	0.000345524988539052	-0.00192071584372147	-0.0244818652720576	0.0343107098361269	-0.00363290761510716	-0.0199237113518846	-0.00584085321840792	0.0189021753250898	-0.00139577135201209	0.00177131185798539
hsa-miR-331-3p	-0.0315542496556956	0.00969540669387419	-0.0247692604639981	0.00354139417274083	-0.0251822537966395	0.0103478626590323	-0.0063859179623909	0.00081234833927932	-0.0120432471086346	0.000272861539481635	-0.014515668880523	-0.00723607235997626	-0.00977155016500157	0.0228184958149796	0.000248404449998635	0.00515486701117121	-0.0143917712188482	0.00810483307463091	0.00948933030105922	0.0032424836253071	0.00967865833188157	-0.00358984325947457	0.00364015317443929	0.000266210326042695	0.0142243002894652	-0.0157448182065394	0.0252704157531277	0.00660054752687466	0.0308329709954297	0.00711382062461693
hsa-miR-6787-5p	-0.0280286031900351	-0.00251767455993493	-0.0176734682156578	0.000791584591569574	-0.0329850885851678	-0.0277320606076588	0.0106704056734708	-0.01132857246249	-0.0216234016909666	-0.000679888644257322	-0.000501212165776756	-0.00460075307933043	-0.0106953531953689	-0.0275510119690473	-0.0183820344151791	0.00846518854828893	-0.0208907843828016	-0.0273552790141008	-0.0191511563502352	-0.0267182893746564	0.0205772891119649	0.00992110703324178	0.0154053105949824	-0.0035333540099126	-0.0367906358819262	0.0239675232525076	-0.0179631421526658	0.0330696580975717	0.0357004767635429	-0.000970352968511774
NUP155	0.0261609090736058	-0.0436796727833775	-0.0287293163629311	-0.0142118472564801	0.00478177307450784	-0.0103132005014197	0.016448451166214	-0.00964274239827519	0.00876061989657663	-0.00391224193060139	0.0256785771618687	-0.0144601374487129	0.00463601661053497	0.00935477824928249	-0.0035802741987154	0.00207013169070368	-0.0261029285387892	-0.00261549478314979	-6.75641581289889e-05	0.0120953204851279	-0.00515084471151938	-0.00505000205628534	-0.0225738297590305	0.0141108580617805	0.00794618521719028	-0.00183491013778166	0.00961603579349085	-0.0117740727211805	-0.00981729173445289	0.00752897450396981
hsa-miR-6847-5p	-0.0324204684240826	-0.00604420288145069	-0.0108733897497624	0.011523694835908	0.00537355890681505	0.00592317247253035	0.00400958767360834	0.00612450565218329	0.0279025424217318	0.00467016225567805	-0.0123223546075779	0.000132720945784459	-0.000491676755628463	0.00644707922518422	-0.00558435171976894	0.00711937847228978	-0.00330313143274338	0.000611988738887098	-0.0248312222581947	-0.0259300373456015	0.0259430436206383	0.00768379380981311	-0.0187966852843694	-0.0111674671103136	-0.00602793632010997	0.0182612937595923	0.00223855515470211	-0.00137517518598077	0.0142911466641361	-0.00461211508945658
hsa-miR-451a	-0.0155678741147161	-0.0261027168520125	-0.0293359007891585	-0.00576366351498598	0.0248905623150518	0.0237968662899126	0.0259087195650063	-0.0260369641752873	0.0250756726986431	0.019515898603549	0.000960077602563077	-0.00955040116377311	0.00763333479932538	0.0374212327300811	-0.0540624182837809	-0.0223783205196773	-0.00781223574771939	0.00570057119189638	0.0395685808922049	0.00390751125889326	0.0137367067573618	-0.0239705546631318	0.0257254574063818	0.0281514631616318	0.0857128352755687	-0.0463475601507569	-0.0107337336115154	0.012204675848998	0.0506438565534536	-0.00121790821310787
hsa-miR-195-3p	-0.0292416857512731	-0.010917703468578	0.0258116354030498	0.0194335346180961	-0.00521981848706803	-0.000771446400498695	-0.00302416064681527	-0.0117962637526446	0.0330840396535823	0.00500493135717334	0.000781038833711001	-0.00849816104288125	-0.0138942536044259	0.0101122710342786	0.0231970185235853	0.0203585503968918	0.00584676637506482	0.0310721427694041	0.00446215856707515	-0.000712250620011289	-0.0219570128502256	0.00548919674690036	0.00358900253788095	-0.00851241597566285	0.00862851980680337	0.0170050290493394	0.0278612949922289	-0.0122650085994919	0.000719589540212517	0.00137024949825525
hsa-miR-6869-5p	-0.025208735524016	-0.00573909993219641	-0.04635546961557	-0.00417251496619033	-0.0124266939521588	-0.0248692120579258	0.00383921002830058	0.00707081808977986	-0.00518438383065245	-0.0232856904556306	0.028698832560871	0.0395185491809843	0.00566485547429801	-0.00292351483276022	0.00709182407495274	-0.025672576993324	0.00399355851631512	-0.0048091686435149	0.0104156305756041	0.00282921370038172	-0.000702756492874473	0.00125726587585124	-0.0131234540453632	-0.00907201743723617	-0.00375740730845362	-0.0203818973669274	-0.00427260549835053	-0.00779991114807078	0.0162475696909937	-0.00360208575733853
hsa-miR-541-5p	-0.0312764330298283	-0.00484746513945634	-0.0100605786196854	0.0124356157238127	-0.0134510068903415	0.0146336240602958	-0.0105924228461816	-0.0150308046468992	0.00286348475918609	0.000635543476917084	-0.00472023480165239	0.0310800622712618	0.000227167607080256	-0.0149683132989724	0.0173328849443613	-0.00562738400986023	0.000982712907381685	0.0138709001540097	0.0256436111432512	0.0110339299579703	-0.0075153688157086	0.0172025705632636	-0.00225313121313108	0.00825824007993962	0.0179475231877399	0.0160472861600419	0.0180797307276677	0.0291396662970105	0.00390534143140343	0.00367022600054529
hsa-miR-376a-5p	-0.0322400084453454	0.0263868835492481	-0.00297918368804384	0.00856613338341208	-0.000415578254499388	-0.00458424630882631	0.003999720421756	0.0062386245886584	-0.00819459072952427	0.00527479477646906	0.00991673019257749	0.00299477728631429	-0.00795424628515906	-0.000863756377888416	0.0197957738720821	-0.00251493223477991	0.00458462833994025	0.00746504412611289	0.00628487519916601	-0.00921007960093316	0.0168027852143498	-0.0145541611309128	-0.00489572892804929	0.0178671150501985	-0.0074408387998819	-0.00191434478553308	0.00420922812739704	0.00176693807042466	-0.00636790529274304	0.00793489198257163
hsa-miR-320b	-0.0328262945363747	0.00462485931416401	-0.0185750840767893	0.0100964056928463	0.000504629556907598	-0.00298454459068007	0.00981079228000419	0.00991116395046171	0.0028326787603048	0.00152241455067136	0.00875072663772362	0.0032957012346996	0.00484129752447114	0.00227265478968258	0.0130534340895548	-0.00546867072185986	0.0171764824596923	0.0125296307812896	0.0127648628414434	0.000561133602922084	0.00600336621805042	-0.0232758745666174	-0.00598185177694894	0.0109016593067106	-0.000822993051617513	-0.0106339530306862	-0.0156839743924954	-0.0238088556304599	-0.00947635843040102	0.00950795868938487
hsa-miR-330-5p	-0.0316232972187705	0.00296016914854883	-0.0136176149434828	0.00650050885679549	-0.0174213746722149	0.0122888788742671	-0.0081305018929514	-0.00929835792248711	0.00140860226601329	-0.00292802698467633	-0.00383816681759793	0.0193013080964195	-0.00499144437528328	-0.00859324848244276	-0.00168946785825768	-0.0249678627846954	0.00813571197553859	-0.00959831881153016	0.0165177769009077	0.0196406938040229	-0.0112675547635365	0.0178287142727339	0.0240397642524314	0.0196226022415366	0.00499717232904697	0.0192930088002478	0.028723755284947	-0.00241551199576714	0.0321858079029372	0.00541512421981918
hsa-miR-324-5p	-0.029180638157837	0.0114335380142532	-0.01823699615767	-0.0401054730990811	-0.00612955459249772	0.00464030737319368	-0.0100067822193594	-0.0186981619153057	-0.00450486372390337	0.000679772336656382	-0.00594779367238589	0.0084652828456207	0.00432420069273851	-0.0125218886459424	0.010463414200231	0.0198389413937848	-0.0170164321016181	0.00207527966054925	0.0148583792943068	-0.0095818289619014	0.00786180080926414	-0.0032731820608859	-0.015013751092489	-0.00265948847292868	0.0135648570531926	0.0152179051825899	-0.0157179529317762	-0.0192630743749375	0.00507024903194487	0.000377918428868447
IRAG2	0.00961416023371947	0.0686134911936083	0.0188191935632466	-0.00489496643485919	-0.0105539967413076	-0.0487793667134332	0.00337713563569784	-0.0346745503422218	0.0177964168714892	-0.00209314517279459	-0.00153637128156875	-0.000314934223441191	0.00249935708940888	-0.00889081350409301	-0.0108476667563804	-0.00779700173613869	-0.0143353685830977	-0.00252046772107735	-0.00134956140256298	-0.000638558773903718	-0.00621864915649912	0.021145923082297	-0.0371973274022711	-0.00855341826440833	0.023701712037276	-0.00466695426264156	-0.00474997625080889	-0.00906988254084279	-0.0120211515523602	-0.00176716936180864
hsa-miR-3175	-0.0284641169581622	-0.0211135770054891	-0.0161792661603339	0.0297037081400131	0.00924748955991894	-0.00747711819844489	0.00738130149341009	-0.0254255724955942	0.000589594941263943	0.0152411998815219	0.000548123199753476	-0.00562731835705728	-0.0125911128946486	-0.0103996558451804	0.000906829578787681	0.0355825588682611	-0.00229479620614697	0.00328923577625967	-0.00702073111846328	-0.00810992436242935	-0.0126469310093612	0.0152171434716771	-0.00106369507557863	-0.0156387284413646	-0.00174256938311862	-0.00769648344442497	0.00343456761930408	-0.0365348167508524	-0.0130828662463952	-0.00122485790048514
hsa-miR-501-5p	-0.029170593169107	0.0169617171906701	-0.00476062247309109	-0.00870023820900116	-0.0295735697240547	0.00662632474881394	0.0100217685315411	-0.00271493115980742	0.0138698848608204	0.00919470576072102	0.0130140434003859	-0.00399332223820294	-0.0077503892129737	-0.0073678810305342	0.0373764522864497	-0.0197914499315178	-0.000946949165075426	0.0165126313198331	-0.0199940247945807	-0.0200174244313477	0.0155905891688723	-0.0105818119114262	0.00606595966723121	-0.0112067887132005	-0.0126329694335712	-0.0222633135706171	-0.00650668296218246	-0.01088270579278	-0.0314752322970819	0.00270568315024392
hsa-miR-3125	-0.0283530634513435	0.00842527414453836	-0.00436182331701109	-0.0109820325770548	0.0136117627015478	0.0124224661480831	0.0138927072705605	-0.00752289843177586	0.00668123033806402	0.0233006216659209	0.00625677914355353	0.00044301968082358	-0.0280614893313031	-0.00559062748610143	-0.0287029424189581	-0.00753384355754179	-0.047748551072693	0.00703010323322821	0.007677583793254	-0.0181311541277169	-0.00876176787944469	0.0018990058663487	0.00413387658021081	-0.0252460139028018	-0.0080683510123197	0.016356192791123	-0.0145805029355106	0.0133332898154037	-0.016425765853751	-0.00040741233030134
hsa-miR-561-5p	-0.0263885351413309	-0.0139783187236648	0.0193408347160751	0.0175371939658728	-0.014715456830067	-0.0339412412121828	-0.0028975378431364	0.00653333950287787	0.0110068135259871	0.00782561036142208	0.00675635658561693	0.029563770510204	-0.00849536730030289	0.0240725227443875	0.0109940048204778	-0.000335343016373866	0.0299880553709692	0.0118160922852712	0.00822060776683626	0.0206793154833146	-0.0341581373196468	0.0382317327654477	-0.00738901910949174	0.0107002136139587	0.0201097010796574	0.00795499495116234	-0.0201311032771847	-0.01202897392495	0.0168749460645408	-0.00263227201484819
hsa-miR-1255a	-0.029988742331183	-0.0138521835816463	0.0138084590992643	-0.0100737887073288	-0.00546261464906203	0.00805605028114227	0.0303284529638726	-0.00284894088394622	0.0211526789308944	-0.00813370675237606	-0.0148874825864739	-0.0104772783372348	0.000824476980025568	0.0136492789155264	-0.00625735975425912	-0.00192047595886072	-0.00891301103023808	0.0163500473342783	0.00924063251898967	-0.0194395549832506	0.00853686196559106	-0.0133087112862197	-0.000472421407962523	-0.00182603460574227	0.0484845078737754	0.0174362118386399	0.013197921758193	-0.0132125641228395	-0.00429963824059509	-0.00360019024421879
hsa-miR-1293	-0.0251939183857026	-0.0318445025124878	0.0112557939780237	-0.0270721042828954	0.00923396601486387	0.0100331089499738	0.013186665512852	-0.0133268500638235	-0.00048530018274057	0.0112507324931974	-0.00962037468201532	0.0133215511121485	0.0162252844114839	0.0231221538543481	-0.0136019225227603	-0.00266277473045211	0.0356711884610474	0.00470146492776964	0.0285490879766062	0.0113680517630424	0.000281385208909526	0.0427337414030929	-1.7928845329026e-05	0.0421680439454365	0.0179799740592738	0.00605018908606993	-0.000848463154849269	-0.0234340979945562	0.00670979783182619	0.000126436396588501
hsa-miR-483-3p	-0.0307785235674533	-0.0150794264982882	0.00187938110673517	0.0288494092287464	-0.00241241059676603	-0.00425729315801303	0.00672130794017896	0.0117337003415019	0.00371018758647867	-0.00858333381160862	0.0103531622706808	0.0107911790234903	-0.00778693949455922	0.00600422145606541	0.010275944019638	-0.0114146787347985	-0.00223831132794339	0.00211002045054129	-0.0210192361337723	-0.0234028687985	0.0138218141420848	-0.0201883441010735	-0.00195655525206282	0.0104979587130694	0.00863241749689148	-0.020788264540844	0.00299001655735959	0.0200702431593016	0.014124028187174	-0.0013578664471229
ESCO2	0.00375322568531136	0.0834257967711532	0.00855795072672951	0.0102716698671834	-0.0215989826494011	-0.00616480186985759	-0.00884154901267684	-0.00532463270744288	-0.00552957959772239	0.011832326274622	0.0102950242882021	-0.0114272983142861	-0.0099504214455879	-0.0180121668469594	-0.00429204733326783	-0.00126137986656628	0.00359724558478213	0.0154262654348992	-0.0137667091733521	0.00409382225082252	-0.0129229199599131	0.0133926074307042	-0.0127396754526059	-0.0219792870485489	0.0140563553102036	0.00873142848531849	0.00693315629976031	-0.00725767034215456	-0.0123354720703342	-0.00806614513742805
hsa-miR-4636	-0.0299284911867698	-0.00221696806988942	0.00317650733985711	0.00101100283478074	-0.0317052138869137	-0.00406909828482503	0.00189930909356388	0.00872569557781471	0.0068481102429206	0.00378751965387157	0.0181553171411208	0.024328465495379	0.00225130057507345	0.0246534234722685	0.00197891834176621	0.00389352999175217	0.00133322466606777	0.0149470440868294	0.0197925132534508	-0.00026358171368891	0.00122528983661088	0.00253936315776263	0.00958743564272314	-0.00746755715691304	-0.0309815082225767	0.0585308504275041	-0.0106411500943053	-0.00430641230443509	0.0116751655389996	-0.0032491078849835
TPTEP2	0.0241426596038964	-0.040849327162935	-0.00849067834882245	0.0257419240138167	-0.0279779647185102	0.00782134641093055	0.0159325941112303	0.00290763102120846	0.009475736017672	-0.0144978998237541	0.025646869109866	0.0223185735965504	-0.0121344676452738	0.00219266457022966	-0.00256141332479481	0.0147175401560795	-0.00255345746635879	-0.023526663604605	-0.00561454358140928	0.00588785542367937	0.0083347508557903	-0.0174341132544855	-0.0241977583462504	-0.00672768961417098	-0.00263326526474537	0.00674588582190353	0.00120524576359068	0.00986333365266527	-0.00435941985519449	0.00462603783503511
hsa-miR-195-5p	-0.0294285303925579	0.00195047071055936	0.0233375815941033	-0.00112652923349799	-0.0157775471849885	0.0273293446263912	-0.0199101978915045	-0.00426879818185577	-0.00165827764120584	0.00599624578881938	-0.00527647321065516	0.0211988361720052	0.00579435882408452	0.0105104132653088	0.0216301160333739	0.0102343951197714	-0.00256062183737956	0.000304921909475522	0.00819721596180716	-0.0148904751533536	-0.00151892409639276	-0.0101068880696249	-0.014591488658623	0.0287403811115201	0.00607373784260539	0.0230904234624402	0.0294939801032461	-0.0123784293484218	-0.019451592969237	0.00689800572236093
hsa-miR-487a-5p	-0.032026884018215	0.00990351808217199	-0.00946883727231434	-0.00835769429060723	-0.00502941909831212	0.0013042869990004	0.000986158519626078	-0.00658581281254657	0.00916678845076701	-0.0130375094999865	-0.00667996507217132	-0.0118870594669669	-0.0064198938389938	-0.00679397350145256	-0.00207282417519477	0.00148239047011088	-0.0198845107730694	0.00265151979865434	0.00142207199101539	0.00964669009422391	0.00187328227819922	0.010844331287553	0.00654853993115138	0.0275728761243669	0.0251307879187321	0.0196410112639548	0.0401262838901006	0.0153975223216303	-0.000772018840885604	-0.00131447471710218
hsa-miR-4781-3p	-0.0290764105049255	-0.00602947940288306	-0.00579015718629257	0.0346012453643898	-0.000138572133553635	0.0204805727997661	0.00965212855702887	-0.0126426710394333	-0.00433349486955783	0.00695844027677351	0.0126284447065574	0.00387589975960179	-0.0145399517085017	-0.00379341525670862	-0.0197939725416427	-0.000598204077141286	-0.0178728246678943	-0.000713352357939799	-0.033452950808369	-0.0141742160596476	-0.0117904386397638	0.0106518150009106	-0.00807926935841288	0.00934538502406226	-0.0136350659420054	0.0182750973928384	0.0168361649657888	0.0123317133316098	0.0115691545366451	0.00399222725636736
hsa-miR-6796-5p	-0.0247031885465643	0.00484856458489097	-0.0276542275888827	0.00599401956836982	-0.0214363537260492	-0.0117425561434253	-0.00331848064444282	-0.0332086575584445	0.0357377250725504	0.0253437674107521	-0.0180717331557294	0.0322966782150806	-0.0147368921578496	-0.00646717020083961	0.0146223788560786	0.0131270807914283	0.00730729928119167	-0.0060248787259395	-0.00188064004274505	-0.00726674098446229	-0.0173097725961392	-0.00281247224118842	0.0106703521248855	-0.0222640706323517	0.0317176416537324	0.000424533118181936	-0.010649507793024	-0.0216604317656376	-0.00578866699208838	-0.002460360477486
hsa-miR-3176	-0.0284921017347917	0.00530289536968093	0.0101363356432359	-0.0135154959181821	0.00703879934910192	-0.0218636519366994	0.0266637735533286	-0.0048657002011762	-1.63408325927887e-05	-0.0100925617459699	-0.0131664570751765	-5.64126663403986e-05	-0.0131826333731225	-0.0254986456622614	0.0091194181711532	0.0126638662462909	-0.029192932962862	0.00373248433396661	-0.0130130888523504	-0.0384181093725351	0.0146392524129485	-0.0121750887654379	0.0132397656773272	-0.0160308859968989	-0.0155415807231925	-0.00966092314250226	-0.0341979088991568	0.00776244805259288	-0.00388108991182291	-0.00271238191362662
hsa-miR-1914-5p	-0.0225742156011139	-0.00675949982953663	-0.0332092774015139	-0.00342540603578888	-0.00583511866733191	0.0205618375076573	0.0470180594617976	0.00973191570739153	0.00215820811682175	-0.0104960271530913	0.0318161919426864	0.007188243247806	0.00165224587288599	0.0191107288397078	-0.0114704603188783	-0.0245615940801765	0.0299299994327205	-0.00742739845341901	-0.00129169049873587	-0.00374192268282431	0.0279752885383381	0.0435536750676431	0.0271963143762172	0.0070557575293462	-0.024962463752111	-0.0147663159057598	-0.0114302542347346	-0.0140044489371588	0.00719568619664467	0.00308400396422373
hsa-miR-6875-5p	-0.0312020019981039	-0.0109592866724154	-0.00838390679459816	-0.0200645830748759	0.00324738664949261	0.0165835392289141	-0.00486487785994001	-0.00174172433486312	0.000414089654518078	0.0017059605989106	-0.0221158680224126	0.00649854961839835	0.00313449537326176	0.00629748599921055	0.00336117751774431	-0.000558742453979817	-0.00463615066888241	-0.00352024507012293	-0.00797412555865463	0.0134793017236482	0.0269212888364331	0.00981848612923557	0.00527103363706179	0.0169689846189848	0.00123544949475783	-0.0303800770064434	0.00512476803463281	-0.00602185095829554	-0.0321705592605498	0.00237873729125109
hsa-miR-7845-5p	-0.0216268723967144	-0.0224459169937334	-0.0124193264920613	-0.0162716816130948	0.0215462248717117	-0.0612266077003091	-0.0152907429578731	-0.00789051868850117	0.0203953288317291	-0.0208715036830246	0.00901712597837119	0.0139273552884332	0.00481022932463089	0.00784632648797708	0.00746081802400409	-0.00540479238766905	0.025129609628082	0.00313740147006684	-0.016018298375405	0.0119755815839201	-0.0348455162715174	0.022764422309741	0.0199289360437138	0.00335591133982808	-0.0106886511107675	-0.0288695864444802	-0.0108258978917829	0.024298090514177	-0.014484679420744	0.00573089715727506
hsa-miR-340-3p	-0.0269069161420538	0.0126842563009233	0.0293506657263458	0.0377370351166903	-0.00851184397330253	-0.0055180427993082	-0.0228934512458436	-0.00786232019002908	0.0153822061204239	0.0134159271182682	-0.0148943022281442	-0.011308894976007	0.000944097024966502	0.0038362059141744	-0.0027019825985802	0.00478696857370685	-0.0215403109674528	0.00906216853301388	0.0119533501712156	-0.000623992731807111	-0.00300332374287841	-0.00299693835385275	-0.0201382220367087	-0.00860119224922349	0.0155703928499443	0.00870102755724602	-0.016455703035511	0.0044510551334418	0.00802915565294213	0.00108539898316147
SLC25A48	0.0274716093074702	-0.0400492515001262	-0.0176217303262913	0.00256914280049662	-0.00289229604502786	-0.000959172876493646	0.0153309009804354	0.00637614845231117	0.0141992491869625	-0.0054950066554822	0.00669961965508938	0.00605852199874223	0.0237685382613421	-0.00565576972906983	8.10366997479794e-05	0.00948117972333501	-0.0119724648882925	-0.0205464353619985	-0.0102330983894036	0.0029048570475894	-0.0106282082835695	0.00895548787179859	-0.0193239211551556	0.00909725741239706	0.0030916314106332	-0.00385580274007129	0.00546978997718961	0.00452435103730702	-0.0114668467816899	-0.00386857282220979
hsa-miR-3200-3p	-0.0310038508648184	-0.000655963054415014	-0.0116989532805772	0.0142105044868672	0.00131145371686021	-0.00472917095848307	-0.0137561724166785	0.0165723421386686	0.00403770485507503	9.03034641770768e-05	-0.00880032814168476	0.00822775363469569	-0.00431877095407692	-0.00568983481008496	0.00255840664157585	-0.00362293887662086	-0.0216792453226782	0.0292389744305869	0.0257396742788592	0.00868141074840914	0.00485141570720949	0.0162593102542525	0.00153734753061009	0.0166719230626586	-0.00153529831499393	0.00731071821821792	0.0257622491841286	0.0161788479938959	0.0284398952856052	0.00289859455941921
hsa-miR-1295a	-0.0283707311573767	-0.00124464202535933	0.0124693358870009	0.0230223720857375	-0.00187877296364924	-0.012203736257365	-0.00311288578710032	-0.00756439054910663	0.0420646497201183	0.0189709462123064	0.0179018436588641	1.29487093631359e-05	0.0133081868589197	0.00127618042607811	0.0105787187889646	0.00647628872191616	0.00666333056764012	0.00430550681805249	-0.00378189464374972	-0.0342236130372206	0.00229232945150836	-0.00321723752521783	0.000769114719171737	-0.0158351697122413	0.0218241123883497	-0.00668696392587532	-0.0233684155913602	0.00324833960403887	-0.00409569421671365	0.00436595484571942
hsa-miR-452-3p	-0.0281816353596733	0.00773971070338628	-0.00506161083290077	0.0116505758676807	-0.0233773390852678	0.0198246241568248	0.000451424178327403	0.00922659997585967	-0.00547961965905737	-0.000128185488151502	0.0241015149471605	-0.0328687021441122	0.000396692393568241	-0.0108771466808937	0.0112189131158066	-0.000161171500320634	-0.00294721312246933	0.0233903866048267	0.0351487683695186	-0.00609232326554332	-0.00087450625144503	-0.00888851795990731	0.00172145353035368	-0.0373657116719392	-0.0121019139294203	-0.0116912554240659	-0.0354142339953547	0.00735126042853959	-0.014203148532968	-0.00264592735947521
hsa-miR-3173-5p	-0.0276108683556176	-0.00722405973934641	0.0104585289568587	0.0222646185715492	0.010506487798119	0.00670581598376044	0.0347807928324222	0.011143433405359	-0.00728215657579765	-0.0190257059114762	0.00726776552026464	0.0124110340351392	0.0143436750568469	0.0233625471433807	-0.012140460502224	0.018028514788196	-0.0155190146622578	0.0186357763894516	-0.00630209359367279	-0.00627991495095479	0.0176515490077105	0.000911260204076178	0.0174792397605403	-0.00279801061189302	-0.02953479499848	-0.0180297841417923	-0.0172328559964762	0.0165149870061287	0.00690061613871116	-0.0032042919448605
hsa-miR-320c	-0.0248204960457892	0.0116870265119611	-0.0094027423700675	-0.00794417015934039	0.000410424177102702	0.00392232570312533	-0.00372901898669941	-0.0403196318385683	0.0495436476225478	-0.0177085107989246	0.0110521109258035	-0.00692620434240345	0.0182141577264044	0.00778058870104763	-0.00153898418562245	-0.00927628833391527	-0.00493320906504147	0.025924491205984	-0.00607926453651118	-0.0121206060315712	0.0279240812378897	-0.0311294061663218	0.00239668756445912	0.00326524853132515	0.0235308615297973	-0.0312970141419041	-0.0345549996090628	-0.0120095347992839	0.0152068722822464	-0.000266709094755792
hsa-let-7b-3p	-0.0294942209094567	-0.0154924902956258	0.00304082692139206	0.0277596065889536	0.00188284186358536	-0.0218642408732488	-0.00125174035691692	0.0169760551643121	0.00248094108589402	0.0102043079947421	-0.00732951684624493	0.000393426257671914	-0.00291430620381456	-0.0118334549309092	-0.00739418945286349	-0.0102453064875731	0.00861410324013472	0.0230365843344828	0.00038265844758796	-0.0032579433470073	0.0269284658376944	0.00247566602874154	0.00210144157978796	0.000759977583147547	0.0128423979486984	-0.0156226594810405	-0.0106280453413549	-0.0324679913146799	-0.000629984740968011	-0.000958538848871183
hsa-miR-758-5p	-0.031389657145045	0.00303277735210475	-0.00643285715699268	0.0134225908356241	-0.00850925538986575	-0.0108162722086519	-0.00767389319304341	-0.0100039988294687	0.00329247703384756	-0.00262867282448417	0.0209252343049373	0.0194416280070802	-0.00681987969244893	0.0073669756754495	0.001557888174591	-0.00864282010389089	0.00177950386248636	0.00836934605956909	-0.0190910641016842	0.0017238189157422	0.00729236826811994	0.00656257421945122	-0.00735123341843911	0.0112355146916285	0.00943733580753871	0.00844827196811864	0.000820659287505391	0.0146938858412583	-0.00117850110487226	-0.00323003021860886
hsa-miR-7974	-0.0273510304466833	0.026923274998496	-0.0219584278534587	0.0232319251232813	0.0211583413176046	-0.00575234258532525	-0.0127310467419615	-0.0166719444212109	0.00748084480256293	-0.00203038142058429	0.00734817154471016	-0.00823399014834088	-0.000847539557959017	0.000723387865167635	-0.00668869626802919	0.0181862946605399	-0.0124231255918588	0.0175992094687867	-0.00597083000989017	-0.0194050699295853	-0.000272258801807737	0.0196740867857617	-0.0181375647987022	0.02321259933566	-0.000948458766793155	-0.00984322907496446	-0.00284204754923248	0.0139480838841191	-0.00933648899007447	-0.0035934610107933
hsa-miR-887-5p	-0.0315588043424248	0.00767224863689493	-0.0079855436185228	-0.00267216692875875	0.00684421502549757	-0.000936324888536407	0.00267423709433271	0.0041012278649833	-0.00923318439311943	0.00595678348260688	-0.00329533712864627	0.00816898929420484	-0.0236334152214531	-0.00163912935888961	-0.00388917380200592	0.0198533445901307	-0.00560383165996713	0.00807489121333826	0.0151373601813058	-0.00376854276803082	-0.00444360709371857	-0.0124478707021693	-0.0123485340813319	-0.00671272251277353	0.0188213512498937	0.0288498677944762	-0.00581312251771528	0.008105577298328	0.0361002951930324	0.00158387194946668
hsa-miR-331-5p	-0.0233021089254531	0.00688146949136755	0.0026153859774767	0.0332316244524034	-0.0301986850802355	-0.0167772160817985	0.0135598767289958	0.0212361077580852	-0.011509898384478	-0.00707805349936976	0.021874587469745	0.0364867493726655	-0.0136298090283092	0.0308399196136142	-0.00329450287458949	0.00178571898099043	0.0178093934318235	-0.00527024867591544	-0.0249239549344363	-0.0333490624689341	-0.0151486196126355	0.00679428789893008	0.00885137683303331	0.00240505882173409	0.0271744596602202	-0.0168547608677635	0.0231358661693623	-0.0343497107303165	-0.00566264875564484	0.000374985975164048
hsa-miR-212-3p	-0.0270484508993345	-0.0123722711976261	0.00959749390386255	0.0299807418540796	0.000579587453769939	0.00189568453121891	-0.00659863023333051	0.0139384322446571	-0.00296656391451057	0.0015853879457296	-0.00265516084120245	0.0398619034214392	0.00269254669213727	-0.0198664205238851	0.0207427522605767	-0.0181209390141407	-0.0130665891721236	0.00134328127614041	6.44288963555907e-05	-0.0187559426222539	-0.0131708341214868	0.0278842533144124	-0.0204546792631216	-0.00103482821035268	0.00148042313905371	0.00523351938125572	-0.0279660592069387	-0.0161362522362785	0.0164554975415914	-0.00267404289179042
hsa-miR-1226-5p	-0.0267634371492287	-0.0232696267013228	-0.00266322876970062	0.0247591027005736	0.00262126450087172	-0.00633753251120611	0.019454834999325	0.0267876665695429	-0.00927958233863679	-0.0239166071997773	-0.00144413820830884	0.0130394909103598	-0.0119239748005304	-0.0145539902329597	0.00124594789218663	0.0324549201200499	-0.00506228111718887	-0.00170643745259086	-0.0102781756867381	-0.00140375402295894	0.0195495650277052	0.00706688859244691	-0.00237603364564259	-0.0187882393181202	-0.00328232700382315	-0.0207415346173925	-0.0071660260826649	0.00769641043312561	0.00452076027365038	0.000534600522651973
hsa-miR-6866-5p	-0.0292317100476349	0.00421562227339727	-0.00460121389705218	0.0362663354717992	-0.00958335306526998	0.00140121460054349	-0.00517457052518574	0.000102507930569813	-0.00743845052951818	0.0162388347873954	-0.0177639621628057	-0.00624792988609115	0.00943472530452681	-0.00234255230929694	-0.00145590680759949	-0.00333891631476493	-0.0170773757871021	-0.0015128219081136	-0.0230954401616439	0.00702328586485539	-0.00848207507153791	-0.0158500904221679	0.0130426419544283	0.0147184433090235	-0.00425741579874146	-0.014139140869982	0.0112886371526985	0.0105488041527359	0.000861309008978515	0.00496405433234791
hsa-miR-130a-5p	-0.0294342601087986	0.010114835385946	-0.00649109766473607	0.000601305766642002	-0.0282880513481677	-0.0158793047169978	-0.000933160969514983	0.00970974577465967	0.00980722010849627	-0.00682491975791999	-0.00526843013025395	0.00583908481956966	-0.010816429944184	-0.00741801102765318	-0.000670747502988403	0.0101209321603712	-0.0121725741408562	0.000126787613380303	-0.0129065002227959	-0.0447850452329444	-0.00505092767529073	0.00806987905129702	0.0156775113732625	0.0186208554327814	0.0182733263944796	-0.0142456585319922	0.00771022364859624	0.00124315299774328	-0.0438658729092816	-0.00171219238651249
hsa-miR-4725-3p	-0.0275043732940524	-0.00233636613815508	-0.0222438259524747	-0.0373751426006141	-0.00549424306595456	0.0176626503832508	0.00239404370285344	0.0106518788772234	0.00304274944818494	-0.0183350012936692	0.015359583408416	-0.00786016759675241	-0.00241880619979406	-0.0212275627235846	0.0132610717787938	0.000661904958025032	-0.00126354797725261	0.00888290028172916	0.0172747234432068	-0.00421485265280018	-0.00258876643682873	0.0123728605521982	0.00172972569705425	0.00211121404721946	-0.0053953080613444	-0.00838175047308787	0.00731906193437264	0.0277071067386574	-0.0149007648239635	-0.00171807737262239
hsa-miR-4769-3p	-0.0259402108333398	-0.00155410987588449	0.012445731146674	-0.00732104154593021	-0.0273531553901555	0.0116240597694439	0.00486613552762855	0.0217748573686098	-0.0368786225162283	-0.00658725622434148	-0.00795150254097144	-0.000891876816119913	0.00520236534580769	-0.0121619527336725	-0.0294850245494721	0.00620181763170432	-0.0354675099024877	0.00184335018854886	-0.0177005223876763	-0.0338934303178113	-0.000597205409002148	-0.00748327249343277	-0.00439375400832106	-0.000373504097277629	0.001488812178582	-0.00428098282619587	-0.0194435525215712	-0.00306538455750611	-0.00915163631972632	0.00602822698551051
hsa-miR-6772-3p	-0.0281712078857607	-0.00458472325329599	-0.0120157575832586	0.0376806010453845	0.00453530212571554	-0.00351875521937475	-0.0216109855896016	-0.0168737673374773	-0.00736062844343458	-0.00978822476846014	0.00712548305933975	-0.00768416120807105	-0.00860463807998807	-0.0169604541159008	0.00309249844685391	-0.00744611670309626	-0.0109484938924229	0.0143911757811772	-0.0045324315564407	-0.0065371972495524	0.0126079646448989	0.00776976568734539	-0.00180005043737194	-0.00260382314952777	-0.0185427018139689	0.00167517533870816	-0.010392347062806	0.00135786683299678	0.0427948611202975	0.00387074991628647
hsa-miR-433-5p	-0.0286915835005591	0.00680779006553779	0.00225175370098242	0.0330246574134667	0.000863830258250655	0.0194570985472655	0.00192789139035569	-0.00560063362186225	0.0156833163895478	-0.0145275977502581	0.0183959528574952	0.00266284777607164	-0.00202332789026371	-0.000414118287707945	0.0165294146508706	0.018443322535957	-0.0026286468419182	0.00523526711075163	-0.0262894603053734	0.0031409443494795	-0.00431977294155844	-0.00273341912379843	-0.00715446059441512	-0.00410541730205914	0.00344930614406452	-0.00103920627796249	0.00443372543000901	0.00687887212373632	-0.0152008413183152	0.00554409974645644
hsa-miR-99a-3p	-0.0312025127004163	-0.00272675008557917	0.000785470503603867	0.0165027776435808	-0.0111072380088356	-0.0010771300230569	-0.00503314407224902	0.00274457366917763	-0.00342370416558053	-0.00201555904245743	-0.00861426579313196	-0.00016484909304819	0.000259617403785389	-0.0114179025104916	0.017281443551078	-0.00265981119624269	-0.0177590642402346	0.0163118869361508	-0.00535676660335952	0.00927635153619069	0.0157415918756383	0.00990808663509037	-0.00485612949999113	4.01957082232488e-06	0.00965649288129882	0.0171073822559994	-0.0220333684211707	0.00499531557820514	0.0161203412107872	0.00992813767051846
hsa-miR-636	-0.0228021173993974	0.00171156074657773	-0.028839097372085	0.00141054422902729	-0.00400235952982055	0.00849747512876213	-0.047617187580377	-0.000145955992849239	-0.00204988175061051	0.0111448488278267	-0.0173807412018516	0.0109218967892664	0.0408205045761396	-0.0121647449204677	0.019221549542983	0.0263460735985392	-0.00985669159425518	0.00175799032977261	-0.000524474139991079	0.0341027245294902	-0.00585727593898381	0.00571039763072719	0.0237192912447016	-0.0187637030628637	-0.0122944478079001	0.0263798064651827	0.00370925495047477	0.0170057808018975	0.0397100960855702	-0.00128801444582903
hsa-miR-324-3p	-0.0280378310084732	0.0182846728213573	-0.0272292943370286	-0.0251204299399337	-0.00519420943126311	-0.000839901359649234	-0.000317848934330849	0.000774098067437005	-0.00733624120636418	-0.0210638528857762	0.00480406498743068	-0.000862308255050594	0.0021178044527025	-0.0163640843607799	-0.0099841252134127	-0.00230013939058666	-0.0137316374598384	0.010489083455327	0.00371663250117175	-0.00626636362563101	0.0205347724956468	-0.00432530513166686	0.0163939587248707	-0.00720695228550272	0.0254242633860489	0.00104744721936993	0.0257279568272364	-0.00107283392869467	0.0115999161691955	0.00442194293284802
hsa-miR-4654	-0.0229504017446519	-0.00942921633485669	-0.0241641638395438	-0.00623808752906994	-0.0221469693999464	-0.0497355916087826	-0.0120872447362476	0.0308904782251548	0.0064776564587259	0.00207130915700253	-0.0174205784196311	-0.00331928677231224	0.025911784756738	-0.00992370005489504	0.00225187266342705	-0.00426271137589365	-0.0281385054709535	0.00825451624413848	-0.0098006005561932	-0.00102106037975259	0.00268726907339974	-0.00288953602555055	0.0189359948865643	0.0113237970185789	-0.017131175954664	-0.0129414300173963	-0.0175325490553926	-0.0152788798007318	-0.000557655524940576	0.00143584522998653
hsa-miR-296-3p	-0.0284488931136903	-0.00618321950749396	-0.00667945098006121	-0.0242411485573896	-0.0148387422044259	-0.00589977968719542	0.0126466336821362	0.0290026883843279	-0.000535382988252846	-0.0191805219884547	0.00468080325128493	0.00848905552959671	0.00846309967448769	-0.00793884438756294	0.00165874295275576	0.0194913739673882	-0.0064489314643543	0.0070421802624698	0.0159442845987551	0.00252507247394441	0.00886866113210818	-0.0141192284878248	0.0130342708522334	-0.0105431859661512	-0.00175759357546747	-0.0140901379720399	0.0114612833145214	0.0258798450201978	-0.0115812852614512	-0.00328335068433023
hsa-miR-1304-5p	-0.0301919199929876	-0.015105526960636	-0.00576394404699188	0.00563979719070678	0.00496267502635279	-0.000684237983639775	-0.0015633353205894	0.00228372047879377	-0.0119595117215302	-0.00391962624892432	0.00607315501880931	0.00256330657843384	-0.00250791252530477	0.0115516169012162	0.00794873915683333	0.00728266095463734	-0.00405214184237153	0.0189724101539805	0.0143184114258402	0.0180170479002457	-0.0219361194983942	-0.0190291918845745	0.00427248797353603	-0.00421142661050576	0.0497654967911028	-0.00709530394946135	-0.024047822217586	-0.0250613804212039	-0.00512338241936377	-0.000168724538354551
hsa-miR-4467	-0.0256118173907232	0.00568366815581125	-0.0210347711788368	0.0397497541447269	-0.0203684616854809	0.0073414348374709	0.0169896328870851	0.00209826055355388	0.00804331744867148	-0.00152429048706485	0.0232747605106222	-0.00986035370903317	-0.00559628100258102	-0.0227629532551881	0.00098606671459226	0.00315780945720455	-0.0159638156841078	0.00260446346242153	0.0080378189575128	0.0157996636976428	6.08269230091296e-05	-0.00258450527844219	0.0215219659213132	-0.00545756062931358	-0.0130237203542022	-0.0164563127876521	0.00108857563768904	0.0327338414342551	0.011668077800731	-0.000361408554149983
hsa-miR-1185-2-3p	-0.0240198490724578	-0.00209869467897841	0.00719843498464542	0.0261722914436288	-0.0269592490094783	-0.0189518800577554	-0.0016676968451601	-0.000950933107192169	0.00725974555689874	-0.0104202512208652	0.00165408024914177	0.011140287770139	-0.0211377313678436	-0.00640460548087139	0.0204540593542797	0.0560532828569896	-0.0151653866948127	-0.00553243344097279	-0.00657560366040934	-0.0100897558633178	-0.00942667381485208	0.0211641926051816	0.00306680328831325	-0.0190187286207442	-0.021902393976229	0.00189020754517902	0.0396208006932626	-0.0186078565569586	0.00124097032670037	-0.0058449745687831
hsa-miR-6816-3p	-0.0221056772741059	0.018286593386807	-0.0276140001553497	0.0158854351128785	0.0131284699896459	-0.0057873880136563	0.00920593826633436	-0.0179244984940339	-0.0153003342159313	-0.0400077252338371	0.0370590730569614	-0.0186968345090741	0.0115844501639547	-0.0218214994707798	-0.00223262831595156	0.0192228634268558	0.00830386446155721	-0.0217349989724889	-0.0127864817875904	-0.00701407775047155	-0.00355639738861354	-0.00791140176451711	0.0206601681117416	-0.0106634318352518	0.0076570676732153	-0.00373169921034626	-0.00206286676382209	0.000293319641013952	0.0217913883511024	0.00427862898176011
hsa-miR-4775	-0.0289532791924342	-0.014723912883647	-0.00135945009244153	0.018224870904226	0.00586355451425118	0.00558973216651626	-0.0110729224591863	0.00145363689376894	0.0219242661436084	0.00750185707424747	0.0112503215441952	-0.0217472467810803	0.0115701456928985	-0.00858212043028152	-0.00194264017360858	-0.00355322997998992	0.00629202950505972	0.00375644382724086	-0.0260591914883085	-0.00642278984315925	0.0176213536064178	-0.0140113780909939	-0.00400004482690539	-0.00640463199730044	0.0129547349184833	0.0228285689768533	0.00871427313962055	0.0113284314028447	0.0111232217489612	0.00510961637280841
hsa-miR-6842-3p	-0.0257563672914007	0.00179854884736478	-0.012905987188494	0.0307827317361316	-0.0060069766459067	-0.0300753889430123	-0.00277181270573072	-0.00721377779796574	-0.016814941941534	0.00599979587379239	-0.00783452680983065	0.0201972516888491	-0.00644657534702202	0.0146995548517224	-0.0010812944154788	-0.0218117459889616	-0.0308350763832774	0.0181090697637861	0.017331086585713	-0.0109661857379253	0.00115867445265004	-0.00839520319123016	0.00164975086151927	0.00209380090884542	-0.0184731519031	0.0450297831009403	-0.000138058924321506	-0.00513242872138402	-0.00365489464836311	0.00404325343939655
hsa-miR-487b-5p	-0.0236729509778181	0.00424405241265836	-0.00056533822625114	0.00224213256753257	-0.0317787346014478	-0.0172840997146049	-0.00483303929069898	0.00900793288390992	-0.0250118671305805	-0.0096820532609124	-0.0389735559740547	-0.0346869566066935	-0.00430226377733899	0.0122170395295488	-0.000479378729330672	-0.00161965728965508	-0.0357264543090131	0.000413540232542304	0.00872786803025073	0.0225825419288686	0.00798680160496911	-0.0068350832272924	0.0174062285982502	0.00855282914542209	0.00332921480938445	-0.0269604067773457	0.00853962451576653	0.0310943934605244	0.0163250546891377	0.000209592722556965
hsa-miR-106b-5p	-0.020686510545739	0.00219640756987978	0.0125318089219263	0.021630284566769	-0.0340912925571899	0.0297412848152808	-0.0231801661044716	0.00731313723771846	-0.00668515021558761	0.0379079870284778	-0.00907426827199958	0.00402269936518759	0.0356751322571289	0.0307722042105522	0.0159067444178304	-0.0106557009188269	-0.00821118390852662	0.0115071723677273	-0.0171726479854262	0.00440966670397322	-0.018709905293458	0.0157944286184495	0.00934472198432282	-0.00654425234693524	0.0234816841171583	0.0105675201734583	-0.0211911191073044	0.0245102214230325	-0.00849888076803879	0.00343011336434116
hsa-miR-6502-5p	-0.0278755640482263	-0.00925392129929221	0.000533625096468601	-0.00037565878708487	-0.00268980076112894	-0.00733275528177195	-0.0133613413635866	0.0118244525768504	-0.00298212733491908	-0.00542503501695616	-0.0101804846243669	0.00865852279726209	0.00910084438860028	0.0139874011486736	-0.0407534762148213	-0.0100014869638478	-0.0363870364651622	0.000651206632219903	0.00524927644967249	0.0151521264468735	0.00788386157144874	-0.00752121182192538	0.00381224245781032	-0.00198789762362106	-0.00899406159999048	0.00531054899552728	0.0205872465918651	0.000456659951756785	-0.0132484056821526	-0.000888525528602585
HAUS7	0.0058845600941603	0.0240702099392453	-0.0499511544223256	0.00882258551806257	-0.0283522290370677	0.0390675954633429	-0.0306247592234904	0.00138858849454206	-0.00830929552504614	-0.00891300875827817	-0.00585314237956764	0.0326355599749715	-0.00138752706070278	-0.00549154465698098	0.000365937061547353	0.0519722996948418	0.00967113801895667	0.0394928528587334	0.0122785761718421	-0.0223671016604996	0.00961861492206935	0.0153703900637431	0.0402829817304715	-0.00957544438808169	0.011310630527984	0.00169944804527939	0.0108189382673155	-0.00349458422967207	-0.0153798021987593	0.00284579606970943
hsa-miR-6789-5p	-0.0259350418114744	-0.0210204159407064	-0.00392581910919281	-0.0167557927693244	-0.0195633798513201	-0.0328524772512535	0.00227004492068384	0.00764670218870528	0.00754894474876821	-0.0190525248108229	0.0172975934004602	0.0150203889617057	-0.0106159461730962	0.0069529966645382	0.00418334427290446	0.0221888620436599	0.00961103599319722	0.0206243657303441	-0.0172462288395727	-0.000648132201678668	0.00773097642441106	-0.00614639991851896	0.000134655651736583	-0.00216651719375429	0.0147224900413099	-0.0301929213988436	-0.00903612244104858	-0.0194577074997589	0.0219084756541505	-0.00151910864374005
hsa-miR-2276-3p	-0.0224921704409067	0.00784724291127988	-0.00707961295787168	-0.0207526906898942	-0.00270077110571053	-0.023637695907572	0.0216206284577159	-0.0331005787307746	-0.00849251265471777	-0.0249675051265245	0.0288907244771888	-0.00824506951478785	0.0144164935195251	0.0400723238038884	-0.00200939186819397	0.00728589576866547	-0.00381437591023191	0.0321673504996587	0.0123372968158208	-0.00164900612272104	0.00643123226797735	-0.0278655483887134	-0.0103385329203592	0.00614545153272263	0.00532406256721142	0.0126625637434022	-0.021884080026884	0.0287375001802452	0.0177483899141092	0.00206440268274055
hsa-miR-6734-5p	-0.0144253481512467	0.00780845086997536	-0.00185769714069122	-0.0554004760178618	0.00570643563848955	-0.000457024765907085	0.0266380123002655	-0.0129463294721664	0.00739130744302152	-0.010250105107375	-0.033980971075436	-0.0118758461896835	-0.0388872439274775	-0.0190659965354792	-0.00908597509185077	0.0201018216667938	-0.0279906399296547	0.00533997999000923	0.0171617183164095	0.00618872358488088	0.0539044786302737	0.035159271046862	0.00998109172544563	0.000242330933583571	-0.0233249323745004	0.00738996153786749	0.0233933252370787	0.0252307728392438	0.0137188665922598	-0.00902608457295964
HERC6	0.0148004025945591	0.0368537456952551	0.0462773510936412	0.0313693355791394	-0.00597488904162166	-0.00673861221468075	-0.0237569711477792	0.00629425828846297	-0.0323963729377918	0.00316998875031056	0.00622373742644892	0.0176859788325617	0.0146935910826143	0.0100411931973072	0.0176973992176526	-0.0157787399845367	0.0151032021633784	0.0141598442649244	0.0179200832279121	-0.0140739470149382	0.0042414843188443	0.0104816515427389	-0.0144847282498704	0.0421855442670366	0.012827095941062	-0.0119890545131631	-0.00561024174279682	0.00579054927105475	0.00979195977730898	0.00450347208626682
hsa-miR-495-3p	-0.0273911440083571	0.00557929590946807	0.0135174327284318	0.00591394626838047	-0.0152429742875478	0.0121408765899497	-0.000924665666195641	0.00781856822898628	0.00604836264372257	0.0121842069513412	0.0285517043654256	-0.0170582751523982	-0.0179446265594769	-0.0192812606663008	0.0122704177498635	-0.0228567301286841	0.0089495170415221	0.00597897749885954	-0.00657313704622694	-0.0119115183621975	-0.0183944379367325	-0.00564343002508014	-0.0126505930354581	0.00815963133811231	0.0233067693606852	-0.0284471677389052	-0.0253944098422578	-0.0210030972330674	-0.000607684612641102	0.00044797654204305
hsa-miR-6751-3p	-0.0204302655626205	0.00164519098458304	-0.0297802782390153	0.0353784349129265	0.0074962530961396	-0.035809106707605	0.0230451462183427	-0.0125116137526076	-0.0128460225262916	0.0146256519383037	-0.000553818474627869	0.0186134025009869	-0.0044273056105651	-0.018457173905674	0.0191476154803087	0.0408388996843653	0.00233981738609244	-0.00158318321162036	0.01831724221606	0.00465686856141973	0.00999150583979201	0.00367943588788558	0.00755454018782199	-0.0244136592329964	0.00659675015489931	-0.0189223890982149	0.0236952007554635	0.00880022914760979	0.0154956951332761	-0.0073166815573975
WASHC2C	0.0255911112808595	-0.018331117684781	-0.0271216836669083	-0.00790489370626325	-0.00862120295708318	-0.0276556427118299	0.0207272678935962	-0.0105720298896657	0.0103166545111591	-0.0201685962672293	-0.0181742338722284	0.0100052121142926	0.00562433582835897	-0.0138286888937811	0.0153175505738823	-0.0094200995823955	-0.0126957825373392	-0.0160858786733519	-0.00239664427863734	-0.000850841219513276	-0.0017189956517425	0.0119943962026173	-0.00913095925538718	0.0144924249593186	0.00977615537418651	-0.0058932410347403	0.0114811429708315	-0.00497997690353779	-0.0151969325712472	-0.00410746353084246
hsa-miR-378a-5p	-0.0265539541065773	0.00525850549580696	0.00921687510655184	0.00671259301505004	-0.010242755070889	0.0281669175708091	-0.00709559315313792	-0.0181966802607985	0.0301456047753882	0.0108430389994246	0.0141875033545131	-0.00986410435869358	0.0149358978756135	-0.00234885785189499	0.0208428277433102	0.00944013234673213	-0.0112494240850924	0.00671093086380542	-0.0235845272322515	-0.0109246465470785	0.0192770868570383	-0.00694152189069476	0.00321284730691419	0.0193885887656571	-0.00660426443410288	0.0315185339560774	-0.0052817728202193	0.00182180816008224	0.0325703205521605	0.00416645099923427
hsa-miR-10399-3p	-0.023714600376796	0.0230041002844445	-0.00728229549969515	0.0291063911034847	-0.00755670163397213	0.0154115961499765	-0.0156632118098854	-0.0021648392118766	-0.00165931773445504	0.0119458030744666	-0.00635188456147827	-0.0250007533475504	0.00867886853787227	-0.0402208956364786	-0.0122852146555051	0.0204483945248782	0.0131722350322432	0.00152926997337316	0.0116580061103156	0.0119304625855298	-0.00798555769990316	-0.0206197855657076	-0.00370870231378175	0.0303236017793093	0.00153600140817303	-0.0174645878021345	-0.017582843483095	0.00349888482579486	0.00525431581412921	-0.00207866483023679
hsa-miR-542-5p	-0.0281230698363264	-0.00208016325543398	-0.0105550429706296	0.00282684356188246	-0.0108186789253211	0.0113531246151788	-0.01249882968712	-0.00559940431712153	0.00693971718212219	0.014141137677032	-0.00757156634801813	0.0169435009196394	0.00677706774391944	-0.0123091935179529	-0.00790225484949511	0.0224423585390245	-0.0254595465861977	-0.00492682110510351	-0.00236657222539096	-0.0371833007951985	0.0141911474848421	0.00620146641761538	0.0015711463369953	0.0129838929278833	-0.00756920344566689	0.0199976468162709	0.0220601634007324	0.0134094156046154	-0.0065550951009645	0.00201521792257146
hsa-miR-6865-5p	-0.0275869974823941	-0.00425462872909307	0.000453475511931162	-0.014776357725583	-0.00217012228240196	-0.00427153533888529	-0.00328017381522389	0.00387132535662344	0.000984818548475473	-0.000846275545344598	-0.00276235409746912	0.0190029551401213	-0.00088674405892293	-0.0140515375486505	-0.0461749720056559	-0.00040469842542542	-0.0156329354532977	0.00404521283509634	0.0283244949257895	-0.00154791845435134	-0.00449675607666955	0.0110676873688524	-0.00943828655608156	0.0174709912593236	-0.0195397123370997	-0.00697208265268574	0.0196521338365591	0.0130659960258111	-0.0256585305463156	0.00283109437646772
hsa-miR-150-5p	-0.0111069542332184	-0.018378125907586	-0.0185282208784929	0.0224957064391164	-0.00603816232016597	-0.0322875737037998	-0.015670122618814	0.0466628998298651	-0.0150390873665011	0.00876884303929084	0.00317430748867145	-0.00127294767138651	-0.0046645684938518	0.0600316912799028	0.00545829183016227	0.00641103839900758	-0.020526174704157	0.0241316141324728	0.00563820779243719	-0.0199001088825069	0.0134844069557283	-0.0414126434875092	0.029523326863591	-0.0122277088000711	0.0401541452012387	-0.0222239789523869	-0.0018785475829458	-0.0258519825817718	0.129358553829991	-0.00523740429948388
hsa-miR-6738-5p	-0.0254506512168208	-0.00377847143422448	-0.00822741000177903	0.00520458084400901	-0.0197749101107271	-0.0332739227684571	0.0204846116957802	0.0220568010742563	0.0118967967365581	-0.0197187728882182	-0.00241154131822703	0.0232101363057789	0.00983524085634801	0.00295285118373356	0.0171439930681026	0.0051582127294473	0.00333987776556325	-0.00388223000136192	-0.0261763545244251	-0.00582850579062249	0.0206346026786146	-0.00987931260622389	-9.65828885337714e-06	-0.0101904392437492	-0.033054310588428	0.0139986410523384	-0.00216209160167864	0.0264021134241884	0.00818239484606243	-0.00217549002496333
ACSL1	0.021760672693471	-0.0516915049074208	-0.0171917158077849	0.0043159335768007	-0.0152098803713621	-0.00267590175019178	0.00793448480397399	-0.0114219304861075	0.00825866349120344	0.0141351637552956	0.00104124334815586	-0.0131200300600531	0.0103189826836904	0.0152976542402595	-0.00317603632086392	0.000903445818539547	0.0083676891226761	0.00333497657023392	-0.0174086073690609	0.00553304041334417	-0.00229424612770233	0.00338706383147192	-0.0169062088081026	-0.012847809372808	-0.00922831025193908	0.006035643096014	-0.00893902406038502	0.000173118358741289	-0.0112060381028787	-0.0136508106261757
hsa-miR-766-5p	-0.0237867603052747	-0.0203453002206911	0.00306062481851738	-0.0312914113834281	-0.028381915237638	-0.0302920504292237	-0.0172038856195186	0.00601966945883015	0.0116742207536038	0.000491329743522678	0.0155712718265362	0.0124685714029469	0.00198717600682557	0.00464746731249439	0.0193380535700222	0.00640130558285279	0.0136182507707271	0.00331317475798765	0.00648421275716926	0.00498082746077402	-0.00067854433558219	0.0210439116935083	-0.02204944537416	-0.00430987144787314	0.0133857536605409	-0.00228614562931447	-0.00358052999867927	0.00192601078058923	0.000950461445882172	0.00385420154125719
hsa-miR-6813-5p	-0.0199657035701331	0.00733674253342687	-0.0349831037085101	0.0272937843700466	0.0030033423106112	-0.0183181511891873	-0.0118592063921181	0.0339199064681871	0.0155268338343037	0.0353325181716954	-0.00416895315086538	-0.00422420929944649	-0.0101269913875643	-0.0132001551115274	0.0117770329193225	-0.021871516326592	-0.0164979249749152	-0.0134335779851104	-0.0327503243038008	-0.00303888792167109	0.00986427388832625	-0.00282653758652096	0.0295180292552721	-0.000125216954698771	-0.01021855546278	-0.00564096824838401	-0.00608153912879249	-0.0171494942324803	0.0310635109420815	0.00298357163344126
hsa-miR-6855-5p	-0.0277326121254722	0.00124117868343434	-0.032022951614905	0.00576979969328856	0.00655787278244355	-0.0013497357190316	0.00660418129127475	-0.00349124066432134	-0.00144171102615644	-0.00748773805890168	0.00363252520995829	0.0123875653112914	0.00688616010511927	0.00460353637294387	0.00671906860047157	0.00856697524338628	-0.0243000130809347	0.00475435924444326	-0.00769010981542641	0.0300233198642425	-0.00154667397518673	0.0127222001151002	0.00387247527914195	0.00144881977944009	-0.000689002624220275	0.0162791057609145	0.00945433098582701	0.0209699379847827	0.0246929349730386	-0.00414501121356211
hsa-miR-659-5p	-0.0256584154128822	0.00785550174104402	0.00918652350944804	0.0301082456985432	-0.00953887765850387	0.0279611175318737	0.0103211735828787	0.00493073064880797	-0.00256164891311765	-0.00256270411111161	0.0236711261584465	0.00273489383103265	0.00465064705423072	0.0263397228185038	0.00249189989654679	-0.0226377865615751	-0.00390396735407301	0.0138893494508626	0.000737787273826667	-0.0154567777553555	-0.00415163447463017	0.00053554571026591	-0.00699739578014956	-0.00616666193716311	-0.000655969185894245	0.0161453175260499	0.0176322393835702	-0.0170535705869576	-0.00309378564779894	0.00464322160941909
hsa-miR-6855-3p	-0.0232203821027286	0.000145426445853425	-0.017311821523422	0.0281361846219494	0.0153896721081447	-0.00651214340592793	0.0158559656483092	-0.00730214600530223	0.000797247385918894	-0.0490519737047495	0.0134723883288729	-0.0159384737046962	-0.0184463035348918	0.00345132588012032	0.00710898892976514	0.0104392614867255	-0.0125052480391761	0.0155379089032133	-0.00196616243685833	-0.02027070450268	-0.00176675208071894	0.0128248280861102	0.00230198956638321	-0.00227308491468194	0.0193013778271815	0.00546296153018268	0.0197311476321114	-0.020844266172672	-0.020199243811129	-0.00421832410314752
hsa-miR-26a-1-3p	-0.0242186302392467	-0.00620639219493415	0.0149095234173543	-0.000180127166374927	-0.0453295869634061	-0.0107264469080406	0.00216725244101916	0.0151059896215063	0.00503647604409603	-0.000545026116889985	0.00777188947248851	0.017911472580992	-0.0237835785126256	0.00993660943381712	0.00457702140602977	-0.0104904688098571	0.0105952055370396	-0.00701787047555384	-0.0340984286086133	0.0188948452973121	-0.000832613484990444	0.0190740819837017	0.0110185330945026	-0.00595719716183343	-0.0379418264481347	0.00600329306045138	0.00373984122991776	0.0279457736313376	0.0219959754942805	-0.00157210144531744
hsa-miR-6889-5p	-0.0251431757775952	-0.00164920729760318	0.00153798236132855	-0.00308640420406078	-0.0317198412888004	-0.0408791505043001	0.0158919717117948	-0.00274602221282903	-0.00413830293167188	-0.00801161389573891	0.0157190947435077	-0.00278339312775351	0.00084636618919692	-0.01043152656255	0.0141986262176959	-0.00628303747655444	-0.0243197908652936	0.013734941830936	0.0151245517246438	0.00265381456290519	0.0210825323566412	0.00112232918173744	0.00108242456838549	0.00478583756768239	-0.00262916251314983	0.00580964800852278	-0.0213660629656608	-0.0166555821662624	0.0099781494417392	-0.00471640000013399
hsa-miR-184	-0.0238369052048045	-0.0230511653748382	-0.0119136305751677	-0.0215692434806141	0.0120990259162305	0.0165523354087022	-0.0243690867254301	-0.01356734058675	0.0103460387950092	0.0214701437708933	0.0119069684642165	-0.0114858278584954	-0.0168653791212529	0.00344031268507679	0.0176137892893689	0.0225357267978694	-0.0157963944671668	-0.0107407391401234	0.00483937006399401	0.0208078657560358	0.000998905899557375	0.00418021517235995	0.00356983043544154	0.0134967022460506	-0.00916195142430009	0.0332405826257039	0.00624108220926021	0.00502015640906532	0.0413950770302572	-0.0053577281035574
hsa-miR-4449	-0.0282459289830784	-0.00883164230570677	-0.0131651890922949	0.00464713087031842	0.018663732797568	-0.00316188565439469	0.00746044164991101	-0.00353423133801835	-0.0149981940048291	-0.013405750669633	0.00815232003066211	-0.00668513724596966	-0.00231920561266743	0.0134734917614893	0.00974603400251287	0.00774044112562692	-0.0112726353226251	0.000285020907160445	-0.0131326414214556	-0.0281607309512668	0.010021691041235	-0.00762399965565185	0.000772415148440106	0.0168534615182771	-0.0159053430804441	0.000822429185839157	0.00912810394463979	0.0361515040584526	0.0221248696298827	0.00588298721733719
hsa-miR-29b-2-5p	-0.0267141199130097	0.00902264439304124	-0.00464735030881303	-0.0225844676836111	0.00847080294371209	0.00018945063585411	0.001535330813511	0.0200300423082709	-0.0167884506206264	-0.00571760296477887	0.000731303237230028	-0.00862816737912252	-0.00475734237747126	0.015149187931538	0.00180706847929226	-0.00665166772140027	-0.0343518836148789	-0.00314525344744765	-0.00810981376092424	-0.0126963365512037	0.02274711335086	0.0158632436855187	-0.00274423079522901	0.0330787208745669	0.0206018904555754	-0.00365844575579195	-0.0125344329763306	-0.00578692074503736	0.0209950879715345	0.0056551979374186
SLC38A6	0.0194488918641717	0.0488727972724969	0.000791551813626424	0.00179874599364341	-0.0175393780414714	0.0173975184675895	0.00525042428292591	-0.00672002638838231	-0.0189745398439073	-0.0140814419501141	-0.00606546324886074	-0.00847683324426794	0.0369879125115043	-0.0189187642092274	-0.0161891902518404	-0.000440555755068476	0.00543525131384208	-0.00391747331413868	0.00825679837029205	-0.00199736846983631	-0.0118347849394416	-0.000938288159639645	0.00111727033462793	0.0287119036888693	0.000516209092955475	0.00612942810879124	0.00507774308101373	0.0182557186338246	0.00135006465400167	-0.00350843791625733
hsa-miR-539-3p	-0.0219059753538137	0.00101181261573664	-0.0166019017902895	0.0262046775033885	-0.0284785869220541	-0.0137773816485099	0.0121996999737967	0.0131748751220938	0.0176421123662716	-0.0151454552427925	0.0292604250510825	0.0264273710017245	-0.00611339472373939	-0.0251317703555672	0.00317921648725801	0.0179224031161981	0.0140274108173409	-0.0104697819161777	-0.0176690678980336	0.0140742728783393	-0.019576794290688	-5.90168300782093e-05	0.0280557354450691	-0.0235879609434322	-0.0116373744609254	0.0169980413701446	0.00125618414206888	-0.00481294263184485	-0.00828093595850487	0.00271404049191693
B3GAT3	0.0246188237201108	-0.0288135295852973	0.00856362559017696	-0.00992599225396985	-0.00671304808678928	-0.000509049396845749	0.0221014266298062	-0.00595685256007577	0.0338987004565912	-0.0242747283460648	0.00589942864342508	0.0166936687814034	-0.00954074426052582	0.00415513117529737	0.00104750811393146	-0.0068595956256063	0.00886973013789213	-0.00939912976320897	-0.00805193625168612	-0.00979748311999648	0.0115428197612173	-0.00210327664676948	-0.0134855939290601	0.00875234675066449	0.00659129688641165	0.0163075977037324	-0.0112814488435847	0.00336842791948065	-0.0115325766775107	-0.000523044432443933
hsa-miR-100-3p	-0.0239470433285988	0.0153795151319191	0.0067525874212793	0.0433962306826858	0.00478533972318235	0.0127535977478767	0.00621027143191041	0.0103397504587285	0.00510452837964212	-0.0155322960493546	-0.00627075817577642	-0.0190345646884182	0.00201435709064561	-0.00109279658863134	-0.0032873272321039	-0.00770169266323849	0.0148096954645731	0.0248827969205711	0.0196839959492425	-0.0137912803604293	-0.0133076183460164	0.00492331847168393	-0.0233869231138154	0.0239654237223564	0.00903285348273307	-0.0262927572636117	-0.0174002007691759	0.0275637418556076	0.0147237682743975	-0.00131380365307133
hsa-miR-6824-3p	-0.0181215655656211	-0.0130278533870983	0.00600552165602652	0.0224342254760908	-0.0346075860886582	0.0222763261366247	-0.0176584850211456	0.0137765260889246	0.0234645304341506	0.00640762076645032	-0.0350097426296344	-0.0127048620215178	-0.0102314822602794	0.0109451138963896	0.0291455225868092	-0.00870396660083051	-0.0290049993208232	0.0120271054198277	-0.000554570563537341	-0.00905436428583847	-0.00439336275333389	-0.0536693196609266	-0.0282986703849487	-0.0302541964051773	-0.0210747534897211	-0.0212750647904972	-0.0186807486643515	0.0172441578061674	0.0167436456373669	0.00190054648667711
hsa-miR-17-3p	-0.0191888190710504	0.0205718159422518	-0.00359104225249205	0.00472955580809394	0.000223134131598977	-0.0233554817437966	0.023904234539054	-0.0476535777439653	-0.00435734931203451	-0.0226760679430342	-0.00932473979704364	-0.00407160681025835	0.0197905959867561	-0.00194488397846363	0.00593258350376386	0.0454493939012033	-0.0171620383546496	-0.00699888292545531	0.00207666624017518	0.0186479738130366	0.0317945698051869	-0.00652451442121521	0.0185528751928285	0.00917409182737328	-0.00997399394633721	0.0105068572309863	-0.00318393119770921	0.0555877949051321	0.0162375531808863	0.0045011512627037
hsa-miR-7854-3p	-0.0229312666763317	-0.00970637367717797	-0.0249224500359497	-0.0266766737282287	-0.0232823190372242	-0.00796286036864071	-0.000167214175362778	0.0249281532552669	0.00145148685219133	-0.00381568511311321	-0.0242508439165072	-0.0175687174305615	0.0302291924795801	0.0150513821661781	0.0184839911314828	0.0159334012045532	-0.00303499052970966	0.000673511560763881	-0.0065342928741083	0.00220262122189128	0.00533051842289479	-0.004023207094818	-0.00125353656600406	-0.0107859434364303	-0.0067806828785642	-0.0154295033023588	-0.0196143481318084	0.0144840809756318	-0.000299274235861655	0.00183548078881301
hsa-miR-450b-5p	-0.0227769706532779	-0.0151584867045728	0.0232101454321717	0.016096161294541	0.00593327733691147	0.0158036365283917	0.0141905815307032	-0.0339096569104751	0.00858782746989811	0.0219480019900508	-0.00368982803468826	-0.00736708327140774	0.00328589236248651	0.00199654239806945	0.0211663094867359	0.0187365241581319	0.0196464952034701	0.00529538544366798	0.0289984159933367	-0.00590657060677088	-0.0096145414303408	0.0452240924532742	-0.00957648895281664	0.00806222340755848	0.00196526835507701	-0.00318855374892143	0.0309362437683195	-0.00781855916816953	0.00806022155161139	-0.000325047358166046
hsa-miR-6885-5p	-0.0191345152752654	-0.005423335237205	-0.0100631782789806	0.0185246060097334	0.00987252208118013	-0.030912236186374	0.00377853785572679	-0.0495222753980783	0.0115107265952564	-0.017157372130494	-0.00295105216842157	0.0283343208895703	-0.0291292019248868	-0.00541602781816093	-0.027495924112273	-0.0119400922849967	-0.0261091646277284	-0.0148515876120688	-0.00601487093591854	0.00535351464183412	-0.0150869929466208	-0.00935124854265034	0.00777041133085808	-0.00957611897061106	-0.0171208675238316	0.0142369773110647	0.0241296460200625	-0.0267854730898084	-0.00967596271629346	-0.00458782448263191
hsa-miR-3065-3p	-0.0221674987872158	0.00133823473950214	-0.0179167871230861	0.031558667454503	-0.0244118453872277	-0.00561467234411791	-0.00923552827805636	-0.00128320272492018	0.0185476003836396	0.0152290314234502	-0.0126619020720457	0.0384262966761573	0.00262937762514912	-0.0230895109597283	0.00603651516825108	0.0060754630945849	0.0206600121911778	0.00116575651551114	0.0249079173301324	0.00769964358176831	-0.0188690047975005	0.00207821711513457	0.00687705689106592	0.0152924605063542	0.035903393990574	-0.00236471396783471	-0.0103051034609533	-0.0100632469441862	0.00876215512414194	-0.000480821176427036
hsa-miR-541-3p	-0.025717716806805	-0.00722246585327438	-0.0107745314111239	-0.0227251617690528	-0.00607246846644514	0.0309239779483959	-0.00854717850218372	-0.011322324358661	-0.0185347712163367	-0.00433897685146881	-0.0157524214218166	-0.000199945631740652	-0.00291268259871336	-0.0113405367860511	-0.015035590868735	0.00382779466849524	0.00684565955590276	-0.0214378751386049	-0.0268800098871163	0.0105701283586717	0.00760318428756749	0.00700438799664884	0.01539901405231	0.011550197843573	0.0126440159233562	0.00443509305093815	-0.00130560764766419	0.0328348333732087	-0.00027201517396719	-0.00158762805550961
RTTN	0.0236382834117806	-0.0204677303943013	-0.0238293525584761	0.0321310878825208	0.00616961460446854	0.00163377169871358	-0.00414688151225144	-0.00720202874454094	0.0154479094467942	-0.0142715760556786	-0.00554298940434504	0.0125140661735697	0.018688043173028	0.0146069633918047	0.000158181421621182	-0.0275697570385142	-0.00174085570252381	-0.00494464258752754	0.0161024805727874	-0.0107114084949293	-0.00666214378075199	0.00983103708370383	-0.0124021920222741	0.0188946849614805	0.0244990396318048	0.00192172942799084	-0.0110059562796456	0.00298731346828134	-0.00906212332131833	-0.00415208864487422
hsa-miR-10397-5p	-0.0238987421576861	0.00999590128617289	-0.0129581333502571	0.00941889282908468	0.0328378156979852	-0.00732540691057089	-0.000410330623822963	-0.037803267381407	0.00995500881627517	-0.0274539521298297	0.00630350522315165	-0.0198597970819585	-0.00514537380050287	0.00877018729679559	-0.00173540386359219	0.00180541070875413	-0.0137272833802954	-0.00249957667163126	0.0116279594910509	-0.0180395901559609	-0.00279311873482957	-0.00793296312187873	-0.00424692606393879	0.0103029461708647	0.00345477339525137	-0.0127939252401385	0.00248070741240741	-0.0124884795630635	-0.00373873712679273	0.00398299829290265
hsa-miR-708-3p	-0.0239767116318398	-0.000328530217422774	-0.0046695435522627	0.0260388269954347	-0.011987996616711	0.0093986039049206	0.00967000762637074	-0.00685487788863898	-0.022920445646082	-0.00147417978062399	0.00705645992432417	0.018099121975173	0.0303171894156931	0.0181140965448603	-0.0154276644706978	0.0339725917466347	-0.00335497487713786	0.00215045310205888	0.00182874119706995	0.0109102243571785	0.0181414982679499	0.0220209516460718	-0.0037432813028608	0.0138545589610333	0.0183548791556171	0.0283607888696198	0.00135323937987625	0.015143200915922	-0.00730480652211889	0.000723044535542578
hsa-miR-374b-3p	-0.0204473416824251	-0.015484112808442	0.0203539475694389	0.018253611818168	-0.0212536397688427	0.0254426617382117	-0.0100471829430879	0.0102690379525134	-0.00860216246538906	-0.0208428071812324	-0.00532738381455908	-0.000254565363667332	-0.00677682596754691	-0.0366295521770684	0.0252540931251916	0.0201787470935377	-0.0170750117587696	0.00948224342956336	-0.0250312213108718	-0.0268119328714801	0.0179708938370074	0.0365729472407188	0.00754460572085079	-0.00148370087383242	0.0220990711070592	0.000835687812225825	0.0183653776757065	0.0186305555223886	0.00746964004031303	0.00475605886807074
hsa-miR-29c-5p	-0.0260472963186392	0.0235534673398318	0.00594018470460397	-0.00997073973448951	-0.0141861220490273	-0.0133231071741717	-0.00045521351124248	-0.00334261053739914	-0.00886364085875285	0.0110488396041604	0.000832888369865549	-0.0112517536225038	-0.00590058940822461	0.00820499738693413	0.0127659869669231	7.49952985860047e-05	-0.0187802875614037	-0.00443912718489061	0.0146979147911602	-0.0274221601844157	0.00930773072991994	-0.016905349257553	0.0231699126384951	0.022757593634962	0.0246150434354613	0.0203892832681623	0.0365725935038452	-0.0199540001418156	0.00555194693778921	0.000467604520757526
hsa-miR-491-5p	-0.0251885244252854	0.00753140933261244	-0.0157894889336125	-0.00310685195203665	-0.00562541680196185	0.00566190072446683	-0.00411020509970468	-0.0125189964576354	-0.00231162210430411	0.00650218790154272	-0.00489600673038604	0.03073921668507	0.00573946487023798	-0.0104071560906294	0.0183945086504419	-0.0389167156893398	-0.00587825326600031	-0.0133409685763227	-0.0110862246303351	0.00456392367398575	0.0228502315986567	-0.000598485402321877	0.0250560741410979	0.0134050427728193	0.0148159817330445	-0.0294761203645938	0.0251929974568773	-0.0171315493203444	0.017632772065749	0.000172994044144001
hsa-miR-618	-0.0219199963431484	0.000437380006157748	0.0060141553515822	0.00912434007366601	-0.030275187349888	0.0269476417045792	-0.00365068193938018	-0.0059321294625011	-0.0196166592920576	-0.00185198026586927	-0.0300725657586223	0.00588738496954974	-0.0252857874986353	-0.00927535766603178	0.0180743153940864	-0.017253773134651	-0.0390186785052478	-0.0190477626641546	-0.0134874778709555	0.000149531912825453	0.00963557449038254	-0.00787807947174121	0.00256168899186837	0.0239365865718156	-0.00101747718904666	-0.00904535287435351	0.00460738593522787	0.0204863572763007	-0.000736952143824473	0.00479455836163272
hsa-miR-760	-0.0164083922230121	-0.0104033779112842	-0.0214109862972287	0.0247970520537164	-0.0312186725036828	-0.0355844678728661	-0.00946980046167032	-0.021313534097183	-0.00171524653389525	0.0207032521511825	-0.0312881671023101	0.0259896882968907	-0.0332714447080314	-0.0116283180332012	0.0058769152694464	0.00821362243960093	-0.0122752439973793	-0.0167715760004046	0.0108782265169612	-0.0132354082006016	-0.0050794021163485	-0.0251761207012661	0.00234611015551923	-0.000983767478196216	0.0218306805598886	-0.0373910223389867	-0.00995435011925001	-0.0305621687976734	0.0209059041910805	-0.000470821078911275
hsa-miR-6741-3p	-0.0250563440739962	-0.00429309200182882	-0.00478220546712267	0.0213529025417174	0.00746820605383305	-0.00350088674831011	0.00587007144509048	-0.00187492930146383	-0.00738743481568318	-0.00206317800695711	-0.00237718612894427	0.0238104086437531	0.025632248351328	0.0359570134874192	0.0123862433443064	0.00200546634795741	-0.0186214463675415	0.0121665550871488	-0.0077323488011456	-0.00890783774059051	0.0207774891214705	0.0176391604788712	0.0154166483842053	-0.00568258230283009	-0.0309722887159928	-0.000571640380035348	-0.00894937894107951	0.00701652978408857	-0.0134559650123201	-0.00716010564668659
hsa-miR-4787-3p	-0.0242165546053922	0.00893743475070058	-0.00571939867171045	0.0316433995628568	0.0178810536550813	0.00224688832343205	0.0123299648645163	0.00693687838525301	-0.00455388622475172	-0.00880479128198668	0.0145175171769823	0.00403726717378492	-0.0174002829906301	-0.0194346620695105	-0.0219233474007724	0.0105365405799425	-0.00112324495175247	-0.00819561763856451	0.0205449142776995	0.0208447462788534	0.00642684391080706	-0.0343013941487154	0.0112233061331977	-7.55883024629826e-05	0.0179624833055266	0.009005394084678	0.0017350251665399	0.0566140915314255	0.0173699628239665	0.00258945554551126
hsa-miR-377-3p	-0.0192916232380665	0.00481862749870075	0.018262607089257	0.0201547296644787	-0.00224341545733331	0.0479185818360672	0.00847627796356364	-0.0126408406472266	0.0218657773311019	-0.00397407728377128	0.0141688374147769	0.00994436722801762	-0.0266553902463503	-0.00580761755995295	0.0344906468376524	-0.0207625156857114	0.00389374477659141	-0.00521877506285341	-0.0109793690193255	0.0222004059439956	-0.0172854423496016	0.0308932310259214	0.00547136821793413	-0.0083400341814286	-0.0050335613694389	0.0400771739114442	-0.0164240253413063	-0.0131029674808791	-0.00217437040797811	-0.000192501793335811
hsa-miR-10394-3p	-0.0178877382992542	-0.00696597440638412	-0.00918507934419028	-0.0183159784262774	-0.0103872992605828	-0.0430756847698227	-0.0434911222586311	0.0281098075291509	0.0109419244389568	0.0286180878082724	-0.0116592014689172	0.000506678531050543	0.00518768489939261	0.0182149129747741	-0.00891479234323068	0.000154983071408817	0.0086625397091084	-0.00597027187580824	-0.0105779332549613	-0.0140066915442234	-0.038628623260726	0.00591411349367965	0.0137352705549139	0.0107385668173306	0.024866687362692	-0.0338658989797954	0.0134113508369506	-0.00866243198343972	-0.0437343578479793	-0.00333694502341501
PLEKHN1	0.0119088292733783	0.028368144213277	-0.0510347595388702	-0.000949281651708692	0.00898083805363126	0.0274851882756775	-0.0126716569710855	-0.0110655162566381	-0.0167854596317923	-0.00995036128727109	0.0400255280039383	0.0139234595047601	-0.0184075477822632	0.0151931851502921	0.00908488545344234	0.00952731321274096	0.0128760398799423	0.0351999940658248	-0.00246992036919278	-0.014647071668475	-0.00809271654399758	0.00461216517835624	0.023168124449304	0.0147990368371411	0.00572110772819519	-0.0134382225113064	-0.00635433314622524	0.00885182780141104	-0.0213402891788515	0.00428354909417779
hsa-miR-6795-5p	-0.0214960916025671	-0.0172691442812544	-0.0183118084920141	0.0250015066667832	-0.005347753706648	0.00274272270313056	0.0362321518216617	0.0215315762953413	-0.00135217028946885	-0.00772575504806829	-0.00167427023218628	-0.0340104007983959	0.000602547942200214	-0.00980045595184188	0.00166116043482873	0.0236112684913063	0.0176454799366771	-0.00270875807901836	-0.00594107117933815	0.00986809149055709	-0.00205226028030384	-0.0238585656450679	-0.00507291964356692	-0.00842868357949329	-0.0162130860808749	-0.0114187430557415	-0.00580439307350353	0.0373782210909112	0.00520044654467353	-0.00326872882937929
hsa-miR-375-3p	-0.0279999513406809	-2.7886534992401e-05	-0.00627191396187899	-0.000663502528034877	-0.0121095297007868	0.00725287904772484	0.000496478107788147	0.0075180062395915	0.0034430375706199	0.0071781800415441	0.00767212842640707	-0.00310414158865339	0.0011011466057689	-0.0190144773868754	-0.0273436037489761	0.00247464214686607	0.00815724497442131	0.00340812265177965	0.0161688825915083	0.00749076502330622	-0.00258546764265933	0.0143623370412635	-0.0059280988016058	0.0207583130907657	-0.00301392933427729	-0.00490970221158113	-0.0168162709145536	-0.000328938069211751	0.00789352290305195	0.00776394319698155
hsa-miR-4763-3p	-0.0203498720780718	-0.0147487536896045	0.0179381198419545	-0.0148964261703244	-0.00437716771036869	0.0292030985767317	0.00133901755248218	-0.00682075028924924	0.0287307223070678	-0.00533565184801836	-0.00555942824201008	0.00121764708774151	-0.0295776547292096	0.0196150911106779	-0.0164684139364412	0.00654193721040611	0.0278922768108322	-0.00189898047607228	-0.026228758810713	0.0152184116532562	-0.0434589276673695	-0.0427556503223611	0.00415699971980584	0.000747553699330413	0.0159555545196951	0.00171251140371012	0.00429260784687081	-0.0153031301639204	-0.0161331271701682	-0.00171105786595125
KLHL17	0.0166904772353759	0.0247967117832769	-0.0484330417928683	0.0201051788756825	0.0288152461898781	0.00307532311167879	-0.00130943259477028	-0.0154222134666658	-0.0159836265658008	0.000547737744504632	0.0321359585243513	0.00828814711653409	-0.00611959682172388	-0.0153199620095183	8.51776076376278e-05	0.0085598235321847	0.00812085943258867	0.0112227762237239	0.00843739338146504	0.00547368072028604	0.0110935865785936	0.00204883498735	0.0116182593776637	0.0115046802036245	-0.0284721745784211	-0.00251975024179156	-0.004169132421759	0.0122328127178459	-0.00834769435624748	-0.00367618189960858
hsa-miR-4753-5p	-0.0194649139944287	-0.00779445513000746	0.0145850526719757	-0.0079338161310775	-0.00515417671060627	0.0462277167511536	-0.0183178042967483	-0.00261665388025275	0.0182449639602964	0.00992333963455971	-0.00971128690521119	0.0194785939652187	-0.014936048504901	-0.0228494738470147	0.0344117156879344	0.0269958210271066	-0.0106201988707542	-0.0311108086777292	-0.00729834176011742	-0.0118234094135545	-0.0124016577238557	-0.00279510292252815	-0.0248454520091822	-0.00416499485180841	4.13137467156574e-05	0.00750968490486861	-0.00741722970979978	0.0178630919181243	-0.00633676555873528	-0.00159138122056127
hsa-miR-6738-3p	-0.0271041294021527	-0.00364589791866436	-0.0119752812993424	0.00544675854885795	-0.012497275032719	-0.0215269552284772	-0.0255563205146597	0.00012725502693152	0.0119977399496757	-0.000314358192828252	0.00916972946004811	-0.00947051040295462	0.000498404413768977	0.00309321746141295	-0.00281739668835534	-0.00114275552013407	0.00610328703841483	0.00831362081451961	-0.0222664937840768	-0.00276496967397521	0.00693516564143956	0.00271222525569673	0.00288340659734951	-0.00424188924641201	-0.00435104958015925	-0.0143683613044246	-0.0292509286519975	0.0258838884803482	-0.00749550096490971	-0.00537376485626694
hsa-miR-6509-5p	-0.0232763524955418	-0.0155679802080451	-0.0160457089029662	0.021470522925197	-0.0226110892331519	-0.00716350796504073	-0.01319775610404	0.00580431852404222	0.0114360408856392	-0.0057709747782327	-0.0207112373296977	-0.0125014221745243	0.00911139177105734	0.0288916919850756	0.00640360346356119	0.0131395152371313	0.0216476382340764	0.00215855651709482	-0.0151683055333387	0.0062845388576389	-0.00110138699785049	-0.010556235708963	-0.0225005294445048	-0.0289815885670941	0.0139493974619179	0.0205249623664365	-0.0128642187981402	-0.00640421733176036	0.0316097349290236	-0.00294409847770884
hsa-miR-362-5p	-0.0250509112777598	-0.00929318183707101	-0.0146941184695789	-0.00328072106298523	0.00647243264643321	0.00217327522115801	0.00580840551703315	-0.0168117537253957	0.00697258342542704	0.00419030301807525	-0.00496266826301061	0.00407338511661509	-0.0119510311336199	-0.0106276003517582	-0.00386971564926158	-0.0156749819659848	0.0151419908767618	-0.010674098284228	0.0136209004314057	-0.018049164760459	0.0582019148826152	0.0432690801579415	-0.00112461196827652	-0.00737700837304651	-0.0157206541430951	-0.0071664272828748	0.00769150474474696	-0.000514121864216546	0.0291053152193596	0.00306574406489483
hsa-miR-381-5p	-0.0173392257252801	0.0247005221373091	-0.0159960687851223	-0.00209117117299033	-0.0183979045800503	0.0165964585329232	-0.0207530983949849	-0.0463801790634811	0.0295333169913767	-0.0152257691066761	-0.00350554060536285	0.00253784541537906	-0.0147238357012668	-0.0284248363079177	-0.0111037764060138	-0.0019012512996562	-0.0198640138517679	-0.0280806173089673	0.00827888081546985	0.00738247728671721	-0.0193599069238615	-0.0139112464525195	0.0161482802594336	0.00237160376227395	0.000367482811879249	-0.00175510385855658	-0.00132029269874376	0.0330798160204164	0.0108025933428369	-0.00106038496007655
FRG1HP	-0.0255504762915706	0.00183776503891869	0.0154461747854249	-0.0187999925486262	-0.0125696965903874	-0.015901892858283	0.0147210049365821	0.00308717402483693	0.0187583627914483	0.00987252396392075	0.00389919083773192	0.00378628867116561	0.0112294271107257	0.0134893001944925	0.00557307297770146	-0.000423000739712761	-0.0198304766062624	-0.0191666873906404	0.0047155480244352	0.0079190103175172	-0.00677560545884812	0.0176481534876415	-0.00457150923771832	-0.0429386513533363	0.0065050004778389	0.0049051984569042	-0.00553282285948027	0.00667118807262723	0.0173176761442708	0.00779110177234293
hsa-miR-766-3p	-0.0254801652604062	-0.00252717419916832	-0.0103435565900205	-0.00538175045730143	-0.0173265337250772	0.00413852303350727	0.00318519767682972	-0.000117008114222188	-0.0073065507053342	-0.00717520407560763	-0.00582302237254671	-0.00628251429056595	0.0173997383440088	0.00633808226028431	0.0387831554932234	0.00047051896162912	-0.0013901339932326	0.0165798231277392	-0.0180725853174867	0.00816196098277113	0.0249407154011789	-0.0280785184709907	0.0188432429605714	-0.00401102817841142	0.0198766718086077	-0.00887369566367664	-0.00743580280278783	-0.0258596971924322	-0.0227759708004036	0.00134345085179374
hsa-miR-4769-5p	-0.0240249930235372	-0.00771139194121199	-0.00245490971787767	0.00082903118492376	-0.00434310424274858	0.0157594181346474	0.00343262043583591	-0.0160467707389766	0.00866182569217312	0.0114176160142914	0.039774062709856	-0.0244906167530489	0.0101522498618042	0.00121416006419984	-0.0217851319733409	0.0139105278589047	-0.00504382653824803	-0.00724001648174751	-0.0339401209798359	-0.00287010251302254	0.00503426535898145	-0.00477064481919604	-0.0107423008143357	0.00793351630226062	-0.00835927393542661	0.00960683633530014	-0.00440786760652821	-0.00499399019065159	0.0268726255230519	0.000431108813259844
hsa-miR-4725-5p	-0.016451853077196	-0.00809146402114929	-0.0195390616949055	0.028772125103209	-0.0257584336647072	0.0024261421528238	0.0198061481569276	0.0215641099052771	-0.00636795415372309	-0.0234754991508813	-0.00907590816975391	-0.0455354631025563	-0.0192863538755561	0.00228091979350482	0.0343737112815443	-0.0100574426877399	-0.00289804131352645	0.00717151792644364	-0.0076421227594511	0.0323232158257685	0.00655946376521059	0.0105978315683216	0.0257478773296539	-0.0180071334267565	-0.00928216817694403	-0.0130987870400376	0.0189267537435763	-0.00904967482654623	-0.0164610867430483	0.00114064043706921
hsa-miR-548l	-0.0149469728715967	0.0161296606196878	0.0289111979717964	-0.0202695369501911	0.0271712524185309	0.00130833591197292	0.0100935414115034	0.0218093354039649	0.044726186735135	-0.0220149647080752	0.0179427832967724	-0.00453459414108447	0.00630507178218927	0.0215648062472934	-0.0168136824486874	-0.0205831026756907	-0.00188779927029147	0.0143086227602058	0.0155280674123841	0.0101262634880702	-0.0465706614054369	0.0227071969000365	0.00593105812479308	0.0158711096238566	-0.0014861050064291	0.0208566197431285	0.0122745350836234	-0.00464919999755989	0.0148638035480423	0.00279866464500952
hsa-miR-3944-3p	-0.0127414880507841	0.0270083147968045	0.0114570519361412	0.0202528708825942	-0.00130726052690195	0.0415527113275627	0.0122335345088489	0.00144836026696032	0.0300656305680124	-0.0259903426560243	0.0262439722385676	0.00699796311567467	0.0333010432919999	-0.01270358677474	-0.00648162878306633	-0.0212426873449275	-0.0094074552348725	-0.00642703288068552	0.0104656628950721	-0.0130630510917733	0.0544772486343698	0.0318584188068042	-0.00221445304963018	0.00332373241493891	0.00512402741553276	-0.0033837794688853	-0.0301544767729998	0.0130385785862812	0.0361136532037828	-0.00167746117116914
hsa-miR-6890-5p	-0.0244118994433573	-0.0141897642151426	-0.0200001694942995	0.0257159318299307	0.0128138920792635	-0.000470728301194354	0.00191686536972557	-0.00994394945679771	0.00754275759538708	0.00245352495978571	-0.000171918204884737	0.0064491020283939	-0.00782247298372203	-0.011831584977956	0.0197998074940565	0.0185636953709981	0.0054786147428026	0.0157260159458852	-0.0110998840404603	-0.00578720048202086	-0.0134648333181494	-0.00802679710759854	0.00561379570351435	-0.045380125345694	-0.00437345412413572	0.0379229952212875	-0.000797017442269269	-0.00562542789928541	0.0146819318319585	-0.00441951674086482
hsa-miR-15b-3p	-0.0223317659224336	0.00847509807500326	-0.00101234110957172	0.00747924432357385	-0.0146748637439741	0.00766911717912651	0.00371396625404539	0.018590049353492	-0.016079952349557	-0.00879204150158288	0.0461700444075201	-0.00041846104536589	0.0125042456789146	-0.00510009616608225	-0.00659624463849066	-0.0158102557373373	0.000745811166389026	-0.0148331665819447	-0.0262676959431755	-0.0358311865902066	-0.0286669576015824	0.0139237874795222	0.0127423490262926	0.0115761924136652	-0.00725011879312667	0.00236851039161813	-0.0424797611921348	0.0296486358315341	-0.00434112655466047	0.00167597029790446
SLC2A9	0.0227752520808739	0.005836408816264	0.0133523817887276	0.0168000735865541	0.00842738950336032	0.02278287815239	-0.0130675809147864	-0.00363468702617722	-0.00750209023694277	0.0269392359241857	-0.011177184376934	-0.0252972414336357	-0.00203915005914845	-0.0262812019150776	0.0101346917754004	0.00968160237040175	0.0312329586595021	0.00494399280850124	0.0148612273059843	0.00723849543091717	-0.00420880888610017	-0.0120874598297939	-0.0150545115141582	0.00726998631516109	0.00900061237628699	0.0106607465195646	-0.0248154719512881	0.0291663410586992	-0.020735915100093	0.00306218293308674
hsa-miR-769-3p	-0.020598562032472	0.00158973953505268	0.00685530997227097	-0.0389536001770858	-0.0227456973480066	0.021411469423018	-0.0063703472319432	-0.00600773237495544	-0.00730061323092219	-0.0150685509218588	0.0220446946365121	0.0194929933684848	0.0126730723185136	-0.001231781697692	0.0058752638667574	0.017411092900728	-0.0304268516280205	-0.00968494998554068	0.00407299126005785	0.0185547931955925	0.00775059806304944	-0.0104813292102321	-0.0344306467111098	-0.0135294370217492	0.00774798622585091	-0.00861126609988339	-0.0131737809237852	-0.0170797706637587	0.00670908505604468	5.12495198741715e-05
hsa-miR-3917	-0.0211968641673507	0.00647259242816302	-0.0250859491791341	-0.011010868951735	0.0364629690911165	-0.000937586454476998	-0.00377936148390898	0.0106315605438882	0.015206629327298	0.017240492440218	0.000761723584996767	0.0349365332752276	-0.0177727302332709	-0.0192360425881057	-0.00743018251683451	-0.00310634902144316	-0.0203127121170008	-0.00188681125188391	0.0136159945101861	-0.0189965014732009	-0.00611847046020577	-0.00328408087894234	-0.00447569441582507	-0.0063444911591315	0.00543483065210173	-0.00212020626823963	0.018763331489302	0.0170081775218399	0.0262412660695446	-0.00393162902153408
hsa-miR-486-3p	-0.027057435379913	-0.00476826254972053	0.00107701933198632	-0.00497164444801628	-0.00065716124236248	0.00329993749044337	0.00512967872892908	0.0197528268019592	0.012264045651589	-0.00415187308514929	0.0133598765013691	-0.0035279854574734	0.00225998408337524	-0.00423738093100661	-0.00608181356251423	0.000393453939248691	0.00832976290876322	-0.0070583833126502	-0.0026699290662813	-0.012840040156505	0.0325526190689553	-0.0225053142075978	0.0159752423353376	0.0136381573279104	0.0237921042863842	-0.0132863957640047	-0.00517218882874729	0.0252156391192937	0.0617554384325916	0.00399245128445828
HFM1	0.0179195538169466	0.0524548241320753	-0.0132503949675575	-0.00122842387782663	-0.00573221920265498	-0.0100958789593126	0.00370573732013231	-0.0145319761041586	-0.00873180865033179	-0.00526797546317252	0.0108687497234361	-0.00274800810826397	-0.00417396027445215	-0.0231720630949032	-0.0094395157823721	-0.00673737636163866	0.00598071784516637	0.0309959462583914	-0.00840846144820608	-0.00122338280362436	-0.010330216113275	-0.00231571182062058	-0.0279717567258541	0.0149848788567227	-0.00208446040659456	-0.010166648807975	0.00403987962811181	-0.00823493081400512	0.00223386211615906	0.0072854405049047
hsa-miR-6762-3p	-0.0206084955850137	-0.0109667852207657	-0.018619599281669	0.0230776780406017	-0.00506878958875821	-0.0261607260139906	0.00372434787291706	-0.014323248635439	-0.0172723360585255	0.011732406634849	-0.0316181265778948	-0.0276487490916344	-0.0223597203756665	-0.00825897976305108	-0.00905720592285946	0.00222514583697695	-0.0174256193597401	0.0181604413192741	-0.00321059268765967	0.00914723761947133	0.0308456604967569	0.0059692991294799	0.00254265355651475	-0.00866797129862512	0.00370083951720116	-0.0307415424180765	0.0178469639783979	-0.0126886634563585	-0.0102431226492594	-0.0070558409366146
hsa-miR-500b-3p	-0.016146101344062	-0.0050605332520075	0.0293468524855945	0.00992605430099024	0.0132631604496909	0.0277204007447376	0.0322884331734624	0.00884662355552419	0.0290377255825155	0.0138259018288016	-0.0145510867884819	-0.0144332229470588	0.0255134968347592	0.0214600383145329	-0.0387133686722062	-0.0036618297678176	0.0224412906114364	-0.000615082754143284	0.00433931219738355	-0.0257109393121139	-0.00376914297761869	0.0230309376732681	0.00797179668456401	0.00571308108901388	-0.0214946547345933	0.0163459372971132	-0.00787495413633407	-0.00919032811969779	-0.00656210321928271	0.00112592362850461
hsa-miR-101-3p	-0.0194954118779187	-0.016452987376259	-0.0062158687221361	0.0180275685295664	-0.0274905417110463	-0.00205591914936098	0.00204016660856436	0.00107885911749849	0.016691254978325	0.0220967476222205	0.00847926927408805	-0.0382012596412884	0.0325846046420412	0.0202561718936358	0.000300460372806918	0.000717512848055931	0.011958294368329	0.0231580428834599	-0.00859718890848004	0.00152326853047059	0.00655024676779546	-0.0435174578615537	0.00408611169666688	-0.012227465481131	0.0134356225515877	-0.0193031670023444	0.0151191115911918	-0.0318277499689952	0.032267675735151	-0.000902266492995283
hsa-miR-3935	-0.0198803376438275	-0.000100130977626432	0.00256411866420774	-0.00300122059196045	-0.0270244887638818	-0.0305090028339539	-0.0123545617938793	-0.0162888224922914	0.0420169292898831	-0.00760632306835412	0.000112520863492608	0.0331539861965472	0.00274697104872645	-0.0187143183338143	0.00870458299910835	-0.0176799471366962	-0.00728008260161246	-0.0132716403622349	0.014016558326343	-0.00237755750763237	0.0151622347529673	0.0301143338437223	-0.00510508653987302	-0.0119156715851979	0.0113761893044113	-0.00578114486025896	0.0103538168866657	-0.0171747738014067	0.00722797952644475	0.00344649765127515
hsa-miR-16-5p	-0.0184410442060755	0.00955687589189261	-0.0238590024672013	0.0288553873966771	0.00887107444691963	0.00710839824848769	-0.0135982088188785	0.0357816169629745	0.00235925986341729	0.0270894195978639	0.0394101291141368	0.00358487487830634	-0.00465317001749265	-0.0207276707388294	0.0120040262084463	-0.0202147441359737	-0.00302274892288846	-0.00526058405478928	0.000427855078132412	0.00376004049258449	-0.00867518045427641	0.00967492420159538	0.0116053972350204	0.00546878449548193	0.00955431289476521	-0.00355626241592262	0.0254701990959721	0.0193526644523959	0.0113309806770691	0.00238020250103193
hsa-miR-7155-3p	-0.0225465173329978	-0.0151148634829609	-0.0269667812608408	0.0266064154468806	-0.0131132048934678	-0.00544400160872364	0.00839685656286967	-0.0118645110353975	0.00437171322082182	-0.00824698269815374	0.0183911588971092	-0.0196673804840324	0.000260184098801216	-0.0117238960832956	0.00269430571423829	-0.00340920338611426	0.0288877384537016	-0.000317118253472375	0.00563726257417143	-0.0123207876113033	-0.00918879382236801	-0.0130670320680841	-0.00602952856426284	-0.0203505889497394	-0.00334902889488235	-0.0294342104679891	-0.0248176848407289	0.00719091564600703	-0.0191064556754495	0.00448037692204285
EXOSC9	0.00157458370874213	0.0723471028833616	0.00441836704052283	0.0154915360107658	-0.0181701951259834	-0.0138539854920211	-0.015671619553627	-0.000916970100609867	-0.00716525558767945	0.000721733275562378	-0.00153853655030937	0.002957935654895	-0.00742483664649088	-0.005691476964252	0.00746241743106596	0.00284994382332054	0.00151241464167613	-0.0126590077470916	0.000766716470575597	0.00316496844040007	-0.0105958834090713	0.00592860032396314	-0.00180902311407856	-0.0163305198107564	0.00187188711801598	-0.00440013278510601	-0.00465433203168183	-0.00616981005555698	0.00390800877759624	0.00126107562669208
hsa-miR-3197	-0.0199276795466662	-0.0104554914772279	-0.000951959172759816	0.0161187440854959	-0.00751210677757813	0.019922611926025	0.0109304676043804	-0.00407433952905936	0.0421420648650125	-0.000145224619247516	-0.0381386889445874	0.00110638302728433	-0.0365403282045356	-0.016147409013087	0.0117231346052197	-0.0114200134318187	0.00275255207569702	-0.00261226034537972	-0.00947711798058823	0.00307079436203658	0.00633943914857513	0.00545758111603374	-0.00227386244724559	-0.0165740205288833	-0.0130374929495617	0.018636125007481	0.00509386732358285	0.0149786906921901	0.00307211200762129	-0.000439108999392629
hsa-miR-137-3p	-0.0179362898814631	0.019554178592283	5.20109065509567e-05	-0.0145854093486369	0.00501173283108897	-0.00866818679729695	0.00937347880562169	-0.00503437339106516	-0.0497995637777866	0.0302093439148919	0.00969499594718619	0.0117420756127753	0.0323804720717947	0.00815422209306055	0.0225990133148812	0.025530530936335	-0.00734571677654293	0.018033170063763	-0.00623937084602072	-0.0110849051891079	0.00116565141998755	-0.000480802589981036	0.00782658839699292	0.00193697614144971	0.0280974336121788	-0.0215862787275476	0.00301611832529994	0.0034830044900619	0.0153581063047769	0.00184570259603933
IPPK	0.00180333024107371	0.0589357547133599	0.00728182229251236	-0.00191381892145827	-0.0240551950754583	-0.00184242501496237	0.00361037403636218	-0.00334798658259618	0.0129144481116436	0.00243637713920248	-0.00485969199150048	0.00572995418805987	-0.0164475926362902	-0.0309452443639784	-0.0387845793286409	-0.00272799725351978	-0.00732624768407784	0.044805517383237	-0.028284526860858	0.00149091690757672	-0.00231771882327725	0.018315057777195	-0.0125500367213439	-0.0168393328605064	-0.00105611175790517	0.00564552638782779	-0.00949957115325956	-0.00704346845792463	0.0127243680034682	0.00243404563269843
STX8	0.0211791340128282	-0.0444205478957884	-0.00293060984755375	0.0055915487323178	-0.00506671858412666	-0.00708546494344701	0.0209824489049964	0.0122027065569466	0.012373118972013	0.00478112900022954	0.00301153381124913	0.00246784497346493	0.0140578906579719	-0.00628519710163152	0.00138364915821022	0.00140236468535524	-0.0161483502067847	-0.00423070166731751	-0.0122898953586518	-0.00851184880481048	-0.0089396211758325	-0.00427873827096718	-0.0172024276364586	0.0255287552269608	0.00940646616455537	-0.00415228926428536	0.00480504727189039	-0.00327268095057402	-0.00177688794832267	0.0104061446589396
hsa-miR-3173-3p	-0.0191658618689234	-0.00948649909807484	-0.00324675143747302	0.0175828243343251	-0.0185025591958558	-0.0248929418424012	0.0288302726051324	0.0386957914617825	0.00368488311452295	-0.00165436175017623	0.0116586852695988	-0.0175046403139184	-0.00810756343507713	-0.0118330767018397	0.00846456572133773	-0.0148316152690919	-0.000291138983712851	0.0180254985368186	-0.00983682084398459	-0.0131042693651945	0.0471690115581164	0.0381573676956514	0.00780041623158715	0.00234010679343695	-0.0183134232704647	0.00630039927267272	-0.0109757076222161	0.0103636616539285	-0.0124473595123252	-0.00394452104479299
hsa-miR-369-3p	-0.0173917005521381	-0.00358000352737781	0.0207450453784541	-0.0206165426237436	-0.0215353589515023	-0.017427475387173	-0.0273178945684908	0.00215000389080927	0.0150355212742813	-0.00231374306545113	0.0279605247712546	0.00602693249321943	0.0320934012598174	-0.00647323094153915	0.0249664767603733	-0.0210115904956539	0.00102176653293864	0.0203356958634803	0.0075017594030129	-0.0131815210752651	0.000436403212997815	-0.0590520535448551	-0.0185032688828698	-0.00258830452514383	-0.00650635151874366	4.31333820042921e-05	-0.0220454624787852	0.0371781573755694	-7.82329096483677e-05	0.00516571068138041
hsa-miR-10392-5p	-0.0219993202070704	-0.0128770009862158	-0.0193743027894599	0.000237548532863393	-0.0132559011273604	-0.00402199758211674	-0.0267870565171812	-0.00630955563121414	0.0123451546219052	-0.00548976810618938	-0.0155158840806098	-0.0375203654468125	-0.00214814747255279	0.0273760423966464	0.00786695284821621	0.000362603403881584	-0.00478418290449123	0.00419407627995661	0.00210981761649686	-0.0116753910069462	-0.0198129599801393	-0.00809087229011609	0.00453338078896705	-0.0361897087096323	-0.00970208917004045	0.00125633909134385	-0.0218080922059706	0.0178079418893817	0.000237008080089854	0.00417932538704963
hsa-miR-6753-5p	-0.0185656300519228	-0.00315333509997761	-0.0330836886441862	0.025382724821492	-0.0190966767259107	0.0295096982456963	-0.0106011143106466	-0.0150576916785308	0.00933976110396181	0.00994176672435985	0.00454511026027411	-0.00423104818446664	-0.000622221467137906	-0.00388434595109382	-0.0468250596220827	-0.00809557878390827	0.00508408937508106	-0.0116166940878124	-0.00491889379823424	0.00519881290887928	-0.00118027252061202	-0.0120455601571655	0.0106484529676726	-0.011289837829775	-0.0170177139169242	-0.0214629137720688	-0.0130405188543073	0.0284557935452815	-0.0112519979453804	0.0020477534942571
FRG1CP	0.0204402293590413	-0.0291565757567005	-0.00748743983452916	0.017823172495533	-0.00471340935239259	0.0115389271124008	0.00878092121602169	-0.0209641632477527	0.0132032350448912	-0.00819608101113391	-0.00267538214189391	-0.0272766330195565	0.0150333145319604	-0.00664353577101561	0.0190758245398976	0.0324091950530888	-0.0207434512450915	0.00452454328033469	0.011780844943934	0.0157466784194143	-0.00915139878953659	-0.000230651587269811	-0.00751855603445404	0.014418959792589	0.00678785592406559	-0.00391215903788753	-0.00219675137999822	0.000600029805133939	-0.00716793435689586	0.000922994731025381
INTS8	0.00589578631760787	0.0633873484697738	-0.0118781007019522	-0.00920637394061678	-0.00248487974028947	-0.0206997555602232	0.00947097314747948	0.00295545657732072	-0.00611248309486739	0.0237718599845606	0.00191820663464499	-0.0150800196638092	0.00249138337139097	0.0100012656547762	-0.00365322448578914	0.000351674495119522	0.0123559901902337	-0.024336365251831	-0.00126720838432521	0.00495006004937346	-0.00860027778042926	0.014020753023085	-0.0535094928186731	-0.0148378970380263	0.00101789380648643	-0.0163704297715901	-0.00676609920261254	-0.0180944115156139	0.0143051837770373	0.00675553420275127
hsa-miR-7-1-3p	-0.0178149468084214	0.0162296231195178	-0.00753530248701596	0.0222503654921038	0.000780735678327378	-0.020334014656204	-0.021010979611982	-0.00420827063952155	-0.00510677199936829	-0.0113180040756258	0.00666428357669459	-0.0303436267071757	0.033822620792786	0.0444783698775627	0.00733183535974742	-0.00546495676289742	-0.00876492388828429	0.0226556029833906	0.0261421705911494	0.0160443418228062	-0.0179219002496804	-0.00825022415261006	0.00694753204083163	0.0044365603801759	-0.000655027384078682	-0.0151698510536245	-0.00586565952079584	0.0269565731503998	-0.0062009733883436	-3.6401121158087e-05
hsa-miR-765	-0.0116354897665076	-0.00967136034569751	0.00864175713105926	-0.0437679909734712	0.0062789629955531	0.000690222426560319	0.0172664295463339	0.044819308129925	-0.0103530160920136	-0.00862101877387435	0.0291512450626234	0.00216675659132905	-0.0234134445810356	-0.0340214329225504	0.0257170248066093	0.0129980924239907	-0.0285202334701018	-0.00438085338045189	-0.00295680351839557	0.00624056489715646	-0.00580074069487655	-0.00285766012056023	0.011459587679491	-0.0079431631471719	0.00831377181373386	0.0308030751236509	0.0143035905351601	-0.0151560132294108	0.00626797190606656	-0.000761858087421089
hsa-miR-4767	-0.0166950943592513	-0.0025162812048988	-0.00622915780757342	0.0219885172437276	0.00864375887810639	0.0230627550901661	0.00332513751230859	-0.0184737215406523	0.0330482772423084	0.00482490494092541	-0.0123219949756166	0.00922861025908664	-0.0462183032540762	0.0182028462927226	0.0206386802467321	0.031905433965053	-0.00763108961597465	0.0164005736029909	0.000828948321791869	0.0161642976498083	0.0126894353638431	-0.0369760983366497	0.00432427723467784	0.017083942150499	0.0160321219403591	-0.0183729678437263	-0.0257205111396884	0.0224567754138107	-0.00340211109360621	0.00239550584825795
hsa-miR-6824-5p	-0.0172788356914975	-0.0139359165437086	-0.0301470456831337	-0.00930139706000967	-0.0112826251241161	0.0139863859429229	0.000758028720127214	0.0293849177174997	-0.00420502518032034	0.0030958487236548	-0.00456575661330628	-0.0309192401636216	0.00509010039461927	-0.00935537087066788	-0.0492495425293095	0.0050806054749277	-0.0013049939320067	-0.00898892459710505	0.0116807570205534	-0.0108267436204037	0.043896227008701	-0.00990475397773193	0.00356379489753106	-0.000507490941940297	-0.027299712715028	-0.0187212549412497	-0.0121202933808945	0.00929088704750644	-0.0163323393957731	-0.00293537835744648
hsa-miR-4665-5p	-0.0138554787756954	0.0139648725853441	-0.00851596856248685	-0.00395957442320287	-0.0166253581007107	0.0194648487881704	-0.0234968665960028	0.0214996927225906	0.0323800337745177	0.00850987283738799	-0.0124961551557325	0.000407051027978585	-0.0301910769634587	0.0406510489338843	-0.00706996538348648	-0.0375322508547366	-0.0412979019308905	-0.000855236218502133	0.00236172136684006	-0.0143556234120872	-0.00226163430833725	0.0163507018841548	-0.00731562304902196	-0.00412798615549835	0.0071717208747358	0.0378887956510241	-0.0109421614781233	-0.0116668012292288	-0.00607495791868413	0.00509598833025244
hsa-miR-6720-3p	-0.0161595005352477	-0.00588099393212189	-0.0182117519566399	-0.0195740807214725	-0.00742829984946041	0.0185063505363032	-0.0292421357561863	-0.0174475548092505	0.0176171881002311	-0.0336151855126034	0.0224037803124926	0.0104451531939721	0.00788827170568383	-0.0309754627864599	0.0316843852247597	-0.026577124939748	-0.0201080941986904	0.0116679781051217	0.00540977547672452	0.00124310605274748	0.00702187792388284	-4.75306339303064e-05	-0.00748424665680785	0.00240342601128551	-0.0215670022643115	-0.0184819114824159	-0.0161697929268469	0.0259559777491468	0.00408433458487167	0.00221404343567084
hsa-miR-6784-3p	-0.0221887360341024	-0.0073802665455174	0.00280283912500487	-0.0017433899379245	-0.0250059801175999	-0.0242848267857001	-0.00417967791744084	8.28849180980315e-05	0.00314145312862866	0.00469619060899235	0.00641119104486043	0.0289563820776963	-0.00159609984499322	0.00179130665616818	0.0228239494206886	0.0141617072208427	-0.00720062420811054	0.018025876762459	-0.00305716156638192	0.0291674054058704	-0.000358943868091002	-0.0447783765732438	-0.0250948676755653	-0.00273356992634986	0.000699603740128864	-0.030538636518993	-0.00112615703076961	0.0225356120289626	0.0474488317389803	-0.00536993148819159
ABCC5	0.0196771861761519	-0.0221462194637629	-0.0124424115327717	-0.00157047801354724	0.0113091376038932	0.0164184971169224	0.0258288161997867	0.0358866790693	0.000395984244986543	-0.00325531917142107	0.0305364067604344	-0.00133312785050316	0.0237976457856252	0.0161338276769226	0.0140921984868878	-0.00026781527002062	-0.0175515146909067	0.0034090359029602	-0.00486645693390331	0.00456533045741293	-0.0160878825454528	-0.0106882634047077	-0.011572628728203	0.0120962573449271	0.0136308724839727	-0.00319210549608027	-0.00476686259671956	-0.00113044756141227	0.0068189130093941	-0.00214372588479672
WASHC2A	0.0199431184350602	-0.0391764960700762	-0.0125982321495377	-4.26037529948254e-05	-0.0162158752958373	-0.025419840693234	7.69390964487137e-05	0.0206005815512772	0.0192553222936059	-0.00496975828590564	0.00633512194774956	0.0132428553144898	0.000136384394071513	0.00271333736090146	0.00976465095372053	0.011953903759401	-0.00905343866244871	-0.0104694064422237	-0.00578592781284915	-0.00885446454224512	-0.00261890397594075	-0.00602159100276528	-0.0242667317696221	0.00208321536873967	0.0112465649260541	-0.00344624857802722	0.00194126400042224	0.00272094709286958	-0.00539380816518947	-0.00477667289059427
hsa-miR-6836-5p	-0.0196819840526878	0.00881038436841501	-0.00545030253009501	0.0247170406145693	-0.00135122902339442	0.0205073534655926	0.00376686734161165	-0.0170140788746361	0.0238982464464659	0.0157430302640194	-0.0128842240465983	0.01286234792921	0.019085308585025	0.0339393454356677	-0.00763433520781135	0.0266959420390497	0.00937417757260967	0.0147013623663592	0.00512283320583746	0.022588397710505	0.0242628609219532	0.0220180366380753	0.0136298773198091	0.000720738555757742	-0.0185669014477396	0.0273271351818086	0.029720282544668	-0.000937170650407194	0.00966519795727844	0.00238269433634363
hsa-miR-6746-3p	-0.0161606176301203	0.00871691652602288	-0.0312910888140174	0.0260495186400795	-0.000389806527319616	-0.00530559546492786	-0.0390843175658801	0.0260616824979391	0.0249190199524002	0.0023412737261855	-0.00313932793542124	0.00130266096966232	-0.0138734293429634	0.00933701920763952	-0.00358983506327373	-0.0234965885144049	0.0194899223908952	0.00888433456934741	-0.00736023573948144	0.0198106521773814	-0.00537725002490534	-0.0326873244713994	0.0280410624093841	-0.0309010825013818	-0.0103469866509307	-0.0266984045783719	-0.00334029819739808	0.00684396424011647	0.000630467072285113	0.00366460923172763
hsa-miR-411-3p	-0.0207358994836578	-0.0149072028440219	0.0362013290396258	0.00983512380215828	-0.0100977367055749	0.026695203105622	-0.0106132647049522	-0.00999773080778414	0.0113456106144405	0.000673135166463317	0.00607383790295028	-0.0137102282283611	-0.0174655356629764	-0.00808419785312534	0.00545589678613464	0.00566291541771965	0.00753363918126168	0.00972707545057427	0.0212165137815782	0.0096426398540667	-0.0164180782835193	0.0223789674046763	-0.0121657264713883	-0.00173156677611816	0.0428992757190282	-0.00495224796736571	-0.00825437973231871	-0.0201234757998308	-0.015111778739829	0.00560573263943411
hsa-miR-548e-3p	-0.017055225723558	-0.013833127150498	-0.0143756808869426	0.0227923329046968	-0.0314852415183078	0.0317631947924435	-0.00758108107950016	-0.00285336416545277	-0.0144594933498047	0.0160554026768887	-0.00144623467897602	0.0020454839410115	0.0214368722668361	-0.0358217567108719	-0.0199280080659563	-0.0254236064991227	-0.0137267395916398	-8.22887588646177e-05	0.0036601735236936	-0.0164434219997431	0.00326209787898397	0.0177180327676596	0.00902907934173295	-0.0041376425060395	-0.0222314669990372	0.0327763843656262	-0.00396113742903533	-0.00195335285254746	0.0156170226502632	-0.00491636585331209
CA5A	0.0159850154090451	0.0228299813740202	0.00446662759694759	0.0279100561653262	0.00051669704325791	0.00290734965823474	-0.0118890150485119	-0.019789136321961	-0.0472934549822695	-0.00789427056888135	0.00541997651554283	-0.0263064973143315	-0.0135504614775546	0.00828883510768541	-0.00528620802852689	-0.0244866446970093	0.0221302622889796	0.0179852394277502	0.0206019287633976	-0.0107117145921865	-0.00426430454234281	-0.020181243616975	-0.0198056506453523	0.0318199721178648	0.00889787819147868	-0.00467171896319263	-0.0130945728984347	-0.00729706232935602	0.00452835856400758	0.00406370714116455
hsa-miR-6779-5p	-0.0226488379623804	-0.0152846978008178	-0.0148740517081103	-0.0266100548785907	-0.00345066371533507	0.00668824844187542	0.00959904027934318	-0.0207988666551684	0.00944298905248711	-0.00307681578879794	-0.00634598028038298	-0.00323342201975793	0.0129593211662845	0.00415477969046506	-0.0138999856375755	0.01562970967943	0.0154450279894479	0.00575072388550357	0.00535896212430579	-0.0138471322296888	0.0413995542091684	0.00350488846953253	0.00906337326198607	-0.00725107203368588	-0.0304145774405892	0.00660921845457909	-0.00424928744673701	0.0053961574855664	0.017839350483718	-0.000875896683317816
hsa-miR-4657	-0.0219661506950218	-0.00331705380301008	0.0152366386991906	0.020021011645114	-0.0144948141432559	-0.0255931715284024	0.00793600590272847	0.0234125872483407	-0.0156697350131707	-0.00237512770151295	-0.0111579472184183	-0.00638997953137444	-0.016220911772876	0.00377443997674072	0.00830561556495849	0.0201180257881182	0.00937550943821728	-0.00542700247518635	-0.0133673815313262	0.0300156888116274	0.00833758179817457	-0.0100712281171422	-0.00620342988743427	0.0264138799488417	0.00865537568812252	-0.028402075924062	-0.0109194724880336	0.00417140152864737	0.0148339691271709	0.00333581602096631
hsa-miR-1306-5p	-0.0198585066431752	0.00359915731507357	-0.0129205799468536	-0.00195870570130684	-0.000535545421294835	-0.0116916438867561	0.0146596875242527	-0.0191772925475271	-0.00575853081843081	0.00101691422394094	0.0262816986667775	-0.0138303926640476	-0.030342055327683	-0.0235530460081108	-0.0181274674043293	0.00166979093708163	-0.046281080482826	0.00626227083128944	-0.0090054116137399	-0.00469267025477724	0.0171289642517203	-0.0018010127207405	0.00986436995350617	-0.00516204278622103	0.0179615857834335	-0.0306935625264099	0.00608926411555211	0.0262814046376128	0.0273125718251579	-0.000230806515368865
CLCA4	0.0154305282155859	0.0339270201894904	-0.0434034202267456	-0.00255817786280272	-0.0144757712723817	0.0121538976689242	-0.0199431003046762	-0.00146261066078902	0.0144140537684256	-0.00440156546451984	0.016745091572448	0.00301840686734985	0.00227090462453587	-0.0126152373548896	-0.00777850370803807	0.0056344814955627	-0.000304457221492786	0.0404881571679868	0.000459338968096124	-0.000465735013295198	0.00763586416111242	0.0132976998751121	0.00741742545655881	-0.00538321139581061	0.00528981097478105	0.00158784870270835	0.0152520564356376	-0.0166460380871236	-0.000763418630779929	0.00154515026938938
hsa-miR-4668-5p	-0.017481839042805	0.0217423422346847	0.00821323424104338	0.0251769675629496	-0.0235955731000824	-0.0178867359389118	0.0132929529744222	0.0153317174268373	0.0201248609393838	0.0103425850593494	0.0358986288689754	-0.00133537765291952	0.00762247352988152	0.0211732643852468	0.0122757327796538	0.0225102796650678	0.00427002463110774	0.0107146231200211	0.0273700946014007	-0.00121661813653819	-0.0015702432586161	-0.0136586252192959	-0.00243371379814384	-0.00844477257545305	-0.013652245850183	-0.00524507684511466	0.0253666299431677	0.0313393067769355	-0.00509753171226562	-0.00186715421292493
ENOSF1	0.00969806189179908	0.0603038663736842	0.0121784483742485	0.00657557143899568	-0.0194859206698536	-0.0118355381496459	-0.0152758566473043	-0.00583620213440122	0.00133063645952247	0.00158320093062043	-0.00339838995292539	0.00522225633754739	-0.00948602994781008	-0.0188570442590841	-0.00688454550186318	-0.00394784171410003	0.000668473868640156	0.0359958266980975	-0.0174881662076534	0.000282148417574244	-0.0121620817475002	0.00472067665192458	-0.00269191336512122	-0.00624330950730301	0.00184813958194507	0.0119756303542927	-0.00653666840910456	-0.00643624300301765	-0.00140604462399536	0.000500016283024791
hsa-miR-3940-3p	-0.0232434606523911	0.00263360507311829	-0.0123736304693213	0.00279176267975596	0.00801272939822543	-0.00445373723694622	0.0169450284338477	-0.00306890158087996	-0.0183305230217119	0.00402706933124151	0.0134032101957774	0.0177471582825762	0.000599647130904135	0.0268228244170799	-0.00576850775394075	-0.00523951276761678	-0.0343217043934376	0.00940356338094378	0.00619800612980273	-0.0163665358824798	-0.00119882455483934	-0.00638404885297802	0.00586327822768672	0.00211202968748329	-0.00540070291274432	-0.0427094484118278	0.00909103498918082	0.00206734474848141	-0.00226789409337311	0.00351705996515756
hsa-miR-199a-5p	-0.0155193262649065	0.00175690439675256	-0.0230348874719939	0.00343838743477861	-0.0187487607644012	0.00793820997310816	0.00421932840695888	-0.024820593695182	0.0268816023650093	0.00733946193209349	-0.034970582056884	0.0149737523746906	0.0182008654355567	0.0145217062521796	0.0184332485824193	-0.028048548027057	0.0202003697343084	0.0208994513543389	0.0287929114588123	-0.0176035868627027	0.0420045661116159	0.0225295889397574	-0.00118211556404165	0.00621353412604324	0.00658465605032986	0.00843096532229672	-0.0355691984831981	0.0155882947987214	0.00796776175929633	-0.00513339185098119
ST3GAL3	0.0124349790313579	0.0520102432052787	0.000913508906030012	0.0118611847155903	-0.0219977419933719	-0.00522374069795101	-0.0126410557078779	0.00155856927320332	-0.0128083330653403	0.0110325789897915	-0.0233912481413164	0.00491750912843341	-0.0103836153428359	-0.016200775828104	-0.0150671482527816	0.00368725437089992	-0.00423890218433649	0.0392380991450701	-0.0174962681615414	-0.00545081621518339	-0.0130430863398836	0.00452153159572658	-0.0152464183598171	0.00031493930698902	-0.00202248465384591	0.00120989208662412	-0.00318142717374545	-0.0212638856080615	0.0102123034249378	0.00662728585168862
hsa-let-7a-3p	-0.0228395010228435	-0.0106826485055278	-0.0108795726289899	-0.000817076964980473	0.00778272873380595	-0.00815331032375997	-0.000812977160371141	0.0137869539017971	0.000555183361157428	-0.0145816290266459	0.00670583202752598	0.0265155758923348	0.000154187298136174	-0.00377449457654021	-0.0360302339552735	-0.00499818052410182	0.0174540096501275	0.000989697862722275	0.0259381595084378	-0.000167646859843506	-0.0168432286042758	-0.0159554278443007	0.00919915477833807	-0.0123828734173085	-0.0272924090003621	-0.0142110392631332	0.018622311482783	0.0114228619726998	-0.0144386495477157	-0.000337943168661115
hsa-miR-19a-3p	-0.016465629223269	0.000295152287398092	-0.0080925373411401	0.0198782799036791	-0.00395598291945315	0.00979898373167606	-0.0211114893201297	-0.0219251216716337	0.0389153792689027	-0.00744530654265609	0.0301697066593581	-0.0295069241361758	0.00169261775025396	-0.00158200754656679	-0.0250263696739709	-0.0128212422476858	-0.0279389097282681	-0.0146746338480658	0.00408180755169789	0.0221732404050816	-0.00554790645313513	-0.00712172296333317	0.0205016008719113	0.00615229839909081	0.0428474619103552	-0.00411572091939716	0.00594648834592291	0.00915841953992568	0.0278527394292253	0.000429085445584526
hsa-miR-6880-5p	-0.0187227746396939	0.00270964089812461	-0.0212550024807648	-0.0155904288092238	0.00197006732005156	0.0190747789601821	-0.005399062728087	-0.00913626138694278	0.0245694899383456	-0.0285017684860138	0.0107142018674535	0.0236381932227492	0.00504424642254772	-0.00292854855682281	-0.0347123142501077	-0.0173902786223177	-0.0193418487096228	-0.00276979018575997	-0.004620966644096	0.00729491484665869	-0.0183817496225917	-0.0326556546826281	0.00180082461473834	0.00985489679528795	-0.00024787737049583	0.048274778299608	0.0042528184971139	-0.0197535017692418	0.0108567256412379	0.00608304150694521
hsa-miR-3651	-0.0181471138928017	-0.00277755761930591	-0.022230178723085	0.0289538155041117	-0.00191005290998001	0.0144223191708525	0.00438076345481797	-0.0150242911610834	-0.0215765011438978	0.000124464915425237	-0.0397782107686761	-0.00103433550139257	0.0177971256004737	0.004167644353895	0.0138177059707746	0.0195690800518702	0.000840404194910702	-0.00514214975899114	-0.0138543583623888	0.00222974316154557	0.0347181034713823	-0.0260004888048863	-0.00318049659981366	0.0177700511246255	0.013246673600657	-0.00713303488637577	-0.0145513946803569	0.0363565201664863	0.038636489581724	0.000810680818079189
hsa-miR-6125	-0.00942045379545308	-0.0211480581100431	-0.0177258893942468	-0.0169268796319753	0.00477831901537819	0.0125615381735325	-0.0267138414780683	-0.0178049025733728	-0.00463603151285507	0.0464682261186858	0.00994778186829909	-0.038870010925363	-0.0175140411321051	0.00812423853487808	0.0189287250897735	0.0164336017698425	0.00255397409142221	-0.0102097039424384	-0.0129833966066661	0.00403986691245476	-0.00319742457259317	0.0676326229725331	-0.00147270083536096	-9.17629982594265e-05	-0.0122260838513118	-0.0307796667572846	0.0166124300468628	-0.0456812935899021	-0.0144784182717259	-0.00276083284974453
LCORL	-0.000341954439286024	0.0683568043888547	0.00287988356007799	-0.00671312411973393	-0.0048560862058713	-0.0178375745213781	0.00180433236166263	-0.0115685446924516	-0.0022417049796252	0.012661686015308	0.00553909278779832	-0.0142192259111569	-0.00394418107819078	-0.009291735435428	-0.00892963107974829	-0.00399703925183327	-0.00370669788219669	8.87233928218546e-05	-0.00618946745859692	-0.00167280620615387	-0.0138684914085264	0.0231901885316928	-0.00113531671707064	-0.0234826225446751	0.0173842548649019	0.00938540246531372	-0.013197571104223	-0.0252831789361078	0.0128915958041716	-0.00879243158053053
hsa-miR-6727-5p	-0.0231542629553116	-0.0110792624917681	-0.00904687544682966	-0.0159469683230064	0.0043160961429771	-0.00130051463200908	0.0128585080483896	-0.00818328164409769	-0.0163256368549919	0.00170839306911854	0.0044439798418984	-0.000389384651223339	0.00997163761515388	0.00345769922464889	-0.0145949421190136	0.0130373013774117	8.5125873698437e-05	0.0115084483653298	0.00994880940186661	-0.0329459207191802	0.0292813332492806	0.0401951213801278	-0.0236803432699414	-0.015660377697481	0.0125217485834883	0.0309314335402301	0.0054419622916314	-0.0121598100709704	-0.0280929204647703	0.0016979668795094
hsa-let-7i-3p	-0.0207725733484756	0.027728599337535	-0.0060545947169274	0.00414809936652714	-0.0060516845737751	0.00212819914410213	0.015897903995947	-0.000438515818203133	-0.016758843121386	-0.0048895552251259	-0.00350377703696204	0.0280821280518195	0.0119580881618514	0.00954890285408918	0.0113513318013084	-0.00928914529711623	-0.0329810841433766	0.0130021512329903	0.0143305433668593	-0.00802957435540197	-0.0124310742232622	-0.00428547886969939	0.0264337892283904	0.0149062665516561	-9.02928566373955e-05	-0.0358875489299231	0.00106764221553263	0.0280062894997966	0.0134482714868155	0.00768619679731513
hsa-miR-1226-3p	-0.024538392500565	-0.00997393534062711	0.00797494489002698	0.0192251854442078	-0.0177833257032991	-0.00486129473030992	-0.00854167535857111	-0.000709601277938268	0.00780100522423429	-0.0014849111280026	-0.0007871600747057	0.00381629340438423	0.00676613734775172	0.00743950744565617	-0.0218837376321088	0.0143542861028135	0.0154766891599644	0.0130638279347253	0.0122221404665818	0.00227931739021726	0.000564058983068719	-0.00766061041109611	0.00564880069788112	-0.00801604031372071	0.0107042112146745	-0.0111836897213526	-0.00578867049847843	0.0327060523145645	0.00168927308085301	0.00147492525870295
SGSH	0.017491108595009	0.0076609532780533	0.00678919302950038	0.0313744581399738	-0.00684404030909355	0.0143695236044404	-0.0157256257145929	-0.0221975939270722	-0.0429809518910837	0.00309537329283166	-0.0232728554790012	0.00987047816317791	-8.00441193869262e-05	0.0182716901922237	0.0120784121881588	0.0181871471006136	-0.0143683142218989	0.0158068812767057	0.0104592274779672	0.00331177747498286	-0.0138584127919955	0.0122688438318703	-0.0135084893743825	0.0151736651543462	-0.027414228021073	-0.00399859639089861	-0.0116095594673729	0.0084701024961016	-0.00071720374231721	-0.00201713230172195
CUTALP	0.00779465389419172	0.0497017369779067	-0.00686600062629801	0.0114525339798887	0.0085692157554995	-0.0284868799663783	-0.0038270538972664	0.0166321059426688	0.0170310757308533	-0.0219206073180128	0.0143195409281173	0.013790434720076	-0.000642056686277071	-0.0300605524572776	0.0204013403281552	-0.0146426313219861	-0.0224117523266556	0.000621372655919006	-0.0109189897315691	0.007679659645612	-0.0196346376966203	0.00198881597386938	-0.0387727729098385	0.00665695938308845	0.00749488103132723	0.000901008888471926	0.00556685314003512	0.00290175849585561	0.0141226428314778	0.000435524297038569
hsa-miR-299-5p	-0.018994418623974	0.0161947338311788	-0.0104595255584041	-0.016010866140048	0.00299347278808528	0.00720815060519329	0.048970061135059	-0.00410576518051034	-0.00374660151047805	-0.0285339214566671	0.00158996087558915	-0.0115427790224208	1.83843824338962e-05	-0.00715839226217479	0.0234394640112826	0.0138679881079963	0.00659176297167712	0.0194562296516326	0.0105247525337675	-0.0128281747536406	0.000710116245498681	0.000338213937932852	-0.00577242611260181	0.0148769574612757	0.00653428345605763	0.00440010867399576	0.00682325845751171	0.0188303768947201	-0.0195203821807441	0.000989006109692043
hsa-miR-3614-5p	-0.0185713655176232	-0.00826360621005219	-0.000476692983537391	0.0249594012574067	-0.00779947065104599	0.00592917403342237	-0.00464343607040375	-0.00144625872734457	-0.0014162193223994	-0.00268279862201653	-0.0071250445034346	0.0418162551655716	0.00230808072635553	-0.00226592043689079	-0.0204796753715232	-0.0223175079193443	0.0367133198466499	-0.0196356878864759	0.0128952194496821	0.0136475028645388	0.0431116535075573	0.0242811913098061	-0.0164703928808922	0.0100369406815349	0.00839673690070817	0.004129876511504	-0.00539217075131884	-0.0168867116972289	0.0184578194435919	-0.00341530403727864
hsa-miR-144-5p	-0.0144825674313303	-0.0138260046394599	-0.00104014654680374	0.0101074005988728	0.0201837109449839	0.0207083975748991	0.0378679415657229	-0.0351194414004659	0.00955844570349648	0.0300537316912766	0.0232411689869775	-0.0171066568554288	0.0116344934873255	0.0154626785528833	-0.00716830777459913	-0.0108530733370329	0.0110431224253548	0.0110933332242217	-0.00360704791352872	0.0130923470086191	-0.0313247739413023	-0.0315569073293756	0.0079750240971546	0.0131086583464338	0.012768688994956	-0.0379154850401016	-0.00881552756974221	-0.0276371556750536	0.0208100895682509	-0.00693520378161854
hsa-miR-652-3p	-0.0177612223323025	-0.000899188696960367	0.00196602264008537	0.0191630221521553	0.00559819922061235	0.00871472937207353	0.0150075691455653	0.016713105249021	0.0139650874559092	0.00200536127855	-0.0102762558654122	0.0354268619845281	0.00548795935094174	-0.0217379256163675	0.0520470962495907	-0.00818387886025009	-0.020084961568681	0.015081292283017	-0.0100536084906074	0.0219555024071305	0.00168997745914962	-0.00424093378109533	-0.0119634089414259	-0.0129756522565254	0.0124520298753003	-0.000434607234110184	-0.0121194736456207	-0.0415309179699674	0.0102497031910607	-0.00905018573871884
hsa-miR-450a-2-3p	-0.0161339518674809	-0.000143895511137217	0.013231879872077	-0.0223501484051509	-0.0159210127046892	-0.00426574779519827	-0.0266302127249278	0.0156906476467613	0.0260095220529494	0.0116529566483131	0.00390555029539424	0.0179464415676701	-0.0461017897338469	-0.0109882723498699	-0.00695507752377179	0.0340651481699758	-0.013655927766629	-0.0173960099866169	0.0102770421995011	-0.0134502719492909	-0.00624794197096197	0.0158151331009798	-0.0097826319973072	0.00125217713453635	0.00805927660673516	0.0133773637921772	0.00902396990925462	0.00658317063488671	0.00255466181427312	0.00268926200518081
MAP3K6	0.00427397809149211	0.0233353514004842	-0.0491410067724853	-0.00523844757721186	0.0114491492730737	0.0245866750418758	0.0270616687260789	0.024744381741616	0.0307904330374746	-0.000884310013821179	0.0078844698734103	0.0207256952587568	0.00190776496607142	0.0149611224191638	-0.0057222467832262	0.0142707042323467	-0.0257074559012475	-0.0145787871304794	-0.0169396606865681	0.0412755833702135	0.00191302730371694	0.00381636395599141	-0.0107491819597277	0.00615262228755082	0.0040772546450319	-0.0175010462645692	0.00607696496063115	0.0109021501559366	0.000411219711856188	-0.00397520002027794
hsa-miR-940	-0.0203340911416522	-0.00656020442084185	-0.0264910102549479	0.00913154107735761	-0.0243759262897613	-0.00312333060914517	-0.0164618709476233	0.0196736658413028	0.002579458965988	-0.00632986321207201	0.0119911757853298	0.0173973745978429	-0.0186318627781918	0.00313559982293511	0.0153828454829509	-0.030631243031298	0.000867303836679633	0.00385205250809493	0.0127274745131215	0.0175437589329112	-0.00455885325843572	-0.00685252632044697	-0.00658781470059673	-0.0174025824321573	-0.00695342022420276	-0.0349763989129325	-0.00391828742103537	0.0142161210278127	0.00162255376068587	0.00198686808751779
hsa-miR-412-3p	-0.0114459802530205	-0.00475483721576319	-0.031513824243891	-0.0206357558998491	-0.00392211763152008	0.0161225374474875	0.014249035884865	-0.000772945377880459	-0.00339586719544995	-0.0460902000836089	0.0057092792982249	-0.00178858836183697	-0.0197633732354898	-0.042142676190625	0.0238766911851424	0.0119542779348606	0.0198617537450205	-0.00860450864059698	0.0130498629400958	-0.0259260101584617	0.0233658585418105	0.0338274334165399	0.00932516019588825	-0.0147903700672859	-0.00481660894844701	-0.00366189035613228	0.0123344497705459	-0.0031657197721214	0.00350073167036925	0.00235121203024075
NTM	0.0111114343142612	-0.0230964194279258	-0.0373156511998678	-0.00185944436948252	0.0317092492351873	-0.0143498196593022	0.0213121402925912	-0.0309519409381523	-0.029198397612846	0.00288507911289368	-0.00602461501315048	4.01957535100017e-05	-0.0104104239772561	-0.0143114184065564	0.0147036825078839	-0.0022718460106356	-0.00614700615840795	-0.0436992959400661	0.00864804559175091	0.00187164173021151	0.00915343990033957	-0.00780174625828688	-0.0208930325650846	0.0225036896356859	-0.00157366197302704	0.00837015805924136	0.0139188055735143	0.0037803243147296	-0.00447433520148831	0.0114416233460892
CLPX	0.0194357257390531	-0.0221381731534652	-0.0175290011806799	0.00238607865064244	-0.0297456091431885	-0.0151176261753306	-0.000371337496058794	-0.00630968705656828	0.0310503518767287	0.0118455670292574	-0.00456103771706123	0.0205361266527207	0.00636001038216471	-0.00197204283293624	-0.00740118081118783	0.00814709695504751	0.00531030589015925	-0.0212152231432961	0.0190817586194998	0.000401351256274159	0.014582029457108	-0.0202938834934858	-0.0218734175291557	0.0112642829587646	0.0199765456511298	-0.0153799184467468	0.0049637209007287	-0.00807123184879184	0.00612256592380589	-0.000195082369915701
hsa-miR-6729-5p	-0.0172717217835068	-0.00399250141323145	0.0045626830496862	0.00944733335495395	-0.000155236996587121	0.0036615132631044	-0.0123736175420801	-0.0237736323023517	0.0388929198715812	-0.014697610548117	0.0155168760649646	0.0375266040969557	0.00866756315584267	-0.00123207961764518	-0.0348294127619495	0.000632671327988606	0.0141993496876487	-0.0114627382720889	-0.0101211431789608	0.0131036384988446	-0.0390158751299447	0.00505570944130534	0.0129353481376262	0.000922036376317877	0.0146911002033156	-0.000882354539605024	0.00152878793039261	0.0118402346431703	0.0167872523251323	-0.00382912322754124
hsa-miR-4423-5p	-0.01905919022162	-0.00663380209906678	-0.00332957163328484	-0.000342747181304196	-0.0286348372207089	-0.0114485555045469	-0.0258722860207831	0.00954609233892266	-0.0141386755814418	-0.00736894903682188	0.0105546507073259	0.0484550778051479	-0.0123143647142936	-0.019775326587681	-0.00570622654232342	-0.00995539913487941	-0.00322083402548326	-0.0123423048623982	-0.0102458530549601	0.00349705836660711	-0.00667748154545222	-0.00101866070975867	-0.00725325850001364	-0.00946484497048802	0.00471945291156493	-0.00392640010818267	0.00162311324958604	0.0241053759961088	-0.023349659926412	0.00105624383867342
MARS1	0.0166970974012761	0.035382190668609	0.0194309189865436	0.00957492760454742	0.0162530862160489	-0.00129712076935237	-0.0192306404085481	0.0202399099704866	-0.00625632827225114	0.00948349223203359	0.017364655876627	-0.0210781003594895	-0.0242686189366769	-0.014278836375065	-0.00845353000987056	-0.00747306308366049	0.0133851214700386	0.0226186164729584	0.00416586618317272	-0.00309921498347992	-0.000272598584367971	-0.013453786066033	-0.0141356620909232	0.0230604233131755	-0.0116910501390953	0.0139612880830823	-0.000222150329981072	-0.00388537188205927	-0.0149336603242096	0.0116849741192276
KLHL32	0.000251543714885737	0.0645677189972663	-0.00236940578609181	-0.0112184714279321	-0.011815165352058	-0.00856643954604788	0.0171480648669753	0.00336195656166572	0.000940411561207427	0.0134502477556178	-0.00197283250019483	-0.0209465327818505	0.00181185309680396	0.0148660217262357	0.0121073930494857	-0.00948671048649746	0.00389326545265826	-0.00216623709038526	-0.00734971371438521	0.00300371626985042	-0.00458425667532847	0.00884289632046076	-0.0306395885929252	-0.0241627730930667	0.0130986169013158	-0.00690828552134599	-0.0129895913754685	-0.0219406206423158	0.0112755809743383	0.0131397019133638
hsa-miR-6793-5p	-0.0239120872861966	0.0129863524406199	-0.00509708678827301	-0.00706223256621133	0.015406565732501	-0.018298467455106	0.0214982475533991	0.00583050801145553	-0.00212292856722556	-0.000802845428951546	0.00540701484710359	0.00788660456778485	0.0159183772298149	0.00041030766767983	0.00398525131893631	-0.004000191388975	0.00577440907511672	0.0147128479913535	-0.00660652022600098	0.00284217946492413	0.00426462856318292	-0.0112674021290055	0.0197901582882378	0.00968624946320942	-0.00316497691643328	0.0471934657310948	0.00644870507242267	0.00121311033556349	0.0295473227070728	0.000410658026307872
hsa-miR-5088-5p	-0.0200044225075944	-0.00993353153219509	-0.0142073077905386	0.0201252097687946	0.00897635987596284	-0.0235598283899591	0.00523379428292365	0.0053126682332537	0.00288510211397824	0.00651530270743687	0.0360001331932509	-0.016310188825545	0.00206122552153977	-0.0195457908767424	0.0225965642537051	0.0121723433576046	-0.000910819096665168	0.0129476825025475	-0.00777878912086537	0.0205980062069635	0.00743878500110249	0.00111894313340484	-0.0178405085104249	0.0134861821192377	0.00779504681334549	-0.0376765684336615	-0.0175785652347797	-0.00861509574777348	-0.00306143883689148	0.00198113964852128
GRIN2C	0.0127145289737312	0.0328723532976826	-0.0365761368981453	-0.00356579181033203	0.0364865838587534	-0.0142765956195438	-0.0095566814555514	0.00480965187012113	-0.00600601833026205	0.00652383500588153	0.013560254983894	-0.00314835970541745	-0.00636273040955237	-0.0025899363887762	0.00567776139646236	0.00707079420116448	-0.00129760705405533	0.0149993581486688	-0.011817820544014	0.000945249965338169	-0.00679866821107887	0.00894842194005051	-0.064458652295208	0.0309102758778683	-0.0209261384807799	-0.0194615879162886	-0.0143500535635515	-0.0168856533189931	0.012500278274267	-0.0121877270487167
hsa-miR-6749-5p	-0.022659875177859	-0.0211350863693414	-0.0100284518152518	0.0196982653629161	0.00996683115600681	0.0129772762491835	0.00929514881480113	0.00859311198204713	-0.00333717789724254	0.0126569815329731	-0.0114532917298349	0.00629596413912272	-0.0154351334649624	0.00719687192941926	0.00827582723979116	-0.00663494158752634	0.00691198567797033	0.000993896023917789	0.0081189884648281	-0.0189168020804663	0.01535701203931	0.0189059347736225	-0.0165765430797978	0.00647882954755814	-0.00820526920100872	0.0108474608375706	-0.00304933845103737	0.0308035800472524	0.0118121738560079	0.00247379883573251
hsa-miR-6784-5p	-0.0125897864893476	0.0022147451920354	-0.0322043543504238	-0.0173251531221121	0.00855225066051732	0.0161761764412151	0.0264483856006673	-0.00408331290253874	-0.0194008050864434	-0.000871936529818611	-0.0377241188474031	-0.0144496650873133	-0.0315144032191755	-0.0166902370136441	-0.0232207903829503	-0.0228113460186704	-0.0120976598898228	-0.00368149028873259	0.00849450144908396	0.0123948679792003	0.0216309371582893	0.0368740237912598	0.00548204661405673	0.0160508872339763	0.0143891934007816	-0.0190251929152372	-0.00871451554775651	-0.00683261950964926	0.00753143760293633	0.000578479285507386
hsa-miR-1276	-0.0138108901717099	0.0118154021770059	-0.0089609600049298	0.0213375970967987	-0.00845002324117937	-0.0241585590324228	0.0104567130638869	-0.019160485301238	-0.018522089239894	-0.0312181579903112	0.0100224208052896	0.00794760432892756	-0.036146031035637	0.0180288063906306	0.0190738124445075	-0.0278916188638933	-0.0394949476059281	0.0125014938960707	0.00188758017650186	-0.0226224171058539	-0.0012010842782364	0.00214159217062152	-0.00930433805583423	-0.00310692513192293	-0.00823333893198303	0.00296322251412517	0.0110897366085519	0.0132642982207089	0.0161880903911451	-0.00225014266643799
hsa-miR-18a-3p	-0.0237432010672721	0.0118444610630066	-0.0179295127340687	-0.00857358573201702	-0.0144108414502261	-0.00889777166777558	0.00151377255747936	-0.00569850997224509	0.015636427375791	-0.0227937092428401	0.000206448774254812	-0.00399527691317196	-0.00204077229109038	-0.00404630979003758	0.00635148914490903	0.00297190590888074	-0.00772574950284741	-0.00493067097566287	0.0156492558145816	-0.00943820823775374	0.016705765690872	0.0116289197645896	0.0166750288515759	0.00626432810179882	-0.000527549126287455	0.0141413018789892	-0.0179276800721529	0.0130072937335397	0.0167825425558859	-0.00160080717489063
GUCD1	0.0147460170316964	0.0265614470607511	-0.0261672802941234	0.00727927777829262	0.00254493480303137	0.0242007845021339	-0.0352660074121381	0.015723733936639	-0.0242282014441938	5.55319650064522e-05	-0.0226271885212019	-9.27963412814827e-05	-0.0319839009585597	-0.00127492418372535	0.0139809083451621	0.0152547843045602	0.00056360516942312	-0.000579715878580242	-0.00543637928777034	-0.00863885584975945	-0.00451578716080778	-0.01557362438265	-0.00421893340214854	0.00473821435493908	-0.00173124077129506	0.00377438389120971	0.0032330030005766	-0.00908252360984452	0.0103727290903254	0.00281451619532382
LRRC41	0.0101380201358834	0.046951558371158	-0.00466051075571418	0.0103841837744507	-0.0114722568638976	-0.0203297674786996	-0.0179228516929206	0.0256061852559878	0.00369594226638942	-0.017693359686761	0.00736222448714116	-0.0306323991930913	0.0225412806529931	-0.0101073794954139	0.0107630530503856	0.0136877951920562	0.00513714578901121	0.0266917111868859	-0.0148569855707706	-0.00765010947281273	-0.00351364891335185	0.0127890355482445	-0.00536459437809757	-0.00514199635894842	-0.00484738149167827	0.00163831740791373	-0.0207857342871618	-0.00637529882300309	0.0220080583316146	0.00111412828276227
IGFL2	0.0113056792830121	0.0235475781771734	0.0528159917854483	0.00721216272078825	0.00143753623807942	0.00766398530078502	-0.00518137346060091	0.00630187468279287	-0.0198839168721379	-0.0118733681988199	-0.00221668106052093	-0.0216209228211542	-0.018651381209931	-0.0194445130928191	-0.00159303747310985	-0.0152781511448483	0.0211209209251206	0.0344078560816631	0.00370424678328514	-0.00769829854899	0.000827297820530876	-0.00949132661156323	-0.00158516723744103	0.015990088945672	0.00331110356000128	0.0126748773193077	0.00343121162096258	-0.000569256575402908	0.00823388074351882	0.00387459065602855
hsa-miR-296-5p	-0.0211515430833803	0.00741546938202856	-0.0218102824912099	0.0316794848322628	0.00747351743140997	0.00838581147630534	-0.0155281114200552	0.00780081116325676	0.0182519781174043	0.00187041627144088	0.000467631579101843	-0.00852942927933269	-0.0096040149068472	-0.00117750881696614	-0.00624533047094901	-0.0089263786668773	-0.00492397549975672	0.00652531603464956	4.90963925013315e-05	-0.0208585528801031	0.0327852857220843	0.0148196314898303	0.00960396623084935	-0.0161173627518216	0.0119170391432145	0.0109037765007469	0.00665956633610706	-0.00763315867508928	0.016337242277234	-0.00249885998063397
hsa-miR-585-3p	-0.017468226038378	0.000630802436971477	0.00733346961336692	-0.0125027075865871	-0.0448171622938545	-0.0146368967644602	0.00321993654543967	-0.00686294529906232	0.0256921453486307	-0.011178067893363	0.0189932510611236	-0.00932499840605754	-0.00155934468990761	-0.0167466244584897	-0.0188482113419149	0.0127913730404022	-0.00463731958241441	-0.0043827897050206	0.0062661190057097	-0.00663900710203287	-0.0150569752862459	-0.0311327230436773	-0.00652751749312332	-0.0217437970066464	-0.0362923807290511	0.00451801228478952	0.0354618056594461	0.0308667411250646	0.0549989824140272	-0.00329829328189298
SIMC1	0.0184596901713555	-0.0275366453926967	-0.00367795966645479	-0.00347413827000649	-0.0109945339337234	0.0120472523458504	-0.00295979738319817	-0.0114212237236426	0.0329936162077734	0.0245048192773175	0.00972093847243573	0.0255366045756475	-0.0120394763576201	0.00297887067946927	0.00680666616754321	-0.0121740231561242	0.00402594873189768	-0.0132768395321454	0.0129037110660232	-0.0177582420131711	-0.00441002100040192	-0.0105365342370163	-0.0177457148113882	0.0368021989559712	0.020300924549216	-0.0261542483425223	0.00106619831653796	-0.00135063670136934	0.00460646817477393	-0.000413113816974458
hsa-miR-6507-5p	-0.0155385984191933	-0.00990968563964888	0.0213702705452992	0.00889609910244675	-0.0348086258415841	0.00710777212710065	0.0025247170706635	0.0177233720535944	0.0174277858091083	0.00574516239023271	0.025335628081975	0.019318423126419	0.0199433207812828	-0.0194590400836082	-0.00450107857972557	-0.0198088745013707	-0.00352088549555995	-0.022388101752966	-0.0102287291517252	0.0109060448655742	-0.0268074075888573	0.0531572010421915	0.00724341142822319	0.0138105331790258	-0.0173258236422376	-0.00554659909547368	0.00124744462392534	-0.0133844704768727	0.0105249367270514	0.00486641288053574
PTGR1	0.0122693254418119	0.0436194138691811	-0.0269818032980729	-0.0010520942166357	0.00189283716515012	-0.0147548132538733	-0.0066273679637464	-0.00490820819581697	-0.0181033318500647	0.0356960629583985	0.00343343999784321	-0.00752922054429386	-0.00685493930764618	0.0298521130756877	0.000723808074734048	0.00611729547349563	-0.00275176472576953	0.00583400405176683	-0.00257303992943944	-0.00379894426614514	-0.0107612574134262	0.0137353088821293	-0.0251053670956708	-0.00441478216879064	-0.0210643053111931	0.0056538431581234	-0.00888390218476258	0.0036268372577669	0.00553661864067146	0.00442675735442354
RB1CC1	0.0153516514404572	0.0297402731071621	0.0135055128546175	0.00414864467177148	0.013139235410995	0.00683544238521075	-0.00665680119224735	0.00248577483474096	0.0245891702385978	-0.00866570243059668	0.0188488217961675	-0.0413804638050114	-0.00305024683829444	-0.00884721293055491	0.0122569467064377	0.0100322470689635	0.0340445734507084	0.025200989132243	0.0168042315535235	-0.0177730488282293	-0.00185272809709391	-0.0109871786701422	0.014681320668491	0.00761893396577108	0.0153823532761163	0.00825134493481018	0.0115108768389064	0.0197365694313677	-0.0135789035088718	0.00579045696224515
hsa-miR-10526-3p	-0.00919017660043839	0.0146187567291358	-0.0140538804527159	-0.0333720512679396	-0.0103199633103628	-0.00557689690907001	-0.00630063395398053	0.00301181772440839	0.00598296566022764	0.0408568227507599	0.0145441661881766	-0.0138862009297602	0.0114773572761375	-0.0179840113054435	0.00976593647458065	-0.0368962280775566	-0.0435445180689341	0.0100787428682021	0.0236331825124474	-0.024026133797653	-0.021327526975129	-0.0403730827307456	0.00206577300556286	-0.00337809171479378	0.0233078942569212	-0.023232194960085	-0.000698558137038291	0.0154246180632884	-0.00184492183286011	-0.00469749078197203
ITGA2	0.00854170869815125	0.0485609014420103	-0.0137884099267406	0.0158237252169327	0.00739215828146751	-0.00296796488923006	0.0224536372787789	-0.0101687660911719	-0.0231898080605951	0.0213571495915108	0.00994492451026532	0.00727116937609108	3.33160451901462e-05	0.0303328584909875	0.00800716569719366	-0.0165378966023421	0.000205151995828863	-0.0379299520487061	0.0127084825621794	-0.00507405453267391	-0.0098764949972897	-0.00897006586120323	0.00876353086601398	-0.00367056664491523	0.00629224274751239	0.00375934236301469	-0.00188322510695975	0.00553787212204555	-0.0103438379870404	0.00490031937569177
hsa-miR-10523-5p	-0.0130968990214613	0.00374265568496472	-0.00982868807681011	-0.0248833061223367	0.0134768173589068	-0.0320763257104095	-0.010445462831278	0.034667316438458	0.0234357573155106	-0.0357785998192832	-0.0138530103021215	0.00050640691209628	-0.0025787022899151	-0.0200081519294924	-0.0122928434210704	-0.00554146624840854	-0.0211335626785771	0.00303315533882418	0.0233266365364407	-0.0275920913167881	0.0124372428779114	-0.0285403125373546	-0.00551862089991133	-0.00507589437205616	0.0254274541935037	0.0265617363105492	0.0135132515184925	-0.027281488701348	0.00173401002154589	0.00261770359006247
hsa-miR-3620-5p	-0.0175480663189799	-0.0245629520757397	0.00375212583181761	0.0109349593875904	0.00192380994719646	0.0161940179265945	0.0202135313487191	-0.00311828396192652	0.00527684375850515	0.00351455976765246	0.014879336128041	0.0201821453397944	0.0182057369266311	0.0284747174377627	-0.030159040329689	-0.00289322348239391	0.0397201712527603	0.000766241067957861	-0.00134158478994811	0.00191631949669858	0.00473430142324755	-0.00112189341399649	-0.0169021757957164	-0.00677817507091878	-0.00508369796206742	-0.021597681376685	0.00683232986216146	0.00354525006840052	0.000914764090234362	-0.00105149783912419
NUP210P1	0.0232391673099628	-0.0190468150348254	0.000379941625926262	0.00941380729018357	-0.00320705757462822	-0.00205056777036923	0.0115309273645951	0.00215654889245586	0.0126665068140351	-0.00122977230888784	0.0118669569983895	-0.00284377933617024	0.00459864638932612	0.0103368457531652	-0.00103685407208818	-0.0137412502625504	-0.0271400320401559	-0.00915215013059057	-0.00779816070018035	-0.0139556893987123	-0.0136783923357629	-0.0124888486271597	-0.0106005588072767	0.0337051032403328	0.00281933703227368	-0.00102714411463112	0.0194125418093639	0.00606303480773397	0.00505317989392804	0.0035886990172981
DOCK2	0.0131376251741326	0.00491643616647516	-0.0531796277370321	-0.00199636310247167	0.0281110593306528	-0.00606465787648462	0.00378818279631767	-0.00493389166607799	-0.0131648297522774	-0.00313970353200908	0.00166998828344207	-0.00313218077695476	0.00362344675115266	0.00911317895138109	0.00942108594152747	0.000861484161090455	-0.000538207420554507	-0.0581029612359275	0.00425301495667088	0.0110770351436136	-0.00231124332916417	0.00253153553951999	-0.0220196272759699	0.00376676676448781	0.00208484586204275	-0.00688563881382958	0.00704676130356035	-0.00470665503796212	-0.0059787727248342	-0.000786980573101233
hsa-miR-542-3p	-0.0199771635845606	0.0120894965979129	-0.0235459252491162	0.00315316612295443	0.00431531556282444	0.0217588533125762	0.00402778333587554	-0.0156165930376009	0.00502620919921354	0.000876116881547773	-0.00154076825204914	0.0304865093851471	0.0161153476072428	-0.0127511568173243	-0.00164541783992307	0.00039846666983516	0.0106585918711471	-0.0159696865446482	-0.0246092516325917	-0.00502127078428895	-0.0376296897088695	-0.0080670525062748	0.0233670913669453	-0.0187245397317664	0.0158021073436076	0.0178670197895284	-0.00928081432173177	0.0243584108068436	0.0038104279300402	0.00559445343495153
hsa-miR-4768-5p	-0.019579353101418	-0.00327903325225884	0.00182108619512733	0.0172028888770406	0.0265679263132783	-0.025127546504295	0.00871385945389838	-0.00411028021779361	-0.0157528355696719	0.0113234036732523	-0.000669699671151409	-0.00782027942541041	-0.0288141457108837	-0.0132866038418091	-0.0136916580146541	0.0137899476753568	-0.00698923475890333	0.0293446070629725	0.0177304050660786	0.0025729811790783	0.0167080080384736	0.019824428913486	0.00554703641497834	-0.016723353854059	-0.000476049017811192	-0.0326053635593452	-0.00996793602718187	-0.0196401535370137	0.0116119481734233	-0.00360933807802191
hsa-miR-3064-5p	-0.0171803761182234	-0.00890882840356278	0.00692725505495399	-0.00711120374166641	-0.0161068430883753	-0.00725265816751076	0.00622611962762796	0.0117221126985289	-0.0173816477730649	-0.0332732262312503	0.0323807386505544	-0.0103638798834258	-0.0290386927595729	-0.00394037463956104	0.0137523697031839	0.0111643146203162	0.0105159981082167	0.00703446540926122	0.0268923922373595	-0.00963448425862017	0.0392182754293592	0.030220835029994	-0.0133587539498625	0.0210856643401838	0.00681982707182077	-0.00133713788356553	-0.00822027490046598	-0.0110214044205191	0.0313908523047414	0.00344931270664555
hsa-miR-548s	-0.0162266494713952	0.00829801538484188	0.00805744127296231	0.0220177187043215	-0.0202106756411555	-0.00974853358994459	0.0283277952830971	0.0252116152649358	-0.00477392455372682	0.000253335572634214	0.0344204938144357	0.0235790169121106	-0.0219233972927262	-0.00224887090360754	-0.0233914321143591	-0.0136432741543527	-0.00539452001155833	-0.00934426008022177	-0.0031909185644148	-0.0201357411034051	-0.0105833188679647	-0.014347987359488	0.0107746343480608	0.0101316251521299	0.0137633232571819	0.0308723550543716	0.00642996907501498	-0.0283592954468878	-0.0120564102345781	0.00085168498367098
hsa-miR-5001-5p	-0.015784512477514	0.0043568570546291	0.000189862924402608	-0.0113738053288971	0.0118166183923762	-0.0148261561908698	-0.0367608463083805	-0.00439397048174977	0.0252870437877925	0.0201660761745607	0.0163610011309019	0.00138280562940322	0.0189106460375029	-0.0217043781738628	0.032770800573882	0.0045341392390349	-0.0302305113133072	0.0124743532929624	-0.0188346616714295	-0.025474286042145	0.00652710373134952	0.0131865931093842	-0.00710679740988842	0.0177932473230349	-0.0047321225246781	0.00831204979547855	0.0314065443408602	-0.00851265090400555	0.0364266279022865	-0.00483658328890068
hsa-miR-7111-5p	-0.0154341268627633	0.0106554805965713	-0.00323888423094867	-0.00285426902820276	-0.0251504719236352	-0.0144958492588382	0.000352479147651876	0.0268749707292344	-0.00588967089660994	0.0176700795093972	0.0213735947037885	0.0194238319783962	0.0195258865316723	-0.0442008030407145	-0.000948079024169792	-0.0148328406372373	-0.0272007893555982	-0.0123713110434492	-0.00730676207117131	-0.0162232159004546	-0.000868788412836691	-0.0215116367014488	0.000781524674937849	-0.0139292574408743	-0.0379888601951924	-0.0219962408784577	-0.0321481587267931	0.0034616607909131	0.0142712562304909	-0.000308354108075154
hsa-miR-4706	-0.00961305638103083	-0.0165092775435791	0.0125490169404691	-0.0190981232997022	-0.0248696124077907	-0.0137524326520867	-0.00125564197382152	-0.016309877628401	0.0130928583532877	-0.029689779606695	-0.0414236022501282	-0.0351070254015874	0.00748348528577293	-0.0169126510309809	-0.0111920192711306	0.0369117527585419	0.00747263969662218	-0.0101626052297704	-0.00265250849431794	-0.0010628023098365	-0.00301375292221885	0.0378453753319364	-0.00102427681000667	0.009970037268654	0.00781270121493514	0.00479526569651209	0.00470030696397995	0.00675210238958475	0.0422711531047213	-0.00337254247306345
hsa-miR-891a-5p	-0.00929120127725056	0.0013147691078752	0.0140024482249347	0.0127788426980136	0.00626931183766324	-0.0122741512011145	0.022653392084063	0.0319502354179247	-0.0318602467725928	0.0196959405778476	0.0293530298951768	0.00901028677640398	-0.0507339137510836	0.00241928910156943	-0.0144400361902263	0.0167656066522319	-0.0286629111527447	-0.0112567134545078	-0.0298970793402591	-0.000479732127212406	0.00164496492744327	-0.0156816950725714	-0.0015390147771853	-0.00974326241871006	-0.000903761081174335	-0.0278914802769031	0.00721945786344879	0.0160739423692885	0.0131258495962556	0.00125014688691997
hsa-miR-770-5p	-0.0134207754601024	0.00667692696117872	-0.0172528162558153	-0.00176728142786957	-0.00389984128728542	0.030908630121521	-0.0380742856379851	0.0100998635626814	0.0287686192906521	0.0268242907860028	0.0121357354612649	0.0246058109040001	0.0107213117508729	-0.0227500813921892	0.0270157994082159	0.0115683317996301	-0.00507045986604557	-0.00352183791966652	0.0215978607577305	0.0178308473906962	0.00974538959655596	0.0149724302403945	0.00397034468765069	0.0103324242019082	-0.0111386661745806	0.0156881838523883	0.00930432974939286	0.0368955743938393	0.0106589464292923	-0.00185798710964683
hsa-miR-6810-5p	-0.0144635014063525	-0.0225600726696404	0.00529438933579585	-0.0297784337243007	-0.0316360793853965	0.0237678379667907	-0.000465828830093977	-0.00861569923962178	0.0140370479810729	0.000599494795773162	0.0107088443038355	-0.0254790046084835	-0.0122452850302915	-0.00255280685721399	-0.0226225240126213	-0.00014612242781029	-0.00459018288539538	-0.0218994476975642	0.0170230191900092	-0.0106680505855828	0.0405446944153495	-0.0201923820775256	-0.0216622981258716	0.00261467816830277	0.00578293987390936	0.0238734145146831	0.0166835682152654	-0.00217978436749004	0.00535831576814145	0.00313017688628848
hsa-miR-4658	-0.0158027580952071	0.0020220875014825	0.00525866442070664	0.0173150786022248	-0.0140612090919102	-0.0256213779782686	0.0128292488921859	-0.00743060656881371	-0.0179951840884866	0.0235462826533017	0.0353080355283895	0.0262746614636854	-0.0208767744452591	-0.024361431256075	-0.0161368575920824	-0.00453131947866453	-0.0152590828176454	-0.00845869676800845	-0.00677301113639697	-0.0182902881802827	-2.92653458986032e-05	-0.0312773046362084	-0.00156662769663728	-0.00551843257681648	0.0198661082021631	-0.0195493640922415	-0.0192772264255929	-0.0130326849317284	0.0209752438895831	0.00432064313953103
hsa-miR-31-3p	-0.0222725996651303	0.0134077812553804	0.00466043002604153	0.00698488374003321	-0.00691149660447627	0.00281932105505607	0.013102380308247	0.00515988528359578	-0.0120047091441508	0.00644051644367336	-0.000942426153381353	0.00593948117069806	0.0113248343632977	0.0350515600830305	-0.000221536039557479	-0.00291946059602455	0.0168741075939538	0.00935364924457657	-0.0141262632677646	0.00721333247919813	-0.0197025171621652	0.00412526205421761	0.0138513912830325	0.028268655892484	0.00495416410278488	-0.0380032377953836	-0.00703049453982717	0.00629251474554571	0.0246401305130005	0.00545338860575424
CASTOR3	0.0128781975645731	0.0444418108760538	0.00386326912198156	0.00752289815967253	-0.0137094934067123	0.00171492934567024	0.0127319706933425	0.0160961054667024	0.00910723930474719	-0.00635975907703863	0.00733766497753082	-0.0311877039612764	-0.00660316515779308	-0.0290034728445369	-0.0254074264521549	-0.0149103777005711	-0.00708790045694109	0.0181143194113067	-0.00547888343045052	0.0110480934792516	-0.00246167563966768	0.000355747371941668	-0.00675765316193205	0.00470674654069438	-0.00953583178324651	0.0091741071008423	-0.0062668854991762	-0.0174197195651013	0.00577291974336019	-0.000343770972900168
DCAF4	0.00734022845239659	0.0300978274561485	-0.0321807734261079	0.00905911877298552	-0.0245006311214274	0.0284994723222597	-0.0211406981971325	-0.00593173181931047	-0.0110498802456501	-0.00628335352703243	-0.00159838767077793	0.0274688613377913	-0.0186977467307161	-0.013819945484918	-0.00157846443857178	0.0171955960294194	0.0163374841118927	0.0416332344899921	-0.00145053923971163	-0.0157518393867186	0.00176630272556431	0.00500019284346602	0.0485576337176938	-0.0128447418542239	0.0087999851768064	-0.011561153306545	0.00210873265134094	0.00445057945789086	0.000191133811220236	-0.00234711992043866
hsa-miR-190a-5p	-0.0123840518221691	-0.0125424917609711	0.00903773714817341	-0.0197011060135758	-0.00781263481857579	0.0440675221560104	0.0336227550534389	-0.00577866004361117	-0.0146060949316205	-0.00420436464691792	-0.0384595978408295	0.0165149797198911	0.0057739469970661	-0.000497265884758749	-0.0126770456921679	0.00953697605364212	-0.00877709126565119	-0.00579268183229475	0.00230873264622814	0.0126743070936281	-0.0346159538535502	-0.0285343607957023	-0.00549944228673505	0.0131140897529121	0.000893650593724281	-0.0369128921626746	-0.0121289275531245	-0.00776599885421565	-0.0117284352920018	0.000516534256385327
hsa-miR-323b-3p	-0.0215025769502	0.000903109250837688	-0.0115711484291753	0.00945631097997751	-0.0197103162846583	0.0190465246880407	0.00242590106252884	-0.00978304036746106	0.00143652878390289	-0.00313196848893069	0.00441604046373067	0.0263681211688032	-0.0125018582858713	-0.00468174839491798	0.00198696813520799	0.026353246518446	0.00394115858068177	0.00109386897938671	0.0302936413701856	0.00691761477811191	0.0241667636010115	-0.00952861654339564	-0.00452376882133676	0.00442126738771018	0.00948098024719569	0.0010859792430836	0.0220023347042874	0.0114057315061144	0.00198012005908899	0.00134659549158038
hsa-miR-627-5p	-0.0155441478421275	-0.01479901575704	-0.0232032107174293	0.019808988988959	-0.0232088587070963	0.0033732879330754	0.00885716378434316	-0.0103697089558147	-0.00824851065556339	0.0180132409653369	-0.00797809514810079	0.0249634561235164	0.0113551814593785	0.0266428072448363	-0.0118748267945871	-0.0051963479759485	0.0311250431702734	-0.0212827548302214	-0.00281083848023114	0.0180189558899765	-0.0355345544356726	-0.0275112484914669	-0.0103250190559022	-0.00248380214003821	-0.00367741400436123	0.00290288646835103	0.00656050993787116	0.00835514592016307	-0.0033454700481156	0.000392205397731557
hsa-miR-1294	-0.0139222220068872	-0.00549559530416813	-0.00640011395606977	-0.0277955545312674	0.0116090794474776	-0.0377440203989795	-0.00396817204921329	-0.0106557116696226	0.0200629811016763	0.0262204892806291	0.0189823066333864	0.0281893398565174	-0.0166738698159972	0.0162008368607477	0.0185697919895688	-0.0127888135876624	0.00562252299606876	0.0122787372357032	0.00120587516650899	-0.0126682446451204	0.033482458760042	-0.000254652849759894	-0.0164124499456905	0.0104839667407838	0.0123841499308303	-0.0348947758690384	0.00925707507192357	-0.00633687970459063	0.0056684963754991	9.64013090494695e-05
hsa-miR-4688	-0.0158328073181503	-0.00836819083536725	0.0105971605746374	0.0151530811756204	-0.0131422971579002	-0.0062265245969108	0.0158567359528535	0.00582896818142414	-0.0180307264931111	-0.0222454446218688	-0.00807504633136724	0.0382689079125262	-0.0363873991745077	0.0170668471902266	-0.0218358088768432	-0.015847115923929	-0.00848397778789866	-0.0220089360860314	-0.0125835536381317	-0.0108249930512492	0.0219936161282403	-0.000819163447512658	-0.00636109764147445	0.0115923597719666	0.015696593966967	-0.00305655182297925	-0.000978092141523665	0.0271053007751645	0.0057308444876443	-0.000292826831564596
hsa-miR-129-2-3p	-0.0149893320871342	-0.0151810085632488	-0.025542637261433	-0.00599957375605962	-0.0127268507913307	-0.00368585510662225	0.00473024397157626	-0.0340872151505747	0.00274095368836715	0.0360006004022103	0.00646021298041167	-0.0351468084888857	0.00550964500535769	0.00562266401532718	0.0175561403060259	0.00397383818573121	0.0045245672432368	-0.00866483583819117	0.000807829527868793	-0.00902689624300297	0.0345458428801057	0.0246086367995758	-0.00614576890864983	0.00082246823172164	0.00338302188190999	-0.000121255037849502	0.0241094897381058	0.00367393374625472	0.00678470112600014	0.000466405612400305
PDE4DIPP2	0.0174870314459576	-0.00666528792724211	-0.0124998287083965	0.00467384575239787	0.0432370839797558	-0.0112955194307493	-0.00930679298466115	0.0283642865345819	-0.00817266910571473	0.00641123001300874	0.0102405222704722	-0.00984182094230867	0.00446109738495307	-0.000501265299300186	0.00210894750047839	-0.0125915858067067	-0.00717221353552346	-0.0320939767476615	0.0256682633846886	-0.011604285751327	0.0215680152510202	-0.0213836706750241	0.0152476339097188	0.00723959712629784	0.00897328998713075	-0.00654625623241716	0.0157614503167004	0.0229534591041513	-0.0155512249442462	-0.00551629765252028
hsa-miR-7976	-0.0220652582038955	0.00246082297402767	-0.0217686807934446	0.00373483159765049	-0.0139389635286274	-0.000517288892224079	-0.00884570892969317	0.00621847636346894	0.00365459743409336	0.00422684692854119	0.0273331746390175	-0.0128127352620061	0.0097711457478719	-0.0163242590751395	-0.0149340905727187	-0.0112272293323657	-0.0111199291552528	0.00233538067108358	0.0119529086632298	0.00352044963574822	0.00678699511078536	7.20106392773955e-05	0.00864008464865245	-0.00989718568635979	0.00307739430883423	-0.00156105756075234	0.0269695460479625	-0.0194716630174946	0.00812892943570037	-0.00340357086373964
hsa-miR-3943	-0.015293448651951	-0.00173777824265891	-0.0214361009489206	0.0189441142469183	0.00931686282810965	0.00649718135616202	-0.00683659629969394	-0.00693989663845381	0.0205404350086364	-0.0171139147225942	0.0173799310772376	-0.0160334673269316	-0.00443266985294312	-0.0352253697726054	-0.0281663661809985	-0.0240383658465568	-0.00630277399540866	-0.00845226314425185	0.0159165985053828	-0.0314267387493213	0.0295159565948105	0.0392695976359573	0.00364261817008771	-0.00374337990110825	-0.0137169730350925	-0.00785756506157477	0.0128232167874857	-0.0109990714928491	-0.0112903203504129	-0.00506132549528351
hsa-miR-196a-3p	-0.0112086131647934	0.0113145789449464	-0.0156439148086921	0.0150072598494062	-0.000354667879414957	-0.0131889017096359	-0.00781254968897673	0.001378662750604	0.0241884922620444	-0.0090800008728502	0.0522384922704706	0.0136994948954593	0.00359090787766513	0.0283785891683876	0.0454334096498183	0.00117649281619634	0.00101711837826302	-0.00367757619568501	-0.0211334061752912	0.0107546508486065	-0.0165249496954507	0.0250304025492559	0.0046402761130552	-0.0130453771383531	-0.00176296918150094	-0.0110945840908005	0.0102906873379357	-0.00884339367879508	0.0270312595357329	0.00484329488859787
SBF2	-0.0159054240845078	-0.0320986560939005	0.0358985850449091	-0.00761849913589811	-0.0131195068002613	0.00734034809514484	-0.00109032792251016	0.00488536737746697	0.0155481117120141	0.000429896251930302	-0.00428778993746095	-0.00224692788450439	0.00727640732873313	0.00716388858286413	-0.00245093338061026	-0.000332563274363004	-0.0188397160019237	-0.0104864297277931	0.00574704046907137	-0.00383866520946934	0.0155086741902802	-0.00572135300555312	0.0519678969795927	-0.0324428777651366	0.00959629815674858	0.00796708874670968	-0.00544757232739252	0.00323520436006545	0.00231032908285975	-0.0162008679691424
S100PBP	0.0103241649141377	0.0352389974219253	-0.0450109928399219	0.00308644944535103	-0.0120922199668204	0.00711782260169238	0.00457190451516244	0.00216939676668875	0.0020480708183993	-0.019319148769797	-0.00109473636237147	-0.00506783296961196	0.00759674873821402	-0.0306612190648214	-0.000782987891814502	-0.000241063984821015	0.0257426097969212	0.0229580104344486	-0.00291734508229334	-0.00249587772894205	0.00561368788672119	0.0197615401708939	0.000868878817680032	0.0152640384386499	0.0083163235393536	0.0131393982205553	0.00764113749093836	0.000594916954880875	-0.0184932240647525	0.00294095230435025
hsa-miR-194-5p	-0.0177036139307581	0.00970239172707207	0.0135636391784629	0.0193184525566733	-0.013912228467144	-0.0144113324747719	-0.0262899668447484	0.00139111213974627	0.00266953133270265	-0.0128296382656625	0.018495709916828	0.0200684203399878	-0.00263926735013268	-0.00948164095523321	-0.0156514411528231	0.0342574692916187	-0.0237445258264237	-0.00741503624397744	0.0215594723410554	0.0115266114090363	0.00902181354918328	-0.00122973318527985	-0.0130045207575487	-0.00677796296967909	-0.00502177836481961	0.00793366147353099	0.0351384652622382	0.0273013092778922	-0.00751400486205399	-0.000518768764618199
NT5DC4	0.000362313518214818	0.0609103394924067	0.0049377319789332	-0.00251628116669638	-0.00644928589101044	-0.0150082794225503	0.00570641514008336	0.00325118526775743	-0.0189683757098839	0.00590774909311075	0.00434363474018296	-0.0145223629285003	0.000770251221250619	-0.013953694753964	0.000393554618267835	0.000216333331772409	0.00398891940834465	-0.030336891871328	0.000237435514447756	-0.00792646093077177	-0.0110267913324258	0.022421462793932	0.000761784340090029	-0.0360237352664036	0.0244595761728004	-0.00135276963129485	-0.016189890003807	-0.0169828319241408	-0.00718070943281875	0.00362190981888098
hsa-miR-140-5p	-0.0215055665036028	0.00716808032981823	-1.77545019137328e-05	-0.0084148590584721	0.000168782393071198	0.0173774250471625	0.0100075098455457	0.0197853185395749	-0.00109080008270077	-0.0156686521707066	0.0168034496558323	-0.00171029601982021	-0.00307724970870082	0.00971566511840319	-0.0283513688760712	-0.00533185853743115	-0.0120244496737776	0.00847127769542901	-0.00487330639921491	-0.0248480515355384	0.0246441510685468	-0.000719776407201507	-0.0195701264335105	0.00907425072546247	-0.0191918067792247	-0.0190640717083808	0.00611695336731383	0.00131860691309878	-0.00073986833664824	-0.00508470181768248
hsa-miR-3679-5p	-0.00509791734688238	0.00310823608969699	-0.0225163564481326	-0.0521108349384625	0.00988029486092402	0.0160708074544549	-0.0256583611889574	-0.018273264852212	-0.0201992516646974	0.00739314873059668	0.00585697668892094	-0.0165004722299894	-0.00834680338278927	-0.0199502787470619	-0.0132334883970294	-0.0230881349967944	-0.0104401461326195	-0.0237980588737395	-0.0263856637320228	-0.00875576600036215	0.00211693113009418	0.0313839208563047	0.0157041333898578	0.0262600325467332	0.00346687232615405	-0.0196030526455216	-0.00806129330772199	-0.00430369851382643	0.0191313502804823	0.00167193873188293
RHNO1	0.0107612946885372	0.0393268882836441	0.00102677438317023	0.00224972200163722	0.0121765260000293	-0.00393181532004383	0.00553659732557893	0.0100692145946461	-0.00245219376517691	0.0216227951726545	0.010053429388652	-0.0139675545213699	-0.00847489754779812	-0.0579671489095865	-0.0109720115001499	0.00614696614885357	-0.0150686214516066	0.0221217734888925	0.00537362781353186	-0.00810781084732531	0.0101457140068028	-9.74916961191935e-05	0.0066891749099345	0.0129546500037835	0.00661047446009291	-0.00297628233159571	0.00989978537581392	-0.0248671091098679	0.0146070824426386	-0.0038097176563644
hsa-miR-4762-5p	-0.018938904408135	-0.000356078950371996	-0.00443763351401098	0.0205928633674409	-0.0122384388804572	0.00756730905720783	-0.0106478740324316	-0.00177110368548715	0.0195072480034059	-0.0148853492020692	-0.0244267867873989	0.0359477578957826	0.00159647493895446	-0.0210798207217776	-0.0164183007782492	-0.00114579400979219	-0.00832974245294617	-0.00642427584104656	0.0163959198081362	-0.0262267175796386	0.00713084667375157	-0.00372359106890154	-0.00368741890870447	-0.00423366321182765	0.0137029979806814	-0.0139730144457908	-0.00704175846828655	0.000608819265184253	-0.00201426600606449	-0.00509713578145716
SERPINB9P1	0.0165835113672889	0.0196596043917035	-0.032029322363139	0.012061805245998	0.0169318296716271	-0.0223280985692046	-0.0195116478469703	0.00796171617308002	0.0202284486224112	0.0167601358447763	-0.0220412314299575	0.00043636410796515	0.00835874202489837	-0.00562778784345514	0.00685876232632051	-0.00487323870947561	-0.00704738352540351	-0.00143336578644479	-0.00964759713735007	4.26137914979032e-05	-0.0152496498979797	0.00552790617571163	-0.0311419869571051	0.00822318393049339	-0.00718038251543749	-0.0145602702183256	0.00228821081966555	-0.00344355172800989	-0.00194771847822083	-0.000171391605621683
hsa-miR-4423-3p	-0.0183176392700336	-0.0150827101314282	0.0108458813380198	-0.0111630193994066	-0.00806234869109925	0.0299635262052446	-0.0018785818166982	0.00157241166636288	-0.0192587108822447	-0.00426658354640542	0.0280901501662433	-0.0107061595203858	-0.0185447803995568	0.000288528710668471	-0.0039289543213339	-0.00402853758586699	0.0174000157823614	0.00363058525236662	0.0162666969588533	0.00945106416536995	-0.0422298655146959	0.0133002034575104	0.0119913999195833	-0.00939703786608483	-0.0403347660908257	-0.00255323263124154	-0.00345931789841199	0.0104721304686303	-0.0164513836317076	0.0014273535483801
hsa-miR-582-5p	-0.0143764154664183	0.00167595523432235	-0.016342908804766	0.0202621298553828	-0.00868852130536704	-0.0165352775302417	-0.00472325724004581	0.029591163182946	-0.00073950571615769	-0.00640896702394569	-0.0275848679504408	0.0260458911302254	0.0195340340964632	-0.0179112497141612	0.0404707613848117	-0.0111298664374444	-0.0178337369835261	0.00901252523466199	-0.00353802280617598	0.0186736315370911	0.00443938989726558	-0.00192300475118602	0.0247049257409218	-0.00835879738598445	-0.0114260297625863	-0.0247516406380519	-0.0161749332283493	-0.00946768501754583	0.0261800283851	-0.00115903768875543
hsa-miR-3190-3p	-0.012541940141607	0.00845796958252642	-0.0172843880341688	-0.00155554741530663	-0.0189799528141436	0.0356054835103737	0.000238706834658658	-0.0166561538341438	0.0268579720922526	-0.0219894560152549	-0.0188539748555398	-0.0444525228044603	-0.00486707238181619	-0.019528183609317	-0.0128880022669329	0.0165962891763636	-0.0121964429394934	0.000180267694989684	0.00839085590392715	-0.0166874933081222	0.00471498239486181	-0.000112466924267251	-0.0080362719814502	0.0135257984058433	0.0102032634105388	-0.0162426513738237	-0.0139346840958046	0.00591926585888638	0.00691162704970632	-0.000133857505262598
hsa-miR-4662a-5p	-0.0124450329789124	0.0103006078604589	0.0337874841121663	0.0156581201436276	-0.0161292315171442	0.0208164621861584	0.0128819348987691	-0.00359900673625182	0.00079596718416613	-0.0154653891784597	0.00571778034738491	-0.0340229903890204	0.00411952352941064	-0.0174578536603257	0.0356497201170741	-0.0103197168216425	-0.0148227362077863	-0.00588322748650455	0.00609186503593343	0.0237210484751097	-0.0372333418589557	0.0101742137989829	0.000664026247876274	-0.00397096095554693	0.026171768395706	0.0312698331603366	0.00539634465997855	0.0134936065631528	-0.0262346389350903	0.00411614512199293
IL7R	0.0151576521153006	0.037566435151842	-0.0106716369500885	-0.0137359213986686	-0.0185413269034198	0.00426002604983641	-0.00340711022377215	0.00778274712482641	0.00728481619258298	-0.0121893676968381	0.00398277618408416	-0.0090272460829364	-0.0187047940439907	0.0112206581326761	0.0190117681651644	-0.000187781443978991	0.0276346519773927	-0.0199749700257728	0.0240109798889664	-0.0102870577975087	0.00478434024074621	-0.0133163376552113	-0.0102024662581543	0.033252913226553	-0.0312697473378696	-0.010200772734089	0.0139816491501676	-0.00015596510597227	0.0125764062522652	0.0049486127823238
SLC12A2	0.0152275541659111	-0.0376603604404327	-0.0196343397276698	0.00291885893217464	0.00263514624638045	0.00936757654297087	0.0137507706824734	0.000804565849687121	0.0120286734953618	-0.0036097029682907	0.00702826668639601	0.0388415961863142	0.00890890913244366	-0.018331682731997	0.00663507046872928	-0.011578799123842	0.00708471120789564	-0.00994778164624576	0.012162147220113	0.0190288491173011	-0.0101632633078067	-0.00205543188538563	-0.012570204642838	0.0085952905577139	0.0063519059530452	0.00343293655234403	0.00342539690480544	-0.00092877805154935	0.00297090646642492	0.00197578270200779
hsa-miR-6884-5p	-0.0158963446899152	-0.00882986692885284	-0.0339304044723953	0.0182730728231126	0.000245556277335615	-0.00790808139568789	-0.0107939474840764	-0.0144318378781536	0.00684775535570635	-0.0179301597190093	-0.0192254580519864	0.024347705746183	0.0205758240266416	0.0120803112169157	-0.000221395322856673	-0.00456789153753642	0.0257687798013649	-0.0145444353390402	-0.0034191189733852	-0.005425000221271	0.0177454825166164	0.0337528447432907	-0.000621816466924914	-0.000395516302692706	0.011034975166739	0.0181694631253256	0.00611002171393276	0.0046730611300011	0.0381280170946415	-0.00194785810913923
hsa-miR-6818-3p	-0.0140555491289971	0.00225424107402366	-0.00332384109118804	0.0133541377894471	0.0279652937565872	0.003561560546121	0.0339398657461903	-0.0141275767813133	-0.00536965484402799	-0.0348130891897472	-0.00146670727862278	0.02453353820133	-0.0279753566755001	0.00619068632364634	0.0288059022920204	-0.00578083924112839	-0.0199703496911195	0.0132768104446454	-0.00873866314477084	0.00020339018860047	0.00207170500001386	-0.0162621206477841	-0.00107063783333912	-0.000397732110362768	0.0160484090112962	-0.0234236439812644	-0.0123474567096406	0.011718362253909	0.0244507091789199	0.000568759717504938
MFSD11	0.00657524163311608	0.00662554565562332	-0.0576249839645366	-8.85468640148437e-05	-0.0122623870429542	0.0306322688536637	-0.0101174881302424	0.000808050764090282	-0.00538856895421368	-0.00738519767493943	0.0126440123205894	0.0154936386160194	-0.00863389433271879	-0.00172741936388162	-0.00487868563381066	0.0168272158339303	0.00499465138867368	0.0412428736193371	-0.00280012371265219	-0.0161312960790583	0.0246829071021443	0.0153129457799461	0.0152035370704534	-0.0182827138687242	-0.00782325221579403	-0.0104659875857764	0.00497868828642439	0.0091164258845196	-0.01536547088412	-0.0066608408547264
SCN11A	0.00954003532725327	0.0214400030927226	-0.0203304084250217	0.0102787625177766	-0.0214100826079214	-0.0332101590611008	0.0147471997133959	0.0045812319903641	-0.0137328961406701	0.00168488629181154	0.0350434108290409	-0.0051432767601433	0.00689574282280147	0.0084587060697102	0.02447882634974	0.016560785134053	0.0012484786438635	-0.0621922634304013	0.000627606838429049	-0.00356203872757163	0.00629354283444872	0.00414284517623028	-0.0168803846555052	0.00407276271731119	0.0192742651043994	-0.00231864169906213	0.0099103993829628	-0.0110604295675006	-0.0140743180332183	0.00181103831976485
NUDCD2	-0.0131328760366725	-0.0324478159527566	0.00519721134785741	-0.00961842433188715	0.00856175999360744	0.00180511313626718	0.0224485931946015	0.00271396166512191	6.70052846439601e-05	-3.81915812090549e-05	-0.00278019080891726	-0.00901708689001548	0.0151562810451919	0.0172789057653768	-0.000809286306185453	-0.000556594613779762	-0.00016423498203891	-0.0658908143269918	0.0106565913996354	-0.0158841066007554	-0.0106542165155371	0.0177045070558853	0.058960459774277	-0.0263776456926709	0.00407045858889859	0.00963501202469292	-0.00239260069493146	0.0102966720021518	-0.0179000242345005	0.00871275060045179
hsa-miR-6812-5p	-0.0127796589461418	-0.0185810431980815	-0.0311308069681415	-0.0299465176360634	-0.0185032730873251	-0.0181491991422008	-0.0104575900653805	0.011303249926612	-0.0056285565121268	0.0105077305458147	-0.0102349209451414	0.0239231583763851	0.0107891996955795	-0.0117148055414782	0.00048576496398363	0.00427264628187797	0.0403017361386723	-0.0200956244451026	0.004104149751414	0.00299552442309472	0.00367920325093677	-0.000811664886001215	-0.0173707206685535	-0.00113900973796304	-0.000313622093947414	0.0208854070202658	0.0122520974833277	-0.0124853210765296	0.00930774532242572	-0.00686304019535434
hsa-miR-502-5p	-0.0134014853245729	0.0168907436178306	-0.00343896994013366	0.000721594464866404	-0.0371837781168433	-0.00284320707745384	-0.00844553118018193	0.0253589787437463	-0.0164626532644556	0.0068537547764673	-0.0153109528050133	0.0293410737586631	0.00466148665543576	0.0101812321151357	-0.0184413358484591	-0.0242349958258736	-0.00165361150883523	-0.0074965412144541	0.0126521847203446	-0.00639578660577371	0.0524650367980671	0.00985250583998349	-0.0110769518366741	0.0343883432081629	0.00324436867696229	0.0434618689804751	0.000222654727539035	0.00828346969973766	0.0131774040145306	6.51328785662381e-05
VCPKMT	0.0188252014910645	-0.0105577185793329	0.00565959627385404	0.0203647718306359	-0.0122301688349176	-0.0155327972090482	0.022701227536699	-0.0171831502509343	0.0100946751123103	-0.0150406172854654	-0.0152660354857901	-0.0164120165836399	-0.00300993265182852	0.0335541123920467	0.0158348183326936	0.00578355628877215	-0.00779871361613789	-0.00109828368837062	0.00115350383738495	0.00437657813093618	-0.00874618821642416	-0.0113194661366619	-0.011424680807868	0.0130730335086065	0.0163084196863591	0.00577802598547853	0.00575252162788263	0.00048136945430761	-0.0030348878816608	0.00288116830129626
ZC3H12A	0.0114800368778331	-0.00799178189744571	-0.0279872299494498	0.00735451657920744	0.0201079691175599	-0.00869882853252804	-0.020316137561604	0.00766287361871105	-0.038110259901078	-0.00844271054192619	-0.0280780730298753	0.00379517297116452	0.0116388023487709	-0.00461533028766899	0.0060869117748023	-0.00268954163327083	0.00301513609893043	-0.0338568150433945	0.0334573760500923	-0.00189819935999393	-0.00401081067285102	-0.0306496970608546	0.0634383050023863	0.000100135794282354	0.0127420891090147	0.00308970373577301	0.00586746077963777	0.00130692477667502	0.00772313831794177	0.00030644530419621
hsa-miR-3939	-0.00966595867885927	0.0154552959209971	0.00240282412128111	0.0125916156995803	-0.00498091126772867	-0.0195306150077576	-0.0285673059749482	0.0144224802237426	0.0395539994252612	-0.0236379743750692	-0.0343155726852571	-0.020412825046848	-0.0276596558282209	-0.00173434426248862	-0.00421041732755062	0.0223576963722246	-0.00404048896393785	-0.0167180240996313	-0.00938366459624939	-0.0132675591652606	-0.0336830628330165	0.000518338424889283	0.00650416034510085	-0.00442220249758552	-0.0185389468051491	0.0273778683236133	0.00926131951832814	0.012384880932528	0.0160638479252953	0.00232876604290761
hsa-miR-3620-3p	-0.0121529685510069	0.0135974639114005	-0.00673261679671723	-0.00711213737723526	-0.0343727331497802	-0.0204654025858449	0.0156367882166466	-0.0149451637736041	-0.0159681975823064	-0.00838443720495933	-0.0284288637295126	-0.00373928455626763	-0.0345856613529007	0.0234390235261084	-0.00786527965854414	-0.000126035241509728	-0.0336480291148665	0.00779677693159348	0.0201654669408091	-0.0015483242353517	0.00987347887782968	-0.0268853817535415	0.0230854794401158	-0.0163880543180361	-0.00187414484176847	0.00637117787762938	-0.000390426152128515	0.0232114342040018	-0.00565097684102984	-0.00105596573077674
hsa-miR-2355-5p	-0.0183408163391833	0.0110631289665739	0.0177772002239419	-0.00220847067755206	-0.025889936688623	-0.000474156079929314	-0.0105238804882909	0.0125480189901954	-0.0128827218691401	-0.0122663464212723	0.0115204494209297	0.0195462699183178	0.00239975837395342	0.030674487675403	0.0151982185259753	0.0163801537826209	0.00436245348870848	-0.00125535664596278	0.00323308600917073	0.01774170555906	-0.0229597404880405	0.00267396324568616	0.0226631966136297	-0.00765534922856383	-0.000247780756016715	0.0303577874452121	0.0298827857223856	0.0205673627763738	0.0286180035634765	0.00380342190705272
hsa-miR-4699-3p	-0.0133569518016971	-0.0231285444744761	0.0331292975300082	0.00272663029969328	-0.0353117987243572	0.0150064274998748	-0.00253878846166499	-0.00672741922358763	-0.000351502808238428	-0.019221815277565	0.00659788108244963	-0.00367304842087153	0.0105177691634691	-0.0180958311283916	-0.0119374511003474	0.028959539912914	0.0123526992152816	-0.00955144642990252	-0.00583769244958697	0.000448634950539416	-0.00341622045898209	0.0337707029252853	-0.00563551415941378	0.00518619489701496	0.00731641306685743	-0.00491165383434112	-0.000540310985680254	0.00900622767969854	-0.0189368310883114	-9.72916916693365e-05
hsa-miR-6726-3p	-0.011667314263995	0.0261666995125194	-0.0202598696603895	-0.00272836667731421	-0.00638199387342625	-0.0223439057068662	-0.00028029868852295	0.0366196270902695	0.00357380632204591	-0.0229015809004773	0.0120366955213543	-0.0266101466080556	0.0235927204712087	0.0199712990330017	0.00398937177128711	0.00928318307977989	-0.00539713796735641	0.0320893016300864	0.00798235474972631	-0.00481119435275783	0.0253646789771522	0.000196882878824747	0.0105653332176572	-0.0254008627886525	0.01392304937981	0.00120616366527474	0.000531461688962412	0.0189649549885125	-0.0182761396388873	-0.00473643407444403
hsa-miR-642a-5p	-0.0173552636590711	0.00189080681577413	0.0164785827866877	-0.00807294088235062	-0.0139139243852662	0.0233402214169533	0.000629307006225325	-0.00409162950300178	0.00645459157218155	0.00721330949462963	-0.000722180849694313	0.0142849238091787	-0.0162770668568432	-0.00589591385579458	0.041978311784062	0.0138279920089951	-0.0380093926865099	0.00630608663422148	-0.00263535116245546	-0.00751722256416828	-0.0221613179975075	-0.00316305292209212	0.00694726761084553	-0.0191259235143127	0.00151053910964923	0.0127585984701426	0.0248029419621437	-0.00707642052347789	0.00925302393716679	0.00422203676774839
ITFG2	0.0111785194168945	0.053992998009533	0.00621382298259844	0.0102099013977851	-0.0140461243471492	-0.00461257221098658	-0.0124329211461763	-0.0130500850255284	-0.00247605616806877	0.00179790129242575	-0.00297121122358465	0.00417197025805223	-0.00843655015291539	-0.017754912977343	-0.00132614866360747	0.000753952370578529	0.0019308354460687	0.027609267197592	-0.0101148673231204	0.000944910052586218	-0.0156861770169631	0.0017673081229946	0.00400684216524889	0.000935906141709673	0.000925276437715241	0.00966354356736238	-0.00542684474483533	-0.019793999082627	0.00381582564198941	-0.0152928457533212
RNF149	0.0188911658568344	0.00561657291942303	0.0177571672924825	0.015863134096703	-0.0121046542729228	0.00477957135166946	-0.014616250973099	0.0216097572094422	0.00132892422170916	0.00996217525338655	0.00325262598867246	-0.0122579251222533	-0.00411628073247863	-0.0152125337294439	0.0246434716117045	-0.0272377182587255	0.0213601792830517	-0.00524592985363082	0.0195511741811028	0.00115366711628825	-0.00161826354677407	-0.0270977928988487	-0.00572103983029662	0.0180451155782158	0.00468155525234553	-0.0104619836037528	0.00378855289424502	0.01483983419421	-0.0058717792168164	0.00761504942597262
CPNE2	0.011509862107728	0.0473624543612541	-0.0114189362463924	0.00593028154324206	-0.00679111970978105	-0.0126047981096161	0.0142725315498728	0.0120031218054296	-0.00941696866359574	-0.0180867396559349	0.0135506145385196	0.0142640123921208	-0.000852608967590911	0.0240247950937407	-0.00688663872323611	-0.0107252008947265	-0.00246973529997719	0.0121371549258821	-0.00662723419753981	0.00233145519597715	-0.012406589136789	-0.00353709837584149	-0.0369630090719748	0.0156902949037854	-0.0147213987224744	-0.00372674680797921	-0.0138747307801757	0.00280043605727521	0.000935505185766457	0.00918667216269592
hsa-miR-34a-3p	-0.0130536812702868	0.0202921268691608	-0.00535084546046904	-0.00947493328660526	-0.0151255362255255	0.0163928990041213	0.0248551130710282	-0.00653767381439928	0.0227214989619379	-0.0318889141570029	0.0175517849750181	-0.0238006544815694	-0.0182807559966844	0.0176308456638502	0.0289389846151041	0.00282458212068103	-0.0150577370470631	0.0130860176455111	0.00104601690726885	-0.0114349240778969	-0.0250235180621142	0.00724650209705595	0.0214292844637971	-0.00110561189351219	-0.0234750232825927	0.00300056331176758	-0.0103887526954889	0.0185024124969395	-0.0142802109995265	-0.00451901326954408
hsa-miR-642a-3p	-0.0144880611198018	-0.00307891593734144	0.00235678332872874	0.0155373909398657	-0.0107675246065175	-0.0127303672219436	0.0259281872791781	-0.0216086914660588	-0.0100648468201477	-0.00600898629221469	0.0285776557694487	0.0291531073587804	-0.0171396937271245	-0.0261594409729443	0.0153618500548972	0.0175457523745907	0.00665473420241484	0.00474161491202334	0.00281445187499924	0.023584525123724	-0.000870707873083679	-0.0486583600031182	0.00683439747477313	-0.0229736244706012	-0.0043020362369414	0.0204285495366122	0.00448295346244673	-0.00259436047157736	-0.00928907809698546	-3.68360054216507e-05
hsa-miR-185-3p	-0.0146325411697112	-0.00726445789865198	-0.000530688225899796	0.0178579635011613	-0.00596123773466004	0.0279110188562225	0.0384495411691175	0.00985097556855642	-0.00262436156120853	0.00275102210136009	0.0149593359479312	0.0166310430590136	0.0392688996807585	-0.00831279669504323	0.0073773389572375	0.0222382982839139	0.0121852073326918	0.00582428283026412	-0.00974771981110905	0.00792822222828325	-0.0173099531997705	0.0104998560818764	0.0222645999628307	0.0101869817219198	0.00774335971583173	-0.0117376133436189	-0.0144002422017085	0.00656019948838763	-0.0128551284728477	-0.000558913620150445
hsa-miR-3916	-0.00836686647270886	0.0183552768863328	-0.0336818450411325	-0.00174111731524683	0.0168143600356329	0.000295829185394735	0.0100686578263719	-0.0103038928108427	-0.00577710956329383	-0.0134046902569314	0.0303032236054415	0.00108662144686721	-0.0447901650720387	0.0189152963578711	0.0234554741321262	0.0160008388887889	-0.00198738670844901	-0.0111911318718508	0.00732999056744594	0.0430083511800966	-0.0119402773678989	-0.0224082279967432	0.000709791926584928	-0.00581362489706791	-0.00288263621561386	-0.0175700971891951	-0.0212079524304556	0.0240641792996158	-0.00838739638663296	-0.00498034730200777
hsa-miR-188-5p	-0.00821967149044629	0.0241007136748337	-0.00888721713328395	0.000697384033593329	-0.0459641374339594	0.0133784349115108	0.00617065339433185	0.000668729750285751	0.0132707040663937	-0.0311328749741348	7.1696911051018e-05	0.00785584602104918	0.0286020831019794	-0.0069066337479945	0.00529877486860021	-0.00266461231511914	-0.0215238795723538	-0.00549179684774665	0.0210161473483557	0.0122602147209122	0.0533160734248089	-0.00710715019631858	-0.0102725034733885	0.0186587621950759	0.0388732229602382	0.0201067803965387	0.0020694113293337	0.00699700071068184	0.020224729470889	0.00390368129057379
ZNF90	0.00977866648226916	0.0385077455000276	0.00321918721926139	0.00506189292766595	-0.029111300311841	-0.00245878389439169	0.0247748001697586	0.01152772499683	0.0161344541936065	0.0280395409013317	0.000844284879044956	-0.0270044117297912	0.011797194614276	0.00505100455565159	-0.0171594470680896	-0.0246723052235296	-0.0131046944425448	0.0120070373927708	-0.00939574938153412	0.00278338513422081	-0.00200975989899444	-0.0007895549924751	-0.00745932141224214	-0.00454349163138395	0.00882927289917606	0.00353521441905712	-0.00848138070876479	-0.0122755049817318	-0.00440621129427846	-0.00273379819818397
JPT1	0.0146033048263218	-0.00397616259276938	-0.00837483925694061	-0.00351653664031023	-0.00157855182991778	0.0234379072054742	-0.00857656688834409	0.0197044710124486	-0.0158880090975796	-0.0154690516312486	-0.0459719897842604	-0.00791671105653602	0.00565347124940942	-0.0127374420936466	0.0259090974380311	0.0340151137184318	-0.0196733159793476	-0.0131482499166061	0.00830070185991846	0.00217398785223393	-0.0048942705904696	-0.00914557163118937	-0.00273500365639972	-0.00796531642914076	0.000832913752254171	0.0154563796183173	0.013023746222445	0.00619565020173582	0.00775037552932588	0.00228305657365309
hsa-miR-6835-5p	-0.0101237304264305	-0.0148795474860514	-0.0432810271478448	0.0222633898571323	0.0136785918631031	-0.000119440250687573	0.0226924323391187	0.00466665567745722	-0.00989710694627005	0.0110236168321584	-0.0266660421351129	0.00358134166695649	-0.0127641581871759	-0.0140735168006657	0.0122255289265873	0.00754081889356714	0.0071711672734335	-0.00044283560885719	0.00848347262700543	-0.0128049033387516	0.0511398772200375	-0.0267693984312465	-0.00126240906601036	-0.00378635275994195	-0.00231786163182498	0.00221269170012526	-0.0109459673260334	0.00982542556414722	-0.00281120498415513	-0.00314531904401325
hsa-miR-6866-3p	-0.0151801145583536	0.00844763669841222	0.0025957488049429	0.0191389475294535	-0.0121937111010452	-0.00437525754963826	0.00350082321563192	-0.0244359623950546	-0.0258545475025262	0.00803274890810775	-0.0217430743546189	0.00361982722711936	0.0256824261218296	0.00899182576225841	-0.00261933005119151	-0.00384609336151439	-0.0474800062833654	0.00549471140023969	-0.00218824778316827	0.024998091363646	-0.0218690729225696	-0.0187305396313007	-0.00175800326371757	-0.0141252640094615	-0.0235885332740523	0.0037837616095203	-0.0147545935693482	0.0135143838728394	0.0170466120558631	-0.000730227934020567
TDP1	0.014667074545172	-0.0224394328258201	-0.000441047918281541	0.0170453772381001	0.0296491545987969	0.00490093354961737	0.0149107906758807	0.0168143231341043	-0.0156531202212168	0.00209851290580606	0.00910004132873843	-0.028539911660871	-0.0199682939291864	-0.0131057329296967	0.00466754004689669	0.00648276473034102	-0.00319927220379437	-0.00426950189626996	0.0116162711902378	-0.00870695308822376	0.00939270185125186	0.00250151576475906	0.0650645576490893	-0.00785906835192202	0.0111960981118792	0.0150367106610598	0.00956627361345668	0.00255761602263219	-0.020008468666852	0.000736774430929299
DYM	0.0158517338433902	-0.0242079425285931	-0.00184094135526746	-0.00684675471328271	-0.0330923722724142	-0.0132355326152167	-0.000304675010672115	0.0155135405038468	0.0110906828530204	-0.0289870280380255	0.0122657025928833	0.0205999545598094	-0.0110581321627768	-0.0120296969094282	0.0174821681696559	-0.00526725851349125	-0.00456184570339967	-0.00864881768306769	0.00505534643661397	0.0243927634040154	-0.0109302166654732	0.0121169871699251	-0.0041760888643667	0.02182664518353	0.0097369604972891	-0.00927674667839263	-0.000654859888266479	-0.00328041479932993	0.000191149280664005	-0.0109754309676608
EXOSC8	0.00661940063326718	0.0260962658779829	0.0244275333014957	0.0361143289575253	0.00804282504509473	0.0276998977713026	0.0186078539639127	0.0152028700615611	-0.0136062758795161	-0.0316130658189947	-0.00607907880307385	-0.010555549528862	-0.0178267081405148	0.0137216682514127	0.0178835359710741	-0.0131716120332258	0.00556246972875751	0.0153021668354319	-0.0054657173372269	-8.79348341416022e-06	-0.0104886182764505	0.00992323725313543	-0.0271889582272458	0.00436963805500154	-0.012564972267248	0.0113341706790775	-0.0058808119278009	-0.00824091590405919	-0.0108540179912762	-0.00270586953165447
SMPD4BP	0.0123348990063163	0.00137371878398469	-0.0147506841929889	0.0250277882083912	0.0402901314720544	0.0319295804439559	-0.00401968686996373	0.000982265120660068	-0.00890671727054188	-0.0125991194065932	0.0216565145199069	0.0197758681901309	0.00907393183569878	0.00606465713568032	-0.00219708887255021	-0.0238260545636788	-0.0189252578951158	0.0281492732266709	0.00200397465546947	0.0014495524816565	-0.0213060642889449	0.0095439872631545	0.00546634418874806	0.00552656070403552	0.00608268560888983	0.00564517301382825	0.00580056928948623	-0.00282444569291916	-0.00445688321877094	0.00723358493111535
hsa-miR-6804-5p	-0.0123788250327865	-0.0147845121228707	-0.0333844811029655	0.0155293393098927	-0.0162037540408461	-0.0233579172019506	-0.0159504595872782	-0.0013732784693403	-0.00339908451363876	-0.0205578475865737	0.0103249432857773	0.00421725215102934	0.0129341500356617	-0.0189921581676705	-0.00352288426956467	-0.000143117892642547	0.0457418655598872	-0.012252847050235	0.0125907779637463	-0.0168307376322526	0.0147652289468958	-0.00775717887143441	-0.017552484381777	-0.0133904630656268	0.00159747592430045	0.0206328603090155	0.00869295370390308	-0.00719597021569788	0.0103931263004859	-0.00207766190582271
hsa-miR-4498	-0.0139090520681093	0.00178759735111841	-0.0251700074158133	-0.017218853835733	-0.0135895043239264	0.0294396673163312	0.0214804613604067	0.00879940505552444	0.00318145115967246	0.0017785104226045	-0.0382657095095718	0.0214510224640616	0.0101224721075457	0.0107153982930202	-0.00786433012220158	-0.00366933085017126	0.0132135851965123	0.00741939278562316	0.00374468559205519	-0.00920363561445034	0.035594675655702	-0.0170542513298344	-0.00827355522665739	-0.0200944705813473	0.00739564191229484	0.00519857220526928	-0.0158944177223168	0.00767274472153023	-0.00493313597974856	-0.00349735623073267
NOD2	0.0114699230972638	0.0430567160169628	-0.0333292881394962	0.00398960685520971	0.0118794512113832	0.00830789690278039	-0.0062629460706637	-0.0112193434447566	-0.0231884683870852	0.00615302215528349	0.0117897584874708	-0.00321953821144572	0.000677998704175349	-0.0026430838913344	-0.00675542404147441	-0.00618861457091874	0.00252509244292591	-0.00955320729346903	0.0216979720060029	-0.0139650454154211	-0.00968140656166632	0.00102632390793367	-0.00949397157154211	0.00958443076532824	-0.00219183543985651	0.00843889142435741	-0.00726838582132425	0.0227170188273226	0.00546948957149627	0.00276138500689476
hsa-miR-3663-3p	-0.0106195450085316	-0.00812480009696625	0.00788558621047927	0.00424078434976231	0.000533838990472626	-0.00139629532456553	-0.0030582075349477	0.0258875073482428	0.0366627529365227	-0.0326317605696903	0.0269697847977382	-0.0196198448756754	-0.0165325205018432	0.0122162506753633	0.018247092335012	0.0198099335134567	0.02363234155207	0.01751082737066	-0.00385094982087153	-0.0114967159778065	0.0464778578815769	-0.0145779364553874	-0.0130136172125937	-0.0211066106368034	0.029939456862654	0.00377215775586358	-0.0129059457433913	0.0182606829708509	0.00353465909757458	-0.00336881082801582
[truncated: 7,734 more rows]

## Sheet: PC1 Filtered Loadings
"hsa-let-7e-5p"
"hsa-miR-98-5p"
"hsa-miR-34c-5p"
"hsa-miR-193b-5p"
"hsa-miR-127-3p"
"hsa-miR-423-5p"
"hsa-miR-30a-3p"
"hsa-miR-125b-5p"
"hsa-miR-370-3p"
"hsa-miR-654-3p"
"hsa-miR-146a-5p"
"hsa-miR-92b-3p"
"hsa-miR-485-5p"
"hsa-miR-99a-5p"
"hsa-miR-493-5p"
"hsa-miR-501-3p"
"hsa-miR-125b-1-3p"
"hsa-miR-27b-3p"
"hsa-miR-409-3p"
"hsa-miR-191-5p"
"hsa-miR-432-5p"
"hsa-miR-214-3p"
"hsa-miR-130a-3p"
"hsa-miR-152-3p"
[truncated: 234 more rows]
