# Supplementary material for: The intracellular parasite Anncaliia algerae induces a massive miRNA down-regulation in human cells
Source: Noncoding RNA Res. 2023 May 18;8(3):363–75. doi: 10.1016/j.ncrna.2023.05.003 (PMC10238475; doi:10.1016/j.ncrna.2023.05.003)
Supplement: Multimedia component 2 [file mmc2.zip]

Archive with 3 entries (2 files):
- S2 File/
- S2 File/Raw_counts
- S2 File/Design_matrix
