# Supplementary material for: The intracellular parasite Anncaliia algerae induces a massive miRNA down-regulation in human cells
Source: Noncoding RNA Res. 2023 May 18;8(3):363–75. doi: 10.1016/j.ncrna.2023.05.003 (PMC10238475; doi:10.1016/j.ncrna.2023.05.003)
Supplement: Multimedia component 2 [file mmc2.zip › S2 File/Raw_counts]

genename	AaI3h1	AaI3h2	AaI3h3	AaI12h1	AaI12h2	AaI12h3	AaI24h1	AaI24h2	AaI24h3	AaI48h1	AaI48h2	AaI48h3	AaI72h1	AaI72h2	AaI72h3	AaNI3h1	AaNI3h2	AaNI3h3	AaNI12h1	AaNI12h2	AaNI12h3	AaNI24h1	AaNI24h2	AaNI24h3	AaNI48h1	AaNI48h2	AaNI48h3	AaNI72h1	AaNI72h2	AaNI72h3
A2ML1	3	0	2	120	94	119	24	29	41	29	25	35	5	2	3	1	4	3	3	6	1	4	0	3	0	2	1	7	7	12
A2MP1	0	0	0	0	2	0	0	0	0	2	0	0	0	0	0	0	0	0	0	0	0	0	0	0	0	0	0	0	0	0
A4GALT	0	0	0	0	1	0	0	0	0	0	0	0	0	1	0	0	0	0	0	0	0	0	0	0	0	0	0	0	0	0
AA06	0	0	0	0	0	0	0	0	0	0	0	0	0	0	0	0	0	0	0	0	0	0	0	0	0	0	0	0	0	0
AAAS	1	3	3	83	63	55	22	19	22	15	19	35	1	3	3	1	0	1	1	5	2	1	1	2	1	0	2	3	2	4
AACS	0	1	0	21	13	28	5	5	12	7	5	7	2	1	0	0	1	0	0	0	1	0	0	2	2	0	0	2	2	0
AACSP1	0	0	0	15	10	17	5	2	8	2	6	3	0	0	1	0	0	0	0	0	0	0	0	1	0	0	0	0	0	1
AADACL3	0	1	0	1	1	1	0	1	0	1	0	1	0	0	0	0	0	0	0	0	0	0	0	0	0	0	0	0	0	0
AADACP1	0	0	0	8	6	10	2	2	0	0	2	4	0	1	0	0	0	0	0	0	0	0	0	0	0	0	1	0	0	0
AAMDC	41	38	27	782	782	774	393	479	433	600	589	529	120	132	151	31	35	25	18	22	16	25	19	24	23	39	35	195	192	196
AANAT	0	0	0	1	0	1	2	1	0	0	0	2	0	0	0	0	0	0	0	0	0	0	0	0	0	0	0	1	0	0
AARS1	2	1	0	110	78	125	47	38	46	28	32	50	7	8	13	2	2	2	5	0	1	1	0	2	1	5	1	12	8	13
AASS	1	0	1	17	17	10	4	7	7	9	4	9	1	3	1	0	1	0	1	1	0	1	1	2	0	1	0	2	3	0
AATF	0	0	0	16	3	9	1	3	5	1	3	3	1	0	1	0	0	0	0	0	0	0	0	0	0	0	0	0	0	0
ABCA11P	0	0	0	6	7	11	1	5	4	3	4	3	0	0	1	0	0	0	0	0	0	1	0	0	1	0	0	2	1	2
ABCA12	8	6	10	175	203	151	57	79	86	51	40	39	18	16	15	10	10	12	4	12	4	5	7	2	8	9	13	119	37	60
ABCA13	1	0	1	112	83	81	29	28	46	24	40	56	4	2	3	0	2	3	1	8	2	1	1	3	1	5	3	2	4	4
ABCA17P	3	3	1	64	67	64	60	37	64	47	67	58	8	10	5	1	0	2	3	4	1	2	6	5	7	7	7	61	92	78
ABCA2	0	0	0	13	7	9	3	2	1	10	2	7	0	1	1	0	2	0	0	1	0	0	1	0	0	0	0	1	1	0
ABCA7	0	0	1	6	6	4	4	2	1	3	2	5	2	0	1	0	0	0	0	1	0	0	0	0	0	0	1	0	2	0
ABCA8	2	2	0	32	32	24	16	7	12	8	3	8	1	1	1	1	0	0	0	0	1	1	0	2	2	0	1	0	5	2
ABCA9	0	1	0	2	3	9	3	1	2	2	6	5	0	0	1	0	1	0	1	0	0	0	0	0	0	0	0	0	0	1
ABCB10	0	0	0	24	22	22	9	13	8	5	10	11	1	1	1	1	1	2	1	0	1	0	0	0	0	0	0	0	2	1
ABCB4	2	1	0	16	20	20	13	20	25	38	12	17	8	7	6	0	0	0	1	0	1	1	0	0	1	2	2	21	14	8
ABCB9	0	0	0	8	4	5	0	2	1	4	2	7	0	1	0	1	0	0	0	1	0	0	0	0	0	0	0	0	0	0
ABCC10	2	7	3	335	296	495	41	27	28	34	70	77	3	5	10	13	12	6	4	3	8	3	4	13	2	1	0	11	15	8
ABCC11	5	6	3	393	344	386	83	46	71	106	186	214	20	27	44	14	7	6	6	4	8	13	5	17	10	5	7	45	95	34
ABCC12	0	0	0	0	3	6	1	0	1	2	0	1	0	0	0	0	1	0	0	0	0	0	0	0	0	0	0	2	0	0
ABCC13	0	0	0	4	0	0	0	0	1	0	1	1	0	0	0	0	0	0	0	0	0	0	0	0	0	0	0	1	0	0
ABCC2	0	0	0	12	20	13	2	8	5	4	1	5	0	1	1	0	2	0	0	0	0	0	0	0	0	0	0	1	1	1
ABCC5	3	1	1	306	178	211	88	60	109	53	62	112	1	1	2	2	0	1	0	0	0	3	1	5	1	0	1	1	1	6
ABCC6	2	0	0	43	42	48	9	15	10	3	15	9	3	5	6	1	0	0	1	0	1	2	1	0	0	1	0	4	2	0
ABCC6P1	0	0	0	10	7	11	3	3	4	2	3	6	0	1	0	0	0	1	0	0	1	1	0	0	1	0	0	0	0	0
ABCC6P2	0	0	0	0	0	0	0	0	0	0	0	0	0	0	0	0	0	0	0	0	0	0	0	0	0	0	0	0	0	0
ABCC8	2	2	1	67	52	53	22	13	17	14	12	23	4	1	5	0	0	2	1	4	2	2	0	3	1	4	0	1	5	3
ABCD1	2	8	13	174	236	232	49	55	74	70	108	85	16	25	15	13	4	4	8	9	5	7	2	10	5	6	8	28	29	29
ABCD2	0	0	0	2	5	1	1	0	2	0	1	2	0	0	0	0	0	0	0	1	0	1	0	1	0	1	0	0	0	0
ABCD4	0	0	0	8	3	13	2	2	2	1	1	3	2	0	0	0	0	0	0	0	0	0	0	0	0	0	0	0	0	0
ABCF2-H2BE1	1	1	0	16	19	21	6	1	8	9	9	8	1	2	2	0	0	0	0	0	0	1	0	0	0	0	2	2	2	3
ABCG8	0	0	1	5	2	9	1	2	4	0	0	3	0	0	0	0	0	0	0	0	1	0	0	0	0	0	0	0	1	1
ABHD10	1	0	0	3	2	1	2	4	1	3	2	0	0	0	2	0	0	0	0	1	0	0	0	0	1	0	0	0	1	0
ABHD11	0	0	0	31	27	46	15	6	4	14	22	23	1	0	4	0	0	1	1	3	0	1	0	0	1	1	1	2	2	1
ABHD12	1	5	2	139	93	146	56	58	56	30	45	57	11	15	19	4	5	2	0	4	3	2	2	1	4	0	2	15	16	11
ABHD16A	0	0	0	2	6	4	0	1	0	3	1	4	1	1	0	0	0	0	0	0	0	0	0	0	0	0	0	0	0	0
ABHD17A	0	0	0	7	2	16	7	2	0	2	9	4	0	2	0	0	0	0	1	0	0	0	0	0	0	0	0	0	0	1
ABHD3	1	1	0	18	18	18	8	16	8	8	10	5	1	1	3	0	0	0	0	1	0	2	0	1	2	3	1	2	0	2
ABHD4	0	0	0	6	7	10	1	0	2	1	2	3	1	0	2	0	0	0	0	0	0	0	0	0	0	0	0	1	1	1
ABHD5	3	3	1	39	33	35	16	20	14	29	13	14	5	3	5	0	4	0	0	0	0	0	0	1	1	0	0	5	5	7
ABI1	4	6	1	209	187	165	67	86	92	60	90	86	10	15	18	6	2	2	4	10	3	2	3	5	3	2	3	21	26	17
ABI2	8	5	1	239	255	230	64	62	92	53	61	65	7	12	16	4	3	5	5	8	1	6	1	5	6	3	6	22	17	17
ABL2	9	2	1	156	100	150	42	22	41	45	51	76	4	9	10	1	2	3	1	7	2	5	2	4	3	4	6	13	9	6
ABLIM2	3	2	3	130	131	134	14	24	25	19	22	19	4	13	12	5	4	1	4	3	2	2	0	3	0	6	3	7	9	10
ABR	11	5	2	246	195	214	78	66	103	54	63	99	6	8	10	2	3	5	1	5	8	7	6	5	6	4	3	11	3	20
ABRAXAS1	25	20	15	677	617	611	323	340	352	305	322	308	72	113	100	20	11	12	11	16	10	20	9	22	11	18	20	140	101	126
ABTB1	0	0	0	12	7	7	3	5	1	2	5	5	1	0	0	0	0	0	0	0	0	2	0	0	0	0	0	0	1	0
ACAA1	0	0	0	15	4	13	6	2	1	2	4	7	1	0	0	1	0	0	0	0	0	1	0	0	0	0	1	1	0	0
ACACA	2	2	1	122	101	105	34	25	42	25	29	77	3	2	5	1	0	3	1	4	5	3	2	2	1	2	0	3	7	4
ACACB	1	0	1	53	52	48	13	13	8	13	11	19	2	2	5	1	0	0	0	0	4	0	0	3	0	1	1	6	1	0
ACAD11	300	256	156	10793	15155	10586	6167	10346	9442	6699	5297	2244	1342	1329	1125	244	169	140	287	301	250	572	359	641	359	398	451	2352	1737	1629
ACAD9	3	0	1	23	31	36	13	11	4	6	11	15	0	3	2	0	0	0	0	0	0	0	1	1	1	0	1	1	0	5
ACADVL	1	4	0	100	69	113	31	20	30	33	40	50	19	8	17	2	8	3	0	1	1	1	3	3	0	4	6	4	5	8
ACAP1	0	0	0	3	2	2	2	0	0	0	1	2	0	0	1	0	0	0	0	0	0	0	0	0	0	0	0	0	0	0
ACAT1	0	1	1	37	48	35	22	16	4	10	1	3	1	6	2	5	2	3	2	1	2	1	0	0	0	0	0	4	3	4
ACBD6	17	12	15	763	795	804	294	355	353	336	459	383	96	100	116	13	11	14	20	22	20	18	13	26	9	19	19	81	87	112
ACCS	1	1	0	18	19	16	5	10	9	3	3	7	0	0	2	2	1	0	0	1	1	1	0	1	1	0	1	2	1	1
ACD	0	1	0	16	11	17	0	5	3	4	6	5	0	0	0	0	0	0	0	0	0	1	0	2	1	0	0	1	2	2
ACE	0	0	0	1	1	1	0	1	2	0	0	0	0	0	0	0	1	1	0	0	0	0	0	0	0	0	0	1	4	4
ACER2	0	1	0	7	10	10	2	1	3	2	3	7	0	2	0	1	0	0	1	0	0	0	0	0	0	0	0	0	1	1
ACER3	2	3	1	54	33	49	15	19	22	3	11	31	5	1	1	1	2	2	0	1	1	1	1	1	0	1	1	1	1	3
ACHE	0	0	0	0	0	1	1	0	0	1	0	0	0	0	0	0	0	0	0	0	0	0	0	0	0	0	0	0	0	0
ACIN1	17	10	15	768	639	730	287	195	194	203	300	355	41	37	49	24	14	15	14	14	15	20	8	15	17	12	24	53	54	62
ACOT2	9	10	6	919	838	988	797	715	670	557	725	822	113	124	101	5	3	3	22	22	15	53	23	32	12	23	21	92	85	84
ACOT4	0	0	0	2	0	0	0	0	0	0	0	0	0	0	0	0	0	0	0	0	0	0	0	0	0	0	0	0	0	0
ACOT8	64	51	41	2625	2469	3208	464	404	432	645	777	822	125	188	163	57	45	47	60	66	42	32	31	35	26	27	30	209	212	226
ACOX3	235	184	120	4110	3790	3062	1060	976	1024	1103	1188	1423	341	579	527	157	182	195	171	256	203	143	146	318	189	162	143	498	430	574
ACOXL	6	10	9	393	416	458	121	68	82	211	274	304	50	61	57	13	9	11	10	14	5	4	16	16	14	34	30	164	190	145
ACP1	0	0	0	8	7	7	8	9	2	1	3	3	1	3	1	1	0	0	0	0	0	1	0	0	1	0	0	1	4	2
ACP2	1	0	0	39	19	19	8	7	9	11	15	11	3	6	5	3	1	0	0	0	2	0	0	0	0	2	0	5	3	8
ACP6	0	1	0	5	11	7	2	3	4	5	4	9	0	0	1	0	0	1	0	0	0	0	0	0	0	0	0	0	0	0
ACP7	0	0	1	11	9	8	5	2	2	4	4	8	0	0	1	0	0	0	0	0	0	0	0	0	0	0	0	2	2	0
ACSF2	0	0	0	26	24	26	6	3	10	5	3	10	0	3	3	2	1	0	1	1	1	2	0	1	0	0	0	3	1	2
ACSF3	0	0	1	15	25	20	4	6	4	4	8	15	1	1	0	0	2	1	0	0	0	0	0	1	0	0	0	1	1	1
ACSL1	13	10	1	1859	1420	1399	394	329	336	469	464	761	11	11	12	5	11	8	4	15	11	5	7	27	4	10	5	9	5	14
ACSM1	1	0	0	9	10	7	1	1	3	2	5	3	0	0	1	0	0	0	0	1	1	0	0	0	0	1	1	0	0	0
ACSM2A	1	0	0	6	5	6	3	1	1	3	2	4	1	0	1	0	0	0	0	0	1	0	0	0	0	0	0	0	0	0
ACSM2B	0	0	0	0	0	0	0	0	1	0	0	0	0	0	0	0	0	0	0	0	0	0	0	0	0	0	0	0	0	0
ACSM3	6	7	2	73	64	56	26	39	73	38	38	11	10	8	11	0	3	5	2	3	3	4	2	2	3	0	2	25	28	22
ACSS1	0	1	0	0	1	0	1	0	0	1	2	0	0	0	0	0	0	0	0	0	0	0	0	0	0	1	0	0	0	0
ACSS3	0	0	1	19	12	16	8	5	4	2	3	4	3	1	1	0	0	0	0	0	0	0	0	0	0	0	1	3	3	1
ACTG1	12	6	3	724	479	673	166	105	117	119	135	196	6	15	9	13	9	11	13	12	8	15	5	7	7	16	11	23	30	28
ACTG1P17	2	1	1	23	16	23	11	8	8	5	5	6	1	1	0	1	0	0	0	4	0	1	1	1	1	0	0	2	1	3
ACTG1P20	0	0	0	0	0	0	0	0	0	0	0	0	0	0	0	0	0	0	0	0	0	0	0	0	0	0	0	0	0	0
ACTG1P25	0	0	0	14	16	15	10	19	13	13	7	17	1	6	2	0	1	1	1	1	0	1	0	0	0	1	1	3	2	7
ACTG1P4	0	0	0	1	0	0	1	0	0	0	0	1	0	0	0	0	0	0	0	0	0	0	0	0	0	0	0	0	0	1
ACTL6B	0	0	0	12	6	7	3	2	0	3	6	8	1	0	2	1	0	0	0	1	1	0	0	0	0	0	0	1	0	1
ACTR3	7	7	4	184	179	225	117	96	67	54	74	78	11	21	13	4	2	6	4	2	4	3	5	5	5	5	3	17	19	19
ACTR3B	1	2	1	49	40	47	12	7	17	13	17	21	2	3	5	0	0	1	0	2	1	0	0	1	1	0	3	1	2	6
ACTR3BP2	0	0	0	0	0	0	0	0	0	0	0	0	0	0	0	0	0	0	0	0	0	0	0	0	0	0	0	0	0	0
ACTR3BP5	0	0	0	0	0	0	0	0	0	0	0	0	0	0	0	0	0	0	0	0	0	0	0	0	0	0	0	0	0	0
ACTR3C	5	6	1	184	151	158	68	41	55	48	71	85	12	9	10	0	5	4	4	9	4	2	1	7	3	9	4	16	16	14
ACTR6	0	0	1	18	18	20	7	8	5	8	7	9	1	2	0	0	0	1	0	1	0	0	1	0	0	1	1	1	3	5
ACTR8	7	1	6	126	164	114	37	34	30	68	66	49	33	23	22	5	1	5	2	5	2	6	3	1	4	7	5	27	42	30
ACYP1	0	0	0	13	11	9	6	3	1	10	15	8	0	3	3	1	0	0	0	1	0	1	1	1	0	2	0	0	0	3
ADA	7	9	2	165	134	205	42	39	21	58	58	85	20	25	21	2	0	2	3	1	0	1	3	3	2	3	1	25	23	17
ADAM15	0	0	0	16	12	21	2	3	2	6	11	6	0	1	3	0	0	2	0	0	0	0	0	1	0	0	0	2	1	0
ADAM18	0	1	2	37	30	32	12	4	14	11	12	18	2	2	2	0	1	0	0	1	2	0	1	1	1	0	1	1	0	0
ADAM20P1	0	0	0	4	6	4	0	0	0	1	0	2	0	0	0	0	0	0	0	0	0	0	0	0	0	0	0	0	1	0
ADAM21P1	0	0	0	0	0	0	0	0	0	0	0	0	0	0	0	0	0	0	0	0	0	0	0	0	0	0	0	0	0	0
ADAM28	1	0	0	35	43	24	11	16	16	6	11	11	2	2	4	2	0	1	0	1	1	1	0	2	3	2	2	3	2	2
ADAM33	1	0	0	15	9	19	10	4	5	1	3	7	0	3	1	1	1	1	1	0	0	0	0	1	0	0	0	1	2	4
ADAM3A	0	0	0	12	7	6	5	1	7	1	3	5	1	2	0	0	0	1	0	1	0	0	2	0	0	0	0	1	0	0
ADAM3B	0	0	0	0	0	0	0	0	0	0	0	0	0	0	0	0	0	0	0	0	0	0	0	0	0	0	0	0	0	0
ADAM5	0	1	0	9	8	3	0	0	2	2	2	3	0	1	0	0	0	0	1	0	0	0	0	0	2	0	0	1	0	0
ADAM6	0	0	0	0	0	0	0	0	0	0	0	0	0	0	0	0	0	0	0	0	0	0	0	0	0	0	0	0	0	0
ADAM9	5	4	5	108	95	151	68	86	41	33	30	37	8	5	19	3	1	3	0	5	6	7	1	4	2	3	1	18	10	7
ADAMDEC1	2	1	0	36	27	29	11	2	10	12	12	15	5	3	3	0	1	1	1	4	3	2	1	2	1	0	0	2	1	5
ADAMTS10	0	0	0	2	7	9	2	0	0	0	3	1	0	0	0	0	0	0	0	0	0	0	0	0	0	0	0	0	0	1
ADAMTS13	1	0	0	15	11	14	6	4	8	3	2	8	1	2	0	1	0	0	1	0	0	0	0	2	0	0	0	1	1	2
ADAMTS14	0	0	0	7	6	11	4	1	4	4	1	3	1	0	0	0	0	0	0	0	0	0	0	0	2	0	0	0	1	1
ADAMTS15	0	0	0	5	8	6	2	1	5	1	2	4	0	0	0	0	0	0	0	0	0	0	0	0	0	0	0	3	4	0
ADAMTS16	2	4	1	64	50	59	26	17	24	31	42	41	6	6	11	3	4	1	4	1	0	3	1	3	4	8	4	25	45	27
ADAMTS17	0	0	1	57	34	38	12	10	13	9	13	27	1	1	3	0	1	2	0	3	0	1	0	0	0	1	0	2	1	2
ADAMTS4	2	10	6	182	171	186	64	51	64	56	88	84	9	28	22	7	6	3	4	9	2	6	9	1	2	4	3	22	28	24
ADAMTS6	17	21	6	313	319	294	87	165	142	53	47	93	7	7	8	5	10	8	14	11	9	16	7	12	5	7	12	29	17	20
ADAMTS7P1	0	0	0	3	2	0	2	0	2	1	0	0	0	0	0	0	0	0	0	0	0	0	0	0	0	0	0	0	0	0
ADAMTS9	5	4	2	180	150	132	39	32	39	33	27	43	5	20	6	1	1	1	3	3	3	2	3	6	0	0	4	5	4	5
ADAMTSL3	3	2	0	85	89	71	26	31	49	22	23	39	2	5	7	4	2	3	1	4	4	0	1	1	1	2	2	3	1	9
ADAMTSL4	5	7	3	160	104	109	37	26	43	37	32	43	3	8	7	5	4	5	2	4	4	3	2	2	3	0	3	4	14	12
ADAP2	0	0	0	12	10	2	1	4	3	1	1	5	0	2	0	0	0	1	2	1	1	0	1	1	0	0	0	0	0	0
ADARB1	0	0	0	6	1	8	1	4	2	1	2	4	0	0	1	0	0	2	0	0	1	0	0	0	0	0	0	2	2	2
ADCK1	3	0	1	84	70	77	33	23	46	12	24	40	4	2	1	0	1	2	2	2	0	2	0	0	1	2	1	1	0	2
ADCK5	1	0	0	3	3	2	1	0	2	1	3	2	0	0	0	0	0	0	0	0	0	1	0	0	0	0	0	0	0	0
ADCY10	5	2	1	177	161	165	109	107	98	61	84	57	12	13	16	0	2	1	2	2	2	10	3	6	5	4	5	21	20	25
ADCY10P1	1	0	1	56	42	48	17	19	36	12	16	20	3	2	5	0	0	2	2	1	1	1	1	3	2	0	0	6	2	4
ADCY2	5	9	2	275	206	176	61	54	95	51	81	107	7	4	18	5	3	3	4	6	5	4	4	4	5	6	3	7	9	18
ADCY6	3	1	1	28	36	43	9	7	13	12	7	12	2	1	0	1	2	0	1	2	0	0	0	0	0	0	0	2	3	1
ADCY7	1	0	0	9	8	6	0	1	1	2	5	4	0	1	1	2	0	0	0	0	0	0	1	0	0	0	0	0	0	1
ADD1	3	0	3	87	50	122	25	25	19	27	19	31	1	3	5	3	2	2	3	3	2	1	2	4	0	4	1	8	3	5
ADGRA3	0	1	1	57	34	53	25	15	15	17	18	22	5	13	14	0	0	2	0	0	0	3	0	3	1	1	2	2	5	0
ADGRB2	0	0	0	14	11	15	1	1	0	0	2	7	1	1	0	0	0	0	1	0	1	0	0	0	0	0	0	0	1	0
ADGRD2	1	1	0	19	13	12	5	3	4	7	0	2	0	1	2	0	0	1	0	1	0	1	0	0	0	0	0	0	0	0
ADGRE2	0	0	0	21	27	31	4	12	6	9	6	12	0	0	1	1	0	1	0	0	1	0	1	3	0	0	1	3	1	2
ADGRE3	559	493	380	11058	15457	10112	6203	8324	7679	5596	5720	2738	976	1009	876	461	348	338	420	400	314	308	337	472	297	330	373	1393	1526	1277
ADGRE4P	0	0	0	11	9	10	4	2	7	3	1	13	1	0	2	0	1	0	0	1	0	0	0	1	1	0	0	0	1	1
ADGRF3	3	8	5	495	462	402	293	192	238	243	249	176	56	67	80	7	7	4	7	6	16	14	11	19	8	7	6	40	54	43
ADGRG3	0	0	0	3	4	3	2	1	3	0	2	3	0	0	1	0	0	0	0	0	0	0	0	0	0	0	0	0	1	0
ADGRL2	0	1	0	32	14	25	18	5	4	6	5	17	2	1	4	1	1	1	1	1	1	0	0	0	0	2	0	1	1	1
ADGRV1	12	9	3	568	398	444	214	131	270	176	199	324	46	46	47	7	6	5	7	5	5	5	4	13	5	2	5	33	23	30
ADH1C	0	0	0	3	1	3	2	0	1	0	0	0	0	0	0	1	0	0	0	0	0	1	0	0	0	0	0	0	0	0
ADH6	24	25	12	155	215	176	32	91	71	57	23	13	20	16	18	14	13	7	6	8	8	2	9	4	6	13	14	107	106	70
ADIG	0	0	0	2	1	0	0	0	0	0	0	0	0	0	0	0	0	0	0	0	0	0	0	0	0	0	0	0	0	0
ADORA2A	0	0	0	14	8	13	9	1	2	0	0	1	2	6	7	1	0	0	0	0	0	1	0	0	0	0	0	1	1	0
ADORA2B	14	4	3	162	148	124	43	26	52	68	83	65	17	15	7	10	12	8	4	3	2	3	2	6	3	7	5	37	42	37
ADRA1A	1	0	0	17	7	5	7	2	6	3	2	2	0	0	0	0	0	0	0	0	0	0	0	1	0	1	0	1	1	3
ADSL	0	0	0	19	10	18	6	5	8	5	5	11	0	1	0	1	0	0	0	0	0	1	1	0	1	0	0	1	0	0
ADTRP	0	1	0	12	22	6	40	105	86	14	18	10	2	2	6	2	1	1	0	1	1	3	3	3	2	2	3	12	7	1
AFDN	1	0	0	51	49	43	13	13	18	17	21	23	1	3	2	0	2	0	0	0	1	1	2	1	1	3	1	1	4	5
AFG1L	4	1	1	124	88	93	33	26	50	26	20	36	2	7	7	3	1	5	3	3	1	1	1	3	2	4	1	4	9	9
AFG3L1P	1	1	0	7	5	6	7	4	2	2	1	6	0	1	0	0	0	0	0	0	0	0	0	0	0	1	0	2	1	0
AFMID	0	0	0	5	5	8	2	0	4	1	0	3	1	0	1	0	0	0	0	0	0	1	0	0	0	0	1	0	0	2
AFTPH	1	1	0	310	262	231	69	70	60	90	100	136	4	7	6	3	2	4	0	4	2	6	4	7	3	8	3	7	6	7
AGA	0	0	0	11	15	13	1	0	1	1	2	4	1	1	0	0	0	0	0	0	0	0	1	0	1	0	0	3	4	0
AGAP10P	0	0	0	2	1	1	1	2	1	0	3	2	0	0	0	0	1	0	0	0	0	1	1	1	0	0	0	0	1	1
AGAP12P	1	0	0	10	10	11	5	3	0	3	1	1	0	0	1	0	0	0	1	0	0	0	0	0	1	0	0	1	0	0
AGAP13P	0	0	0	3	2	2	2	0	2	0	3	1	0	0	1	0	0	0	0	0	0	0	0	0	0	0	0	0	1	0
AGAP14P	1	0	0	4	6	1	1	1	1	2	1	1	0	0	0	0	0	0	0	0	1	0	0	0	0	0	0	1	0	0
AGAP4	0	0	0	0	0	0	0	0	0	0	0	0	0	0	0	0	0	0	0	0	0	0	0	0	0	0	0	0	0	0
AGAP6	1	0	0	8	2	5	3	4	4	1	0	1	0	0	0	0	0	0	0	0	0	1	0	0	1	0	0	2	2	0
AGAP7P	0	0	0	1	1	0	0	0	0	0	5	1	0	0	0	0	0	0	0	0	0	0	0	0	0	1	0	0	0	0
AGBL1	4	2	1	126	106	111	22	24	30	35	36	59	6	4	3	1	3	2	2	4	2	1	1	1	3	2	1	2	6	5
AGBL2	0	0	0	7	11	9	0	0	3	5	1	4	0	0	1	1	0	0	1	0	0	0	0	0	0	2	0	0	0	1
AGBL3	4	1	0	97	109	90	38	67	65	42	42	47	8	9	6	7	1	4	2	3	3	4	1	6	0	4	6	27	13	17
AGBL4	3	6	3	230	197	192	62	53	82	50	66	114	4	17	11	3	3	3	2	1	4	5	2	3	3	2	6	19	4	17
AGBL5	358	273	215	12127	11476	13178	4064	3732	3977	3153	4033	4054	659	790	676	310	257	263	352	342	268	230	206	305	177	255	219	1177	1193	1455
AGER	0	0	0	1	0	0	0	1	0	0	1	1	0	0	1	0	0	0	0	1	0	2	0	0	0	0	0	1	0	0
AGMO	8	0	2	154	132	114	52	29	52	33	37	54	4	7	12	2	2	4	0	7	0	3	2	4	3	5	5	7	9	9
AGO4	2	0	0	32	25	23	4	12	9	5	7	10	2	3	0	1	0	0	1	0	0	0	0	0	1	1	0	3	1	2
AGPAT4	12	7	5	112	120	89	28	32	40	23	25	38	2	10	1	7	4	3	4	2	3	0	7	6	1	1	2	13	17	16
AGPS	1	1	1	55	51	77	14	19	11	11	17	16	4	4	5	2	2	0	4	0	0	0	0	3	2	0	2	3	4	5
AGRN	0	0	0	42	36	55	16	14	5	18	30	43	3	3	7	2	0	2	1	1	2	0	1	1	1	0	1	6	3	6
AGTPBP1	14	12	8	307	352	309	134	208	194	164	160	110	26	38	49	11	9	11	11	14	18	8	6	19	7	5	6	41	45	35
AHCTF1	1	2	0	51	43	45	15	15	16	9	15	15	1	3	2	0	1	0	0	0	1	0	0	3	0	0	1	1	5	6
AHCTF1P1	0	0	0	4	1	5	0	1	2	0	0	0	0	0	0	0	0	0	0	0	0	0	0	0	0	0	0	0	0	0
AHCYL1	2	0	0	58	50	71	23	12	22	8	13	15	0	4	0	0	1	0	1	1	2	0	1	0	0	2	1	1	7	4
AHCYL2	78	77	43	1647	1701	1549	624	712	662	679	766	578	150	205	171	39	37	43	45	49	30	41	30	45	24	35	36	131	198	197
AHDC1	0	2	1	52	48	51	12	10	12	23	13	21	0	1	1	1	0	1	0	1	0	1	1	1	0	0	2	5	4	3
AHI1	1	2	5	221	168	182	63	36	69	36	55	102	1	6	12	2	1	0	3	5	2	6	4	6	5	5	3	4	8	5
AHSA2P	206	167	151	2772	3808	2366	989	2464	2134	1117	575	297	276	277	261	117	104	95	106	126	117	111	100	133	71	98	91	680	564	507
AIDA	16	22	12	709	789	685	366	326	328	242	215	215	88	95	103	17	16	13	17	16	16	36	12	16	17	17	12	102	95	65
AIF1L	0	0	0	0	2	2	1	2	1	0	1	4	0	0	0	0	0	0	0	1	0	0	0	0	0	0	0	0	0	1
AIFM1	2	0	0	68	58	57	16	19	15	15	22	22	4	2	6	0	2	0	2	3	2	1	1	2	2	0	2	12	8	6
AIFM3	0	0	0	5	4	5	2	0	2	1	2	5	0	0	0	0	0	0	0	0	0	0	0	1	0	0	0	1	2	0
AIG1	1	1	0	75	40	61	18	26	23	13	19	17	6	9	5	2	1	1	2	3	1	1	2	4	3	0	0	5	9	4
AIM2	0	1	0	2	1	4	4	0	0	3	0	2	0	0	0	0	1	0	0	0	0	0	0	0	0	0	1	0	0	0
AK2	3	1	3	48	45	102	27	24	20	13	20	30	3	3	8	3	0	0	1	2	0	0	0	1	0	0	0	4	11	4
AK8	2	0	0	45	18	30	13	10	8	8	10	14	1	0	3	1	0	1	0	0	1	4	0	0	1	1	0	1	2	2
AK9	0	0	0	54	42	54	13	27	19	15	14	29	4	2	2	0	3	0	0	1	0	0	2	2	1	2	1	1	1	2
AKAP1	0	0	0	52	25	36	9	7	17	13	17	19	1	1	5	0	1	0	1	2	2	1	1	3	1	1	0	1	5	3
AKAP10	2	1	1	51	48	41	9	18	10	8	14	16	1	6	2	0	0	2	0	2	2	4	1	2	0	0	1	3	3	2
AKAP17A	0	0	0	5	5	3	2	2	2	1	0	4	0	0	2	0	0	0	0	0	0	2	0	1	0	0	1	1	0	0
AKAP17BP	0	5	0	8	4	6	0	5	5	3	5	3	1	0	0	1	0	0	0	1	0	1	0	0	0	0	1	3	3	1
AKAP7	73	68	64	1934	1578	2190	881	745	807	873	1058	1101	210	256	250	74	47	62	33	67	43	31	28	53	39	53	34	260	226	317
AKAP8L	1	3	0	75	92	94	18	22	13	28	32	50	3	11	9	2	1	1	2	0	0	2	2	3	1	0	3	7	5	7
AKIP1	0	0	1	16	6	15	4	4	0	2	6	5	1	1	0	0	0	0	0	0	0	1	0	0	0	0	0	0	0	2
AKNA	0	0	0	13	11	9	0	2	2	6	6	4	2	0	1	0	0	1	0	0	0	0	1	0	0	0	0	3	3	1
AKNAD1	1	0	0	7	15	25	1	5	7	4	0	4	0	0	4	1	0	0	1	0	0	0	0	0	1	0	0	5	1	5
AKR1A1	2	0	1	24	15	21	5	0	9	6	7	11	2	1	1	2	0	0	1	0	0	0	0	0	0	0	0	1	2	2
AKR1B1	0	0	0	20	19	30	11	7	3	4	13	11	0	1	3	0	0	0	0	0	0	0	1	0	0	0	0	0	5	1
AKR1B10	0	1	0	8	5	6	3	2	7	0	2	3	0	0	0	0	1	0	0	0	0	0	0	0	0	0	0	0	0	0
AKR1B15	1	1	0	5	5	5	0	0	0	0	2	0	0	0	0	0	0	0	1	0	0	0	0	0	0	0	0	0	0	0
AKR1C6P	2	3	0	20	20	12	5	8	16	13	22	4	1	7	3	3	2	0	1	0	1	1	0	2	0	3	2	9	6	9
AKR1C8P	0	0	0	2	0	0	0	0	1	0	1	2	0	0	0	0	0	0	0	0	0	0	0	0	0	0	0	0	0	0
AKR1E2	1	2	1	217	151	204	76	59	52	90	116	118	24	19	19	2	3	5	1	3	2	4	4	7	1	4	3	43	45	26
AKR7A2	0	0	0	8	2	3	3	1	0	0	0	1	0	0	0	1	0	0	1	0	0	0	0	0	0	0	0	1	0	0
AKR7A2P1	0	0	0	0	0	0	0	0	0	0	0	0	0	0	0	0	0	0	0	0	0	0	0	0	0	0	0	0	0	0
AKR7A3	0	0	0	0	2	2	0	1	0	0	0	3	0	0	0	0	0	0	0	0	0	0	0	0	0	0	0	1	0	0
AKR7L	0	0	0	5	8	4	0	0	4	2	2	3	0	2	0	0	0	0	0	0	0	2	0	0	0	1	0	0	1	3
AKT1	2	0	0	80	75	101	17	24	14	19	25	33	4	6	5	1	1	0	0	0	4	0	3	1	2	2	2	5	9	6
ALAD	1	0	0	0	0	1	0	0	1	0	2	0	0	0	0	0	0	0	0	0	0	0	0	0	0	0	0	1	0	0
ALDH1L1	0	0	0	12	7	14	3	5	3	4	4	1	1	0	0	0	0	0	0	0	0	0	0	0	0	0	0	1	2	3
ALDH1L2	0	1	0	34	18	31	11	27	11	13	12	6	2	3	4	1	1	1	1	0	0	1	0	1	1	0	2	3	1	3
ALG1	15	11	13	583	597	731	334	267	291	320	387	363	69	68	57	10	10	17	17	11	7	16	14	22	15	9	13	78	74	107
ALG11	0	0	0	7	11	20	6	4	5	7	3	2	0	1	1	0	0	0	1	2	0	0	1	0	0	0	0	0	1	0
ALG13	0	0	0	18	31	28	10	5	9	6	7	10	0	3	5	1	0	0	0	1	1	1	1	0	1	1	1	3	4	2
ALG14	1	2	1	61	41	48	32	12	22	22	21	33	3	10	4	1	1	0	2	2	0	2	0	2	1	3	1	6	5	9
ALG1L	8	6	8	271	279	331	233	285	291	245	266	264	34	25	30	10	9	8	10	11	7	26	11	24	16	22	20	122	80	112
ALG1L9P	79	69	55	1889	1706	2105	819	819	812	1027	1229	1208	186	229	172	76	51	54	82	62	38	38	50	68	63	88	84	428	444	518
ALG2	0	0	0	12	12	12	1	5	0	2	6	11	1	1	1	0	0	0	0	0	0	0	1	0	0	1	0	2	2	0
ALG3	0	0	0	3	2	1	0	0	2	2	0	2	0	0	0	0	0	0	0	0	0	0	0	0	0	0	0	0	0	0
ALG5	2	0	2	74	31	55	19	16	23	10	14	21	3	3	4	0	1	2	0	0	0	0	0	3	1	1	0	1	0	2
ALG8	6	2	3	222	173	177	84	57	77	58	82	103	12	11	11	6	5	2	6	5	2	4	1	7	7	5	1	6	11	9
ALG9	3	4	3	217	198	225	75	63	107	92	139	122	16	31	29	4	3	6	5	10	5	4	3	8	3	9	6	23	35	22
ALK	3	2	1	166	108	114	49	45	45	35	38	87	3	3	10	2	2	2	3	2	3	2	0	7	3	3	3	9	6	7
ALKBH1	5	4	1	81	57	78	17	10	38	21	20	29	1	4	3	3	2	1	0	2	0	4	0	2	0	3	1	1	1	2
ALKBH8	0	0	0	14	9	12	3	2	3	1	0	3	1	1	1	0	0	0	0	3	0	0	1	0	1	0	0	2	2	0
ALMS1P1	0	0	0	3	2	1	0	0	1	1	1	1	0	0	0	1	0	0	0	0	0	0	0	0	0	0	0	0	0	0
ALOX12P2	2	5	1	42	77	46	16	16	17	17	19	25	5	10	6	1	1	4	3	0	0	1	0	1	1	3	3	28	18	15
ALOX15P1	0	0	0	0	0	0	0	0	0	0	0	0	0	0	0	0	0	0	0	0	0	0	0	0	0	0	0	0	0	0
ALOX5	0	0	0	8	2	3	2	1	1	0	0	4	0	0	0	0	0	0	0	0	0	0	0	1	0	0	0	0	0	1
ALOXE3	0	0	0	6	2	2	1	1	0	0	1	1	0	0	0	0	0	0	0	0	0	0	0	0	0	0	0	0	1	1
ALS2	2	0	1	39	37	48	18	13	9	6	16	13	1	3	7	2	0	1	1	3	0	1	0	2	0	1	0	3	7	9
ALS2CL	0	0	0	4	0	4	1	0	0	0	0	1	0	0	1	1	0	0	0	0	0	0	0	1	0	0	0	2	1	0
ALYREF	0	0	0	14	8	18	3	4	5	3	4	16	0	0	0	0	0	0	0	0	0	1	0	2	0	0	0	0	0	0
AMBRA1	9	5	5	297	201	301	81	54	84	59	88	122	11	8	19	8	2	4	5	7	5	5	3	9	4	7	1	18	7	15
AMD1	3	0	0	22	13	28	18	20	3	7	9	8	0	6	1	1	0	1	1	1	0	1	0	0	0	1	1	0	1	1
AMHR2	0	0	0	1	0	0	0	0	0	0	0	0	0	0	0	0	0	0	0	0	0	0	0	0	1	0	0	0	0	0
AMN1	1	0	2	36	33	44	35	36	36	28	29	10	11	5	4	2	1	1	1	1	1	2	6	2	4	3	3	32	37	43
AMPD2	0	0	0	18	7	18	7	6	4	4	7	3	0	0	1	0	0	0	0	0	0	0	1	0	1	0	3	0	5	3
AMT	0	2	1	18	29	27	9	10	11	18	21	21	4	3	3	2	2	1	1	1	0	0	2	3	3	1	1	12	14	11
AMZ2	0	0	0	5	5	12	1	2	2	2	1	4	0	1	1	1	0	0	0	0	0	0	0	0	0	0	0	0	2	0
AMZ2P1	0	0	0	0	1	0	0	2	0	0	0	1	0	0	0	0	0	0	0	0	0	0	0	0	0	0	0	1	1	0
ANAPC10	9	4	2	184	149	140	52	48	63	42	40	81	7	3	11	6	1	5	3	6	2	3	4	7	4	4	4	12	4	9
ANAPC15	3	2	3	103	74	145	28	23	15	25	31	29	14	10	7	0	2	5	0	2	1	1	1	0	0	4	2	18	16	15
ANAPC16	18	7	4	182	210	200	50	59	55	83	116	87	31	50	37	4	6	10	9	9	8	6	5	10	7	12	8	27	29	29
ANAPC1P1	0	0	0	14	3	7	1	2	4	3	2	3	0	0	0	0	0	0	0	1	0	0	0	0	0	0	0	1	0	0
ANAPC1P2	0	0	1	7	9	15	2	2	3	2	2	1	0	0	0	1	0	0	1	0	0	0	0	0	0	0	0	1	1	0
ANAPC1P4	1	0	1	10	5	10	1	2	4	2	4	5	1	0	0	0	0	0	0	0	0	0	0	1	0	0	0	1	1	0
ANAPC1P6	0	0	0	0	0	0	0	0	0	0	1	0	0	0	0	0	0	0	0	0	0	0	0	0	0	0	0	0	0	0
ANAPC2	0	1	1	6	6	4	0	2	4	1	3	2	0	0	0	0	0	0	0	0	0	0	0	0	0	1	0	0	0	0
ANAPC4	1	0	1	5	2	6	2	2	2	1	4	1	0	0	0	0	0	0	0	0	0	0	1	1	0	0	0	1	2	0
ANAPC7	3	3	2	134	83	108	35	19	35	21	25	54	4	5	7	0	1	0	1	7	1	2	4	4	0	2	0	2	3	1
ANGEL2	0	0	0	15	24	11	6	7	3	11	4	9	1	2	1	0	0	0	0	1	0	0	0	1	0	0	0	0	0	1
ANGPT1	2	1	0	78	43	48	18	21	19	12	12	19	0	0	1	1	1	1	0	0	0	2	1	0	1	2	0	0	1	1
ANGPTL1	0	5	5	17	12	12	14	22	8	8	5	1	2	0	1	4	0	1	2	2	0	0	0	1	0	3	4	18	3	6
ANGPTL4	1	1	0	96	63	84	30	18	28	26	47	56	9	9	13	1	1	2	1	0	3	0	1	3	0	1	2	17	16	13
ANGPTL6	112	125	79	5807	5522	6551	3847	2772	3025	3416	5218	5594	1600	2097	2014	121	87	72	119	114	91	146	105	121	67	100	94	549	535	662
ANGPTL7	0	0	0	5	1	7	2	2	1	0	0	0	1	0	0	0	0	0	0	0	0	0	0	0	0	0	0	0	0	0
ANHX	0	0	0	2	3	0	0	0	1	1	0	2	0	0	0	0	0	0	0	0	0	0	0	0	0	0	0	0	0	0
ANKAR	0	0	0	38	35	33	19	16	12	15	14	9	0	2	3	1	1	0	0	0	1	1	2	1	3	1	0	4	3	5
ANKFY1	384	317	210	7546	7276	6219	2550	3042	3187	2124	2405	1720	607	756	678	255	176	190	209	179	170	159	158	194	104	148	134	835	817	842
ANKLE1	0	0	0	10	5	8	1	1	1	4	12	9	0	1	5	1	0	0	2	0	0	0	0	0	0	0	0	5	1	3
ANKLE2	6	8	15	621	559	675	214	156	190	176	317	270	39	45	50	4	9	11	14	7	10	17	11	11	13	18	13	70	61	73
ANKMY1	0	0	0	14	18	6	7	2	7	6	10	17	1	1	1	1	1	0	0	0	0	0	0	1	0	0	0	5	1	2
ANKRD10	1	0	0	38	21	29	14	13	10	14	9	18	1	2	2	1	1	0	1	0	0	0	1	0	2	2	1	2	6	7
ANKRD11	93	68	57	3913	3552	3150	1143	851	973	1253	1662	2046	204	264	302	95	54	69	78	90	92	98	87	167	83	76	79	339	324	291
ANKRD13A	10	13	3	381	381	394	102	115	96	134	162	128	46	48	43	13	8	9	12	9	7	5	7	8	6	4	4	53	55	58
ANKRD13B	3	4	1	77	38	56	25	15	11	40	45	62	7	7	10	5	7	4	3	4	5	2	2	0	3	2	3	9	10	5
ANKRD13C	0	0	2	87	71	81	24	23	27	23	25	32	1	7	14	3	2	0	0	1	1	4	2	4	3	1	2	12	23	12
ANKRD13D	0	0	0	9	2	12	0	2	1	2	2	5	1	0	0	0	1	0	0	0	0	0	0	0	2	0	0	1	0	0
ANKRD18CP	1	2	0	17	17	17	4	6	7	9	8	8	2	2	2	0	0	0	0	0	1	0	0	1	0	1	1	3	3	2
ANKRD18DP	1	1	0	5	3	4	2	1	1	0	1	3	0	0	0	0	0	0	0	0	0	0	0	1	0	0	0	0	0	0
ANKRD19P	27	55	50	4754	4543	5935	1099	669	754	1508	2535	2766	286	404	572	96	60	69	73	69	88	112	72	130	93	111	83	584	596	522
ANKRD20A11P	0	0	0	2	1	2	1	1	1	0	0	0	0	0	0	0	0	0	0	0	0	0	0	0	0	0	0	1	0	0
ANKRD20A12P	0	0	0	1	0	1	0	0	0	0	1	2	0	0	0	0	0	1	0	0	0	0	0	0	0	0	0	0	0	0
ANKRD20A19P	0	0	1	8	7	6	0	2	5	0	3	2	0	1	2	1	1	0	0	0	0	0	0	0	0	1	0	1	0	0
ANKRD20A21P	1	1	0	4	6	2	1	1	0	1	3	2	1	0	1	0	1	0	0	0	0	1	0	2	0	0	0	2	0	0
ANKRD20A2P	0	0	0	3	3	1	0	0	1	0	2	1	0	0	1	0	0	0	0	0	0	0	0	0	0	0	1	0	0	0
ANKRD20A3P	0	0	0	5	3	4	1	0	0	1	0	4	0	0	0	0	0	0	0	0	0	1	0	1	0	0	0	0	1	0
ANKRD20A5P	0	1	1	15	12	11	5	3	7	7	7	7	0	0	1	0	0	2	1	2	1	1	0	1	0	0	0	2	2	0
ANKRD20A8P	0	0	0	23	25	10	4	4	7	4	4	12	0	2	3	2	0	2	0	1	0	1	0	1	0	0	0	1	0	1
ANKRD20A9P	1	0	1	10	8	8	5	3	3	3	4	7	0	0	0	0	0	0	0	0	1	1	0	2	0	0	0	2	1	3
ANKRD26P1	1	0	0	19	9	15	6	11	6	3	6	7	1	0	1	1	0	0	0	0	0	0	0	0	0	1	0	1	0	3
ANKRD26P3	0	0	0	13	13	24	9	7	9	1	7	6	0	1	0	0	0	0	0	0	0	0	0	1	0	1	0	1	1	2
ANKRD28	2	3	1	168	163	157	73	48	78	50	59	87	11	6	13	2	4	7	8	6	4	0	1	5	7	8	4	22	20	25
ANKRD29	4	0	1	52	33	31	19	16	12	13	18	16	0	3	2	0	2	0	0	0	2	2	0	1	1	2	0	1	5	1
ANKRD30A	1	0	1	38	29	26	14	6	9	10	15	10	1	3	2	0	0	0	1	2	0	1	1	2	2	0	1	6	3	5
ANKRD30B	0	2	0	14	8	9	3	2	7	3	3	1	2	3	1	0	0	0	0	0	1	0	1	1	0	1	1	0	0	2
ANKRD30BL	0	0	0	31	26	22	6	9	6	5	18	9	1	2	1	1	0	0	0	0	1	0	0	0	1	0	0	1	2	0
ANKRD30BP2	0	0	0	5	3	1	0	0	1	0	1	1	0	1	0	0	0	0	0	0	0	0	0	0	0	0	0	0	0	0
ANKRD30BP3	0	0	0	1	5	5	1	1	3	1	2	3	0	0	1	0	0	0	0	0	0	1	0	1	0	0	0	0	0	0
ANKRD36	1	1	0	110	59	74	25	17	26	22	21	45	3	2	2	1	1	0	0	2	2	3	2	0	0	1	0	2	0	4
ANKRD36B	0	0	0	5	1	5	1	2	3	1	6	1	1	0	0	0	0	0	0	0	0	1	1	0	0	0	1	3	0	1
ANKRD36BP1	68	53	33	1679	1482	1815	905	1093	861	619	583	396	284	310	259	47	29	42	55	32	36	48	40	57	55	54	36	391	410	410
ANKRD36BP2	1	1	0	5	3	3	3	0	1	0	2	1	0	1	0	1	0	0	0	0	0	0	0	0	0	1	0	0	0	0
ANKRD40CL	0	0	0	0	1	0	0	0	0	0	0	0	0	0	0	0	0	0	0	0	0	0	0	0	0	0	0	0	0	0
ANKRD42	2	3	3	30	53	40	25	44	35	4	12	6	8	3	4	2	2	0	0	3	1	1	2	2	2	0	2	6	3	7
ANKRD44	12	14	16	896	742	854	295	249	292	287	323	331	56	81	67	16	12	7	10	17	17	21	14	19	7	10	18	80	76	107
ANKRD45	3	0	2	33	23	29	6	5	6	7	9	10	4	1	3	0	0	0	0	0	0	0	1	1	2	1	0	7	6	2
ANKRD54	0	0	1	36	26	42	19	13	20	18	25	35	2	1	3	1	0	2	0	0	1	3	0	2	2	2	1	3	8	7
ANKRD62	0	1	0	10	6	8	4	6	1	2	2	1	0	1	1	0	1	1	0	0	0	0	0	0	0	0	0	0	2	1
ANKRD62P1-PARP4P3	0	3	2	25	25	14	3	15	3	16	7	10	0	0	3	1	1	1	1	1	1	1	0	0	0	1	1	7	4	4
ANKS1B	32	31	15	1084	948	870	452	448	502	395	438	318	146	203	173	17	11	21	25	24	14	24	17	25	19	16	17	95	87	86
ANKS3	4	3	2	319	216	245	62	63	59	30	31	113	1	4	4	2	4	1	1	4	4	1	0	5	2	0	1	5	1	10
ANKS6	0	0	0	17	7	30	7	9	7	8	2	14	1	0	0	0	0	0	0	0	0	0	0	2	1	1	2	1	2	4
ANKZF1	4	1	1	59	50	80	29	15	23	28	60	54	7	11	5	5	1	1	0	0	1	3	1	4	2	1	3	7	8	6
ANO1	1	0	0	13	21	13	5	3	1	1	2	7	0	0	1	1	0	1	1	0	0	0	0	0	1	1	1	1	0	0
ANO10	6	1	0	118	98	111	47	27	51	13	25	61	2	0	5	2	4	2	0	2	0	2	2	4	0	1	0	7	7	9
ANO2	123	135	104	6345	6069	7544	1835	1533	1686	1853	2431	2546	636	704	627	160	113	130	164	157	125	130	111	135	90	131	97	601	662	782
ANO7L1	0	0	0	1	1	0	0	0	0	0	0	0	0	0	0	0	0	0	0	0	0	0	0	0	0	0	0	0	0	0
ANO8	0	0	0	13	19	7	0	0	5	0	2	3	0	1	1	0	0	0	1	0	0	0	0	1	0	0	0	0	1	0
ANO9	1	0	1	20	24	25	4	14	6	8	11	8	1	5	1	0	0	1	0	0	0	0	1	1	2	0	0	5	1	4
ANP32AP1	1	1	0	3	10	10	8	10	0	2	4	0	0	0	0	0	0	0	0	0	0	0	0	1	1	0	0	2	2	1
ANTKMT	0	0	0	2	9	5	2	1	0	5	7	13	0	0	2	0	1	0	0	0	1	0	0	0	2	0	0	6	10	1
ANTXRL	0	0	0	4	1	2	0	0	0	0	0	5	0	0	0	0	0	0	0	0	0	0	0	0	0	0	1	1	1	0
ANTXRLP1	13	22	7	986	805	1310	259	184	168	318	499	461	80	110	117	24	15	19	15	20	27	13	21	23	15	31	15	120	123	134
ANXA2P1	0	0	0	19	23	13	7	6	4	5	3	2	0	0	0	0	0	0	0	0	0	0	0	0	2	0	0	2	0	4
ANXA2P2	1	3	0	161	99	348	90	76	32	15	24	47	4	7	8	1	2	2	3	2	4	0	2	3	4	5	1	15	18	15
ANXA2P3	0	0	0	4	1	7	0	1	1	2	3	0	0	0	1	0	0	0	0	0	0	0	0	0	0	1	0	0	0	0
ANXA3	0	0	0	4	6	8	3	0	2	4	1	0	0	0	0	0	0	0	0	1	0	0	0	0	0	0	0	0	1	2
ANXA4	2	2	2	126	120	161	47	38	37	29	36	24	6	7	3	2	1	2	4	3	3	2	3	3	2	3	6	5	12	9
ANXA8	0	0	0	0	1	0	0	0	0	0	2	0	0	0	0	0	0	0	0	0	0	0	0	0	0	0	0	0	0	0
AOC3	0	0	0	1	2	1	1	1	1	0	0	1	0	0	0	0	0	0	0	0	0	0	0	0	0	0	0	0	0	0
AOC4P	0	0	0	0	0	0	0	0	0	0	0	0	0	0	0	0	0	0	0	0	0	0	0	0	0	0	0	0	0	0
AOPEP	9	8	3	480	327	455	106	69	99	70	96	151	17	7	13	4	7	3	3	9	3	5	3	10	5	3	6	30	20	27
AOX3P-AOX2P	0	0	0	11	8	3	4	1	1	0	2	0	0	3	0	0	0	1	1	0	0	0	0	0	0	1	0	0	0	0
AP1AR	0	0	2	23	15	14	10	20	6	15	33	18	3	5	9	2	0	1	0	0	0	0	0	3	1	1	1	6	9	3
AP1B1P1	0	0	0	2	1	3	0	1	1	1	0	0	1	0	0	0	0	0	0	0	0	0	0	1	0	0	0	0	0	0
AP1G2	97	84	82	1594	1539	1275	558	604	594	623	636	642	120	168	127	72	55	61	57	54	34	40	61	67	39	52	64	264	301	251
AP1S2	0	1	0	6	7	13	4	6	4	2	0	2	1	0	4	1	1	1	0	0	0	0	0	0	0	0	1	2	0	1
AP1S3	0	0	0	17	12	15	6	7	6	2	9	6	1	0	0	0	0	0	0	0	0	0	0	0	0	1	1	3	0	1
AP2A2	0	0	0	8	7	5	3	1	4	0	3	5	1	0	1	0	1	0	0	0	0	0	0	0	0	0	0	0	0	0
AP3M1	200	183	123	4902	5499	5405	2125	2586	2245	1235	1468	918	348	445	301	140	112	109	183	166	124	122	117	171	100	130	117	697	712	741
AP3M2	0	1	0	4	7	13	5	5	0	4	2	1	0	2	2	0	1	0	0	2	0	1	0	0	0	1	0	0	1	4
AP3S1	0	0	0	12	4	6	5	2	4	2	2	9	0	0	1	1	1	0	0	0	0	0	1	2	0	0	0	0	0	0
AP3S2	14	12	7	297	298	265	139	187	190	102	97	56	42	42	60	7	7	5	5	7	5	13	10	9	6	5	7	37	30	28
AP4B1	0	0	0	7	9	8	5	5	4	6	6	3	0	2	3	0	0	0	0	1	1	1	1	1	0	1	0	2	4	5
AP4E1	0	1	1	33	20	19	13	7	7	7	2	6	4	1	1	1	1	0	0	2	1	1	0	2	1	0	0	2	1	4
AP5M1	0	1	0	14	16	28	6	12	6	12	4	4	0	0	1	1	0	0	0	1	1	1	0	3	0	4	1	2	4	4
AP5Z1	2	0	0	43	38	36	15	8	11	14	14	23	3	3	2	2	0	2	0	2	0	1	2	2	2	0	2	3	2	4
APAF1	2	1	2	57	60	43	20	16	29	10	11	18	1	2	3	0	2	0	0	4	0	3	2	1	1	1	0	2	2	2
APBB1	0	0	0	12	22	43	8	1	3	6	7	7	1	1	1	0	0	0	1	0	1	0	0	2	1	1	0	2	2	1
APCDD1L	0	0	0	26	13	12	7	5	8	6	9	4	0	0	0	0	1	0	0	0	0	0	0	0	0	0	0	1	0	1
APH1A	3	1	1	77	104	124	59	34	30	42	77	104	15	30	33	3	0	1	0	0	1	3	3	3	2	1	0	2	9	14
API5	0	0	0	9	22	21	7	16	9	5	2	0	2	2	1	2	0	0	0	0	0	0	0	1	0	0	0	0	2	4
APLNR	0	0	0	0	0	0	0	0	0	0	0	0	0	0	0	0	0	0	0	0	0	0	0	0	0	0	0	0	0	0
APLP2	20	11	9	436	257	710	284	203	87	123	146	160	19	37	40	9	8	9	6	7	4	6	10	14	10	11	13	33	59	37
APOBEC3D	0	0	0	0	0	0	0	0	0	0	0	0	0	0	0	0	0	0	0	0	0	0	0	0	0	0	0	0	0	0
APOBEC3F	0	0	0	2	7	20	4	2	1	4	4	5	0	1	0	0	0	0	0	0	2	0	0	0	0	0	0	0	1	0
APOBEC3G	0	0	0	2	0	0	0	1	0	0	0	0	0	0	0	0	0	0	0	0	0	0	0	0	0	0	0	0	0	0
APOC1P1	0	0	0	0	0	0	0	0	0	1	0	0	0	0	1	0	0	0	0	1	0	0	0	0	0	0	0	0	0	0
APOM	0	0	0	4	2	1	0	0	0	0	0	0	1	0	0	0	0	0	0	0	0	0	0	1	0	0	0	0	0	0
APOO	2	0	1	52	47	37	9	9	23	10	9	27	3	6	1	0	0	0	2	1	2	0	1	0	3	0	1	3	1	1
APOOP5	0	0	0	0	0	0	1	0	0	0	0	0	0	0	0	0	0	0	0	0	0	0	0	0	0	0	0	0	1	0
APPBP2	173	163	112	5045	6056	4841	2518	2698	2723	1954	2443	1497	467	573	500	145	89	128	180	149	115	145	128	169	89	100	94	566	557	585
APPL2	5	6	4	139	115	79	62	95	70	64	40	27	16	22	26	5	6	9	4	8	3	3	1	5	1	5	4	20	19	20
APTX	1	2	2	140	112	140	48	33	61	21	41	77	1	6	1	2	2	0	1	2	4	2	3	3	1	2	1	3	3	7
AQP12B	0	0	0	0	0	0	0	0	0	0	0	0	0	0	0	0	0	0	0	0	0	0	0	0	0	0	0	0	0	0
AQP3	0	0	0	0	4	5	0	0	0	0	0	0	0	0	0	0	0	0	0	0	0	0	0	0	0	0	0	0	0	0
AQP7	0	0	0	0	1	1	0	0	1	0	0	0	0	0	0	0	0	0	0	0	0	0	0	0	0	0	0	0	0	0
AQP7P1	0	0	0	5	4	6	3	1	2	0	0	4	0	1	0	0	0	0	0	0	0	0	0	0	0	0	0	1	0	0
AQP7P3	0	0	1	3	2	1	0	0	3	0	2	3	0	0	0	0	0	0	0	0	0	0	0	0	0	0	0	0	0	0
ARAP1	1	1	0	25	16	29	10	3	3	10	3	17	0	0	2	0	1	1	0	0	0	0	0	0	0	0	0	0	0	1
ARAP2	5	5	2	132	113	122	39	27	35	31	43	62	8	5	9	0	2	2	2	2	4	3	1	2	5	1	2	9	6	5
ARAP3	0	0	0	25	26	15	6	6	4	2	7	1	1	0	1	0	0	0	0	0	0	0	1	0	0	0	1	2	2	0
AREL1	0	2	0	13	6	14	4	5	2	6	5	6	0	2	2	0	1	0	0	0	0	0	0	1	1	3	1	0	1	0
ARFGAP1	1	0	0	20	25	44	10	5	6	13	17	12	2	0	1	1	1	0	0	1	2	1	0	2	2	1	1	1	0	2
ARFGEF3	1	2	0	65	46	50	26	14	12	9	15	33	1	0	2	1	1	0	0	0	1	0	1	2	0	1	1	3	1	1
ARFIP2	0	0	0	7	5	8	0	2	2	8	2	10	0	2	1	0	0	0	0	1	0	1	0	0	0	1	0	2	1	0
ARFRP1	0	0	0	19	16	13	8	7	6	9	4	11	3	6	7	1	0	0	0	0	0	0	1	1	0	0	0	0	1	1
ARG1	1	3	2	109	135	118	107	123	115	92	81	68	21	17	18	6	6	2	6	5	2	11	8	4	7	10	5	40	32	40
ARGFXP2	0	0	0	1	1	0	0	3	0	1	3	1	1	0	2	0	0	0	0	0	0	1	0	0	0	0	1	3	0	3
ARGLU1	0	4	1	89	80	85	31	51	23	25	29	16	4	7	5	2	4	3	4	1	0	2	4	3	4	3	2	11	10	10
ARHGAP10	5	2	3	161	127	145	57	37	40	41	50	68	3	10	10	0	3	8	1	5	3	2	2	4	5	7	0	9	8	15
ARHGAP11B	1	0	0	8	8	8	5	3	5	1	2	6	1	1	0	0	0	0	0	0	0	1	0	0	0	1	0	1	0	0
ARHGAP15	7	4	3	247	191	177	68	49	87	71	54	89	8	12	16	5	5	6	5	1	7	6	4	3	4	5	1	15	9	17
ARHGAP17	0	0	0	10	11	5	8	2	4	3	2	3	0	0	1	0	0	1	0	0	0	0	1	0	2	0	0	0	0	0
ARHGAP21	16	7	7	1512	1028	1070	348	269	359	305	389	556	14	12	23	7	5	5	11	15	10	4	4	13	6	11	3	17	14	25
ARHGAP22	155	154	86	10891	11650	8040	6460	9226	7732	3497	3269	2177	1004	1077	995	98	100	79	178	164	166	403	212	464	170	224	204	1012	901	824
ARHGAP23	0	0	0	1	2	3	1	0	2	0	0	1	0	0	0	0	0	0	0	0	0	0	0	0	1	0	0	1	0	0
ARHGAP26	4	1	1	105	78	84	32	24	37	34	40	51	4	11	9	2	1	1	0	3	0	1	0	1	1	2	0	3	3	9
ARHGAP27	0	1	0	16	13	11	3	3	5	4	2	5	2	0	0	0	0	1	1	0	1	0	0	0	0	1	0	0	0	0
ARHGAP27P1	0	0	0	0	0	0	0	0	0	0	0	0	0	0	0	0	0	0	0	0	0	0	0	0	0	0	0	0	0	0
ARHGAP27P1-BPTFP1-KPNA2P3	62	68	45	2838	2356	2724	1095	899	1054	1417	1701	1687	379	405	429	59	52	57	72	79	72	42	55	57	48	93	74	499	570	647
ARHGAP27P2	0	0	0	0	0	0	0	0	0	0	0	0	0	0	0	0	0	0	0	0	0	0	0	0	0	0	0	0	0	0
ARHGAP33	0	0	0	3	1	6	0	1	0	0	0	1	0	0	0	0	0	0	0	0	0	0	0	0	0	0	0	0	0	0
ARHGAP35	2	2	0	69	37	79	20	14	25	14	26	32	1	5	2	0	2	0	0	3	2	2	0	2	0	1	1	5	9	3
ARHGAP44	0	1	1	76	71	72	15	20	23	20	16	31	1	4	8	1	0	2	1	0	0	0	5	1	0	0	2	8	5	4
ARHGAP6	5	2	1	104	78	81	34	25	40	30	34	49	7	5	3	3	0	2	0	4	4	2	2	3	0	1	1	5	1	2
ARHGAP9	0	0	0	0	0	0	0	0	0	0	0	0	0	1	0	0	0	0	0	0	0	0	0	0	0	0	0	1	0	0
ARHGDIA	3	3	2	220	193	459	135	90	62	72	106	115	12	12	18	3	2	3	2	5	2	7	1	7	5	3	2	13	26	27
ARHGDIB	0	0	0	2	0	1	0	0	0	0	0	0	0	0	0	0	0	0	0	0	0	0	0	0	0	0	0	0	1	0
ARHGEF10L	1	0	0	47	40	31	18	12	21	11	14	17	2	3	2	1	0	1	0	0	1	1	1	0	1	1	0	2	8	3
ARHGEF16	0	0	0	34	30	47	4	5	2	9	8	14	0	5	0	4	0	0	1	0	3	0	0	1	2	1	1	0	6	2
ARHGEF19	0	0	0	0	0	0	0	0	0	0	0	1	0	0	0	0	0	0	0	0	0	0	0	0	0	0	0	0	0	1
ARHGEF25	1	0	0	14	5	17	4	2	1	5	0	1	0	0	1	0	0	0	0	0	1	1	0	0	0	0	0	0	1	1
ARHGEF34P	0	0	0	3	3	2	1	1	2	1	1	1	0	0	0	0	0	0	0	0	0	1	0	1	0	0	0	0	0	0
ARHGEF38	22	22	16	184	275	173	123	159	150	89	93	63	14	25	21	9	9	6	5	9	7	8	7	12	8	6	9	27	32	33
ARHGEF39	99	131	100	7331	7349	9180	3615	3177	3169	3686	4938	5016	738	862	834	108	86	76	182	126	121	188	146	226	132	185	183	943	805	948
ARHGEF4	0	2	0	83	67	59	21	18	31	23	19	31	2	2	2	1	0	1	2	3	0	0	1	0	1	0	1	3	3	3
ARHGEF7	0	3	3	138	104	120	83	92	99	35	57	47	8	10	13	6	4	4	0	7	3	5	4	9	4	12	9	52	50	38
ARID1B	13	15	12	956	755	722	204	159	197	234	286	431	15	19	40	10	13	11	12	20	25	11	14	28	16	11	7	27	25	38
ARID2	0	1	2	68	58	66	22	14	22	10	16	29	0	11	4	0	2	3	1	1	3	1	1	4	3	2	4	6	5	2
ARID4A	1	2	2	67	59	50	15	19	17	21	20	32	5	1	5	1	0	2	1	2	1	3	2	4	1	3	1	6	2	5
ARID4B	5	3	0	247	196	214	56	62	82	38	57	96	7	5	14	3	2	0	2	2	1	5	4	5	1	2	1	10	11	15
ARIH2	3	3	0	111	75	110	38	29	29	32	46	35	4	15	8	4	4	2	0	1	0	1	5	5	3	3	7	22	18	18
ARL13A	1	1	2	38	38	40	64	50	45	79	86	78	13	16	18	4	2	2	0	4	2	5	6	1	7	8	2	22	34	30
ARL13B	4	6	1	80	72	82	25	30	32	20	24	19	6	5	5	3	2	0	1	3	1	5	0	1	2	1	2	9	10	5
ARL16	0	0	0	63	38	66	16	2	7	17	12	25	0	3	4	0	0	0	0	0	0	3	0	2	1	0	0	4	4	0
ARL17A	4	2	3	67	85	61	22	44	42	47	32	37	5	4	5	4	0	7	4	1	3	1	3	4	3	2	3	14	14	8
ARL6	1	0	0	5	9	12	4	5	5	3	1	4	2	0	2	0	0	0	0	0	1	0	0	0	1	0	0	2	2	1
ARL6IP4	6	5	2	186	172	163	59	65	42	79	102	121	5	14	14	4	3	3	2	3	1	7	0	4	7	0	3	12	16	12
ARL6IP6	1	1	0	66	59	40	17	9	12	16	9	18	10	3	10	0	0	0	0	0	1	0	2	2	1	4	1	17	17	3
ARMC2	271	295	179	11671	11209	14423	3925	3372	3615	3900	4938	4927	937	1199	1048	227	186	182	290	278	213	238	218	284	183	234	213	1169	953	1469
ARMC6	1	0	1	36	44	38	15	19	16	15	13	18	3	4	1	1	1	1	2	1	2	2	2	1	0	0	0	4	4	2
ARMC7	3	1	3	128	111	132	41	28	35	28	31	50	6	4	10	1	3	1	4	3	3	0	2	1	1	2	2	10	13	12
ARMC8	2	0	1	69	46	35	17	13	15	15	24	31	12	12	12	0	1	3	1	4	1	1	0	7	2	2	3	10	13	16
ARMC9	2	4	2	115	87	133	42	25	48	38	52	72	7	11	6	4	1	1	6	5	2	7	3	2	4	5	9	11	9	14
ARMCX4	0	0	1	45	28	42	16	15	10	5	16	11	2	0	4	0	0	1	1	0	0	2	0	0	0	1	0	1	1	2
ARMCX5-GPRASP2	3	3	4	94	73	97	41	32	34	19	34	36	5	6	3	1	1	1	5	2	1	0	5	5	5	0	1	9	7	12
ARMCX6	0	0	0	8	3	27	2	8	1	0	0	2	0	0	1	0	0	0	0	0	0	0	0	0	0	0	0	1	1	2
ARMH1	1	0	3	27	20	22	11	8	14	13	22	12	0	3	2	2	0	0	0	0	0	2	0	1	2	1	1	2	9	10
ARMH3	3	2	0	51	48	64	18	21	17	13	13	22	0	5	3	0	0	1	4	2	2	5	1	3	1	2	1	4	4	6
ARMH4	79	100	62	4208	4167	5021	1506	1169	1383	1394	1831	1936	317	393	420	77	63	70	98	95	80	84	64	79	50	87	81	334	321	500
ARNTL	7	5	5	161	229	142	94	210	167	131	80	35	37	31	40	4	1	3	5	3	3	6	13	12	5	14	13	54	51	58
ARPC5L	0	0	0	7	6	11	6	4	3	0	6	12	0	0	0	0	0	0	0	0	0	0	3	0	0	0	0	0	0	1
ARPP21	2	0	1	18	13	17	10	1	9	6	3	8	2	0	1	1	1	0	0	1	0	0	0	0	0	0	0	1	2	0
ARRB2	0	0	0	1	0	3	0	2	0	0	3	3	0	0	0	0	0	0	0	0	0	0	0	0	0	0	0	0	0	0
ARRDC3	5	3	1	145	124	162	79	56	95	74	85	79	15	20	18	3	2	4	3	7	3	3	7	3	4	9	5	34	32	27
ARSB	3	2	1	36	25	29	15	12	14	7	9	11	2	4	7	2	2	1	2	1	0	0	1	5	3	1	3	5	3	3
ART3	0	0	0	15	23	21	6	4	7	2	2	1	2	1	4	0	0	0	0	0	0	0	0	0	0	1	0	1	0	1
ART5	0	0	0	1	4	0	0	0	0	0	1	1	0	0	0	0	0	0	0	0	0	0	0	0	0	0	0	1	0	0
ARV1	5	7	2	54	61	53	32	59	58	26	29	19	6	4	4	4	4	1	4	1	3	4	2	1	3	4	2	18	23	13
ARVCF	1	2	1	63	42	59	20	11	13	13	17	26	2	2	3	2	0	0	1	2	3	1	2	2	1	1	0	11	7	8
ASAH2	0	0	0	8	1	2	2	0	4	0	1	1	1	0	0	0	0	0	0	0	1	0	0	0	0	1	0	0	0	1
ASAH2B	0	0	0	3	2	3	7	5	2	0	0	1	0	0	0	0	0	0	0	0	0	0	1	0	1	0	0	0	1	0
ASB13	0	0	0	32	22	28	7	10	8	7	10	8	0	1	0	0	0	0	1	1	1	0	0	0	0	0	0	0	0	2
ASB17	0	0	0	1	1	0	0	0	0	0	0	1	0	0	0	0	0	0	0	0	0	0	0	0	0	0	0	0	0	1
ASB9P1	0	0	0	0	0	2	1	2	0	1	0	1	2	1	0	0	0	0	0	0	0	0	0	0	1	0	0	2	0	0
ASCC1	29	26	15	1118	1004	1071	307	240	244	276	357	305	59	49	88	32	21	14	23	23	32	17	18	27	16	19	14	83	105	85
ASIC1	0	0	0	1	5	5	2	6	3	1	2	6	1	0	0	0	0	1	0	0	0	0	0	0	0	0	0	1	3	2
ASIC3	0	2	0	11	19	29	7	0	1	8	4	4	1	2	0	1	0	0	0	0	2	0	0	0	1	0	0	2	4	1
ASNSP1	0	0	0	2	3	2	0	2	1	1	0	1	0	0	0	0	0	1	0	0	0	0	0	0	0	0	1	1	0	0
ASPA	0	0	0	3	5	3	0	3	2	0	0	2	0	0	0	0	0	0	0	0	0	0	1	0	0	0	0	0	2	0
ASPG	0	0	0	0	0	0	0	0	0	0	0	1	0	0	0	0	0	0	0	0	0	0	0	0	0	0	0	0	0	0
ASPRV1	104	86	73	2827	2417	2328	1926	1673	1676	1525	1673	1786	966	1308	1197	49	42	46	35	46	28	109	51	81	36	68	60	342	312	264
ASPSCR1	0	0	0	9	12	20	3	1	2	1	9	12	1	1	2	0	1	1	0	0	0	0	0	0	1	0	0	4	3	1
ASRGL1	1	0	1	76	64	73	19	15	29	18	17	39	1	0	6	1	0	0	0	1	2	0	0	3	1	1	0	3	4	3
ASTE1	49	49	47	1201	1285	1052	432	501	468	327	363	254	116	153	131	32	30	35	46	43	35	33	22	27	17	26	17	136	118	107
ASTN1	1	1	1	109	85	87	28	19	35	18	27	49	2	4	4	3	3	2	2	1	3	0	1	4	2	1	0	3	2	8
ATAD1	5	2	2	67	52	70	26	32	22	15	21	27	0	0	3	0	2	2	0	2	1	0	1	0	1	1	0	5	2	4
ATAD2	3	1	2	55	63	52	18	22	19	13	17	26	2	2	2	1	0	1	0	2	1	2	0	2	1	0	1	6	5	1
ATAD2B	146	153	124	6281	6037	6622	3191	2053	2249	2875	3807	4872	621	735	827	155	131	108	136	119	135	114	71	122	63	81	66	530	626	551
ATAD3A	1	0	1	41	35	58	14	14	5	19	19	18	5	1	9	0	1	0	1	0	0	1	1	1	1	1	0	13	10	10
ATAD3B	3	0	1	20	19	18	6	2	2	1	6	7	1	4	4	0	2	1	1	1	2	1	1	4	3	0	1	3	1	4
ATAD5	2	2	2	115	100	87	41	55	47	41	35	25	14	7	9	3	4	4	4	1	1	6	5	7	5	4	5	32	17	16
ATAT1	0	1	0	3	4	0	0	0	1	0	3	0	0	0	0	0	0	0	0	0	0	0	0	0	0	0	0	0	0	0
ATE1	0	2	3	58	52	52	12	14	28	17	16	22	3	4	4	1	4	0	1	1	0	1	0	2	1	2	1	5	1	4
ATF2	0	0	0	67	55	61	19	14	30	6	16	35	2	3	7	0	1	1	1	1	1	1	1	3	1	0	0	2	0	9
ATF3	1	0	0	25	18	11	4	3	1	0	1	2	6	8	6	0	0	0	0	0	0	0	0	0	0	0	0	0	0	1
ATF7	0	0	0	0	0	0	0	0	0	0	0	0	0	0	0	0	0	0	0	0	0	0	0	0	0	0	0	0	0	0
ATF7-NPFF	0	0	0	0	0	0	0	0	0	0	0	1	0	0	0	0	0	0	0	0	0	0	0	0	0	0	0	0	1	0
ATF7IP	1	1	0	31	22	34	10	11	13	11	3	10	1	1	1	0	1	2	0	0	1	1	0	0	2	1	1	3	5	3
ATF7IP2	2	2	0	109	79	77	22	28	40	17	27	48	2	5	3	3	1	1	1	1	1	2	6	3	1	1	0	26	10	6
ATG12	0	0	0	18	13	16	18	13	4	6	17	16	0	2	0	1	0	0	0	1	0	0	0	0	1	0	0	3	4	4
ATG13	3	2	0	167	111	136	48	38	37	37	47	86	7	14	12	3	1	0	4	1	1	2	3	3	4	2	2	6	5	7
ATG16L1	0	0	0	36	24	32	11	3	14	9	11	20	1	0	3	1	0	0	0	1	0	1	2	1	0	0	1	0	1	0
ATG16L2	235	225	179	8526	9306	8660	3581	4262	4258	3223	3687	2556	856	984	800	200	133	159	309	263	238	320	247	327	196	242	259	1437	1421	1408
ATG2A	1	0	0	14	8	19	3	5	2	4	3	12	0	3	1	0	0	0	0	0	0	0	0	0	0	0	0	0	0	0
ATG4A	0	2	0	29	17	10	7	5	10	4	9	7	1	0	0	0	0	1	0	0	0	0	1	0	0	0	0	2	0	2
ATG4C	0	0	0	16	15	15	5	2	4	3	4	6	0	0	1	1	0	0	0	0	0	1	0	1	0	0	0	2	2	1
ATG4D	2	9	4	255	273	287	113	85	89	133	200	270	32	51	37	5	2	4	3	7	9	5	4	3	7	2	5	36	47	22
ATG5	0	1	1	20	25	16	10	4	6	2	8	10	0	0	1	0	1	0	0	0	0	0	0	1	0	1	0	2	2	2
ATG7	4	7	5	189	173	173	49	59	77	59	53	76	8	13	10	4	0	6	4	5	5	6	9	6	4	2	3	15	4	22
ATG9A	1	0	1	13	24	18	9	7	13	17	13	24	4	0	6	0	0	0	0	1	0	1	0	0	0	4	1	6	6	18
ATG9B	1	1	2	59	60	81	14	6	15	9	13	26	3	3	6	3	3	1	1	0	1	0	5	3	1	0	2	17	10	6
ATM	3	0	3	96	129	89	54	94	85	30	24	14	9	11	13	5	0	1	4	3	1	5	3	6	7	9	4	35	15	14
ATOH8	1	0	0	55	38	59	56	26	41	30	44	49	5	6	11	6	0	2	2	2	1	4	10	9	5	4	2	32	48	28
ATP10A	9	7	7	277	181	198	92	54	79	53	67	114	11	14	22	4	2	7	7	7	11	4	2	13	5	10	5	8	7	20
ATP11B	10	0	1	120	101	100	42	41	47	14	32	28	6	7	14	2	6	3	3	1	3	4	6	5	4	2	3	9	2	6
ATP11C	65	36	24	18637	13776	13187	4221	3141	3340	4216	4731	7624	54	74	99	28	24	33	34	76	28	41	34	64	26	34	30	81	66	144
ATP13A3	2	3	4	116	82	125	54	62	49	24	18	35	1	6	13	5	0	1	1	3	4	7	3	2	0	5	4	15	14	4
ATP13A4	0	0	1	19	18	22	9	5	3	6	7	5	1	1	1	1	0	1	0	2	1	0	1	1	0	0	0	1	1	4
ATP1A1	14	15	6	221	160	293	104	123	110	84	112	95	31	23	16	9	12	4	6	4	4	3	12	7	13	10	5	75	73	86
ATP2A2	1	3	2	111	61	132	48	39	20	20	34	53	4	8	7	1	1	3	3	8	2	0	3	3	4	2	2	3	7	8
ATP2B1	12	5	4	191	174	234	87	127	62	42	35	54	15	21	15	3	6	8	4	6	6	7	3	7	3	3	4	12	15	16
ATP2B3	1	0	0	19	18	15	8	7	12	5	8	12	0	1	0	1	0	0	0	0	2	0	0	0	0	1	0	0	0	0
ATP2C2	7	6	4	269	289	248	213	195	182	260	371	382	35	48	46	10	5	4	3	10	5	8	13	20	12	17	17	53	46	46
ATP5MC2	0	0	0	14	6	6	3	6	2	1	1	3	0	1	0	0	2	0	0	0	0	1	0	0	0	0	0	1	1	1
ATP5ME	0	0	0	39	34	32	7	6	10	21	26	23	2	3	2	2	1	0	1	1	1	0	0	1	0	0	1	0	1	0
ATP5MG	0	1	0	11	6	32	6	3	4	2	3	3	0	2	0	0	0	0	0	0	0	0	0	3	0	0	0	2	0	2
ATP6AP1L	0	0	0	12	5	9	2	1	1	1	0	5	0	0	1	0	0	0	0	0	0	0	0	2	0	0	0	0	3	1
ATP6V0A1	2	0	2	34	22	41	24	16	11	8	10	19	2	2	3	0	0	0	1	1	0	1	0	1	2	1	1	4	1	3
ATP6V0CP3	0	0	0	1	3	1	1	0	2	4	2	3	0	0	0	0	0	0	0	0	0	0	0	1	0	0	0	2	3	0
ATP6V0E2	0	0	0	15	10	20	3	4	8	14	18	18	0	6	2	2	0	0	0	0	2	1	0	0	3	0	1	8	7	4
ATP6V1B2	0	0	1	31	16	47	19	22	5	13	6	11	4	2	4	1	1	0	1	0	0	1	0	1	2	1	0	1	5	3
ATP6V1C2	335	253	185	8122	9212	8172	4019	4175	3830	3806	4314	3096	1235	1494	1219	231	204	211	267	196	186	176	156	245	173	185	204	1240	1102	1291
ATP7A	25	23	27	1336	1211	1580	603	474	428	550	726	715	116	181	135	19	20	8	32	21	26	25	15	27	13	25	18	129	99	156
ATP7B	0	0	0	11	4	5	3	2	6	2	2	2	0	1	1	0	0	0	0	1	0	0	0	0	0	0	0	0	0	0
ATP8A1	1	5	0	102	84	93	35	23	31	19	32	45	2	5	4	2	1	1	3	4	1	1	0	2	2	2	1	4	4	5
ATP8B3	0	0	0	3	12	6	1	1	2	1	3	2	0	2	0	0	0	0	0	0	0	0	0	0	0	1	0	1	1	0
ATP8B4	8	1	2	81	64	69	21	17	26	12	22	31	2	3	3	0	4	0	3	0	1	1	1	3	3	1	1	3	1	2
ATP8B5P	1	1	0	60	54	29	24	21	22	17	6	22	3	4	2	2	1	1	0	3	2	0	3	0	0	1	3	5	4	5
ATP9B	1	2	1	75	57	59	9	19	22	17	23	31	2	3	6	1	3	0	1	2	1	2	1	3	2	0	2	3	4	5
ATPAF2	0	0	0	41	33	56	13	6	29	8	22	24	0	3	1	0	0	0	0	0	0	0	0	0	2	0	0	0	1	3
ATPSCKMT	0	0	0	11	11	9	3	4	6	3	8	8	5	4	1	0	0	0	0	0	0	0	0	0	0	0	0	2	4	1
ATR	151	134	116	4128	3752	4137	1434	1466	1528	1635	1750	1516	515	562	553	108	71	95	127	114	97	63	71	94	77	95	99	629	641	693
ATRNL1	6	6	2	216	154	170	65	47	77	56	57	102	5	7	8	3	2	2	6	5	1	4	4	9	6	7	7	11	9	17
ATRX	2	12	4	327	242	261	95	75	110	78	72	156	6	14	9	3	6	5	8	1	7	10	10	13	5	11	3	23	12	17
ATXN1	0	0	0	16	29	28	4	4	4	1	7	9	0	0	1	1	2	1	0	0	1	1	0	0	1	0	0	4	2	1
ATXN2	3	6	4	335	264	340	110	82	86	100	182	203	49	61	66	5	7	6	6	5	6	11	7	6	2	6	1	19	27	14
ATXN2L	1	0	0	41	18	29	12	7	11	13	18	32	1	2	1	0	2	1	0	0	1	2	0	1	1	0	0	6	4	0
ATXN3	2	0	0	63	49	33	19	19	24	7	18	19	0	2	1	2	3	2	1	3	0	1	1	2	3	1	1	3	5	6
ATXN7	4	5	2	207	208	217	84	82	68	72	108	57	20	7	16	4	5	6	4	5	2	8	6	10	12	4	11	25	27	24
AUH	3	3	4	171	131	117	44	48	54	48	43	74	6	10	15	3	4	2	2	9	5	5	4	3	4	5	3	4	7	13
AUP1	0	0	0	29	30	37	5	4	2	14	24	34	0	1	5	1	3	1	0	0	0	1	0	3	0	1	0	4	8	2
AURKAP1	1	0	0	0	0	0	0	0	0	0	0	0	0	1	0	0	0	0	0	0	0	0	0	0	0	0	0	0	0	0
AURKB	0	0	2	22	5	7	3	3	1	5	14	11	5	2	2	1	0	0	1	0	0	0	0	0	1	0	0	2	3	6
AURKC	0	0	0	1	1	0	0	0	0	1	0	0	0	0	1	0	0	0	0	0	0	0	0	0	0	0	0	0	0	2
AVEN	2	1	0	50	34	40	21	16	12	6	11	16	4	1	8	1	0	0	1	2	0	0	1	3	4	0	0	2	9	4
AVL9	0	1	0	25	29	30	14	18	15	9	11	13	2	1	4	0	2	3	0	0	0	2	0	0	1	2	1	6	9	3
AVPR2	0	0	0	4	6	0	3	1	2	0	4	0	0	0	1	0	0	0	0	0	0	0	0	0	1	0	0	0	0	1
AXDND1	53	53	27	1510	1463	1182	454	658	632	463	388	225	172	176	178	27	17	25	55	46	36	36	37	39	20	40	33	234	179	146
AXIN1	1	1	0	68	58	79	23	14	10	14	9	32	1	2	5	0	0	1	0	0	1	0	0	2	1	0	1	1	3	0
AZGP1P1	0	0	0	0	0	0	0	0	0	0	0	0	0	0	0	0	0	0	0	0	0	0	0	0	0	0	0	0	0	0
AZIN2	0	0	0	9	14	8	4	7	1	4	4	3	0	0	2	0	2	0	0	0	0	0	1	0	2	0	0	0	2	2
B2M	0	0	0	12	17	21	6	4	3	6	7	4	0	5	3	0	0	0	2	0	0	0	1	0	0	0	0	3	0	2
B3GALNT1	1	0	0	12	15	5	3	5	4	5	9	7	1	5	5	1	0	1	0	1	0	0	0	0	0	2	1	2	7	6
B3GALNT2	1	0	0	7	6	6	1	0	6	6	0	3	0	0	0	0	0	0	0	0	0	1	0	0	0	0	0	0	0	0
B3GALT9	0	0	0	8	4	3	8	1	4	5	3	5	0	1	0	0	0	0	0	0	0	0	0	0	0	0	0	0	1	0
B3GAT3	1	0	2	313	239	233	59	59	65	68	60	130	3	1	2	1	1	0	1	1	0	0	0	1	1	1	0	0	0	0
B3GLCT	20	19	10	453	337	340	150	123	178	89	100	160	39	59	68	8	9	12	17	16	16	18	10	37	21	29	12	41	42	49
B3GNTL1	4	1	5	46	29	23	14	13	11	16	10	17	1	6	0	0	2	2	1	3	4	0	0	2	0	1	3	7	5	13
B4GALNT1	5	3	4	99	115	92	62	77	64	102	118	99	28	25	34	1	3	5	2	5	4	3	1	8	7	9	7	45	52	52
B4GALNT4	0	1	0	0	3	2	1	0	0	1	1	0	0	1	2	0	0	1	0	0	0	0	0	0	0	0	0	2	1	0
B4GALT3	1	1	0	47	58	67	18	18	22	48	64	68	13	16	13	3	2	1	2	1	0	3	1	1	2	3	3	21	21	29
B4GALT4	0	0	0	20	20	30	14	12	9	10	6	10	3	5	4	3	0	0	0	0	0	0	0	1	0	1	0	1	4	2
BAALC	15	14	16	286	304	214	123	161	174	212	166	96	87	49	64	19	11	17	12	11	12	6	8	19	18	20	27	219	219	181
BABAM2	3	8	2	161	121	173	40	31	40	33	53	61	13	11	7	1	2	3	2	2	3	4	4	3	3	2	4	11	14	12
BACH1	1	7	2	115	102	124	50	53	39	32	35	45	5	5	11	3	4	4	2	7	3	5	0	3	2	1	1	8	6	11
BAHD1	1	1	1	10	13	17	5	6	2	6	4	5	1	1	0	0	0	0	0	0	1	0	0	0	0	0	1	0	1	0
BAIAP2	1	1	0	58	35	50	8	10	15	14	14	11	2	1	1	0	0	0	1	1	0	1	0	2	0	0	2	3	5	2
BANP	0	1	1	21	23	18	3	4	3	4	3	13	1	0	1	0	0	0	1	0	0	0	0	0	2	0	0	4	2	2
BARD1	1	0	1	53	34	59	12	6	19	11	12	13	3	6	3	0	0	2	0	4	0	0	0	1	0	0	0	5	5	6
BASP1P1	0	0	0	3	0	6	0	1	0	1	0	0	0	1	0	0	0	0	0	0	0	0	0	0	0	0	0	0	0	0
BATF3	0	0	0	4	4	1	1	0	2	0	2	0	0	0	0	0	0	0	1	0	1	0	0	0	0	0	0	0	0	0
BAX	0	1	0	60	43	54	21	18	9	12	19	11	1	2	1	0	1	0	0	0	0	1	0	0	1	0	0	6	6	7
BAZ1A	8	6	7	375	367	363	134	144	124	98	130	111	26	43	55	6	9	3	6	7	4	18	8	19	10	6	15	41	43	25
BAZ1B	5	2	0	80	60	93	24	30	21	19	18	23	4	3	4	2	0	2	0	4	2	1	0	1	2	0	0	5	4	6
BAZ2B	1	4	2	104	110	100	38	39	37	19	28	45	7	6	4	1	1	1	0	1	1	1	1	6	3	3	2	2	6	3
BBS2	239	191	146	9455	9924	9167	5418	5722	5635	4500	5384	4677	1276	1414	1305	161	156	155	235	214	180	315	190	294	190	231	222	1170	1164	1320
BBS4	4	5	1	242	261	266	160	175	174	211	215	155	60	50	47	8	6	6	8	8	6	8	8	13	6	12	7	55	49	46
BBS9	21	12	15	1054	916	1155	270	223	222	285	446	477	43	75	93	18	11	12	24	33	24	26	26	41	13	17	15	144	126	124
BCAP29	0	0	0	0	0	0	0	0	0	0	0	0	0	0	0	0	0	0	0	0	0	0	0	0	0	0	0	0	0	0
BCAP31	2	0	2	35	29	52	15	11	5	11	19	24	1	2	2	1	2	0	1	0	1	2	1	1	1	3	0	1	6	2
BCAR3	2	2	1	42	30	38	16	12	10	14	20	25	0	1	7	0	1	0	0	1	0	1	0	2	1	1	0	0	1	2
BCAS3	6	8	3	279	195	237	77	59	106	54	87	134	4	12	14	1	7	5	6	6	6	4	3	5	5	6	6	14	12	22
BCAT1	4	3	3	82	73	94	46	60	24	17	14	16	5	9	7	2	0	2	4	4	1	1	1	5	3	7	2	10	13	14
BCHE	0	0	0	1	4	0	1	0	0	2	2	2	0	1	0	0	0	0	1	0	1	0	0	0	0	1	1	0	0	0
BCKDHB	5	4	1	95	101	89	29	22	45	27	40	54	2	12	6	1	0	1	3	0	2	0	2	4	2	2	2	5	10	3
BCL2	4	0	1	34	20	22	5	6	4	6	6	14	0	2	0	1	2	0	1	1	2	1	0	3	0	1	0	1	1	1
BCL2L1	1	0	0	47	25	70	15	18	21	18	15	22	1	5	3	2	1	0	0	1	1	1	1	4	1	0	0	3	3	3
BCL2L11	1	0	1	33	41	29	23	30	28	15	17	14	4	0	2	0	0	1	0	1	1	4	1	2	3	2	4	12	7	10
BCL2L12	12	11	11	688	709	906	219	178	181	271	425	570	58	51	91	25	11	13	13	14	9	27	22	26	16	20	9	88	112	55
BCL2L13	2	7	3	132	195	156	132	120	140	98	100	113	33	33	27	6	7	6	10	2	4	13	5	9	8	8	5	32	47	45
BCL7B	1	0	1	26	13	33	6	8	10	5	2	15	0	1	3	0	0	0	0	1	0	0	0	0	0	1	0	1	2	1
BCL9L	3	2	1	89	73	95	30	21	16	34	37	47	0	2	5	2	1	0	0	6	3	2	3	3	1	3	2	3	9	8
BCLAF1	1	1	2	12	27	63	9	20	12	8	7	3	1	3	0	2	0	0	2	0	0	1	0	0	0	0	0	0	3	3
BCLAF3	0	1	0	19	11	13	5	3	0	2	1	3	0	0	1	0	0	0	0	1	0	0	0	2	0	0	0	1	1	1
BCO1	0	0	1	62	43	51	21	11	25	9	16	30	2	0	3	0	0	0	0	2	1	0	0	2	0	1	1	0	1	5
BCORP1	0	0	0	4	5	9	2	1	1	3	1	5	0	0	0	0	0	0	0	0	0	1	0	0	0	0	1	0	0	0
BCRP2	0	0	0	2	2	2	0	0	0	0	0	0	0	0	0	0	0	0	0	0	0	0	0	0	0	0	0	0	0	0
BCRP3	0	0	1	3	2	2	1	0	0	0	0	1	0	0	0	1	0	0	0	0	0	0	0	0	0	0	0	0	0	0
BCS1L	2	4	4	229	160	214	65	63	41	34	55	75	5	14	9	2	5	2	1	2	3	4	2	8	2	3	1	9	5	8
BDH1	0	2	0	15	14	8	7	3	6	1	6	8	2	1	0	1	0	1	1	1	0	1	0	0	1	2	1	0	0	0
BEGAIN	1	0	0	63	85	60	19	12	10	26	40	34	6	6	11	0	0	0	0	1	0	1	0	4	1	0	2	4	11	2
BEND3P3	52	46	38	1313	1208	1140	576	601	589	658	622	479	181	246	278	35	30	30	34	34	43	48	40	63	39	42	34	270	259	255
BEND5	0	0	0	0	0	0	0	0	0	0	0	0	0	0	0	0	0	0	0	0	0	0	0	0	0	0	0	0	0	0
BEND6	28	31	23	599	660	593	324	373	381	315	326	217	53	52	45	29	18	12	20	30	24	19	19	30	13	28	25	54	60	55
BEND7	0	0	0	8	3	7	3	0	2	0	2	4	0	0	0	0	0	0	0	0	0	0	0	0	0	0	0	2	0	0
BEST1	150	140	99	4533	4779	5696	1353	1296	1119	672	831	739	179	215	174	108	86	71	120	96	73	80	54	98	43	56	67	275	287	356
BEST3	0	0	0	1	3	2	0	0	0	1	0	0	0	0	0	0	0	0	0	0	0	0	0	0	0	0	0	0	0	0
BET1	0	0	0	12	8	10	3	5	1	4	4	4	1	0	0	0	1	0	0	1	0	1	0	0	0	0	0	0	0	0
BICD1	10	4	4	170	187	212	57	63	58	71	83	96	10	13	18	4	2	6	2	1	2	10	7	7	2	7	3	15	17	23
BICDL1	1	2	1	143	94	129	38	30	52	34	30	65	6	1	4	2	2	2	1	3	6	3	2	2	2	3	2	4	6	7
BICRAL	3	5	1	193	168	161	48	30	48	30	52	90	6	7	6	3	3	1	1	1	4	5	3	5	3	9	2	4	5	7
BIN2	2	1	0	42	30	18	11	5	12	1	7	11	1	1	2	0	0	0	0	0	0	0	0	2	0	0	1	0	0	1
BIN3	2	1	1	75	72	93	27	33	18	23	35	48	3	10	12	1	2	0	5	3	1	0	2	0	1	0	4	4	6	3
BIRC5	0	0	0	18	17	22	6	2	9	8	7	16	1	0	6	2	0	1	0	1	0	1	0	0	1	0	0	1	1	2
BIRC6	4	5	4	244	213	222	88	66	83	48	69	119	11	7	14	2	3	3	2	3	5	10	3	11	7	5	3	13	15	13
BIRC8	0	0	0	0	0	0	0	0	0	0	0	0	0	0	0	0	0	0	0	0	0	0	0	0	0	0	0	0	0	0
BLNK	1	1	2	37	48	48	17	20	14	15	16	20	2	5	1	0	2	1	1	1	1	1	0	3	1	2	0	7	6	10
BLOC1S1	1	1	0	22	27	21	5	2	4	6	8	8	2	0	0	0	0	0	2	0	0	0	0	0	0	0	0	0	1	0
BLOC1S3	1	0	1	101	89	104	28	20	19	13	19	23	2	2	3	0	2	0	3	0	0	2	1	4	3	0	1	8	3	3
BLOC1S6	0	0	0	25	25	27	15	8	9	5	9	10	1	0	3	0	1	1	0	1	1	0	0	0	1	0	0	2	2	3
BMP1	1	0	2	79	62	84	12	14	14	8	4	17	0	1	3	2	3	1	1	2	0	0	1	0	0	2	2	0	0	2
BMP8A	1	0	0	1	2	0	1	0	1	1	5	3	0	0	0	0	0	0	0	0	0	0	0	0	0	0	0	0	0	0
BMP8B	0	0	0	0	0	0	0	1	0	0	0	0	0	0	0	0	0	0	0	0	0	0	0	0	0	0	0	0	0	0
BMS1	2	0	2	23	24	27	5	10	6	5	5	4	1	0	2	1	0	0	1	0	0	0	1	1	1	0	0	2	1	3
BMS1P1	0	0	0	9	13	6	4	3	10	3	5	5	1	1	0	2	0	0	0	0	1	2	2	0	1	2	0	4	2	0
BMS1P14	0	0	0	0	4	0	0	1	0	0	0	0	0	1	0	0	0	0	0	0	0	0	0	1	0	0	0	0	0	0
BMS1P17	0	0	0	0	0	0	0	0	0	0	0	0	0	0	0	0	0	0	0	0	0	0	0	0	0	0	0	0	0	0
BMS1P18	0	0	0	0	0	0	0	0	0	0	0	0	0	0	0	0	0	0	0	0	0	0	0	0	0	0	0	0	1	0
BMS1P2	0	0	0	0	0	7	0	0	0	0	0	0	0	0	0	0	0	0	0	0	0	0	0	0	0	0	0	0	0	0
BMS1P2-AGAP9	0	0	0	2	11	2	1	1	1	1	0	1	0	0	0	0	0	0	0	0	1	0	0	0	1	0	0	2	0	0
BMS1P20	0	0	1	13	9	21	9	9	4	3	3	1	0	0	3	0	0	0	0	0	0	0	1	0	0	0	2	1	0	0
BMS1P21	0	0	0	7	3	3	0	1	0	1	3	2	0	1	0	1	0	0	0	0	0	0	1	1	0	1	1	0	1	2
BMS1P22	0	0	0	1	0	1	1	0	1	0	0	0	0	0	0	0	0	0	0	0	0	0	0	0	0	0	0	0	0	1
BMS1P23	0	0	0	0	2	4	0	0	0	1	1	2	0	0	0	0	0	0	0	0	0	0	0	0	0	0	0	0	0	0
BMS1P4	0	0	0	2	0	0	0	0	0	1	0	0	0	0	0	0	0	0	0	0	0	0	0	0	0	0	0	0	0	0
BMS1P4-AGAP5	0	0	0	1	4	1	2	0	1	0	0	0	0	0	0	0	1	1	0	0	0	0	0	1	0	0	0	0	0	0
BNIPL	0	0	0	2	2	0	1	2	3	2	3	0	0	0	0	0	0	0	0	0	0	0	0	0	0	0	0	0	1	1
BOC	2	1	0	37	22	34	11	4	12	17	15	17	0	4	4	4	2	0	4	1	1	1	2	3	4	1	2	10	11	10
BOD1	1	0	1	6	8	5	4	4	2	2	2	2	0	0	0	0	0	1	0	0	1	0	1	0	0	1	0	0	1	0
BOLA2	0	0	0	0	0	0	0	0	0	0	0	0	0	0	0	0	0	0	0	0	0	0	0	0	0	0	0	0	0	0
BOLA2-SMG1P6	0	0	0	3	3	3	0	1	0	0	0	1	0	0	1	0	0	0	0	0	0	0	0	0	0	0	0	0	0	0
BORCS8-MEF2B	1	0	0	22	14	20	6	1	4	3	8	11	0	0	1	0	0	0	0	0	0	0	0	0	0	0	0	1	1	2
BPHL	0	1	0	15	14	33	7	6	9	4	4	10	0	2	1	0	0	0	0	0	0	0	0	1	0	1	0	2	0	1
BPIFA3	0	0	0	0	0	0	0	0	1	0	0	1	0	0	0	0	0	0	0	0	0	0	0	0	0	0	0	0	0	0
BPIFA4P	0	0	0	0	1	0	0	0	0	0	0	0	0	0	0	0	0	0	0	0	0	0	0	0	0	0	0	0	0	0
BPNT2	3	1	0	76	30	80	32	37	26	15	25	24	3	3	3	2	2	1	0	0	2	1	0	1	2	1	0	7	8	7
BPTF	1	2	8	62	58	74	33	26	19	12	18	27	0	2	3	0	1	2	1	3	1	0	2	0	1	2	2	5	3	6
BRAF	13	3	5	194	218	170	66	63	60	38	52	59	9	15	12	8	6	8	4	4	3	1	9	7	2	3	5	16	24	17
BRAT1	0	1	1	150	175	159	15	18	21	17	27	17	3	3	4	0	0	0	3	3	7	2	6	4	1	0	2	6	2	2
BRCA1	2	1	0	30	21	29	9	8	10	19	11	9	2	2	3	0	3	0	0	0	0	1	0	0	1	0	2	0	4	6
BRD1	0	0	0	13	14	11	5	6	5	0	8	4	1	0	0	0	0	0	0	0	0	0	0	1	0	0	0	1	1	1
BRD2	0	0	0	1	1	1	3	0	0	1	1	0	0	0	0	0	0	0	0	0	0	0	0	0	0	0	0	0	0	0
BRD3OS	2	4	3	119	107	110	41	42	34	44	74	45	29	26	20	3	2	4	3	1	2	5	2	3	1	4	4	15	21	21
BRD7	3	7	5	196	197	198	79	85	69	47	59	32	11	17	11	8	4	5	6	6	4	1	3	8	2	8	6	19	20	20
BRD7P3	0	0	1	0	1	2	0	2	0	2	0	0	0	0	0	0	0	0	0	0	0	0	0	0	0	0	0	0	0	1
BRD9	1	0	0	23	22	32	26	13	7	5	17	11	2	2	4	1	0	0	0	1	0	2	0	1	0	0	0	0	3	1
BRDTP1	0	0	0	0	0	0	0	0	0	0	0	0	0	0	0	0	0	0	0	0	0	0	0	0	0	0	0	0	0	0
BRMS1	2	3	1	128	101	152	68	41	77	21	62	36	7	5	6	2	2	5	1	3	2	2	1	4	2	3	4	11	22	21
BROX	2	1	0	18	10	22	4	6	9	4	10	7	0	4	0	0	3	1	1	2	1	0	1	2	0	0	0	2	0	1
BRPF1	0	1	1	23	14	29	6	5	3	4	4	11	1	2	2	0	0	0	0	0	0	0	1	0	0	1	0	1	3	5
BRPF3	1	0	0	30	24	53	21	11	8	7	17	7	0	1	0	1	1	1	0	0	0	0	1	1	3	1	0	0	2	1
BRSK1	0	1	1	33	28	29	10	7	18	3	9	20	3	6	5	0	1	3	2	0	1	0	0	2	1	0	1	1	3	3
BRSK2	1	0	0	9	4	5	1	3	2	1	0	2	0	0	0	0	0	0	0	0	0	0	0	0	0	0	0	1	0	0
BRWD1	7	7	5	147	128	91	35	30	36	38	49	63	16	33	29	4	4	4	4	10	7	8	4	14	10	2	5	31	19	33
BRWD3	177	154	107	4813	5516	4716	2175	2478	2401	2199	2548	1993	775	890	826	125	110	101	167	131	112	118	119	156	87	113	127	768	702	763
BSDC1	0	0	1	27	24	89	24	12	10	3	7	12	1	1	0	0	1	0	1	0	1	0	2	0	0	2	2	0	5	2
BTAF1	1	0	0	54	58	49	18	25	17	26	20	26	0	4	5	1	0	1	2	0	1	1	0	3	1	2	0	7	6	6
BTBD1	7	11	1	93	77	96	54	50	42	18	17	29	10	19	22	7	2	5	5	5	3	3	4	5	5	8	8	27	25	28
BTBD10	0	3	3	63	55	51	26	18	27	11	10	19	3	2	4	2	0	0	1	2	1	0	0	1	1	2	0	3	5	5
BTBD19	0	0	0	1	0	1	1	0	0	1	0	0	0	0	0	0	0	0	0	0	0	0	0	0	0	0	0	0	1	2
BTF3P11	0	0	0	0	0	0	0	0	0	0	0	0	0	0	0	0	0	0	0	0	0	0	0	0	0	0	0	0	0	0
BTG4	6	5	5	113	102	80	28	48	43	28	26	38	7	6	5	0	8	1	1	2	3	2	1	2	2	7	3	18	16	19
BTN2A3P	0	0	0	0	0	2	0	0	0	0	1	1	0	1	0	0	0	0	0	0	0	0	0	0	0	0	0	0	0	0
BTN3A1	2	0	1	13	1	12	4	2	2	1	1	2	0	0	3	0	0	0	0	0	0	0	0	0	0	1	0	1	1	0
BTNL10	0	0	0	0	0	0	0	0	0	0	0	0	0	0	0	0	0	0	0	0	0	0	0	0	0	0	0	0	0	0
BTNL9	0	0	0	0	1	0	1	0	0	0	1	0	0	0	0	0	0	1	0	0	0	0	0	0	0	0	0	1	0	0
BTRC	3	3	2	215	141	152	58	48	70	47	54	82	6	4	3	4	3	6	2	4	0	5	5	4	1	2	1	8	7	12
BUB1	0	0	0	6	10	11	2	2	3	3	3	2	2	2	1	0	0	1	0	0	0	0	0	0	0	0	0	1	4	3
BUD23	0	2	0	22	26	45	12	9	5	8	16	13	1	2	3	0	0	0	0	0	0	1	0	2	3	0	0	3	1	1
C10orf143	12	13	11	238	226	203	115	211	186	157	113	32	50	24	40	12	7	8	4	14	7	12	12	16	5	12	10	46	35	29
C10orf67	7	1	3	365	249	315	93	73	102	51	94	158	3	5	8	2	6	5	1	8	3	3	0	5	2	11	5	5	13	12
C10orf88	0	0	0	9	6	5	1	3	1	5	1	9	0	0	0	0	1	0	0	0	0	0	0	0	0	1	0	0	0	0
C10orf88B	0	0	0	0	3	1	0	0	0	2	7	1	0	0	0	0	0	0	0	0	0	0	0	0	0	0	0	1	0	0
C10orf90	7	2	5	311	313	265	116	184	155	49	55	61	6	8	5	4	4	6	17	21	6	9	9	7	6	3	2	28	25	22
C11orf21	0	0	0	0	3	1	0	0	0	0	0	0	0	0	0	0	0	0	0	0	0	0	0	0	0	0	0	0	0	0
C11orf49	20	23	24	1391	1197	1847	433	288	324	466	541	588	132	152	138	19	30	12	19	38	26	18	24	24	19	33	28	153	149	195
C11orf65	331	293	219	2487	3640	2314	992	2562	2268	1136	425	189	225	214	186	199	193	198	133	115	121	83	120	180	107	183	188	1024	736	676
C11orf98	1	0	0	60	36	48	9	16	15	12	17	29	2	1	2	1	0	0	0	1	0	0	0	2	0	1	1	3	1	0
C12orf4	0	0	1	2	1	4	4	3	3	2	0	3	1	0	1	0	0	0	0	0	0	0	0	1	0	1	0	0	0	2
C12orf40	115	73	48	1101	1324	1046	812	1141	1082	914	418	175	380	330	376	63	51	51	61	34	28	44	40	80	55	54	50	384	245	230
C12orf42	8	6	4	170	132	138	50	32	48	41	41	59	6	8	7	4	2	3	5	3	6	2	3	7	3	2	1	14	8	10
C12orf43	1	1	0	30	29	31	8	6	12	9	11	16	1	1	1	2	0	1	0	0	2	1	0	0	0	1	1	2	2	5
C12orf56	11	11	4	344	344	328	117	121	131	124	126	121	37	23	31	7	7	7	10	11	5	9	3	7	10	6	5	32	27	49
C12orf57	2	1	0	71	75	80	50	28	32	59	137	131	8	14	18	2	0	1	2	0	2	5	7	10	4	4	2	36	33	31
C12orf60	0	1	0	39	39	29	14	9	13	11	15	11	5	5	4	2	0	1	0	2	5	1	0	1	1	0	0	2	3	3
C12orf76	4	2	1	54	52	42	19	14	20	11	18	29	3	5	2	1	0	1	1	1	0	2	1	3	1	2	1	2	5	5
C13orf42	2	1	0	59	27	26	15	14	22	11	14	26	0	2	0	0	1	2	0	1	0	1	2	1	1	0	1	3	0	1
C13orf46	0	0	0	0	0	0	0	0	0	0	0	0	0	0	1	0	0	0	0	0	0	0	0	0	0	0	0	0	0	0
C15orf40	1	0	0	4	5	8	3	1	2	2	7	5	0	0	0	1	0	1	0	0	0	0	1	0	0	1	0	2	1	0
C16orf74	1	0	1	24	13	28	3	1	6	2	6	5	0	0	1	1	0	0	1	0	0	1	2	1	0	0	0	0	2	1
C16orf87	1	0	0	14	19	18	3	9	4	5	5	8	0	1	1	1	0	0	2	0	0	1	0	1	0	2	0	0	1	0
C16orf92	0	1	0	5	0	7	2	3	0	20	32	24	9	10	7	1	0	0	0	0	0	0	1	0	2	0	0	16	10	6
C17orf80	3	1	0	53	37	29	15	9	14	14	27	29	5	2	3	0	3	4	0	1	0	1	0	0	1	2	1	7	10	14
C18orf54	2	0	0	25	10	9	4	5	10	2	12	8	0	0	1	0	0	1	0	0	0	0	1	0	1	1	0	1	4	0
C19orf12	1	0	0	4	5	2	2	3	5	1	1	1	1	1	2	0	1	0	0	0	0	0	0	1	0	0	0	0	0	0
C19orf44	34	56	53	5120	4974	6166	1248	850	787	1161	1885	2161	315	515	559	72	56	64	54	44	65	93	57	114	62	58	56	447	493	400
C19orf47	0	0	0	18	9	13	7	5	8	6	5	6	0	1	1	1	0	0	0	1	0	0	0	0	0	0	0	2	2	2
C19orf48	0	0	0	5	7	4	1	0	1	3	10	7	0	1	3	0	1	0	0	0	0	0	0	1	0	0	0	1	0	0
C19orf54	1	0	0	35	38	36	7	6	8	2	7	10	2	0	4	1	0	0	1	0	0	0	0	1	0	0	1	1	0	1
C19orf84	0	0	0	0	0	0	0	0	0	0	0	0	0	0	0	0	0	0	0	0	0	0	0	0	0	0	0	0	0	0
C1orf112	39	32	16	456	562	400	390	441	476	428	330	196	108	114	92	24	31	20	16	15	21	24	23	32	27	32	30	193	198	187
C1orf141	0	0	0	15	10	13	4	2	8	3	2	3	2	0	0	1	2	0	0	1	0	0	1	1	1	0	0	1	1	0
C1orf194	1	0	0	9	6	2	5	9	8	5	5	8	1	2	0	0	0	1	0	0	1	0	1	0	0	1	0	3	5	0
C1orf35	0	1	0	15	6	13	8	4	4	8	5	12	1	0	1	0	0	0	1	1	0	0	0	4	0	0	1	1	0	0
C1orf50	1	1	0	9	4	4	3	2	4	0	8	3	0	1	1	0	0	0	0	1	0	0	0	0	2	4	0	1	0	0
C1orf52	1	1	0	11	8	2	6	3	5	1	6	7	2	0	1	0	1	0	0	0	0	0	0	0	0	0	2	1	0	0
C1QTNF1	1	0	1	37	42	32	10	1	7	5	6	9	1	3	1	0	1	0	0	2	0	2	1	0	0	0	1	8	3	8
C1QTNF3	0	0	0	58	44	41	16	10	20	14	12	21	3	0	1	1	1	0	1	0	2	2	0	3	0	2	0	1	1	5
C1QTNF8	0	0	0	1	0	0	0	0	0	0	1	1	0	0	0	1	0	0	0	0	0	0	0	0	0	0	0	0	0	0
C1QTNF9B	3	8	9	318	267	285	107	68	77	71	106	115	25	20	13	12	7	10	6	7	8	5	8	4	3	9	13	31	23	32
C20orf173	0	0	1	1	3	3	2	2	0	3	4	1	0	2	1	0	0	0	0	0	0	0	0	0	0	0	0	0	0	1
C20orf181	0	0	0	0	0	0	0	0	0	0	0	0	1	0	0	0	0	0	0	0	0	0	0	0	0	0	0	0	0	0
C20orf27	0	0	0	6	1	12	1	2	3	0	4	2	0	0	1	0	0	0	0	1	0	3	0	0	0	0	0	0	1	2
C21orf58	2	2	0	90	59	63	37	45	44	40	53	81	6	10	5	3	2	2	0	2	0	1	2	2	6	6	2	22	15	11
C22orf46	3	1	5	34	37	57	26	27	18	11	25	15	1	6	7	2	2	2	0	1	0	0	2	3	3	0	1	4	8	9
C2CD2L	0	0	0	8	3	13	11	5	1	3	7	5	0	1	3	0	0	0	1	0	0	0	0	1	0	0	1	0	2	0
C2CD5	0	1	0	30	25	24	12	2	6	8	11	6	2	1	1	1	0	1	0	1	0	1	1	1	1	0	2	1	2	4
C2CD6	1	5	5	55	55	30	15	17	23	13	11	1	7	4	10	2	5	3	3	2	0	0	1	3	2	3	3	29	26	22
C2orf42	1	0	1	80	62	67	18	21	21	15	20	36	3	2	1	1	0	1	0	4	1	0	0	0	3	1	2	2	0	2
C2orf68	0	0	0	0	3	3	0	2	1	2	1	2	0	0	0	0	0	0	0	0	0	0	0	0	0	0	0	0	1	1
C2orf76	1	0	1	61	47	55	17	17	14	12	20	26	4	3	4	0	0	0	2	3	2	3	0	0	1	0	0	3	4	4
C2orf92	1	0	0	2	0	4	2	0	0	0	1	1	0	0	0	0	0	0	0	1	0	0	0	0	0	0	0	0	1	0
C3orf22	0	0	0	3	5	0	0	0	1	0	0	1	0	0	0	0	1	0	0	0	0	0	0	0	0	0	0	1	0	1
C3orf52	0	0	0	3	4	5	1	5	1	1	2	1	0	0	0	0	0	0	0	0	0	0	0	0	0	0	0	0	0	0
C3orf85	0	0	0	2	4	5	1	1	0	0	2	2	0	0	0	0	0	0	0	0	0	0	0	0	0	0	0	0	0	0
C3P1	5	0	1	83	80	75	20	10	29	17	36	41	7	9	15	2	1	3	2	6	4	3	2	7	0	1	0	13	5	13
C4orf33	0	0	0	0	0	0	1	0	0	0	0	0	0	0	0	0	0	0	0	0	0	0	0	0	0	0	0	0	0	0
C4orf46	0	0	0	5	6	9	4	1	0	4	1	3	1	1	2	0	0	0	0	0	0	0	0	0	1	0	0	2	2	3
C4orf51	197	150	136	5283	5090	5265	1235	1343	1396	1617	1776	1321	359	448	349	128	120	115	212	236	200	80	124	140	94	143	128	720	832	740
C5orf22	0	0	0	29	20	19	9	12	11	6	10	15	0	1	2	0	0	1	0	1	0	1	0	0	0	0	1	3	4	2
C5orf34	1	3	2	28	22	13	14	26	22	14	10	7	3	2	0	2	4	1	2	2	1	4	4	2	2	4	4	12	10	15
C5orf51	0	0	0	2	3	2	6	4	4	1	3	3	0	2	1	0	0	1	0	0	0	0	1	0	0	0	0	1	0	0
C5orf58	0	0	0	0	0	2	1	2	0	1	0	1	0	2	0	0	0	0	0	0	0	0	0	0	0	0	0	0	0	0
C5orf63	1	0	0	2	4	5	0	2	0	0	1	3	0	0	0	0	0	0	0	0	0	0	0	0	0	0	0	1	0	0
C6orf118	3	1	0	141	96	90	30	28	50	25	32	49	5	11	8	2	2	3	1	7	2	2	3	4	4	1	2	3	6	9
C6orf141	0	0	0	2	1	1	1	0	1	1	0	0	0	1	0	0	1	0	0	0	0	0	0	0	0	0	0	0	1	0
C6orf201	405	357	267	11352	12003	10576	4173	4755	5028	4521	5149	3464	1245	1329	1190	299	245	243	319	315	250	220	263	311	228	304	331	2040	1953	1931
C6orf52	0	2	0	51	36	51	14	8	20	11	10	20	0	1	1	2	0	1	0	1	0	0	0	0	0	1	0	1	2	1
C7orf26	0	0	0	14	12	15	4	3	7	1	7	13	0	0	1	1	0	0	1	0	0	0	0	1	1	1	0	1	0	0
C7orf50	0	0	0	37	26	31	12	6	8	3	4	15	0	3	3	1	0	0	1	0	0	0	1	2	0	2	1	1	1	1
C8B	0	1	0	6	4	1	3	1	1	2	6	2	1	3	0	0	1	0	1	2	0	1	0	0	0	0	0	1	1	0
C8G	0	0	1	0	0	2	1	1	0	0	1	1	1	0	1	0	0	0	0	0	0	0	0	0	0	0	0	0	0	0
C8orf34	1	4	3	162	162	136	55	65	60	49	50	66	14	14	9	2	0	2	9	1	1	4	2	8	7	11	7	19	16	18
C9orf129	0	0	0	5	1	3	4	1	0	0	4	2	0	0	1	0	0	0	0	1	0	0	0	0	0	0	0	0	0	0
C9orf135	0	1	0	42	18	24	7	6	14	11	15	16	0	3	0	0	0	0	0	1	1	0	1	0	0	0	0	0	4	4
C9orf85	2	1	0	42	32	34	8	7	10	6	11	15	0	1	1	1	0	0	0	2	0	1	0	1	0	0	1	2	0	2
CA11	1	0	0	7	8	23	3	2	4	0	6	5	0	0	0	0	0	1	2	0	0	1	0	0	0	0	0	0	0	0
CA12	2	1	0	17	9	22	6	5	7	2	5	1	0	0	3	0	0	0	0	0	0	0	0	0	0	0	0	2	1	0
CA4	134	121	68	1322	1648	1288	1056	1535	1242	986	873	437	432	465	390	74	63	58	38	47	37	56	62	87	55	52	65	465	466	382
CA5A	2	1	0	42	27	39	30	13	27	31	37	68	23	36	50	0	1	0	0	0	2	3	1	1	0	1	0	1	5	4
CA5BP1	0	1	0	9	20	9	1	5	3	1	8	5	0	0	1	1	1	1	0	1	1	0	0	0	0	0	0	3	1	0
CA8	0	0	0	6	7	7	3	1	4	2	3	3	0	0	1	0	0	0	0	0	0	0	0	0	0	1	0	0	3	1
CA9	2	3	4	85	79	108	20	14	14	6	21	19	3	1	7	4	3	2	4	3	5	2	1	2	0	1	1	7	9	10
CAAP1	3	0	0	12	30	12	7	9	4	8	3	11	3	1	1	0	1	0	0	1	0	0	0	1	0	0	0	2	0	0
CABIN1	0	1	0	13	16	19	10	3	7	2	6	5	0	2	1	1	0	1	0	0	1	1	0	1	0	2	1	3	2	1
CABLES1	4	5	7	203	214	192	97	106	99	115	156	154	17	12	13	3	5	4	9	4	8	6	4	8	2	4	8	22	23	23
CABP4	1	0	0	4	1	2	0	2	1	2	1	3	0	0	0	0	0	0	0	0	0	0	0	0	0	1	0	2	0	4
CACNA1G	0	0	0	10	8	13	3	7	6	6	4	3	3	3	1	0	0	0	1	0	0	1	0	0	0	0	1	5	3	1
CACNA1H	2	0	0	6	4	2	2	0	2	2	3	1	0	0	3	0	1	0	0	0	0	0	0	1	1	1	0	0	0	0
CACNA2D1	7	4	4	283	202	237	105	50	85	50	64	105	9	9	12	4	3	5	3	10	4	7	3	8	1	5	5	9	12	16
CACNB2	12	7	5	157	174	124	114	141	154	113	104	101	26	26	36	3	6	2	4	4	4	14	7	12	11	17	10	69	59	38
CACNB3	0	0	0	47	70	83	43	29	22	28	49	68	4	8	4	1	2	0	1	1	0	5	1	7	5	3	1	28	34	14
CACNB4	6	1	3	214	144	191	58	57	75	34	66	114	2	2	2	3	2	2	2	2	1	1	5	2	3	3	1	3	4	9
CACNG2	1	2	1	46	47	51	11	15	16	18	15	20	5	3	1	2	3	2	1	4	3	0	3	3	1	0	1	2	4	6
CACNG6	1	0	0	11	8	12	3	1	4	4	1	6	0	1	3	0	0	1	1	0	0	0	0	1	1	0	1	0	1	1
CALB2	0	0	0	1	3	1	0	0	1	1	1	1	1	0	0	0	0	0	0	0	0	0	0	0	0	0	0	0	0	0
CALCA	0	0	0	0	0	0	0	0	0	0	0	0	0	0	0	0	0	0	0	0	0	0	0	0	0	0	0	0	0	0
CALCOCO1	2	2	0	36	23	92	21	23	8	15	12	10	5	2	4	1	3	0	1	1	2	0	0	3	1	2	0	1	3	5
CALD1	118	102	69	2395	2580	2633	905	1834	1155	454	221	116	51	47	59	148	110	110	102	77	87	73	119	145	62	97	82	222	278	200
CALHM2	3	10	2	370	408	417	243	194	161	172	310	337	46	45	48	5	1	4	8	3	7	5	9	6	8	6	4	29	39	45
CALML4	41	42	36	675	876	670	277	523	419	211	120	42	74	81	90	41	35	31	26	22	13	23	18	35	23	22	25	201	188	134
CALR4P	0	0	0	1	1	2	0	0	1	0	2	2	0	0	0	0	0	0	0	0	0	0	0	0	0	0	0	0	0	1
CALU	17	14	13	375	255	658	299	274	120	99	118	91	24	33	30	8	8	8	10	8	7	5	10	17	5	11	7	28	48	35
CAMK1	26	22	14	1044	958	1103	275	328	324	355	433	418	66	75	70	31	14	22	25	35	29	10	20	28	15	29	20	146	153	143
CAMK2G	0	0	0	6	15	13	7	2	6	2	3	6	2	0	0	1	0	0	0	0	0	0	1	0	0	0	0	3	1	2
CAMK4	176	148	115	3501	4438	3149	526	954	782	396	191	60	263	273	309	94	83	79	92	69	68	43	34	65	24	34	30	254	212	165
CAMKK1	0	0	0	6	8	12	1	0	3	2	3	2	0	0	1	0	0	0	0	0	0	0	0	0	1	0	0	0	1	1
CAMKK2	0	0	0	24	14	27	7	6	9	5	6	5	2	5	1	0	0	0	1	0	0	1	0	1	0	0	0	1	2	0
CAMKMT	2	3	3	124	103	126	42	34	43	32	27	40	4	1	1	2	3	2	3	2	2	0	1	8	2	0	3	3	11	12
CAMSAP3	1	0	0	40	27	31	8	14	15	7	8	20	1	3	2	0	0	1	1	2	0	0	0	2	2	2	1	4	2	3
CAMTA1	5	0	0	176	107	134	43	34	48	22	40	57	4	4	2	1	3	1	1	1	3	2	1	3	3	1	0	1	2	7
CANT1	0	1	0	31	35	43	12	5	3	3	15	15	3	1	3	1	2	1	1	1	0	0	2	0	1	0	2	5	4	5
CANX	1	3	1	92	60	66	25	16	41	20	18	28	4	4	2	2	2	3	0	0	0	2	0	3	2	3	4	0	2	5
CAPN1	0	2	2	64	50	67	13	11	20	20	23	34	6	3	6	1	1	0	1	1	0	0	1	1	3	0	0	8	4	4
CAPN11	1	1	0	21	9	16	3	3	5	2	7	4	0	2	2	0	0	1	0	0	0	0	0	0	0	0	0	1	2	1
CAPN12	0	0	0	19	12	11	5	2	4	3	5	12	0	0	1	2	0	0	1	1	0	0	0	2	0	1	0	0	1	2
CAPN13	0	0	0	12	9	9	3	10	3	1	4	1	1	0	1	0	1	0	0	0	0	0	0	2	0	1	0	3	3	1
CAPN14	0	0	0	14	9	13	3	3	2	3	5	4	2	1	2	0	0	1	1	0	0	0	1	0	0	0	0	1	1	2
CAPN2	19	19	15	168	169	204	99	77	63	64	70	51	6	9	19	5	1	1	2	3	7	4	6	3	4	5	8	14	15	17
CAPN7	4	0	2	94	61	66	30	26	24	6	27	18	2	1	2	2	0	4	1	5	2	0	1	2	1	0	2	2	1	4
CAPN9	2	0	1	7	5	9	10	9	10	4	7	3	0	2	0	0	1	0	2	0	1	1	0	3	0	0	0	4	5	8
CAPRIN1	2	2	0	76	54	90	32	37	12	16	21	19	3	6	3	2	1	1	1	4	0	3	3	1	0	2	2	11	4	5
CAPRIN2	0	0	1	10	15	23	10	5	7	4	3	7	0	1	0	0	0	0	0	0	1	0	0	0	1	0	0	2	3	1
CAPS2	1	0	1	133	83	89	35	35	48	20	34	64	2	3	2	0	0	5	1	2	0	1	3	2	2	1	4	5	2	10
CARD14	12	17	16	491	461	459	179	115	136	143	211	305	23	53	54	21	17	15	10	18	13	8	8	9	9	12	1	40	67	28
CARD17	0	0	0	0	1	1	0	0	0	0	0	0	0	0	0	0	0	0	0	0	0	0	0	0	0	0	0	1	0	0
CARD19	1	0	0	4	8	2	4	3	3	1	2	4	0	0	1	0	0	0	0	0	0	2	0	0	0	0	0	0	0	1
CARD8	0	0	0	26	37	32	18	33	21	33	26	38	7	7	9	0	1	0	1	1	0	0	2	0	2	2	4	18	13	8
CARF	2	4	1	188	107	122	57	23	65	24	56	104	8	2	4	4	1	0	0	2	1	3	4	5	2	4	2	11	9	9
CARMIL2	0	0	0	1	6	5	0	0	0	4	0	2	0	0	0	0	0	0	0	0	0	0	0	1	0	0	0	0	0	0
CARNMT1	0	2	0	47	29	33	14	8	12	6	6	15	1	4	2	1	1	2	0	1	1	2	2	0	1	0	0	3	2	5
CARS1	1	0	0	1	6	3	4	1	0	2	1	2	0	0	0	0	1	0	0	0	0	0	0	0	0	0	0	0	0	0
CARS2	1	1	1	43	45	48	12	11	16	8	11	21	0	1	1	1	1	0	0	2	0	0	0	0	2	0	0	2	4	3
CASC3	0	1	0	45	31	63	14	6	19	9	12	13	4	5	6	2	0	2	2	3	1	0	0	0	2	2	0	4	8	2
CASP10	0	2	0	16	13	10	5	6	10	7	2	13	1	1	2	1	0	0	1	0	2	0	0	0	0	0	0	3	1	0
CASP12	0	0	0	1	2	2	0	2	2	0	0	2	1	0	0	0	0	0	0	0	0	0	0	0	0	0	0	0	0	0
CASP16P	0	1	1	19	8	22	12	6	14	3	8	16	1	3	2	4	5	2	2	1	2	0	1	1	1	3	2	14	12	9
CASP1P2	0	0	0	2	7	0	3	1	2	0	1	0	0	0	0	0	0	0	0	0	0	0	0	0	0	0	0	0	0	1
CASP4LP	0	0	0	0	1	0	0	0	0	0	0	0	0	0	0	0	0	0	0	0	0	0	0	0	0	0	0	0	0	0
CASP5	0	0	0	4	2	2	0	1	4	3	1	0	0	1	0	0	0	0	0	0	1	0	2	0	0	0	0	1	0	0
CASP6	0	2	1	34	43	38	13	22	21	35	21	9	7	9	10	3	2	0	1	0	1	2	0	1	0	0	6	24	28	26
CASP8	31	19	24	654	595	703	222	247	236	153	169	154	71	67	66	22	21	19	20	13	11	20	9	15	14	22	11	62	71	85
CASP9	0	1	0	4	8	7	3	4	4	5	2	6	0	1	2	0	0	0	0	1	0	0	0	0	1	0	0	1	1	0
CAST	45	31	11	587	699	632	324	524	402	226	134	53	102	87	87	22	22	33	23	12	36	21	21	34	20	23	30	232	177	173
CASTOR3	5	2	1	95	72	110	39	38	30	119	127	130	31	48	32	3	1	1	0	2	0	2	2	0	3	6	3	32	30	35
CATSPER1	0	0	0	6	3	7	2	5	1	2	2	4	1	0	0	0	0	0	1	0	0	0	0	0	0	0	0	2	1	3
CATSPER2	0	0	0	0	0	0	0	0	0	0	0	0	0	0	0	0	0	0	0	0	0	0	0	0	0	0	0	0	0	0
CATSPER2P1	0	0	0	1	1	0	1	0	0	1	1	1	0	0	0	0	0	0	0	0	0	0	0	0	0	0	0	0	0	0
CATSPERE	2	1	0	46	34	29	5	12	10	8	4	22	1	1	1	1	0	1	1	2	1	1	0	3	0	0	0	6	4	2
CBARP	0	0	0	16	22	26	4	3	4	5	8	9	0	1	2	0	0	0	0	1	0	0	0	0	0	1	0	1	3	0
CBFA2T3	6	4	1	53	44	43	11	10	11	9	12	14	10	11	7	1	4	0	3	10	2	5	5	7	5	5	6	12	10	12
CBLB	4	2	1	239	186	195	72	38	84	40	57	111	0	2	5	2	4	1	3	2	3	3	0	3	3	3	1	6	4	3
CBLC	0	0	1	12	5	8	3	3	2	0	4	5	0	0	0	1	0	0	0	0	0	2	0	0	1	0	0	1	1	0
CBLL1	1	1	2	190	152	199	47	25	20	13	36	51	4	9	14	0	0	0	2	2	1	4	3	1	0	0	0	4	3	2
CBR4	3594	3116	2258	75520	78614	78181	24389	29619	27835	14732	14053	7735	3707	4019	3393	2536	2075	2075	3151	3022	2495	1612	2155	2544	1267	1724	1811	9073	9967	9441
CBS	0	0	0	8	5	5	2	0	4	1	1	1	0	0	0	0	0	0	0	0	1	0	0	0	0	0	0	0	0	0
CBSL	0	0	0	2	1	2	2	0	2	3	1	2	0	0	0	0	0	0	0	0	0	0	0	0	0	0	0	0	0	0
CBWD1	1	1	0	28	20	13	4	4	10	4	4	4	1	0	2	0	0	1	1	0	2	0	1	1	1	2	0	2	0	3
CBWD2	1	3	0	133	99	101	33	32	55	25	29	57	7	5	3	4	4	1	1	5	2	4	1	5	0	3	3	6	2	6
CBWD3	0	1	0	20	25	18	9	7	14	6	4	16	1	2	0	0	0	2	0	1	1	1	2	1	0	0	0	0	2	2
CBWD5	1	0	1	38	39	58	17	28	34	16	9	14	1	2	2	2	0	0	0	2	1	1	3	3	0	2	0	2	1	4
CBWD6	0	2	0	17	10	9	5	3	4	2	4	3	0	1	1	0	0	0	0	0	1	0	0	1	0	1	1	0	0	0
CBX3P2	0	0	0	0	0	1	1	0	0	0	0	1	1	0	0	0	0	0	0	0	0	0	0	0	0	0	0	0	0	0
CC2D1B	11	6	5	184	202	157	54	51	83	98	87	94	18	22	26	10	8	3	3	4	9	3	8	3	7	5	8	53	58	49
CC2D2A	7	10	6	196	153	160	98	133	106	73	51	29	13	12	20	10	2	4	2	6	3	5	9	9	14	5	12	45	25	48
CC2D2B	5	9	5	116	128	153	74	110	126	91	125	81	37	29	33	3	3	5	13	4	2	4	8	5	9	10	5	72	55	60
CCAR1	7	0	2	119	107	114	53	39	51	20	33	45	3	10	4	3	2	3	0	3	4	2	1	5	5	5	3	10	8	10
CCBE1	2	3	0	173	114	160	59	52	46	40	68	69	8	15	15	2	3	1	3	3	4	4	3	5	3	4	2	22	27	17
CCDC102B	0	1	1	26	26	24	12	9	17	10	6	9	0	1	2	0	1	0	1	2	1	0	0	3	1	2	2	4	3	1
CCDC107	3	1	2	57	54	72	40	27	45	74	93	101	31	40	33	3	1	2	5	0	3	2	3	1	4	6	2	62	40	49
CCDC110	0	3	1	11	17	12	5	3	1	6	2	4	2	1	2	1	0	1	1	0	0	2	0	1	2	1	1	2	1	0
CCDC112	0	0	0	2	3	4	1	1	0	1	1	0	0	0	0	0	0	0	0	0	0	0	0	0	0	0	0	0	0	0
CCDC115	1	4	2	103	74	119	47	33	35	44	47	49	16	24	18	3	4	0	1	3	0	0	2	2	4	3	0	12	15	12
CCDC12	1	0	1	54	63	66	18	8	19	27	21	26	1	4	5	0	0	1	0	1	1	0	0	3	1	1	0	2	6	6
CCDC125	0	2	1	56	31	33	17	9	22	16	16	15	0	0	0	0	1	1	1	0	0	1	0	0	0	0	1	1	0	3
CCDC13	1	0	0	29	19	28	5	5	5	4	3	6	5	10	13	0	1	0	0	0	0	1	2	1	2	1	0	1	0	2
CCDC138	4	2	0	47	32	34	8	12	24	11	11	13	1	4	4	2	1	2	1	5	1	4	0	0	0	0	0	6	2	3
CCDC14	0	0	2	24	19	16	10	17	8	6	10	4	3	2	6	0	0	0	1	0	1	0	0	2	2	5	1	3	4	4
CCDC141	3	0	2	34	30	31	14	10	14	10	10	21	1	3	4	0	0	2	0	1	0	1	0	2	0	1	2	5	1	3
CCDC144A	29	40	23	1192	1241	1060	507	515	533	698	839	532	146	188	196	28	37	29	41	35	34	35	37	36	28	45	47	279	291	185
CCDC144B	3	7	5	372	318	334	67	46	56	96	159	238	28	50	40	13	7	7	14	9	13	7	9	16	3	12	3	53	45	89
CCDC144CP	36	43	27	1028	1121	863	447	554	491	588	682	358	158	185	177	33	18	36	35	43	30	34	35	39	28	38	41	219	272	176
CCDC144NL	0	0	0	0	0	3	0	1	0	0	0	1	0	0	0	0	0	0	0	1	0	0	0	1	0	0	0	0	0	0
CCDC150	0	0	0	18	11	17	4	11	9	3	5	5	1	1	0	0	1	0	1	1	0	0	0	0	0	0	0	1	1	2
CCDC158	167	125	96	2935	3214	2430	1076	1328	1386	1760	2138	1265	516	629	558	112	82	66	93	91	87	54	67	81	68	98	98	694	567	632
CCDC162P	2	1	4	121	76	85	75	55	61	61	57	52	17	26	29	0	2	1	1	1	1	4	0	3	2	0	0	5	8	7
CCDC163	13	3	3	447	328	345	137	68	103	66	128	184	12	11	16	5	11	3	1	8	7	5	3	13	6	7	8	15	9	22
CCDC17	0	0	0	0	0	0	0	0	0	1	1	0	0	1	0	0	0	0	0	0	0	0	0	0	0	0	0	0	0	0
CCDC171	4	3	1	129	117	83	39	43	54	29	30	55	1	7	3	0	1	0	1	3	4	3	5	5	3	0	4	5	5	5
CCDC174	0	0	0	7	0	5	5	0	2	3	1	3	0	2	1	0	0	0	0	0	0	0	0	0	1	0	0	0	1	2
CCDC18	2	1	1	85	89	65	20	24	30	32	18	23	5	10	11	3	4	2	1	6	4	2	2	4	2	1	1	23	13	12
CCDC186	7	6	5	299	252	228	88	75	117	48	66	102	12	14	12	1	6	10	5	11	7	3	7	10	5	8	7	16	10	17
CCDC187	0	0	0	1	2	2	1	1	0	0	2	0	0	0	0	0	0	0	0	0	0	0	0	0	0	0	0	0	1	0
CCDC189	0	2	0	66	71	57	21	19	21	15	25	54	1	7	5	3	0	0	0	2	1	3	0	2	0	0	0	0	4	2
CCDC191	1	1	3	110	92	85	36	23	52	38	47	52	2	12	20	4	2	2	2	5	1	1	3	5	1	5	5	16	12	8
CCDC192	208	203	129	5173	5144	4068	2209	2609	2646	2514	2403	1346	816	905	785	151	125	104	173	161	128	118	113	157	120	165	137	914	959	783
CCDC196	0	1	0	20	28	19	5	9	11	26	27	16	12	4	8	0	0	0	1	0	0	0	0	0	1	1	0	17	15	10
CCDC197	0	0	0	1	1	1	0	0	0	1	0	0	0	0	0	0	0	0	0	0	0	0	0	0	0	0	0	0	0	0
CCDC198	0	0	0	0	1	0	0	2	2	0	1	0	0	0	0	0	0	0	0	0	0	0	0	0	0	0	0	0	1	0
CCDC200	5	5	4	246	180	212	130	208	159	144	133	117	34	34	34	7	4	5	8	9	5	4	16	13	6	5	19	39	52	22
CCDC22	0	1	0	8	7	12	0	2	4	12	3	3	0	2	0	0	1	1	0	0	0	1	0	0	0	0	0	0	0	0
CCDC24	2	3	0	27	28	31	6	8	8	31	44	40	12	18	44	2	0	1	1	1	0	0	1	0	1	1	0	5	4	2
CCDC25	1	2	1	29	39	37	22	15	13	19	11	12	1	6	3	1	0	0	0	2	0	0	1	3	0	2	2	18	8	16
CCDC27	2	2	1	44	40	41	29	16	9	11	11	15	2	3	5	4	1	1	4	2	0	1	3	2	2	3	0	13	10	10
CCDC30	109	57	41	1862	1980	1945	723	740	699	496	641	444	157	189	136	61	52	52	72	55	43	52	44	62	32	52	48	194	219	227
CCDC33	0	0	0	47	44	53	19	15	27	13	21	27	0	4	1	0	1	1	1	2	0	1	0	0	1	0	0	1	2	4
CCDC40	1	4	0	25	32	38	8	5	7	12	13	16	3	6	12	3	2	0	2	2	1	0	0	1	0	0	3	5	3	5
CCDC57	5	1	1	94	79	78	25	17	24	21	29	42	3	4	5	1	3	1	0	4	2	4	1	6	4	3	1	12	21	11
CCDC59	0	0	2	54	50	60	15	9	25	31	30	38	7	12	4	2	1	4	1	1	1	3	1	3	3	4	2	22	11	7
CCDC60	2	1	1	42	36	39	11	18	16	18	22	16	3	4	3	1	0	0	2	2	0	1	2	1	1	1	1	2	3	3
CCDC62	0	0	0	14	8	16	2	2	5	4	7	4	0	0	3	0	0	0	0	0	0	1	0	0	0	0	0	0	1	1
CCDC66	78	84	48	753	1011	637	337	794	701	450	238	104	120	107	89	53	50	41	47	37	29	31	33	59	41	42	71	398	250	244
CCDC7	66	67	54	2248	2498	2203	1111	1250	1196	910	1110	735	324	290	307	52	43	43	57	58	46	50	43	82	32	53	53	301	301	271
CCDC74A	0	0	1	4	3	1	0	1	0	0	4	1	0	0	1	0	0	0	0	0	0	0	0	0	0	0	0	0	0	1
CCDC74B	0	0	0	0	0	0	0	0	0	0	0	0	0	0	0	0	0	0	0	0	0	0	0	0	0	0	0	0	0	0
CCDC78	4	1	1	67	119	135	17	13	22	38	76	93	4	3	7	2	2	1	1	3	2	2	2	1	5	2	1	4	9	5
CCDC88B	0	1	0	25	8	14	1	5	3	2	4	3	0	3	0	0	3	0	0	1	0	0	1	1	0	1	1	14	13	7
CCDC88C	6	5	3	178	139	146	51	47	56	45	65	69	7	14	13	5	3	8	1	3	3	5	5	8	4	3	3	14	11	12
CCDC92B	0	0	0	6	5	11	3	2	4	4	2	4	0	0	0	0	0	0	0	1	0	0	0	0	0	0	0	0	1	1
CCER1	0	0	0	0	0	0	0	0	0	0	0	0	0	0	0	0	0	0	0	0	0	0	0	0	0	0	0	0	0	0
CCL23	0	0	0	1	0	0	0	0	0	0	0	0	0	0	0	0	0	0	0	0	0	0	0	0	0	0	0	0	0	0
CCL28	0	0	0	11	3	8	4	2	1	1	3	0	0	0	1	0	0	1	0	1	0	0	0	2	0	1	0	3	0	1
CCL3	0	0	0	0	0	0	0	0	0	0	0	0	0	0	0	0	0	0	0	0	0	0	0	0	0	0	0	0	0	0
CCL3L1	0	0	0	1	3	4	1	0	0	0	0	0	0	0	0	1	0	0	0	0	0	0	0	0	0	0	0	0	2	1
CCL4L1	0	0	0	0	0	0	0	0	0	0	0	0	0	0	0	0	0	0	0	0	0	0	0	0	0	0	0	0	0	0
CCL4L2	0	0	0	0	0	0	0	0	0	0	0	0	0	0	0	0	0	0	0	0	0	0	0	0	0	0	0	0	0	0
CCM2	1	2	0	45	40	33	9	15	11	12	23	21	1	2	7	2	3	1	1	1	0	2	0	0	1	2	0	3	2	5
CCN4	0	0	0	4	5	6	3	2	0	5	0	1	2	0	0	0	1	0	0	0	0	0	0	0	0	0	0	2	1	0
CCN6	0	0	0	2	0	1	0	1	1	0	1	0	0	0	0	0	0	0	0	0	0	0	0	0	0	0	0	1	1	0
CCNC	12	12	11	94	131	91	72	157	132	65	41	24	13	10	14	19	9	7	3	5	8	6	11	9	12	20	15	127	56	57
CCNDBP1	1	0	0	13	8	8	2	2	1	2	4	1	0	0	0	0	0	0	0	0	0	1	1	1	0	0	1	1	0	0
CCNG1	0	1	0	11	8	14	16	21	8	7	4	5	6	8	6	0	1	0	1	1	0	0	1	3	0	2	3	8	8	10
CCNH	494	451	302	7350	10700	7128	4634	10554	8557	3098	1860	776	753	784	667	324	293	264	258	214	234	471	370	630	228	318	281	1962	1629	1341
CCNJL	190	149	98	3628	3839	3569	1447	1762	1739	1480	1626	1042	373	397	343	104	85	96	156	131	110	98	83	125	50	88	109	594	524	519
CCNL1	2	0	1	41	52	51	15	17	12	7	19	24	3	3	5	2	3	2	1	1	3	3	2	0	1	0	0	1	10	4
CCNL2	0	0	0	26	8	24	13	10	15	7	19	9	0	1	2	0	1	0	1	0	0	0	0	2	0	0	1	1	1	2
CCNO	0	0	0	0	0	0	0	0	0	0	0	0	0	0	0	0	0	0	0	0	0	0	0	0	0	0	0	0	0	0
CCNP	0	0	0	0	0	1	0	0	0	1	0	0	0	0	0	0	0	0	0	0	0	0	0	0	0	0	0	0	0	0
CCNQ	0	0	0	2	0	1	0	1	2	3	0	1	0	0	0	0	0	1	0	0	0	0	0	0	0	0	0	0	0	0
CCNT2	1	1	0	57	44	37	19	23	17	10	13	26	3	1	8	0	1	3	0	2	3	1	1	0	1	1	0	5	3	6
CCNYL2	0	0	0	4	3	5	1	1	4	2	1	3	0	0	0	0	1	0	0	1	0	0	0	0	0	0	0	0	0	0
CCNYL3	0	0	0	0	1	0	0	1	0	1	0	0	0	0	0	0	0	0	0	0	0	0	0	0	0	0	0	0	0	0
CCNYL4	1	0	0	10	3	10	3	3	1	2	2	3	0	0	0	1	0	0	0	0	1	0	0	0	0	1	0	0	0	0
CCNYL6	0	0	0	0	0	0	0	0	0	0	0	0	0	0	0	0	0	0	0	0	0	0	0	0	0	0	0	0	0	0
CCS	0	0	0	20	21	16	6	9	4	7	19	19	0	0	0	0	0	0	0	0	0	1	0	1	0	1	0	1	2	2
CCSAP	3	1	0	52	41	41	30	44	52	28	23	11	4	4	6	2	4	0	0	1	1	2	2	3	1	2	6	26	16	14
CCSER1	4547	4723	3291	156639	151713	146379	53933	48615	51142	41085	52890	36993	9539	11725	10209	3545	2848	3092	4136	4170	3477	3271	2790	3633	2085	3072	2587	13716	13400	14553
CCSER2	2	2	3	161	140	141	55	36	57	39	53	76	8	7	13	1	2	3	4	4	3	5	3	7	4	2	1	17	6	11
CCT3	0	1	0	63	51	106	41	29	13	16	17	27	4	6	12	1	0	0	2	2	0	1	0	5	0	0	1	2	5	3
CCT6P1	1	1	1	93	127	66	53	78	66	55	42	22	9	13	15	4	2	0	3	2	1	6	7	9	7	9	4	27	23	17
CCT6P3	3	2	0	50	48	30	22	26	39	19	20	14	1	3	3	0	2	3	2	2	1	3	1	4	0	10	3	12	16	24
CCT7	1	1	0	64	45	57	29	17	17	16	27	27	6	2	3	0	0	1	0	2	2	0	2	3	1	0	1	4	4	1
CCZ1P-OR7E38P	0	0	0	0	0	1	0	0	3	0	1	1	0	1	0	0	0	0	0	0	0	0	0	0	0	0	0	0	1	0
CD101	0	3	0	9	2	18	1	10	4	6	7	5	2	1	1	0	0	2	0	0	0	0	1	0	0	0	1	4	4	8
CD160	13	9	7	345	334	245	287	317	362	314	206	197	77	79	87	6	9	9	13	13	10	18	21	17	13	14	18	80	60	66
CD163	0	0	3	7	4	12	3	4	2	2	1	1	0	2	1	0	0	0	0	0	0	1	0	0	1	1	1	3	0	0
CD163L1	0	0	3	19	17	26	8	16	19	3	5	8	1	0	2	0	0	0	2	0	0	1	0	1	0	0	0	6	3	2
CD164L2	0	0	0	0	0	0	0	0	0	0	0	0	0	0	0	0	0	0	0	0	0	0	0	0	0	0	0	0	0	0
CD19	0	0	0	1	0	3	1	1	0	4	2	2	1	1	0	0	0	0	0	0	0	0	0	0	0	1	0	5	1	4
CD1D	0	0	0	0	0	1	0	0	0	0	0	0	0	0	0	0	0	0	0	0	0	0	0	0	0	0	0	0	0	0
CD200	0	0	0	9	8	4	3	2	6	0	2	1	0	0	3	0	0	0	0	0	0	1	0	1	0	0	0	0	1	2
CD209	1	2	3	31	33	30	24	21	11	15	22	9	4	13	3	1	1	0	1	2	1	0	0	1	1	0	1	9	14	3
CD24	0	0	0	0	0	0	0	0	0	1	0	0	0	0	0	0	0	0	0	0	0	0	0	0	0	0	0	0	0	0
CD244	0	0	0	14	7	17	4	2	2	5	3	7	0	1	1	0	0	0	0	0	0	0	0	0	0	2	1	0	0	0
CD274	3	1	3	95	106	108	38	57	41	31	26	13	3	9	5	3	2	1	5	5	3	4	2	2	0	5	3	12	14	6
CD300LF	0	0	0	1	7	1	0	0	1	2	0	1	0	0	0	0	0	0	0	0	1	0	0	0	0	0	1	0	1	0
CD300LG	0	0	0	2	2	2	1	0	1	2	2	1	1	0	2	0	0	0	0	0	0	1	0	0	0	0	0	0	4	1
CD36	0	0	2	17	21	28	5	4	1	3	12	7	3	3	7	0	0	1	0	0	0	1	0	0	0	0	0	7	8	2
CD38	0	0	0	3	3	3	2	0	1	0	2	3	1	0	0	1	0	0	0	0	0	0	0	0	0	1	0	0	1	0
CD40	0	0	0	1	2	2	1	0	2	0	0	1	0	0	0	0	0	0	0	0	0	0	0	1	0	0	0	0	0	0
CD46	0	1	0	59	52	57	59	67	52	27	43	19	5	5	2	3	1	1	0	2	0	3	3	6	0	2	6	8	14	8
CD47	0	3	1	88	53	66	21	13	22	16	22	23	6	6	6	0	2	2	0	0	0	0	3	4	1	1	1	3	3	4
CD55	2	1	0	29	16	23	7	7	2	6	5	9	1	5	3	0	0	0	1	0	1	0	0	0	0	1	0	1	4	1
CD58	2	1	1	33	26	44	16	14	1	7	10	16	3	0	3	0	0	0	2	1	0	1	0	0	3	1	1	2	2	2
CD6	0	0	0	23	22	27	9	10	10	9	8	11	0	1	2	0	0	1	0	0	1	1	0	1	1	2	1	0	0	2
CD7	0	0	0	0	0	0	0	0	0	0	1	1	0	0	0	0	0	0	0	0	0	0	0	0	0	0	0	0	0	0
CD74	1	1	1	13	15	13	5	11	8	6	7	11	2	1	2	1	0	1	1	1	0	0	1	1	0	1	1	6	4	3
CD84	0	0	0	4	2	2	0	0	0	0	2	2	0	0	0	0	0	0	0	0	0	0	0	0	0	0	0	0	0	0
CD8A	0	0	0	3	3	3	1	1	3	0	1	1	0	1	0	0	0	0	0	0	0	0	0	0	0	0	0	1	0	0
CD93	0	0	0	0	1	0	0	0	0	0	0	0	0	0	0	0	0	0	0	0	0	0	0	0	0	0	0	0	2	0
CD96	4	11	7	724	696	862	116	44	80	130	173	185	34	47	59	18	6	20	18	15	12	11	5	16	2	8	3	58	38	44
CD99	1	0	0	17	10	18	2	4	5	10	5	6	0	1	1	0	0	0	0	1	2	1	0	0	1	0	0	2	1	0
CD99P1	0	0	0	4	3	2	2	2	0	2	1	1	1	0	1	0	0	0	0	0	0	0	0	0	0	0	0	0	0	1
CDADC1	1	2	1	61	51	55	16	15	13	9	17	22	0	8	4	0	3	3	2	2	0	1	0	0	2	0	0	3	0	2
CDAN1	8	0	5	44	58	44	11	25	10	33	30	24	6	14	3	2	2	0	6	0	0	1	1	0	1	1	0	10	8	13
CDC14B	2	1	2	55	49	74	27	38	18	19	14	29	9	6	17	2	1	0	3	2	0	3	3	2	0	0	2	9	10	7
CDC16	0	0	0	12	7	16	5	6	3	0	3	4	2	1	0	1	1	0	0	0	1	1	1	0	0	0	0	3	3	1
CDC25A	150	142	108	5188	5033	5858	1705	1554	1571	1566	1991	1677	416	444	372	104	76	75	120	122	88	79	90	83	79	94	101	516	512	613
CDC25B	1	4	0	281	242	195	55	54	39	79	88	107	3	4	6	4	3	5	1	4	4	2	3	2	0	4	1	12	5	4
CDC27	5	1	1	63	68	67	26	15	19	10	22	24	5	4	1	1	0	1	1	4	4	0	0	7	2	2	2	3	6	6
CDC27P10	0	0	0	0	0	0	0	0	0	0	0	0	0	0	0	0	0	0	0	0	0	0	0	0	0	0	0	0	0	0
CDC27P11	0	0	0	0	0	0	0	0	0	0	0	0	0	0	0	0	0	0	0	0	0	0	0	0	0	0	0	0	0	0
CDC27P9	0	0	0	0	0	0	0	0	0	0	0	0	0	0	0	0	0	0	0	0	0	0	0	0	0	0	0	0	0	0
CDC42BPB	6	1	4	106	77	74	48	23	26	25	30	33	8	12	8	5	3	6	7	9	6	1	2	6	1	4	3	15	6	7
CDC42BPG	8	1	2	111	82	72	33	19	26	21	34	43	4	7	7	0	4	2	2	6	3	1	7	2	2	3	2	6	3	4
CDC42P3	0	1	0	3	0	1	3	5	1	3	1	0	1	0	0	0	1	0	0	0	0	0	0	0	0	0	0	2	2	3
CDC45	1	2	0	180	124	150	53	31	63	37	65	101	2	3	8	1	3	1	0	2	1	2	0	2	0	2	0	2	3	4
CDC7	1	3	1	30	28	36	10	10	11	1	5	1	1	1	2	0	0	1	1	1	2	0	0	2	0	1	0	1	8	6
CDCA2	1	0	0	30	18	22	4	6	6	6	4	10	0	0	0	0	1	0	0	0	1	1	1	0	1	3	1	1	0	2
CDCA3	6	11	2	134	167	130	91	95	94	123	124	126	7	15	18	7	8	3	4	7	8	6	16	8	6	9	8	28	50	19
CDCA5	0	0	0	7	7	7	2	2	1	3	3	1	2	0	1	1	0	0	1	0	0	1	0	0	0	0	0	2	3	1
CDCA7	2	0	2	20	20	20	9	7	9	7	9	11	4	4	2	1	1	4	1	2	0	2	0	2	1	2	2	6	5	3
CDH19	1	0	0	32	26	29	7	6	8	5	11	21	0	0	1	0	0	0	0	0	1	0	1	2	0	1	0	1	1	2
CDH20	288	271	175	10313	10481	11127	3740	3554	3812	3795	4834	4237	1373	1627	1271	240	172	161	254	244	196	212	189	201	187	244	210	1531	1442	1713
CDH26	1	0	0	4	3	3	1	2	1	1	2	4	0	1	1	0	0	0	0	1	0	0	0	0	0	0	0	0	0	0
CDH6	0	2	0	23	35	30	8	7	15	10	15	9	0	2	0	1	2	0	0	0	0	0	3	4	4	1	2	2	6	2
CDH8	1	0	0	75	45	80	14	21	21	9	25	42	3	2	5	1	1	0	2	1	0	2	1	2	1	0	1	3	6	4
CDHR3	2	3	2	61	44	59	18	20	10	6	8	17	2	3	1	3	1	1	0	1	4	5	1	2	2	3	3	1	1	5
CDHR4	0	0	0	2	0	0	0	0	0	0	2	0	0	0	0	0	0	0	0	0	0	0	0	0	0	0	0	0	0	1
CDIN1	17	27	15	1406	1448	1494	393	373	432	222	258	324	47	50	54	18	11	22	20	26	33	37	15	21	18	14	14	71	90	88
CDK10	1	0	0	17	13	16	4	4	2	6	9	5	0	2	1	0	0	0	0	0	0	0	0	0	0	0	0	2	2	1
CDK11A	0	0	0	5	12	10	6	3	6	6	6	20	0	1	2	0	0	1	0	0	0	1	2	0	1	1	0	0	4	2
CDK11B	0	0	1	29	20	21	7	11	6	6	9	4	1	0	3	4	2	2	0	0	1	0	0	2	1	0	1	2	1	7
CDK15	1	1	1	125	96	110	33	28	47	22	34	53	3	6	5	1	0	0	1	2	3	0	3	2	1	0	1	6	2	5
CDK16	0	0	1	18	12	23	2	8	5	7	3	9	3	2	0	0	0	1	1	3	0	0	1	0	1	0	0	1	1	2
CDK18	0	0	0	3	4	2	2	0	1	0	0	2	0	0	0	0	0	1	0	0	0	0	0	0	0	0	0	0	0	0
CDK20	1	0	0	5	4	7	2	4	0	1	0	1	0	0	2	0	0	0	0	0	0	0	0	0	0	0	0	0	1	0
CDK2AP1	3	0	2	46	35	50	20	23	25	13	33	24	7	5	3	2	1	0	1	0	1	1	3	2	1	0	0	5	9	6
CDK2AP2	0	0	0	2	4	1	0	0	1	4	0	3	0	0	0	1	0	0	0	0	0	0	0	0	0	0	0	0	0	0
CDK5RAP1	1	1	0	19	16	34	16	11	13	7	11	19	1	1	3	0	0	0	0	1	0	0	0	2	0	1	0	3	1	2
CDK5RAP2	3	1	0	140	126	135	39	36	51	39	35	45	5	6	7	4	2	3	1	3	3	1	0	3	1	2	2	5	7	6
CDK7	1	4	0	39	42	46	13	12	20	13	18	18	0	2	0	0	2	1	0	0	2	0	0	2	0	2	0	4	1	0
CDKAL1	6	7	1	227	216	180	90	53	88	54	54	101	5	4	15	2	5	2	5	10	5	7	6	9	6	3	3	4	8	20
CDKL1	11	6	5	187	147	161	103	128	143	137	87	57	29	28	39	6	6	5	5	2	9	7	8	13	10	16	15	64	67	55
CDKL2	0	0	0	22	21	21	6	3	6	6	6	13	1	2	3	0	0	1	0	0	2	1	0	0	0	0	0	1	0	1
CDKL3	0	0	0	44	27	33	18	8	12	14	9	17	1	2	2	0	0	0	2	0	0	1	0	0	0	1	0	4	2	1
CDKL4	0	0	0	30	15	25	6	7	9	1	3	9	2	1	1	0	0	0	0	3	0	0	0	1	0	0	0	0	1	1
CDKN1A	0	0	0	26	14	14	6	2	7	4	10	15	1	6	4	1	0	0	0	0	0	0	0	0	0	0	1	3	5	1
CDKN2A	0	0	0	1	0	4	0	0	1	1	0	0	0	0	0	0	0	0	0	0	0	0	0	0	0	0	0	0	0	0
CDO1	0	0	2	43	25	38	10	8	8	7	5	27	1	0	0	0	0	1	0	2	2	1	0	0	0	0	1	1	1	1
CDON	1	0	0	14	8	10	4	5	3	3	3	6	0	0	3	1	0	0	0	0	0	1	0	5	0	0	1	0	2	1
CDRT15P1	0	0	0	24	9	6	17	12	13	20	25	12	4	3	4	3	0	2	1	0	0	1	0	1	1	1	1	10	8	9
CDRT15P2	0	0	0	0	0	0	0	0	0	0	0	0	0	0	0	0	0	0	0	0	0	0	0	0	0	0	0	0	0	0
CDY1	0	0	0	0	0	0	0	0	0	0	0	0	0	0	0	0	0	0	0	0	0	0	0	0	0	0	0	0	0	0
CDY1B	0	0	0	0	0	0	0	0	0	0	0	0	0	0	0	0	0	0	0	0	0	0	0	0	0	0	0	0	0	0
CEACAM22P	1	0	0	10	4	8	3	1	3	2	5	7	0	1	0	0	0	0	0	0	0	0	0	0	0	0	0	1	0	2
CEACAM3	0	0	0	14	6	9	5	0	4	0	1	4	0	1	1	0	0	1	0	0	0	0	0	0	0	0	0	0	0	2
CEACAM4	0	0	0	0	0	0	0	0	0	0	0	0	0	0	0	0	0	0	0	0	0	0	0	0	0	0	0	0	0	0
CEBPZOS	113	100	73	1649	2702	1577	764	1870	1595	798	312	72	225	147	228	73	51	63	43	45	43	65	49	64	31	61	53	377	178	149
CECR2	5	6	4	151	121	114	54	51	67	28	40	43	17	30	22	1	5	6	2	2	5	1	4	6	0	1	3	19	16	13
CELF4	2	0	1	91	55	73	25	20	29	26	23	37	3	4	4	2	0	0	0	0	0	0	0	1	3	0	1	5	5	7
CELF5	0	0	0	36	23	21	12	8	7	8	6	12	0	0	3	0	1	0	2	0	0	3	1	3	0	0	1	2	3	1
CELP	0	0	0	0	0	1	0	0	0	0	0	0	0	0	0	0	0	0	0	0	0	0	0	0	0	0	0	0	1	0
CENATAC	0	0	0	1	0	2	1	1	1	1	1	0	0	0	0	0	0	0	0	0	0	0	0	0	0	0	1	0	0	0
CENPBD1P1	1	0	0	7	6	13	5	1	3	2	2	3	0	0	1	0	0	0	0	0	0	0	0	0	0	0	0	1	1	0
CENPC	1	2	0	31	25	23	9	8	8	3	7	16	0	1	1	1	0	0	1	0	0	1	0	0	2	0	0	4	2	3
CENPJ	0	0	1	6	5	8	0	2	2	2	3	2	0	1	0	1	0	1	1	0	0	2	0	1	0	0	1	0	2	0
CENPK	2	1	1	186	109	117	36	29	41	31	35	81	5	3	6	0	0	1	2	6	4	5	0	5	3	3	2	6	5	6
CENPL	9	13	4	310	281	295	79	52	67	64	71	44	11	18	12	9	7	8	5	8	8	2	1	4	6	5	4	27	36	33
CENPO	116	144	131	6838	6794	8259	2380	1832	2063	2223	2960	3270	565	684	718	125	113	121	135	146	119	157	130	185	108	150	135	702	674	707
CENPS	0	0	0	0	0	0	0	0	0	0	0	0	0	0	0	0	0	0	0	0	0	0	0	0	0	0	0	0	0	0
CENPS-CORT	6	2	3	101	102	82	47	46	49	71	91	85	13	13	17	1	1	2	3	1	1	5	1	6	7	5	5	42	33	33
CENPU	18	8	10	182	193	165	77	86	104	67	90	55	38	44	47	16	6	5	9	4	8	4	6	5	5	5	3	58	42	44
CENPW	3	0	0	9	14	10	0	4	2	7	8	12	1	1	0	0	0	0	0	0	1	0	0	2	1	0	0	0	0	2
CEP112	258	167	119	27711	20626	20898	8567	7147	9849	5849	7575	11132	415	510	547	137	146	169	156	242	147	209	124	249	120	148	151	511	478	560
CEP120	2	0	0	16	22	30	8	5	9	11	4	10	0	0	2	1	0	1	0	1	0	0	1	0	0	0	0	1	3	2
CEP128	4	5	1	186	132	159	49	36	61	55	59	70	8	11	9	1	4	3	3	3	8	4	0	4	2	5	1	6	8	6
CEP152	38	51	28	448	561	403	253	456	416	439	222	56	99	85	89	34	22	16	12	17	12	23	31	25	22	27	27	174	106	103
CEP162	1	0	0	41	27	24	4	2	12	3	7	13	3	2	2	0	0	2	0	0	0	0	1	1	0	0	1	1	3	4
CEP164	1	5	2	84	69	73	31	26	13	22	27	32	2	3	4	0	2	1	0	3	4	1	2	2	3	0	4	7	8	7
CEP170P1	1	1	0	2	3	5	1	0	0	1	1	2	0	1	0	0	0	0	0	0	0	0	0	0	0	0	0	0	0	0
CEP192	0	1	1	46	58	40	18	14	21	11	12	19	2	9	4	2	2	2	1	4	3	1	3	2	2	1	0	7	5	9
CEP20	0	0	0	10	5	5	3	0	2	1	6	3	0	1	0	1	0	1	0	0	1	0	0	0	1	0	0	1	0	0
CEP250	4	3	0	82	76	64	32	21	37	18	27	29	2	7	7	4	2	4	3	2	2	2	0	3	1	4	3	5	5	6
CEP290	22	15	5	207	325	248	155	272	195	122	72	20	53	33	46	8	10	9	9	3	10	6	6	14	13	11	16	93	56	53
CEP295	5	0	4	116	120	83	33	53	54	36	33	44	6	7	8	6	8	2	4	3	3	1	1	3	6	4	1	14	14	9
CEP41	0	0	1	27	27	37	16	7	3	9	9	13	0	1	2	0	1	0	2	1	1	2	1	1	0	0	0	2	0	3
CEP57	50	43	26	1230	1599	1222	415	933	775	231	103	51	61	78	85	27	14	26	44	44	42	34	42	55	32	26	41	218	156	142
CEP57L1	0	0	0	12	7	12	8	5	5	2	3	6	0	1	1	1	1	0	0	0	0	0	0	0	0	0	0	0	1	1
CEP63	15	25	22	951	899	882	358	252	362	408	589	425	86	111	152	21	18	17	19	24	12	24	11	30	22	32	18	89	124	93
CEP68	19	17	21	375	469	388	150	207	180	66	82	43	26	29	27	18	13	13	6	6	10	9	5	8	4	8	15	36	59	40
CEP72	0	1	0	75	84	75	6	4	12	4	16	19	4	2	5	3	2	1	2	2	0	0	0	0	0	1	1	6	7	8
CEP76	6	7	4	191	176	200	51	75	39	76	76	87	32	26	14	8	8	1	2	2	3	4	3	8	3	9	3	29	46	43
CEP83	314	248	177	4442	5204	4069	1708	1898	1825	591	538	316	76	91	76	227	152	189	193	149	117	117	88	142	35	54	56	163	178	175
CEP89	3	1	1	62	47	60	25	24	23	16	19	26	2	2	2	3	1	0	0	1	2	0	1	0	1	2	2	3	4	7
CEP95	7	5	5	193	203	159	286	564	512	81	66	58	11	8	29	11	5	6	6	6	5	22	16	25	8	6	7	24	40	16
CEPT1	25	24	20	772	918	654	339	344	358	505	560	374	125	156	115	33	25	20	35	22	20	24	22	27	19	29	33	154	165	124
CER1	0	0	0	0	0	0	0	0	0	0	0	0	0	0	0	0	0	0	0	0	0	0	0	0	0	0	0	0	0	0
CERKL	260	241	174	3935	5381	3780	1637	2852	2478	1292	651	164	302	251	261	194	157	160	190	158	169	114	135	157	119	141	164	1019	714	649
CERS4	2	2	1	39	31	40	16	17	18	9	13	22	2	2	1	0	0	0	1	2	0	2	0	1	0	3	1	3	3	9
CERS5	3	3	1	83	99	98	60	56	51	71	94	49	23	18	16	1	2	4	4	1	1	5	3	4	3	8	8	36	36	20
CES1P1	0	0	0	3	1	5	1	2	2	2	1	5	0	0	0	0	0	0	0	0	0	0	0	0	0	0	0	0	0	0
CES1P2	0	0	0	4	2	2	0	0	0	1	0	0	0	0	0	0	0	0	0	0	0	0	0	0	0	0	0	0	0	0
CES5AP1	0	0	0	0	0	0	0	0	0	0	0	0	0	0	0	0	0	0	0	0	0	0	0	0	0	1	0	0	0	0
CETN4P	0	0	0	0	0	0	0	0	0	0	0	0	0	0	0	0	0	0	0	0	0	0	0	0	0	0	0	0	0	0
CFAP100	0	0	0	13	8	10	2	5	5	2	6	2	1	0	1	0	1	0	0	0	0	0	0	0	0	0	0	0	0	0
CFAP157	22	29	18	2524	2322	2948	783	589	571	530	990	1386	93	144	163	57	26	23	26	33	37	81	59	74	30	38	30	218	265	188
CFAP20	0	2	0	26	22	22	10	7	8	10	7	8	2	0	0	1	0	0	1	0	1	1	0	2	3	0	0	1	1	1
CFAP20DC	3	1	2	103	58	84	31	45	54	25	30	32	11	25	27	4	1	0	0	2	0	6	0	2	1	2	2	4	4	7
CFAP221	0	0	1	8	12	7	0	2	3	3	0	6	0	0	0	0	0	0	0	0	0	1	0	2	0	0	0	0	1	0
CFAP298-TCP10L	1	0	0	6	14	21	6	5	5	5	2	5	0	0	4	0	0	0	0	0	0	1	0	0	0	0	0	3	4	2
CFAP410	19	37	14	1272	1305	1532	698	419	511	874	1298	1621	170	215	284	38	30	21	21	29	25	45	39	46	41	36	29	243	266	209
CFAP57	1	5	0	60	30	48	18	9	16	13	19	12	1	4	3	1	0	0	1	1	2	2	2	0	0	1	0	8	9	9
CFAP61	3	1	1	82	61	66	22	11	19	14	16	31	2	7	6	1	0	2	2	4	2	0	1	2	0	3	1	2	9	3
CFAP69	0	0	1	16	11	10	1	0	4	3	2	8	0	1	0	0	1	0	1	1	0	0	0	1	0	0	0	0	0	0
CFAP70	5	6	2	157	146	137	135	123	147	161	160	160	23	38	35	5	2	2	5	7	7	4	8	13	8	9	7	65	46	57
CFAP91	0	1	0	22	7	5	4	2	2	2	2	2	0	2	1	0	1	0	0	0	0	0	1	0	0	1	0	1	1	0
CFDP1	5	5	5	158	151	156	62	48	41	32	22	60	5	5	7	4	5	0	4	5	4	3	5	7	3	3	2	10	9	14
CFH	0	1	1	26	32	52	21	16	14	9	15	8	2	1	5	2	0	2	0	0	1	1	0	1	1	0	0	3	5	5
CFHR3	0	0	0	0	2	1	0	1	0	0	0	0	0	0	0	0	0	0	0	0	0	0	0	0	0	0	0	0	0	0
CFI	1	0	0	24	16	23	6	8	5	6	4	10	1	2	1	0	1	1	1	1	0	0	0	3	1	0	1	1	1	1
CFL1P1	0	0	0	1	3	3	1	1	0	2	0	1	0	0	0	0	0	0	0	0	0	0	0	0	0	0	0	0	0	0
CFL2	1	0	1	20	15	14	13	14	8	6	13	6	7	3	2	2	1	0	0	1	2	0	0	2	0	0	0	4	3	3
CFLAR	19	21	14	726	654	861	249	183	160	172	217	229	43	60	72	16	15	10	21	16	14	17	15	29	10	17	11	66	90	73
CGN	0	0	0	1	1	0	0	0	1	1	0	0	0	0	0	0	0	0	0	0	0	0	0	0	0	0	0	0	1	0
CHAF1A	127	210	159	17139	16626	23049	4928	3111	3418	5336	9049	10826	1150	1596	2113	451	223	204	274	255	316	513	394	601	352	364	310	2641	3210	2217
CHCHD10	0	0	0	0	0	0	0	0	0	0	0	0	0	0	0	0	0	0	0	0	0	0	0	0	0	0	0	0	0	0
CHCHD3	3	6	1	381	276	350	106	99	114	76	86	136	12	14	19	1	6	4	8	9	9	13	5	14	6	10	5	13	14	12
CHCHD5	0	0	0	20	10	13	4	6	3	6	7	4	2	0	3	1	0	0	0	0	1	0	1	0	0	0	0	4	3	1
CHCHD6	2	8	2	431	353	425	128	99	124	121	186	151	32	43	48	7	1	1	8	7	3	9	10	8	7	6	1	32	21	29
CHCHD7	1	0	0	10	16	19	16	15	3	7	8	3	0	2	0	0	0	0	0	0	0	0	0	1	0	0	0	1	5	1
CHD1	2	0	0	67	64	62	32	21	24	15	22	38	1	0	6	3	1	2	0	2	4	1	3	0	5	3	0	13	19	13
CHD1L	0	0	0	20	25	24	13	11	7	10	14	24	1	1	2	0	1	0	1	0	0	0	1	0	0	1	1	1	6	0
CHD6	5	7	3	174	160	120	64	81	88	83	72	57	14	32	16	5	2	4	2	5	2	4	5	6	0	3	6	13	13	22
CHD9	3	3	2	204	167	199	76	44	79	40	51	80	6	5	12	3	2	3	3	6	7	3	5	9	3	7	2	11	8	14
CHEK1	3	3	1	62	75	58	26	21	32	23	29	25	2	7	3	1	2	0	2	2	1	1	1	0	0	5	0	19	8	17
CHEK2	0	0	0	30	17	20	7	2	8	2	7	6	1	2	3	0	0	0	0	0	0	0	0	0	1	0	0	2	1	1
CHEK2P2	0	0	0	0	0	0	0	0	0	0	0	0	0	0	0	0	0	0	0	0	0	0	0	0	0	0	0	0	0	0
CHIAP2	0	0	0	0	0	0	0	0	0	0	0	0	0	0	0	0	0	0	0	0	0	0	0	0	0	0	0	0	0	0
CHIC1	0	0	0	1	4	0	0	1	3	0	2	0	0	0	1	0	0	0	0	0	0	0	0	0	0	0	0	0	0	0
CHIT1	1	1	1	12	10	12	0	5	1	1	2	2	0	0	0	1	1	0	0	0	0	0	0	0	0	0	0	4	0	0
CHKA	6	7	8	167	155	139	69	49	69	122	151	169	21	37	38	6	2	5	5	4	8	4	9	2	1	7	9	43	40	34
CHL1	0	0	0	1	0	0	1	0	0	1	0	1	0	0	0	0	0	0	0	0	0	0	0	0	0	0	0	0	0	0
CHMP1A	0	0	0	35	24	46	17	9	9	7	8	12	0	1	0	2	2	0	0	0	1	1	0	2	0	0	0	2	0	0
CHMP1B2P	6	0	0	73	41	62	15	8	26	21	18	28	2	5	2	0	1	1	0	1	1	1	1	5	0	0	1	1	3	2
CHMP3	3	0	0	45	35	85	32	16	17	9	16	6	0	4	3	0	2	0	0	1	0	1	1	4	1	1	1	8	4	8
CHN1	1	2	2	120	94	80	22	27	16	29	27	47	0	2	2	2	1	6	2	3	3	0	1	7	2	3	0	4	10	5
CHN2	0	0	0	13	17	14	10	11	11	34	16	7	5	8	3	1	0	0	2	1	1	0	0	1	0	2	2	3	3	8
CHORDC1	0	0	0	5	3	5	1	1	3	1	0	1	0	1	0	0	0	0	1	0	0	0	0	0	0	0	0	0	0	1
CHORDC1P4	0	0	0	0	0	0	0	0	0	0	0	0	0	0	0	0	0	0	0	0	0	0	0	0	0	0	0	0	0	0
CHP1P2	0	0	0	0	0	2	0	0	0	0	0	0	0	0	0	0	0	0	0	0	0	0	0	0	0	0	0	0	0	0
CHPF2	1	0	2	54	66	81	42	24	30	24	22	16	0	1	4	1	0	0	0	0	0	2	4	5	2	0	1	3	8	6
CHPT1	707	636	421	9546	12254	8684	2882	4358	3920	2511	1453	581	845	870	763	485	420	415	413	386	374	201	256	321	180	264	339	1979	1950	1722
CHRAC1	0	0	0	37	29	26	5	10	17	10	7	16	1	0	3	0	1	1	1	0	3	3	0	1	0	1	1	3	4	2
CHRD	0	0	0	2	5	4	3	0	0	3	2	2	0	0	0	0	0	0	0	0	0	0	0	0	0	0	0	0	0	0
CHRDL1	1	1	0	64	70	58	24	17	19	17	20	30	3	0	3	1	2	1	1	3	3	0	2	1	0	3	1	2	4	5
CHRM3	1	0	2	95	77	88	25	23	21	24	21	47	3	9	2	1	0	0	3	3	1	2	1	4	1	3	1	2	4	4
CHRNA3	0	3	2	94	94	72	24	17	22	75	72	76	24	24	25	0	3	1	1	2	2	2	1	1	3	1	2	13	4	18
CHRNA4	0	0	0	0	0	0	0	0	0	1	0	0	0	0	0	0	0	0	0	0	0	0	0	0	0	0	0	0	0	0
CHRNA7	1	0	1	32	21	17	8	8	7	5	8	10	1	1	1	1	0	0	0	1	1	0	0	1	2	0	0	3	1	1
CHRNB2	964	910	680	33814	31437	34770	19310	16206	17047	18761	24145	23290	9385	11483	10681	694	628	621	884	879	687	681	533	748	468	654	721	4188	4391	4938
CHRNE	6	4	10	299	278	413	63	46	61	70	131	121	14	17	22	9	22	13	11	17	10	5	7	6	9	13	4	52	57	43
CHST1	0	0	0	0	0	0	0	0	0	0	0	0	0	0	0	0	0	0	0	0	0	0	0	0	0	0	0	0	0	0
CHST12	1	1	0	6	5	5	1	3	1	6	1	4	0	0	0	0	1	0	0	0	0	0	0	0	0	0	0	3	1	0
CHST6	0	0	0	11	7	11	5	1	2	4	2	3	1	0	0	0	0	1	0	1	1	0	0	0	0	1	0	0	0	0
CHUK	1	0	1	21	14	11	7	20	11	6	5	5	1	1	0	0	0	0	0	0	0	1	0	1	0	1	0	7	4	6
CIAO2A	1	0	1	15	19	21	6	7	6	7	12	1	2	1	1	0	0	1	0	1	2	1	1	4	0	0	0	1	1	0
CIAO2B	0	0	0	8	0	1	0	1	0	4	0	0	0	0	0	0	0	0	0	0	1	0	0	0	0	0	0	0	0	0
CIB1	12	7	13	259	271	290	93	81	83	166	362	420	33	42	21	29	6	11	7	4	13	17	10	20	23	12	7	80	106	61
CIB2	1	1	0	7	5	8	1	7	2	2	0	1	0	0	0	1	0	0	0	1	0	0	0	0	0	0	0	0	0	0
CIBAR1	52	39	40	622	624	478	486	817	706	348	151	31	90	71	80	42	42	33	24	19	18	39	52	57	38	53	64	355	271	229
CIBAR1P2	0	0	0	0	0	0	0	0	0	0	0	0	0	0	0	0	0	0	0	0	0	0	0	0	0	0	0	0	0	0
CIC	0	1	1	50	40	32	6	8	13	12	16	40	1	3	1	2	0	0	0	0	1	2	0	0	1	0	1	3	2	4
CICP24	0	0	0	0	0	0	0	0	0	0	0	0	0	0	0	0	0	0	0	0	0	0	0	0	0	0	0	0	0	0
CIDEA	0	0	0	86	56	57	13	10	20	12	29	48	2	0	6	0	2	0	0	0	0	2	0	2	2	3	1	3	5	3
CIDECP1	0	0	0	4	6	10	0	3	6	19	23	18	4	2	4	0	0	0	1	0	0	1	1	0	0	5	1	2	7	8
CIITA	100	101	91	6446	6675	7771	2301	2091	2107	1652	2160	2223	378	449	446	103	82	61	154	135	99	129	80	143	79	105	93	507	459	542
CILK1	0	0	1	10	9	9	6	4	5	2	7	6	0	1	1	0	0	0	0	0	0	0	0	0	0	1	0	1	0	2
CIRBP	2	4	3	234	213	351	160	157	131	95	91	87	11	14	15	2	8	6	8	4	3	11	8	13	5	9	2	19	25	28
CKAP2L	0	1	0	22	15	10	5	2	7	20	23	13	4	3	5	0	2	0	0	0	0	2	0	1	0	2	1	8	10	1
CKMT1A	0	0	0	0	0	0	0	0	0	0	0	0	0	0	0	0	0	0	0	0	0	0	0	0	0	0	0	0	0	0
CKMT1B	0	0	0	0	0	0	0	0	0	0	0	0	0	0	0	0	0	0	0	0	0	0	0	0	0	0	0	0	0	0
CKS1B	1	0	2	9	15	20	10	8	8	13	10	17	3	5	2	0	1	0	1	1	1	2	1	0	1	2	0	1	3	3
CLASRP	2	4	6	95	90	96	25	12	19	24	36	43	2	2	5	0	1	1	1	2	5	3	2	5	2	2	1	6	9	6
CLCA3P	0	0	0	2	2	2	1	0	0	1	2	1	0	0	0	0	0	0	0	0	0	0	0	0	0	0	0	1	0	0
CLCA4	0	0	0	99	70	118	16	6	12	56	146	164	4	15	16	2	0	0	0	1	1	1	2	2	5	2	3	19	27	11
CLCC1	29	16	10	345	469	312	181	266	197	295	215	97	164	164	170	13	14	11	9	9	11	9	15	10	18	17	12	336	247	235
CLCN1	0	0	0	14	8	7	5	6	7	2	1	1	0	1	0	0	0	0	0	1	1	0	0	0	1	0	0	0	0	0
CLCN2	2	0	0	42	31	35	29	20	16	34	43	45	10	7	5	0	0	1	1	0	1	0	1	1	3	1	1	6	11	14
CLCN6	0	1	0	6	5	7	4	1	1	5	4	1	0	1	1	0	0	0	0	1	0	0	0	0	0	0	0	2	1	1
CLEC12B	0	0	0	0	0	3	0	1	1	1	0	0	0	0	0	0	0	0	0	0	0	0	0	0	0	0	0	0	0	1
CLEC16A	7	2	3	189	141	155	50	38	58	20	45	86	5	15	10	3	3	1	2	5	3	5	1	6	2	3	1	9	12	8
CLEC17A	3	0	0	2	3	2	4	2	0	1	1	3	0	0	1	0	0	0	0	0	0	0	0	0	0	0	0	0	0	0
CLEC18A	0	0	0	0	0	0	0	0	2	0	0	0	0	0	0	0	0	0	0	0	0	0	0	0	0	0	0	0	0	0
CLEC18B	0	0	0	0	0	0	0	0	0	0	0	0	0	1	0	0	0	0	0	0	0	0	0	0	0	0	0	0	0	0
CLEC2D	9	7	8	307	217	218	88	64	116	74	73	132	10	20	23	11	5	10	3	16	5	9	11	8	4	5	7	9	11	25
CLEC4GP1	0	0	0	0	0	0	0	0	0	0	0	0	0	0	0	0	0	0	0	0	0	0	0	0	0	0	0	0	0	0
CLEC4M	0	0	0	2	0	0	0	0	0	0	0	1	0	0	0	0	0	0	0	0	0	0	0	0	0	0	0	0	0	0
CLEC4OP	1	1	0	11	14	7	4	4	3	4	3	4	0	0	0	0	0	0	1	0	0	0	1	0	0	0	0	3	0	0
CLEC7A	0	0	0	8	5	6	2	2	2	0	2	3	0	0	0	0	0	0	0	0	0	1	0	0	0	1	0	0	0	0
CLHC1	6	2	2	225	224	278	157	117	104	137	167	155	17	35	25	6	9	5	6	9	5	7	13	8	10	11	6	50	51	69
CLIC5	0	2	0	18	14	14	5	3	8	9	3	9	0	1	2	0	0	0	0	1	0	0	1	0	0	0	0	3	1	2
CLIP2	11	2	2	309	233	225	93	53	100	56	77	141	12	14	17	6	3	9	2	12	7	7	7	9	5	1	4	10	12	12
CLIP4	0	2	0	40	28	38	11	17	15	6	6	10	3	10	7	2	2	1	1	2	3	0	1	1	0	2	1	4	7	6
CLK1	1	3	0	23	23	23	7	12	7	8	6	9	1	4	4	0	2	0	0	0	1	0	0	2	0	1	0	1	4	0
CLK2P1	0	0	0	0	0	0	0	0	0	0	0	1	0	0	0	0	0	0	0	0	0	0	0	0	0	0	0	2	0	0
CLMN	1	0	0	54	38	34	9	8	14	9	14	19	1	3	3	0	1	3	0	1	2	1	2	0	2	1	1	2	1	7
CLPSL2	0	0	0	0	0	0	0	0	0	0	0	0	0	0	0	0	0	0	0	0	0	0	0	0	0	0	0	0	0	0
CLPTM1L	0	0	0	3	3	1	0	0	0	0	0	3	0	0	1	0	0	0	0	0	0	0	0	0	0	0	0	0	0	0
CLPX	0	0	0	258	142	199	82	48	109	46	64	84	1	3	3	1	1	1	1	3	1	0	0	1	1	2	2	0	3	1
CLRN1	0	0	0	0	4	2	2	0	1	0	2	1	0	0	0	0	0	0	0	0	0	0	0	0	0	0	0	0	0	1
CLSPN	0	1	0	33	21	28	7	10	16	8	13	14	2	2	6	0	0	1	0	0	0	0	0	0	2	1	0	1	6	0
CLTA	2	2	0	59	60	64	19	18	21	11	14	26	2	3	4	2	0	0	2	1	0	3	1	1	0	0	0	1	5	3
CLTB	1	0	3	126	116	110	35	35	26	36	51	77	2	6	3	2	3	1	3	1	1	2	2	2	1	4	2	8	7	8
CLTCL1	0	0	0	35	31	32	15	13	19	8	21	17	2	4	3	1	0	2	1	0	2	0	0	2	0	1	2	1	8	2
CLU	0	5	0	39	12	72	14	14	6	13	10	14	4	3	1	2	1	1	1	0	1	1	0	0	0	0	0	2	1	2
CLUAP1	0	0	0	29	16	22	6	4	7	5	8	9	4	1	1	2	0	0	2	0	0	2	1	3	0	0	0	0	0	2
CLUHP3	0	0	0	0	3	4	3	0	0	0	0	0	1	0	2	0	0	0	0	0	0	0	0	0	0	0	0	1	1	0
CLYBL	8	0	2	91	69	75	29	18	34	22	20	37	4	5	8	1	2	1	1	2	2	3	0	7	3	3	1	1	3	7
CMAHP	0	1	0	38	30	37	12	6	15	8	9	12	0	2	0	0	0	1	0	0	0	0	0	1	1	0	0	1	0	2
CMAS	0	1	0	14	12	9	11	4	2	5	7	6	1	0	2	0	0	0	0	0	0	0	0	0	0	0	0	0	4	1
CMC1	254	223	149	2534	3344	2500	802	1407	1236	845	477	141	315	327	319	164	157	124	117	96	93	64	64	92	56	96	76	477	385	329
CMC2	3	0	2	353	341	285	81	44	49	111	208	221	13	19	28	5	4	2	4	8	5	19	4	16	16	11	8	27	38	21
CMPK1	2	2	2	58	41	87	39	37	27	20	25	9	2	1	3	2	1	1	4	1	1	1	6	2	2	1	0	4	9	11
CMPK2	0	0	0	7	3	0	13	9	6	5	9	8	11	10	10	0	1	1	0	0	0	0	0	1	0	0	0	1	0	4
CMTM3	0	0	0	20	10	29	3	4	2	3	5	6	1	2	1	0	1	0	0	0	0	0	1	1	0	1	0	0	1	1
CMTM4	262	305	238	19508	18724	23687	4559	4131	4192	2687	3605	3671	625	694	689	310	222	210	416	375	381	403	277	410	157	219	205	1199	1312	1313
CMTR1	2	1	4	61	32	88	29	40	23	15	21	20	10	10	9	2	0	2	3	1	1	3	0	3	2	1	3	16	9	11
CMYA5	1	2	0	48	27	29	4	12	11	4	14	10	1	1	3	0	0	0	2	1	0	2	0	0	1	3	0	3	2	1
CNBD2	3	1	0	64	55	52	21	6	32	13	15	19	4	4	2	2	1	2	0	0	1	0	0	3	1	3	1	2	4	2
CNEP1R1	1	0	1	6	3	5	3	0	4	4	0	1	0	0	0	0	0	0	0	0	0	0	0	0	1	0	1	1	1	0
CNIH2	1	0	0	18	8	6	3	5	3	5	13	16	7	3	4	0	0	0	0	0	0	0	0	1	0	0	0	2	1	1
CNIH3	0	3	3	220	202	246	95	71	95	64	87	84	18	15	11	2	1	1	1	2	5	3	3	10	1	2	0	24	16	10
CNIH4	0	0	0	5	5	8	2	1	0	2	1	2	0	4	0	0	0	0	0	0	1	0	0	0	1	0	0	1	2	1
CNNM1	0	0	1	10	5	9	4	4	4	1	4	1	1	2	0	0	0	0	0	1	0	0	0	0	0	1	0	2	3	1
CNNM3	17	19	16	250	259	341	229	202	180	291	380	334	61	50	71	27	18	18	14	17	9	12	14	23	18	21	43	166	177	180
CNOT1	5	11	8	363	324	294	137	181	186	180	203	220	32	50	32	6	11	7	12	8	8	12	10	19	12	16	11	48	56	44
CNOT10	2	1	1	56	40	39	10	16	18	13	10	20	1	1	3	2	1	0	1	2	1	1	1	5	1	1	0	1	2	0
CNOT2	3	1	1	116	93	97	27	23	22	13	47	51	5	3	7	6	2	0	1	4	1	7	1	7	2	3	1	9	15	11
CNOT3	0	0	0	2	1	0	1	0	1	1	0	0	0	0	0	0	0	0	0	0	0	0	0	0	0	0	0	0	0	0
CNOT6	10	6	5	606	487	612	212	153	199	264	320	438	67	111	104	4	8	7	4	13	9	10	9	13	8	10	11	52	43	52
CNOT9	1	0	1	34	28	56	22	16	14	12	10	18	3	1	1	1	0	0	0	1	0	0	3	3	1	0	0	5	2	4
CNPPD1	3	0	1	49	24	119	25	43	8	12	19	34	2	3	8	2	3	0	3	0	0	1	1	3	1	0	2	3	11	9
CNPY1	0	0	1	11	4	5	0	0	3	4	5	3	0	0	0	1	2	0	0	0	0	1	0	0	1	0	0	0	0	0
CNPY3	0	4	1	85	80	110	40	26	33	47	40	63	5	12	10	2	2	3	1	2	3	4	2	3	1	5	4	11	18	9
CNPY3-GNMT	1115	1208	858	42285	47251	46062	17943	16956	16575	16812	21721	16230	3502	4076	3521	953	692	678	1266	1033	884	972	830	1088	702	999	928	4161	3857	4493
CNRIP1	1	0	1	89	47	63	24	23	16	17	14	24	0	2	3	0	1	0	2	1	1	1	1	0	2	3	0	1	1	7
CNTLN	54	67	47	1782	1752	1942	649	637	659	760	977	914	220	192	222	31	35	31	35	39	26	39	33	41	36	43	53	276	272	343
CNTN1	5	1	0	114	92	90	27	26	47	29	31	56	3	0	3	3	0	2	2	2	1	2	4	3	2	0	0	6	2	7
CNTN2	0	0	0	5	0	1	2	0	1	1	2	2	2	0	0	0	0	0	0	0	0	0	1	0	0	0	0	0	1	1
CNTN5	11	2	7	343	277	284	106	85	114	80	99	147	8	17	19	5	8	8	3	9	11	5	2	13	5	7	4	16	12	16
CNTN6	3	0	0	108	97	83	42	27	35	20	22	45	4	3	6	4	2	0	3	5	1	1	0	1	1	3	4	8	3	5
CNTNAP3C	0	0	0	10	5	7	0	3	1	0	3	4	0	0	1	0	1	1	0	0	0	0	0	1	0	1	0	1	1	0
CNTNAP3P2	0	0	0	28	17	21	9	3	7	5	9	7	0	1	0	0	0	0	0	0	1	0	0	0	0	1	2	0	1	0
CNTNAP4	3	2	1	139	81	95	26	27	26	18	26	63	2	3	7	0	3	2	3	6	2	0	1	7	1	7	2	3	4	5
CNTRL	0	0	0	4	8	14	3	4	11	2	0	2	0	0	1	0	0	1	0	0	2	0	0	0	0	2	0	3	1	0
COA1	807	608	449	26653	29758	21335	6688	8831	8506	3161	3221	1627	1030	1012	958	375	289	316	522	520	425	427	474	671	236	277	290	1550	1520	1385
COA8	0	1	0	45	29	36	10	9	7	6	7	13	2	2	0	0	0	0	0	1	0	0	0	2	0	1	2	4	3	0
COG3	1	0	0	35	45	32	9	12	15	12	16	10	2	3	0	1	0	0	0	0	0	2	0	4	0	1	1	2	2	1
COG4	3	3	1	111	90	89	27	18	33	31	42	49	5	14	11	5	4	2	4	5	3	5	5	5	7	4	3	14	9	10
COG6	3	1	0	17	14	15	2	4	8	3	6	0	1	1	1	0	1	0	0	0	1	1	0	0	0	1	0	1	0	1
COG7	2	2	1	138	106	150	23	10	13	39	62	61	4	6	6	2	4	2	1	2	2	4	2	4	2	3	3	5	10	5
COL11A1	3	0	0	59	47	54	14	22	17	9	14	15	1	1	2	3	0	0	0	0	3	0	1	1	1	1	3	2	3	7
COL13A1	0	0	3	41	43	36	10	11	20	27	30	31	1	5	7	0	0	2	0	0	0	0	0	4	1	3	0	8	2	2
COL16A1	1	4	2	185	152	200	30	30	30	31	52	47	2	4	8	3	7	2	1	7	1	4	3	2	2	2	1	8	13	6
COL21A1	1	0	0	29	25	15	12	7	6	13	12	17	4	1	2	1	0	1	0	2	2	0	0	2	0	1	0	1	1	1
COL22A1	2	1	0	38	29	36	24	8	14	5	9	12	1	5	2	1	1	0	1	4	2	1	0	2	0	0	1	1	3	1
COL24A1	3	1	3	86	85	75	28	23	27	17	23	43	1	3	2	2	0	1	2	5	1	0	1	2	4	0	2	4	4	9
COL25A1	4	2	0	107	84	87	35	22	47	29	29	45	2	2	2	1	3	4	1	0	0	2	1	5	3	1	2	8	6	2
COL27A1	0	0	1	79	56	70	11	21	8	13	9	8	1	2	4	6	1	0	3	2	0	1	0	2	0	0	1	6	4	1
COL28A1	4	1	1	124	91	79	23	22	23	16	29	40	4	3	4	3	6	4	3	3	1	3	0	7	2	1	1	9	3	7
COL4A3	14	16	5	194	142	157	92	76	75	102	82	69	9	26	22	9	7	7	10	5	4	2	4	3	5	5	3	43	41	37
COL4A4	185	172	132	4605	4538	4674	2136	2336	2224	1990	2395	2246	800	967	815	132	139	118	127	139	109	117	123	133	84	108	108	683	687	679
COL4A6	0	1	0	108	64	95	34	26	29	19	23	43	0	5	5	0	1	0	2	1	3	2	1	2	1	3	3	5	6	0
COL5A1	6	9	6	486	435	573	121	84	80	71	122	175	19	30	27	18	10	6	16	6	15	13	7	12	5	8	6	22	25	16
COL6A2	12	22	18	2532	2351	2787	663	360	523	1051	1541	2114	67	109	166	94	70	43	38	36	49	84	51	79	69	57	51	173	246	134
COL6A4P1	0	0	0	3	1	1	2	1	0	0	3	0	0	0	0	0	0	0	0	1	0	0	0	0	0	1	0	0	0	0
COL6A4P2	1	0	1	28	18	25	6	6	14	5	6	12	2	2	1	0	0	1	2	2	0	1	1	0	0	2	0	0	1	0
COL6A5	0	0	0	6	4	5	1	3	4	0	2	4	0	1	0	0	0	0	0	1	0	0	0	0	0	0	0	0	0	0
COL6A6	5	1	2	102	103	86	19	20	31	30	23	31	2	0	6	2	1	0	3	3	3	1	1	2	0	1	2	1	1	3
COL7A1	1	2	1	65	54	88	53	45	28	15	17	20	4	0	4	1	3	1	2	2	1	3	2	4	1	0	1	3	11	2
COL9A1	0	0	0	9	4	2	2	2	2	3	2	0	0	0	0	0	0	0	0	0	0	0	0	0	0	2	0	0	0	0
COLEC11	26	28	12	553	587	561	190	217	221	143	180	144	34	34	32	13	14	13	20	30	12	16	16	14	9	12	13	39	50	54
COMMD10	0	0	1	69	42	54	15	12	17	12	19	43	3	4	3	1	0	1	2	1	0	0	1	1	1	2	2	7	7	3
COMMD2	0	0	0	6	4	2	0	3	1	4	0	1	0	3	1	0	0	0	0	0	0	1	0	0	0	0	0	1	2	0
COMMD4	1	0	0	2	3	1	3	0	2	0	0	0	0	0	0	0	0	0	0	0	0	0	0	0	0	0	0	0	1	0
COMMD4P1	0	0	0	0	1	0	0	0	0	0	0	0	0	0	0	0	0	0	0	0	0	0	0	0	0	0	0	0	0	0
COMMD4P2	0	0	0	0	0	0	0	0	0	0	0	0	0	0	0	0	0	0	0	0	0	0	0	0	0	0	0	0	0	0
COMMD5	102	85	54	2649	2701	2382	1519	1678	1647	1358	1711	1544	431	464	455	75	64	62	93	70	71	68	75	99	58	66	75	428	491	464
COPB2	6	8	9	131	160	144	90	100	73	61	56	34	14	19	20	4	2	8	1	4	2	2	2	4	4	7	7	52	43	46
COPS7B	0	0	0	13	14	8	3	1	2	7	4	7	0	1	0	0	0	0	0	0	0	0	0	0	0	0	0	0	2	0
COPZ1	0	0	0	13	20	25	9	6	2	2	4	9	10	14	17	0	1	0	2	2	0	0	0	1	0	0	0	1	2	1
COPZ2	0	1	0	24	23	54	19	6	8	6	8	3	3	4	2	2	0	0	0	1	1	1	1	3	0	1	0	1	4	2
COQ4	1	2	1	197	169	216	37	15	21	22	37	52	4	10	9	1	0	0	4	9	1	3	1	2	0	2	0	6	9	6
COQ6	7	7	3	246	190	246	66	91	91	73	77	71	21	24	15	6	6	9	8	8	7	3	7	5	2	7	6	26	26	14
COQ7	0	0	1	7	7	5	2	2	2	5	2	5	0	0	0	0	0	0	1	1	1	0	0	0	0	0	1	0	0	0
CORO1C	2	3	1	139	121	202	88	69	43	25	30	45	4	16	13	0	1	3	6	2	0	6	1	6	3	4	1	9	16	6
CORO6	0	0	0	2	2	9	0	0	1	5	2	4	1	0	1	0	0	0	0	0	0	0	0	0	0	0	0	0	0	0
COX11	44	45	33	828	1100	857	418	754	574	486	362	174	153	186	233	35	32	26	27	25	33	30	17	24	24	23	38	165	150	131
COX15	141	104	72	8280	8175	6683	3037	3533	3343	2394	1829	1473	868	892	926	68	42	47	154	143	139	204	124	188	95	96	116	473	436	460
COX17	0	1	3	65	62	34	18	6	4	18	16	38	8	10	12	1	2	5	2	1	7	4	3	3	2	3	1	10	10	3
COX18	0	0	0	3	0	3	1	1	0	0	1	0	1	1	1	1	0	0	0	0	0	1	0	0	1	0	1	0	0	0
COX20	22	22	13	226	413	164	151	449	347	201	76	38	37	32	50	21	19	19	17	12	10	14	28	22	16	26	37	112	80	58
COX7A2	0	0	0	6	0	3	3	1	5	0	0	1	1	1	0	0	0	0	0	0	0	1	0	0	0	0	0	0	1	0
COX7A2L	0	0	0	10	8	14	0	4	1	3	3	6	0	1	1	0	0	0	0	0	0	0	0	0	0	0	1	0	2	2
CP	119	106	86	1908	2080	1716	1061	1224	1231	1703	1695	920	785	913	839	93	49	84	76	59	45	56	68	70	70	89	109	670	688	629
CPA6	10	10	6	811	784	815	277	150	276	356	554	665	62	107	120	11	15	10	7	17	20	23	16	23	18	17	16	122	120	98
CPAMD8	0	2	0	33	26	31	8	9	14	13	8	15	1	2	5	0	2	1	0	2	0	1	2	1	1	2	0	1	1	1
CPEB3	146	161	111	6905	6460	8160	2318	1963	2053	2241	3451	3585	551	633	666	163	111	114	168	148	129	162	121	173	127	172	120	721	790	783
CPLANE1	402	292	237	9490	10605	9830	3724	4426	4252	3510	4238	3521	972	1028	971	255	203	198	311	228	205	251	236	277	194	273	226	1342	1215	1282
CPM	531	474	353	11802	14904	10378	3161	4293	3922	2271	1335	605	1091	1057	1010	283	251	214	388	293	276	185	166	244	136	184	166	1772	1444	1317
CPNE1	0	1	0	44	42	69	15	18	15	6	12	9	2	1	5	0	2	1	0	1	1	0	1	2	0	1	1	3	4	8
CPNE2	5	2	3	118	117	118	138	106	87	216	218	247	39	46	50	5	2	1	3	0	2	10	1	5	7	11	9	51	61	66
CPNE5	0	0	0	67	44	42	18	18	21	10	29	30	4	5	3	1	2	0	0	4	0	3	1	5	2	0	0	1	5	8
CPNE6	0	0	0	0	0	0	0	0	0	0	0	0	0	0	0	0	0	0	0	0	0	0	0	0	0	0	0	0	0	0
CPNE8	3	2	2	46	46	41	16	12	14	9	19	35	2	3	5	0	3	0	1	0	0	1	1	2	0	2	1	1	4	2
CPNE9	0	0	1	9	8	5	5	3	6	0	6	1	0	0	0	0	0	0	0	0	0	0	0	1	1	0	0	2	1	0
CPOX	1	0	0	9	11	7	2	2	0	2	3	2	0	0	0	1	1	0	0	0	0	0	0	0	0	0	0	0	0	0
CPS1	0	0	0	14	10	10	3	3	1	4	3	6	1	0	1	0	0	0	0	0	0	0	0	2	0	0	0	0	1	1
CPSF7	1	0	1	18	20	40	22	15	11	9	7	18	2	0	5	0	0	1	1	1	1	1	0	1	1	2	1	1	6	4
CPT1C	0	0	0	5	6	8	0	1	0	2	1	2	0	0	1	0	0	0	0	0	0	0	0	0	0	0	0	0	0	0
CRADD	3	2	0	96	65	66	36	29	49	13	22	46	1	3	5	0	0	0	2	4	2	4	1	3	0	1	3	3	1	3
CRB1	213	157	109	2358	2236	1801	579	425	568	661	812	1098	330	655	589	164	207	206	159	218	221	176	157	280	206	158	130	573	489	643
CRB2	5	31	28	812	886	1356	199	164	193	216	311	286	44	61	47	28	15	17	20	14	20	6	9	20	19	12	12	83	72	87
CRBN	18	20	20	180	294	137	97	311	233	111	52	15	20	14	25	14	18	10	9	4	16	14	13	15	13	10	17	81	69	56
CRCP	1	0	0	26	21	21	10	7	12	6	10	12	1	0	1	0	0	1	2	0	1	0	1	1	0	3	2	2	3	1
CREB1	12	12	12	296	295	278	114	107	104	105	108	138	26	36	37	4	5	7	3	9	4	4	6	7	6	8	10	71	47	51
CREB3L4	6	4	3	219	216	235	72	66	74	60	82	101	8	13	11	3	9	2	9	4	2	5	4	5	0	4	4	14	11	21
CREB5	0	0	0	36	35	36	5	5	8	13	13	14	1	5	2	0	0	0	0	0	0	2	0	2	0	0	0	3	2	1
CREBZF	1	0	0	12	20	9	16	4	7	5	6	1	0	2	2	1	1	1	1	0	0	1	1	0	0	0	0	3	2	4
CRELD1	5	7	8	279	257	336	100	67	59	95	108	138	22	25	9	2	7	8	8	1	5	5	1	5	8	8	3	25	25	26
CRELD2	2	0	2	65	58	87	10	12	5	12	14	11	1	4	1	0	1	1	2	2	1	1	1	0	0	1	1	2	7	7
CREM	0	0	1	49	41	25	16	11	18	8	12	18	0	2	2	2	2	0	1	4	1	1	2	1	1	0	0	5	2	8
CRHBP	0	0	0	8	6	6	0	1	1	1	3	2	0	0	0	1	0	0	0	0	0	0	0	0	1	0	0	1	1	0
CRIM1	7	5	7	192	187	211	113	222	159	81	70	62	9	22	16	5	6	6	8	6	7	13	15	13	4	10	10	40	33	11
CRIP2	0	0	0	1	10	1	0	0	0	2	2	0	0	1	0	0	0	0	1	0	0	0	0	0	0	0	0	0	0	0
CRISP2	0	0	0	2	5	3	2	1	0	1	0	2	0	0	0	0	0	0	0	0	0	0	0	0	0	0	0	0	1	0
CRKL	5	1	3	119	90	114	23	30	38	29	44	48	8	14	10	1	2	4	6	4	4	0	2	3	4	3	4	14	17	12
CRLF2	0	0	0	15	17	13	8	2	7	6	3	7	1	0	1	0	1	0	0	0	1	0	0	1	1	0	0	0	0	0
CRLF3	15	10	7	374	349	274	152	192	169	126	112	92	35	31	47	11	10	8	16	10	5	8	7	11	9	11	12	72	84	74
CRLS1	1	1	1	44	38	32	34	18	25	34	27	29	3	2	4	2	1	0	0	1	1	1	1	1	0	1	2	7	3	8
CROCC	0	0	0	30	31	48	14	6	5	14	15	15	3	2	3	0	4	1	0	1	1	0	1	1	1	0	0	2	3	3
CROCCP2	0	0	0	8	0	4	1	1	0	6	4	4	0	0	0	0	0	0	0	0	0	0	0	0	0	0	0	0	2	0
CROCCP3	3	2	3	162	154	122	67	67	61	78	72	89	17	20	29	4	2	0	6	3	2	8	3	2	3	5	6	24	19	24
CRPPA	9	2	6	232	164	173	84	59	77	54	57	84	5	6	10	4	2	4	5	6	4	8	3	6	3	4	1	13	11	13
CRSP8P	0	0	0	1	2	0	0	1	0	1	0	1	0	0	0	0	0	0	0	0	0	0	0	0	0	0	0	0	0	0
CRTC2	1	0	0	30	19	20	4	0	10	2	5	4	1	1	3	2	0	0	0	1	0	3	1	0	0	0	0	2	0	0
CRYBB2P1	0	0	0	9	5	7	2	0	2	4	4	6	0	0	1	0	0	0	0	0	0	0	0	0	0	0	0	0	1	0
CRYBG2	14	6	1	534	388	483	147	92	177	109	141	268	11	17	19	7	9	3	5	8	7	11	6	14	11	6	8	21	8	32
CRYBG3	59	52	40	413	512	367	413	716	604	429	361	159	95	133	103	46	32	26	13	16	18	23	18	38	23	22	38	174	181	134
CRYGN	0	1	0	21	14	13	7	4	5	4	7	8	0	0	0	1	1	1	1	1	1	0	0	0	2	0	0	0	2	3
CRYZL2P	0	0	0	0	0	0	0	0	0	0	0	0	0	0	0	0	0	0	0	0	0	0	0	0	0	0	0	0	0	0
CRYZL2P-SEC16B	0	0	0	6	3	2	2	0	2	0	5	0	0	0	0	0	0	0	0	0	0	0	0	0	0	0	0	0	0	0
CSAD	2	2	0	107	91	81	35	34	40	51	78	112	13	11	15	2	4	1	2	0	5	5	4	4	2	5	0	12	18	9
CSAG2	0	0	0	0	0	0	0	0	0	0	0	0	0	0	0	0	0	0	0	0	0	0	0	0	0	0	0	0	0	0
CSAG3	0	0	0	0	0	0	0	0	0	0	0	0	0	0	0	0	0	0	0	0	0	0	0	0	0	0	0	0	0	0
CSAG4	0	0	0	1	0	0	0	0	0	0	0	1	0	0	0	0	0	0	0	0	0	0	0	0	0	0	0	0	0	0
CSE1L	16	8	7	448	337	328	132	95	149	79	117	203	17	24	29	6	3	8	11	17	4	17	7	15	6	14	7	20	16	29
CSF1R	634	521	387	13886	15755	13009	6254	7236	7031	6076	7130	4747	1583	1921	1671	429	309	348	562	491	393	382	338	441	304	391	366	2184	2063	2277
CSF2RA	0	1	0	98	56	74	22	16	20	16	20	28	6	5	4	2	3	3	0	6	1	5	2	1	2	4	0	4	1	3
CSF3	0	0	0	2	2	4	1	0	0	0	0	3	0	0	1	0	0	0	0	0	0	1	0	0	0	0	0	0	0	0
CSGALNACT1	14	9	5	471	386	409	116	80	85	114	175	233	34	51	47	7	15	7	5	9	9	3	2	6	7	8	10	49	42	56
CSGALNACT2	2	0	3	77	76	147	69	72	30	25	17	17	4	13	9	2	0	0	1	0	3	1	0	5	2	0	1	10	7	4
CSK	0	2	0	14	9	9	2	4	2	4	4	10	0	3	0	0	0	0	0	0	0	0	0	0	0	0	0	0	0	0
CSMD2	5	3	1	94	80	96	27	42	34	23	35	49	9	7	12	3	2	2	1	3	0	2	2	5	1	3	2	16	14	8
CSN1S2AP	0	0	0	0	0	0	0	0	0	0	0	0	0	0	0	0	0	0	0	0	0	0	0	0	0	0	0	0	0	0
CSN1S2BP	0	0	0	1	3	1	0	0	0	0	1	0	0	0	0	0	0	0	1	0	0	0	0	0	0	0	0	0	0	0
CSN2	0	0	0	0	0	0	0	0	0	0	0	0	0	0	0	0	0	0	0	0	0	0	0	0	0	0	0	0	0	0
CSNK1A1P1	78	59	46	736	882	722	381	389	408	578	576	353	180	192	197	46	53	48	27	21	19	8	26	26	29	46	34	246	260	237
CSNK1D	120	110	104	22674	19773	22081	5119	4604	4759	3041	4577	4351	411	449	542	151	96	102	439	405	456	400	354	578	176	213	207	881	851	845
CSNK1G2	1	2	0	45	49	38	9	6	4	22	24	21	9	1	5	2	1	0	2	0	1	1	0	2	0	0	2	5	3	0
CSPG4P1Y	0	0	0	0	0	0	0	0	0	0	0	0	0	0	0	0	0	0	0	0	0	0	0	0	0	0	0	0	0	0
CSRNP2	1	1	4	35	25	39	21	14	8	15	17	24	2	6	2	0	2	0	2	1	0	1	0	1	0	3	0	1	7	4
CST13P	0	0	0	6	5	3	3	1	4	2	0	2	0	1	1	0	0	0	0	0	0	0	0	0	1	0	0	0	0	0
CST8	0	0	0	1	0	0	0	0	0	0	1	3	1	2	1	0	0	0	0	0	0	0	0	0	0	0	0	0	0	2
CSTF2	0	0	0	13	10	12	3	1	7	4	3	0	0	0	1	0	0	0	0	0	1	0	1	1	0	0	0	0	2	0
CSTL1	0	0	1	0	2	8	0	0	1	0	0	0	0	0	0	0	0	0	0	0	0	0	0	0	0	0	0	0	0	0
CTAGE10P	0	0	0	0	0	0	0	0	0	0	0	0	0	0	0	0	0	0	0	0	0	0	0	0	0	0	0	0	0	0
CTAGE11P	0	0	0	0	0	0	0	0	0	0	0	0	0	0	0	0	0	0	0	0	0	0	0	0	0	0	0	0	0	0
CTAGE7P	0	1	0	11	13	10	18	28	15	13	13	17	3	1	1	3	1	0	2	0	1	0	2	1	1	1	1	8	7	7
CTC1	0	1	1	54	47	47	34	20	32	42	31	57	1	0	7	0	0	3	1	2	1	0	0	3	2	2	6	7	15	13
CTCFL	1	0	0	7	4	1	1	0	0	2	2	5	0	0	0	0	0	0	1	0	0	0	0	0	0	0	1	0	0	0
CTDSPL2	55	40	20	1621	1611	1537	685	722	781	549	707	624	216	261	255	26	25	22	47	43	26	39	41	49	31	26	39	245	234	278
CTF1	0	0	0	9	3	11	6	4	9	8	10	14	1	1	5	2	0	0	1	0	0	0	0	0	0	0	0	3	4	3
CTNNAL1	3	6	0	181	151	170	52	49	64	36	43	61	4	4	7	2	3	6	2	7	4	4	5	4	6	3	3	17	17	31
CTNND2	1	4	3	161	124	124	49	38	48	37	47	52	4	8	9	0	4	5	3	5	3	7	3	6	4	3	1	5	9	7
CTPS1	2	1	0	51	38	101	15	31	9	14	18	25	1	4	5	1	1	0	0	2	0	0	0	2	0	1	0	3	2	2
CTPS2	2	1	0	28	26	37	7	7	4	8	7	15	1	0	1	0	1	0	1	3	0	0	1	2	1	1	0	3	3	2
CTSA	11	22	23	1217	1161	1555	375	280	273	400	574	625	91	118	116	28	21	24	24	28	21	30	24	33	23	23	27	141	154	138
CTSL3P	0	0	1	0	0	0	0	0	0	0	1	0	0	0	0	0	0	0	0	0	0	0	0	0	0	0	0	0	0	0
CTSLP2	0	0	0	7	6	7	0	5	3	1	4	6	0	0	2	1	0	0	0	0	0	0	0	1	0	0	0	1	3	1
CTSLP8	0	0	0	2	0	0	0	0	0	0	0	0	0	0	0	0	0	0	0	0	0	0	0	0	0	0	0	0	0	0
CTTNBP2	2	0	0	26	20	7	5	1	5	6	4	8	0	0	2	0	0	1	0	1	0	0	2	2	0	0	0	2	1	3
CUEDC1	1	1	0	77	56	67	15	14	31	20	27	43	1	2	5	3	3	2	2	6	4	1	0	3	0	2	1	4	5	3
CUL9	1	1	2	67	82	82	41	24	26	22	24	25	8	4	15	0	1	1	1	2	0	4	2	1	0	1	2	6	6	7
CUTALP	2	0	2	21	17	12	27	34	40	59	69	50	13	16	16	1	0	0	1	2	0	2	0	1	1	1	5	43	45	59
CUZD1	0	0	0	0	0	0	0	1	0	0	0	0	1	0	0	0	0	0	0	0	0	0	0	0	0	0	0	0	0	0
CWC25	0	0	0	7	4	4	1	1	1	1	1	3	1	0	1	0	0	0	0	0	0	0	0	0	0	0	0	0	0	0
CWF19L2	2	0	1	41	42	54	25	8	17	13	19	25	1	2	3	2	3	2	1	2	0	2	2	1	1	3	4	3	3	3
CXADR	232	178	138	6188	7126	5603	2780	3162	2892	3016	3508	2442	1556	2107	1825	137	108	113	164	133	137	207	128	171	126	152	165	1277	1176	1232
CXADRP2	0	0	0	0	0	0	0	0	0	0	0	0	0	0	0	0	0	0	0	0	0	0	0	0	0	0	0	0	0	0
CXADRP3	0	0	0	3	2	0	0	0	1	0	1	0	0	0	0	1	0	0	0	0	0	0	0	0	0	0	0	0	0	0
CXCL1	0	1	0	20	21	45	10	13	9	0	4	3	3	3	3	0	0	0	0	0	0	6	0	1	0	0	0	0	0	1
CXCL10	0	0	0	1	0	0	0	0	0	0	0	0	0	0	1	0	0	0	0	0	0	0	0	0	0	0	0	0	0	0
CXCL12	1	0	0	18	24	40	7	5	8	6	3	13	0	0	0	0	1	0	1	0	0	0	0	1	0	0	1	0	2	3
CXCL17	0	0	0	0	2	1	1	0	1	0	0	1	2	0	0	0	0	0	0	0	0	0	0	0	0	0	0	0	0	0
CXCR2P1	0	0	0	0	0	0	0	0	0	0	0	0	0	0	0	0	0	0	0	0	0	0	0	0	0	0	0	0	0	0
CXorf49B	0	0	0	0	0	0	0	0	0	0	0	0	0	0	0	0	0	0	0	0	0	0	0	0	0	0	0	0	0	0
CXorf65	0	0	0	0	0	0	1	0	0	0	0	0	0	0	0	0	0	0	0	0	0	0	0	0	0	0	0	0	0	0
CXXC1P1	1	0	0	17	10	13	2	6	9	6	6	5	1	0	0	0	0	0	0	0	0	0	0	1	0	0	0	1	1	0
CXXC4	0	0	0	8	7	6	1	0	0	2	0	5	0	0	0	0	0	0	0	1	0	0	0	0	0	1	0	1	0	0
CYB561D2	153	234	187	21754	20376	26901	4834	2941	3331	4136	6176	7196	1131	1452	1677	315	212	217	319	296	307	375	250	361	156	202	203	1148	1247	1246
CYB5R2	7	7	7	88	79	103	27	16	24	19	14	24	4	4	2	7	7	3	0	3	3	2	2	1	0	4	3	9	6	9
CYB5RL	0	0	0	1	1	1	0	2	0	0	0	0	1	0	0	0	0	0	0	0	0	0	0	0	0	0	0	0	0	0
CYBC1	1	0	1	21	30	31	4	2	5	4	8	6	0	4	2	1	2	0	0	0	1	3	2	1	0	0	1	2	0	4
CYCSP52	1	1	0	10	6	1	4	7	4	0	1	0	2	2	0	0	2	0	2	0	0	1	0	0	0	0	0	4	0	1
CYFIP2	0	1	0	40	82	42	44	45	66	34	43	42	8	11	7	1	1	0	1	3	2	3	1	2	1	8	2	17	17	14
CYLD	0	1	3	70	44	92	29	47	39	45	39	37	10	14	11	2	1	3	2	2	0	1	2	5	0	1	1	7	10	11
CYMP	0	0	0	1	2	0	1	0	1	0	0	0	0	0	0	0	0	0	0	0	0	0	0	0	0	0	0	0	0	0
CYP20A1	2	3	0	200	179	176	54	35	45	39	56	90	7	7	9	6	2	3	2	3	3	7	3	3	3	5	4	20	14	10
CYP21A1P	0	0	0	0	0	0	0	0	0	0	0	0	0	0	0	0	0	0	0	0	0	0	0	0	0	0	0	0	0	0
CYP2A7	0	0	0	5	0	3	1	2	0	1	2	0	0	0	0	0	0	0	0	0	0	0	0	0	0	0	0	2	2	1
CYP2B7P	0	0	1	9	9	6	8	4	8	2	2	3	0	0	0	0	0	0	0	0	0	0	0	0	0	0	0	1	0	1
CYP2D7	0	0	0	0	0	0	0	0	0	0	0	1	0	0	0	0	0	0	0	0	0	0	0	0	0	0	0	0	0	0
CYP2F1	3	2	0	607	406	423	165	106	191	116	160	268	1	2	2	3	0	0	1	2	1	5	1	5	1	0	0	3	2	7
CYP2G1P	0	0	0	1	0	0	0	0	0	0	0	1	0	0	0	0	0	0	0	0	0	0	0	0	0	0	0	0	0	0
CYP2J2	0	0	0	2	4	3	1	0	2	0	0	2	1	0	0	0	0	0	0	0	0	0	0	0	0	0	0	0	1	0
CYP2R1	1	0	0	7	11	11	5	6	6	8	0	2	1	2	0	0	1	0	0	0	1	0	2	1	1	1	0	5	2	2
CYP2S1	0	0	0	5	3	4	1	0	2	0	0	0	0	0	1	1	0	0	0	0	0	0	0	0	0	0	0	0	1	1
CYP2T1P	1	3	1	39	25	42	2	3	8	10	14	7	3	0	3	2	1	3	0	1	4	1	0	0	1	1	2	1	4	1
CYP3A43	0	3	2	11	16	14	16	17	23	7	4	2	5	1	4	0	0	1	0	0	0	0	2	0	0	0	1	2	5	2
CYP3A5	30	25	32	308	337	249	120	179	152	85	64	11	9	12	7	22	17	17	15	6	7	8	4	13	7	13	7	39	28	36
CYP4A11	0	0	0	0	0	0	0	0	0	0	0	0	0	0	0	0	0	0	0	0	0	0	0	0	0	0	0	0	0	0
CYP4A22	0	0	0	2	0	0	0	0	0	0	0	0	0	0	0	0	0	0	0	0	0	0	0	0	0	0	0	0	0	0
CYP4B1	0	0	0	0	2	0	0	0	0	0	1	1	0	0	0	0	0	0	0	0	0	0	0	0	0	0	0	0	0	0
CYP4F12	0	0	0	0	1	0	0	0	0	0	0	0	0	0	0	0	0	0	0	0	0	0	0	0	0	0	0	0	0	0
CYP4F24P	0	1	0	2	2	1	0	0	1	0	0	2	0	0	0	0	0	0	0	0	0	0	0	0	0	0	0	0	0	0
CYP4F29P	0	0	0	0	0	0	0	0	0	0	0	0	0	0	0	0	0	0	0	0	0	0	0	0	0	0	0	0	0	0
CYP4F30P	0	0	0	0	0	0	0	0	0	0	0	0	0	0	0	0	0	0	0	0	0	0	0	0	0	0	0	0	0	0
CYP4F35P	0	0	0	5	4	0	1	0	0	0	0	3	0	0	0	0	0	0	0	0	0	0	0	0	0	0	0	0	0	1
CYP4F62P	0	0	0	0	0	0	0	0	0	0	0	0	0	0	0	0	0	0	0	0	0	0	0	0	0	0	0	0	0	0
CYP4X1	0	0	1	17	11	12	9	5	5	6	2	4	0	0	2	0	0	0	0	0	0	0	1	0	0	0	0	3	5	1
CYP4Z2P	1	3	1	22	23	12	8	5	11	8	6	8	1	0	3	0	0	2	0	0	0	2	0	0	0	0	0	4	0	1
CYTH2	0	0	0	23	30	55	14	8	4	3	9	8	1	1	0	0	0	0	0	0	1	1	0	1	0	0	0	0	0	1
CYYR1	10	5	5	73	93	44	20	16	12	11	10	9	2	1	1	3	2	1	5	5	2	1	1	1	1	1	1	9	7	3
CZIB	0	0	0	4	4	3	0	0	2	0	5	0	0	0	0	0	0	0	0	0	0	1	0	1	0	0	0	0	1	0
D2HGDH	0	0	0	11	11	9	2	2	4	3	9	8	2	0	0	1	0	0	0	0	0	0	2	1	0	0	0	1	0	0
DACT1	0	0	0	5	2	8	2	3	2	0	0	1	0	0	1	0	0	0	0	0	0	0	0	0	0	0	0	0	0	0
DACT2	0	0	0	1	0	0	0	0	0	0	0	0	0	0	0	0	0	0	0	0	0	0	0	0	0	0	0	0	0	0
DALRD3	73	88	81	3806	3612	4015	1602	1368	1381	1763	2342	2661	423	496	481	68	70	80	80	86	79	66	67	93	61	96	87	449	454	521
DAPK2	2	1	1	66	61	66	20	13	16	15	18	35	1	2	2	1	1	1	0	2	0	2	1	2	1	2	2	4	2	4
DAPP1	0	0	1	6	1	6	2	2	2	0	4	2	0	1	1	0	0	0	0	0	1	1	0	0	0	0	0	0	1	0
DAW1	1	0	0	15	9	9	1	4	5	3	12	3	0	0	0	1	0	0	0	0	1	0	0	0	0	0	0	1	0	1
DBF4B	0	0	1	34	37	27	19	16	23	15	18	13	3	2	4	1	1	1	1	1	2	0	2	3	0	2	2	4	4	6
DBIL5P	3	2	1	13	16	10	9	7	8	11	10	13	2	1	5	0	1	1	0	2	1	0	1	3	0	0	0	1	4	4
DBIL5P2	0	0	0	0	0	0	0	0	0	0	0	0	0	0	0	0	0	0	0	0	0	0	0	0	0	0	0	0	0	0
DBP	0	0	0	7	19	8	1	0	5	0	4	2	3	2	0	0	0	0	1	1	0	0	0	0	0	0	0	1	1	0
DBT	133	193	143	9022	8094	11431	2884	1995	2239	3221	4250	4137	933	1113	1122	178	136	134	189	170	151	131	135	167	154	199	179	1043	931	1131
DCAF1	90	77	66	3360	3335	3789	1038	1088	1139	968	1223	1166	206	227	183	62	61	60	85	92	67	52	48	59	45	61	58	312	340	374
DCAF10	47	44	32	1379	1298	1168	581	554	587	587	713	587	147	188	157	41	23	31	30	30	41	28	34	32	25	31	35	193	189	171
DCAF11	0	0	0	0	0	1	0	1	0	0	0	0	0	0	0	0	0	0	0	0	0	0	0	0	0	0	0	0	1	0
DCAF13P3	0	0	0	0	0	0	0	0	0	0	0	0	0	0	0	0	0	0	0	0	0	0	0	0	0	0	0	0	0	0
DCAF16	1	0	0	10	8	10	7	1	5	2	5	3	1	4	0	1	0	0	0	0	0	1	0	2	0	1	0	0	3	2
DCAF17	1	0	0	28	37	34	16	14	8	13	15	2	2	3	4	0	0	3	0	1	1	0	1	2	1	0	1	2	7	8
DCAF4	5	11	16	2470	1997	2564	374	120	189	641	1516	1785	187	303	530	67	33	30	26	31	59	69	55	88	60	55	29	450	597	344
DCAF6	73	56	39	1660	1725	1399	715	772	784	808	984	657	204	211	203	44	39	27	54	49	41	31	38	42	58	60	47	310	304	300
DCAF7	0	0	0	35	10	44	13	16	8	5	11	5	4	5	3	1	0	0	0	1	1	0	0	1	1	0	0	9	5	1
DCAF8	21	19	22	992	890	954	240	317	256	149	186	160	32	47	46	8	10	5	25	13	15	20	16	20	10	20	23	132	146	116
DCAF8L2	1	1	0	9	4	9	3	4	0	3	2	4	1	1	0	0	0	1	0	0	0	0	0	0	2	0	0	0	0	0
DCAKD	0	1	0	7	6	16	6	6	7	8	5	7	0	0	1	0	2	1	0	3	0	0	1	0	0	1	0	0	5	3
DCBLD1	1	0	3	73	67	116	37	34	29	9	13	14	5	2	5	2	1	1	2	2	0	0	1	2	3	0	2	2	5	5
DCDC1	8	7	4	308	230	228	113	65	130	50	70	119	9	10	15	1	4	5	5	8	2	6	5	11	2	9	7	19	7	14
DCDC2C	0	0	0	4	3	10	1	1	3	1	1	1	0	0	1	0	0	0	0	0	0	0	0	0	0	1	0	1	1	0
DCLK2	6	5	3	83	69	80	19	21	27	18	25	36	13	20	11	4	2	6	5	6	5	8	2	3	7	8	1	11	11	11
DCLRE1C	19	29	15	402	602	447	304	413	395	443	354	148	114	113	102	20	17	16	4	15	14	14	10	18	26	25	21	181	124	138
DCLRE1CP1	0	0	0	6	6	4	3	2	4	1	1	6	0	1	0	0	0	0	0	0	0	0	0	0	0	0	0	0	0	0
DCP1B	0	0	1	18	12	19	5	4	3	3	6	4	1	0	0	0	0	2	0	0	0	1	0	0	0	0	0	0	0	0
DCP2	2	3	0	82	69	86	27	20	26	12	18	19	5	6	5	2	1	0	1	0	1	2	1	3	0	2	2	6	9	7
DCST2	0	1	0	12	8	5	2	6	1	8	6	12	2	2	0	1	0	1	0	0	1	0	0	0	0	1	0	3	2	3
DCT	0	0	0	6	10	1	1	2	1	0	5	4	0	0	0	0	0	0	0	0	0	0	0	2	1	0	0	1	0	0
DCTN1	1	0	3	93	78	118	42	26	36	35	48	47	3	14	4	6	3	4	4	0	0	5	1	2	0	3	1	15	10	4
DCTN2	6	11	9	227	163	223	76	61	49	83	78	109	23	25	41	3	6	6	2	1	4	2	2	3	4	0	1	21	25	25
DCTN3	0	0	0	5	9	15	3	4	1	5	3	4	2	1	0	0	0	0	0	0	0	1	0	0	0	0	0	0	0	0
DCTN5	0	0	0	39	26	58	19	17	14	11	11	20	1	1	2	2	0	1	1	3	0	0	0	3	2	1	0	1	0	3
DCTPP1	1	3	4	71	66	85	21	19	25	11	24	12	7	1	4	2	1	1	1	1	1	0	3	4	4	0	0	10	3	7
DCUN1D2	0	0	1	9	10	20	8	3	8	9	7	9	0	2	0	0	0	0	0	1	0	0	0	1	0	1	1	3	1	2
DCUN1D4	4	1	4	84	87	69	27	26	27	59	52	44	18	20	15	1	1	2	1	6	0	0	1	2	2	2	1	16	13	18
DDB2	12	17	10	455	447	463	244	178	221	321	384	366	119	113	93	2	8	10	7	13	16	8	11	9	7	13	16	92	105	101
DDHD2	282	271	210	6668	7102	6394	3529	4480	4248	5326	5588	4583	1316	1419	1374	206	171	183	187	171	157	270	172	309	250	321	253	1579	1490	1442
DDO	0	0	0	2	0	1	0	0	0	0	0	2	0	0	0	0	0	0	0	0	0	0	0	0	0	0	0	0	0	1
DDX11	0	0	0	2	0	1	0	1	2	0	1	0	0	0	0	0	0	0	0	0	0	0	0	0	0	0	0	2	0	0
DDX11L1	0	0	0	0	0	0	0	0	0	0	0	0	0	0	0	0	0	0	0	0	0	0	0	0	0	0	0	0	0	0
DDX11L10	0	0	0	0	0	0	0	0	0	0	0	0	0	0	0	0	0	0	0	0	0	0	0	0	0	0	0	0	0	0
DDX11L16	0	0	0	0	0	0	0	0	0	0	0	0	0	0	0	0	0	0	0	0	0	0	0	0	0	0	0	0	0	0
DDX11L17	0	0	0	0	0	0	0	0	0	0	0	0	0	0	0	0	0	0	0	0	0	0	0	0	0	0	0	0	0	0
DDX11L2	0	0	1	6	2	9	3	0	5	5	6	3	1	3	2	0	0	1	1	0	0	0	0	0	0	0	0	1	4	0
DDX11L5	0	0	1	24	19	18	6	10	3	8	12	15	2	2	1	0	0	0	0	0	0	0	0	0	0	0	0	3	1	1
DDX11L9	0	0	0	0	0	0	0	0	0	0	0	0	0	0	0	0	0	0	0	0	0	0	0	0	0	0	0	0	0	0
DDX12P	0	0	1	5	3	3	0	0	2	1	2	6	0	0	1	0	0	0	0	0	0	0	0	0	1	1	0	1	1	0
DDX19A	3	0	1	75	65	68	17	15	18	10	15	18	9	7	5	2	1	0	0	1	1	2	0	2	1	1	0	4	1	3
DDX31	3	3	1	183	154	205	57	34	42	43	70	68	12	11	23	6	1	3	1	1	1	5	2	4	6	3	1	12	14	10
DDX39A	3	5	5	124	77	98	23	15	7	8	12	21	5	6	6	0	3	0	1	1	2	2	1	3	1	0	0	3	5	4
DDX39B	0	0	0	17	9	12	2	4	3	2	9	4	0	0	1	0	0	0	0	0	0	0	0	0	1	0	1	0	0	2
DDX3X	4	4	1	75	92	138	71	61	22	21	26	27	11	15	9	0	2	3	3	0	0	3	3	5	0	3	1	17	22	10
DDX3Y	1	0	0	23	5	30	14	14	7	7	5	2	1	6	6	0	1	0	0	0	0	1	0	0	0	1	0	0	3	2
DDX46	1	2	2	78	106	186	89	106	41	27	28	39	20	20	10	0	2	2	1	0	3	0	1	7	6	5	9	21	39	10
DDX49	0	0	0	80	98	110	28	42	29	19	39	47	4	7	7	0	0	1	0	3	1	2	3	5	3	5	2	8	13	17
DDX51	0	0	0	0	0	0	0	0	0	0	0	0	0	0	0	0	0	0	0	0	0	0	0	0	0	0	0	0	0	0
DDX55	0	0	1	20	17	21	14	13	13	6	12	14	1	1	4	0	1	0	0	0	1	0	0	0	2	0	1	4	4	2
DDX59	1	1	0	19	24	22	10	4	5	2	6	8	3	0	1	0	0	0	0	0	2	0	0	2	0	0	0	2	2	1
DDX60L	8	5	1	272	178	176	99	71	113	46	66	95	2	5	6	1	0	2	0	5	2	4	3	6	2	3	1	6	11	4
DEDD2	0	0	0	25	18	22	8	3	7	1	9	9	0	0	1	0	0	0	0	0	0	1	0	2	1	1	1	0	0	1
DEFA10P	0	0	0	0	0	0	0	0	0	0	0	0	0	0	0	0	0	0	0	0	0	0	0	0	0	0	0	0	0	0
DEFA11P	0	0	0	0	0	0	0	0	0	0	0	0	0	0	0	0	0	0	0	0	0	0	0	0	0	0	0	0	0	0
DEFA8P	0	0	0	0	0	0	0	0	0	0	0	0	0	0	0	0	0	0	0	0	0	0	0	0	0	0	0	0	0	0
DEFA9P	0	0	0	0	0	0	0	0	0	0	0	0	0	0	0	0	0	0	0	0	0	0	0	0	0	0	0	0	0	0
DEFB109A	0	0	0	0	0	1	1	0	1	0	0	0	0	0	0	0	0	0	1	0	0	0	0	0	0	0	0	0	1	1
DEFB119	0	0	0	5	3	1	0	0	1	1	4	1	0	0	1	0	0	0	0	0	0	0	1	0	0	0	0	0	1	0
DEFB122	0	0	0	0	1	0	0	1	0	1	0	0	0	0	0	0	0	1	0	0	0	0	0	0	0	0	0	0	0	0
DEFB123	0	0	0	2	2	1	0	0	0	0	0	0	0	0	0	0	0	0	0	1	0	0	0	0	0	0	0	0	0	0
DEFB133	0	0	0	0	0	0	0	0	0	0	0	0	0	0	0	0	0	0	0	0	0	0	0	0	0	0	0	0	0	0
DEFT1P	0	0	0	0	0	0	0	0	0	0	0	0	0	0	0	0	0	0	0	0	0	0	0	0	0	0	0	0	0	0
DEFT1P2	0	0	0	0	0	0	0	0	0	0	0	0	0	0	0	0	0	0	0	0	0	0	0	0	0	0	0	0	0	0
DEK	2	6	2	60	72	93	26	54	25	51	23	13	19	16	8	3	3	1	0	1	3	7	1	3	2	2	2	13	28	9
DELE1	3	1	3	222	166	157	56	48	71	47	49	88	6	9	8	2	4	4	1	10	4	9	4	10	3	7	3	10	6	8
DENND10	0	2	0	20	31	28	9	18	10	14	11	13	0	4	2	3	0	0	1	1	0	0	0	1	0	0	2	5	1	2
DENND10P1	0	0	0	2	3	1	2	0	0	0	0	0	1	1	0	0	0	0	0	0	0	0	0	0	0	0	0	0	0	0
DENND11	0	1	0	7	5	8	2	1	3	0	2	5	0	0	0	0	0	0	0	0	0	0	0	0	1	0	1	0	0	0
DENND1A	28	21	20	746	750	742	269	277	277	308	350	292	85	110	82	15	27	21	22	17	18	10	12	27	25	19	18	67	111	97
DENND1B	30	17	22	645	651	614	258	269	280	225	284	196	55	78	84	14	10	9	23	13	12	19	9	15	10	14	12	83	79	99
DENND2A	0	1	0	22	16	18	9	5	6	5	7	5	0	0	1	2	1	0	0	1	1	0	1	0	1	0	2	1	0	3
DENND2B	4	5	4	244	224	231	77	68	86	50	54	87	8	5	7	6	7	6	5	4	4	6	6	2	4	5	1	19	25	16
DENND2D	0	3	0	13	18	17	7	14	3	14	20	25	10	4	5	1	0	1	0	0	0	1	2	2	3	1	0	7	0	2
DENND3	6	7	7	276	252	195	139	170	159	84	99	77	39	46	53	6	7	1	3	4	8	25	5	11	7	9	15	48	62	57
DENND4A	18	14	8	351	307	339	170	163	159	122	140	125	30	50	34	15	16	6	15	11	11	6	11	14	12	15	10	86	87	79
DENND4B	1	0	1	25	15	17	12	10	20	12	17	17	2	1	6	0	0	0	0	1	0	1	4	0	1	1	4	4	9	7
DENND4C	11	10	7	199	214	206	81	83	73	44	34	46	8	13	13	7	7	9	6	4	7	6	6	6	6	5	4	18	17	17
DENND5A	0	4	2	101	72	97	43	31	18	27	18	30	3	6	7	2	1	2	1	1	3	1	2	3	3	2	1	4	4	9
DENND6A	3	0	3	91	92	99	35	30	30	29	38	47	17	10	17	1	0	3	1	1	1	1	1	1	0	4	5	6	6	3
DENND6B	0	1	0	15	19	24	6	11	8	1	6	8	1	0	2	0	0	1	0	0	0	3	0	3	0	0	0	3	7	7
DEPDC1B	5	6	0	197	221	185	102	127	119	85	89	34	29	12	30	4	3	5	5	4	6	5	3	6	4	7	7	16	29	23
DEPDC4	11	0	3	108	108	74	29	48	50	40	35	11	4	11	11	5	4	2	3	2	2	3	1	6	3	1	4	9	21	8
DEPDC5	19	26	17	686	858	682	376	336	392	327	355	295	130	145	163	14	20	15	24	20	13	19	15	31	13	12	18	97	104	102
DERL2	4	0	0	60	39	31	14	21	12	12	12	16	2	2	4	2	2	0	2	3	1	2	1	0	0	1	2	3	2	0
DESI1	0	1	0	25	10	33	8	5	9	13	8	12	3	1	4	1	1	2	0	1	1	0	0	0	1	0	0	1	3	3
DESI2	116	93	61	4364	3596	3002	1149	930	1024	1079	1173	1571	169	236	281	72	91	80	76	166	90	96	63	144	91	106	85	222	182	268
DET1	1	2	0	28	26	19	14	17	21	25	24	21	7	11	5	2	0	0	0	1	3	1	1	0	1	2	3	1	4	4
DEUP1	1	3	2	55	60	72	14	13	19	16	18	34	2	0	0	0	1	1	0	1	0	1	0	0	0	1	0	4	1	4
DFFB	0	0	0	3	7	9	4	1	3	5	2	6	0	0	2	0	0	0	0	1	0	0	1	0	0	0	0	2	1	0
DGCR2	4	0	0	193	132	164	64	31	67	34	56	89	3	3	5	5	2	0	0	5	8	3	1	5	3	5	3	11	10	5
DGKA	0	0	0	25	7	19	19	13	8	3	7	17	1	3	2	2	1	1	0	0	0	0	1	2	0	0	0	0	0	0
DGKB	0	0	0	64	38	45	15	10	15	6	14	14	3	1	3	2	0	1	0	0	0	1	2	1	1	0	1	4	3	2
DGKD	0	0	1	42	43	25	8	5	17	6	12	12	0	1	3	0	1	0	0	1	0	0	0	1	1	0	0	1	2	4
DGKE	0	0	2	41	44	47	26	25	33	18	20	17	1	6	4	1	0	0	2	1	0	3	2	1	1	3	1	5	1	3
DGKH	1	1	0	47	35	30	15	10	7	4	3	12	2	2	0	2	2	1	0	2	1	0	0	1	0	0	0	2	2	2
DGKQ	0	1	0	24	35	27	4	0	0	6	3	3	1	1	0	1	0	0	0	1	0	1	0	0	1	0	0	0	1	0
DGUOK	2	1	0	68	69	66	23	21	15	9	18	16	2	10	7	0	0	1	3	2	3	0	0	0	0	0	0	1	5	1
DHDH	0	0	0	7	11	7	3	3	1	1	5	0	0	0	1	0	0	0	0	0	0	0	1	0	1	0	0	3	5	6
DHFR	0	0	3	63	42	38	19	15	7	14	25	15	2	2	2	2	0	0	0	1	0	1	0	0	1	1	1	5	5	0
DHFRP3	0	0	0	0	0	0	0	0	0	0	0	0	0	0	0	0	0	0	0	0	0	0	0	0	0	0	0	0	0	0
DHPS	8	9	8	621	620	778	186	96	117	266	437	523	48	59	102	11	6	10	10	5	5	17	11	17	10	13	12	86	85	71
DHRS12	4	3	5	92	99	75	25	38	23	19	17	26	10	11	11	1	0	2	0	3	0	3	3	1	0	0	0	0	3	2
DHRS2	0	0	0	0	1	0	0	0	0	0	0	0	0	0	0	0	0	0	0	0	0	0	0	0	0	0	0	0	1	0
DHX15	1	4	3	59	42	88	31	24	14	12	8	19	6	4	4	0	0	1	1	4	3	1	2	2	1	1	0	3	9	4
DHX29	0	1	0	20	20	30	7	13	9	4	11	11	0	0	1	0	0	0	1	1	1	0	0	1	0	0	0	2	3	2
DHX30	0	0	0	17	14	12	8	7	4	4	3	4	1	0	1	0	0	0	0	0	0	0	0	0	1	0	0	1	2	1
DHX33	0	0	0	6	4	7	3	5	0	1	3	1	0	0	0	0	0	0	0	0	0	0	0	0	0	0	0	3	1	0
DHX34	0	0	0	4	5	13	5	3	4	2	4	1	2	0	1	0	0	0	0	0	0	0	0	0	0	0	0	0	0	0
DHX35	6	12	9	199	219	145	73	101	104	80	84	44	32	34	35	6	8	4	4	5	7	7	4	4	6	5	5	32	30	26
DHX37	0	0	2	57	46	80	25	9	27	14	18	32	0	4	3	0	0	1	2	3	1	0	0	1	0	0	0	1	2	1
DHX38	1	3	2	207	171	214	53	46	33	34	34	37	16	12	12	0	0	1	1	2	2	3	3	3	1	3	6	20	15	11
DHX57	2	0	1	23	25	38	16	10	7	9	11	18	2	6	4	0	0	2	1	5	0	1	0	3	1	1	0	3	8	3
DHX58	0	0	0	9	11	3	8	4	6	3	7	7	2	6	9	0	0	0	0	0	0	0	0	0	0	0	0	2	0	0
DHX8	1	0	0	42	24	45	14	17	11	23	20	22	3	4	4	1	1	2	1	0	0	3	2	2	0	0	1	5	8	1
DHX9	1	0	4	69	51	80	31	24	15	20	18	25	3	4	4	0	0	2	1	1	0	0	1	2	2	0	1	1	8	3
DIAPH3	6	1	0	156	131	126	39	31	43	33	49	64	2	7	9	4	2	4	3	6	5	4	3	3	2	5	4	10	5	11
DIO1	5	0	0	20	10	21	7	13	19	29	21	18	6	8	12	1	1	2	1	0	0	2	1	0	2	1	1	15	14	8
DIO2	1	1	0	37	38	52	34	65	28	23	14	7	4	6	3	0	0	1	0	1	2	0	0	4	1	2	2	9	5	8
DIPK1C	0	0	0	10	8	8	2	1	4	1	3	7	0	0	0	0	0	0	0	0	0	0	0	0	1	1	0	0	1	0
DIS3L2	28	32	16	3396	2701	2511	709	549	553	816	1024	1439	44	62	66	23	33	29	27	57	38	36	28	65	27	37	36	72	52	77
DISP1	0	0	0	4	8	6	0	1	2	1	2	1	1	0	1	0	0	1	0	0	0	0	0	0	0	1	0	1	1	0
DISP3	0	0	1	15	7	12	5	4	3	4	3	4	0	1	1	1	0	0	0	1	1	1	0	1	0	0	1	0	1	0
DKC1	0	2	0	60	53	51	26	21	16	17	18	25	1	4	1	2	0	2	1	2	0	0	1	0	2	1	2	2	6	5
DKFZP586I1420	0	0	0	0	2	4	2	1	0	0	0	1	0	0	0	0	0	0	0	0	0	0	0	0	0	0	0	0	1	0
DLAT	49	35	33	1416	1454	1471	708	674	694	937	1283	1123	234	261	241	43	27	30	43	43	29	38	26	35	46	78	44	295	270	310
DLEC1	1	2	0	64	49	44	17	32	23	27	40	56	13	10	10	2	1	2	1	2	1	1	1	5	0	0	3	19	13	11
DLEU7	0	0	0	6	5	13	5	0	2	0	2	0	0	0	0	1	0	0	0	0	0	0	0	0	0	0	0	0	1	0
DLG1	8	4	2	303	225	268	73	56	87	72	86	139	5	7	11	5	2	6	2	4	3	4	4	8	2	2	3	6	12	8
DLG2	7	7	4	167	141	165	58	59	81	41	56	77	7	7	16	4	5	7	5	4	5	5	5	5	4	6	3	15	10	9
DLG4	0	2	1	99	115	104	21	23	7	31	69	126	3	7	12	7	2	1	1	2	3	8	2	3	3	4	0	15	13	8
DLG5	2	0	0	23	13	19	8	2	16	4	7	11	0	2	0	0	0	0	1	0	1	1	1	1	0	0	0	0	0	2
DLGAP2	1	1	1	62	43	43	21	8	17	7	13	27	0	1	1	0	1	0	1	2	2	2	1	0	0	0	1	2	2	1
DLGAP4	3	6	1	200	152	175	39	40	44	30	74	66	7	11	8	5	2	4	1	4	5	5	2	6	2	7	4	10	12	16
DLST	0	0	0	34	21	41	9	18	8	7	13	18	3	0	1	0	0	0	1	0	1	1	0	1	0	1	1	1	1	0
DLSTP1	2	3	1	53	60	68	53	82	62	44	38	25	7	8	5	3	3	2	5	3	2	2	4	5	1	3	4	34	11	21
DMAC2	0	0	0	7	2	8	3	2	2	4	2	5	2	0	0	1	1	0	0	0	3	0	0	0	0	1	0	1	0	0
DMAC2L	3	5	3	75	85	56	31	35	34	48	22	21	16	13	23	6	1	4	7	1	2	0	0	0	1	2	1	30	15	20
DMBT1L1	0	0	0	0	4	2	0	1	3	0	1	1	0	0	0	0	0	0	0	0	0	0	0	0	0	0	0	0	0	0
DMC1	0	0	0	0	0	0	0	0	0	0	0	0	0	0	0	0	0	0	0	0	0	0	0	0	0	0	0	0	0	0
DMGDH	1	0	0	6	8	5	2	2	1	1	2	2	0	0	0	0	0	0	0	0	0	0	0	0	0	0	0	2	1	4
DMKN	1	3	3	92	111	118	26	18	19	24	31	46	1	4	5	3	3	3	1	1	4	1	1	1	1	5	2	5	6	5
DMRT2	0	0	0	0	0	0	0	0	0	0	0	0	0	1	0	0	0	0	0	0	0	0	0	0	0	0	0	0	0	0
DMRTC1	1	0	1	19	25	22	5	6	10	0	7	13	0	2	1	0	0	0	0	0	2	1	0	1	0	1	0	3	0	1
DMRTC1B	1	1	2	17	22	18	3	3	8	5	4	13	0	0	1	0	2	1	0	0	1	2	1	1	0	0	0	0	1	2
DMTF1	13	11	8	331	400	291	235	316	227	130	135	61	50	86	67	16	9	16	10	15	10	15	12	17	7	20	8	89	76	74
DMTN	0	0	0	8	7	4	0	1	1	3	2	1	0	0	0	1	0	0	0	0	0	0	0	0	0	0	0	0	1	1
DMXL1	11	17	10	211	258	164	91	144	154	98	109	52	18	37	25	13	7	10	5	10	14	7	3	5	6	3	2	47	31	28
DMXL2	0	0	1	42	22	21	7	8	10	3	10	5	0	0	2	1	0	0	0	1	0	0	1	1	0	0	0	2	1	0
DNA2	5	0	2	77	67	99	31	22	31	31	25	38	4	5	5	4	0	2	1	3	2	0	3	6	2	1	4	7	3	8
DNAAF1	6	5	1	92	93	114	37	29	39	53	61	69	9	14	8	0	4	1	2	1	1	5	0	2	1	1	4	11	8	9
DNAAF10	0	1	0	29	24	23	10	10	11	3	8	18	1	0	2	1	0	0	1	3	0	0	0	1	0	1	0	0	1	0
DNAAF11	0	3	2	94	60	64	39	20	49	29	32	66	1	0	2	3	0	0	0	1	1	0	1	1	0	0	0	0	1	1
DNAAF5	0	0	0	23	34	29	12	7	12	15	17	25	0	6	3	2	1	0	0	1	0	1	1	0	0	1	1	2	11	1
DNAAF9	0	2	0	82	55	86	29	17	28	23	17	43	2	1	8	2	1	2	0	4	3	2	2	0	0	1	0	8	6	2
DNAH1	3	0	1	19	39	26	14	13	15	13	15	16	1	4	4	2	0	2	1	1	0	2	0	1	0	0	0	4	2	3
DNAH14	1	0	0	76	49	62	20	21	24	9	19	34	2	0	6	3	2	3	1	3	1	0	1	6	2	3	1	5	3	5
DNAH17	1	0	0	48	47	47	25	14	23	11	17	22	1	7	1	0	0	2	0	2	2	1	0	1	1	0	1	2	2	1
DNAH5	1	1	0	82	47	52	22	20	19	15	10	24	2	6	7	1	1	1	1	0	4	1	1	2	1	0	1	6	3	4
DNAH7	1	1	0	29	25	24	6	6	10	6	14	18	1	1	3	1	0	2	0	1	2	2	1	2	0	0	1	2	3	3
DNAH8	3	0	2	42	39	35	19	10	12	12	15	15	0	3	5	1	0	0	2	0	0	1	1	2	0	2	0	1	3	3
DNAI2	0	0	0	4	3	2	0	0	0	2	2	2	1	0	0	0	0	0	0	0	1	0	0	0	0	0	0	2	0	0
DNAI7	1	0	0	16	18	10	2	5	10	5	3	7	0	1	1	0	0	0	0	0	0	1	0	0	0	0	0	4	2	2
DNAJA1P5	0	0	0	0	1	1	1	1	0	0	0	1	0	0	0	0	0	0	0	0	0	0	0	0	0	0	0	0	0	0
DNAJA4	9	3	2	109	114	79	38	38	31	44	37	31	7	11	8	4	4	1	5	0	4	2	0	3	2	2	1	5	5	5
DNAJB11	2	2	2	25	11	63	29	23	10	10	10	6	3	6	7	0	0	1	3	1	0	0	0	2	2	2	2	5	7	3
DNAJB12	0	0	1	29	27	25	11	8	9	6	11	8	1	0	1	0	0	0	0	0	0	1	0	0	0	0	0	2	1	0
DNAJB13	0	0	0	19	3	6	1	5	4	9	9	7	3	2	0	0	0	0	0	0	0	0	0	1	0	1	0	1	5	4
DNAJB14	0	1	0	20	12	16	6	19	9	5	3	5	0	2	1	2	2	0	0	0	0	0	0	0	1	0	1	1	0	3
DNAJC10	1	2	1	13	22	29	10	9	11	2	4	7	1	1	2	0	0	0	0	1	1	1	1	0	0	2	1	2	6	5
DNAJC16	5	1	0	125	110	100	34	42	53	26	47	34	5	6	4	3	0	2	4	10	2	4	2	4	4	2	2	5	8	8
DNAJC17	1	3	7	403	391	567	82	65	74	190	358	475	36	53	61	6	11	4	6	10	10	11	11	8	9	16	8	67	74	52
DNAJC19	1	1	0	7	17	8	1	7	9	5	1	3	1	1	0	0	0	1	0	0	1	1	0	0	1	0	1	1	2	1
DNAJC24	1	0	0	56	34	47	19	13	23	13	15	29	0	1	3	2	0	0	2	2	1	0	1	0	1	0	0	2	0	5
DNAJC25	0	0	1	11	2	4	3	15	3	3	2	5	0	1	0	0	0	1	0	0	0	1	0	1	0	0	0	2	3	0
DNAJC27	0	0	0	38	29	13	7	8	6	10	8	14	3	2	4	2	0	3	0	0	0	0	0	1	0	1	0	0	2	3
DNAJC5	0	0	1	37	41	76	24	16	7	8	9	15	2	9	3	1	0	0	0	0	2	1	1	2	1	1	1	0	3	1
DNAJC5B	0	0	1	10	5	6	4	0	2	1	1	4	0	1	3	0	0	0	0	1	1	0	1	0	0	0	0	1	1	3
DNAJC5G	0	0	0	0	0	0	1	0	0	0	0	0	0	1	0	0	0	0	0	0	0	0	0	0	0	0	0	0	0	2
DNAJC7	8	8	7	652	524	620	203	200	163	213	315	302	103	124	117	10	12	6	21	18	14	3	9	12	10	15	12	77	76	105
DNAJC8	1	1	0	11	9	17	5	2	3	4	10	3	0	3	2	1	0	0	0	2	1	0	0	0	0	0	0	1	1	1
DNASE1	0	1	3	151	143	257	56	18	22	77	137	158	16	22	27	3	4	1	3	6	5	2	2	1	3	2	3	25	29	20
DNLZ	6	9	5	697	705	857	259	198	185	159	266	294	14	40	43	13	3	9	9	11	4	15	14	23	9	6	9	43	60	44
DNM1P35	0	1	1	21	25	18	7	3	8	8	7	8	1	0	0	0	0	0	1	0	0	0	0	0	0	1	1	2	4	1
DNM1P41	0	0	0	1	1	4	0	0	1	0	0	0	0	0	0	0	0	0	0	0	0	1	0	0	0	0	0	0	0	0
DNM1P46	0	1	0	4	2	5	1	3	2	4	2	0	0	1	1	0	0	0	0	0	0	0	0	0	0	0	0	1	4	0
DNM1P50	0	0	0	0	0	0	0	0	0	0	0	0	0	0	0	0	0	0	0	0	0	0	0	0	0	0	0	0	0	0
DNM3	109	117	90	1733	2334	1440	1091	2011	1750	537	509	310	100	119	96	91	86	68	103	63	77	81	109	135	46	54	60	316	268	245
DNMT3A	10	6	2	422	323	302	94	73	109	83	114	180	10	19	14	8	5	7	4	13	11	15	6	16	4	13	5	10	8	19
DNMT3B	0	0	0	2	3	2	2	0	2	0	4	0	0	0	1	0	0	0	0	0	1	1	0	0	0	0	0	0	1	0
DNPEP	1	0	1	17	8	19	3	4	3	4	6	14	0	2	1	1	0	0	0	0	0	0	0	0	0	1	0	2	0	0
DOC2A	16	21	18	1526	1603	2083	592	325	363	806	1248	1326	110	206	240	32	21	20	23	24	27	37	34	43	26	33	30	271	232	225
DOC2B	0	0	0	2	4	0	0	2	0	0	2	1	0	0	1	2	0	0	0	0	0	0	0	0	0	0	0	0	0	0
DOC2GP	0	0	0	2	3	0	0	0	0	0	1	0	0	0	0	0	0	0	0	0	0	0	0	0	0	0	1	0	0	0
DOCK2	61	53	29	6600	7259	6239	5691	8682	8249	3100	2849	1661	488	435	366	45	37	33	94	112	107	543	245	545	196	199	180	892	602	668
DOLPP1	0	0	0	5	10	5	1	3	1	2	3	0	1	0	0	0	0	0	0	0	0	0	0	0	0	0	0	0	0	0
DOP1A	507	407	308	10283	13338	8411	5110	8049	7335	3209	2398	1051	785	800	770	269	228	231	297	287	271	371	259	425	163	215	209	916	839	722
DOP1B	61	53	35	2525	2258	2753	738	600	630	753	1026	1050	160	180	145	69	47	44	83	71	51	52	61	64	37	51	60	230	210	275
DPAGT1	0	0	0	27	36	38	26	18	19	25	47	29	0	1	10	0	0	0	1	1	0	3	3	1	0	0	2	12	6	5
DPEP2	0	0	0	1	3	7	1	1	0	2	1	1	1	0	0	0	0	0	0	0	0	0	0	0	0	1	0	0	0	0
DPF1	7	2	4	132	120	167	87	63	71	79	84	108	15	16	12	3	2	4	5	4	2	2	2	2	5	5	6	16	11	12
DPF2	1	0	2	19	19	15	7	5	12	5	7	10	1	1	4	0	0	0	2	1	1	0	0	0	1	1	0	1	0	3
DPH1	14	23	18	101	91	131	17	18	31	18	25	22	1	4	9	3	1	2	2	1	3	1	0	2	2	1	0	6	6	4
DPH6	57	60	52	1512	1626	1448	652	755	751	885	1008	657	198	198	194	52	43	51	52	52	44	34	41	55	38	58	48	263	256	302
DPM1	7	8	4	118	163	135	56	47	50	36	40	24	4	10	10	5	1	6	8	5	3	3	3	2	3	0	6	22	14	11
DPM2	0	0	1	3	6	8	0	2	0	2	1	2	0	0	0	0	0	0	0	0	0	0	0	1	0	0	0	0	0	0
DPP4	7	6	3	152	159	195	84	51	49	28	34	19	4	8	9	11	4	2	3	5	5	4	7	3	3	5	3	21	27	25
DPP6	8	3	4	172	133	149	42	41	55	33	45	67	10	6	9	3	5	2	3	5	6	2	4	2	2	4	3	14	9	12
DPP8	1	2	2	93	65	79	24	12	28	16	25	43	6	6	9	0	3	3	4	4	1	3	0	4	1	1	0	3	9	6
DPP9	1	2	0	47	51	63	32	21	28	34	22	43	3	2	3	1	0	1	0	1	0	4	0	4	3	0	0	8	7	13
DPPA2P3	0	0	0	0	0	0	0	0	0	0	0	0	0	0	0	0	0	0	0	0	0	0	0	0	0	0	0	0	0	0
DPRXP4	0	0	0	0	0	0	0	0	0	0	0	0	0	0	0	0	0	0	0	0	0	0	0	0	0	0	0	0	0	0
DPY19L1P1	349	326	214	6994	6950	5723	5745	6885	6306	5103	5396	3752	1913	2127	1912	208	164	161	192	192	153	283	268	381	192	265	272	1628	1670	1493
DPY19L1P2	0	0	0	1	0	0	0	0	0	0	0	0	0	0	0	0	0	0	0	0	0	0	0	0	0	0	0	0	0	0
DPY19L2	50	46	40	2770	2550	4058	958	852	904	840	1126	1062	151	145	160	45	38	35	66	34	42	56	40	49	42	51	39	157	123	149
DPY19L2P1	198	200	143	8779	7359	11358	2997	2601	2790	2720	3369	3613	915	971	937	157	116	139	183	168	157	179	132	167	116	141	142	948	812	1042
DPY19L2P2	167	165	135	7161	6739	9258	2493	2073	2156	2167	2874	3219	618	759	856	126	95	87	158	157	109	158	127	150	105	127	123	800	638	777
DPY19L2P3	0	0	0	3	4	1	2	2	0	0	3	9	0	1	1	0	0	0	0	1	0	0	0	0	0	0	0	1	3	1
DPY19L2P4	1	0	0	0	2	0	0	2	0	0	2	0	0	0	1	0	0	1	0	0	0	0	0	0	1	0	0	0	0	0
DPY19L3	4	0	0	20	19	23	11	9	5	5	5	5	2	2	2	0	1	0	0	0	0	0	0	1	3	2	0	1	0	5
DPY30	6	3	2	486	380	358	128	81	108	106	135	197	2	2	5	2	2	2	5	4	0	7	3	5	2	4	2	6	1	10
DPYD	3	6	5	75	49	66	17	17	29	23	14	33	8	19	18	3	4	5	3	4	7	3	0	4	5	3	6	14	9	20
DPYS	0	0	0	16	11	17	2	5	1	2	4	9	1	3	0	0	0	0	0	0	0	1	0	1	0	0	0	1	0	1
DPYSL5	0	0	0	22	19	12	4	3	7	4	5	14	0	0	1	2	2	1	0	0	0	0	1	0	1	1	0	2	2	1
DRAM2	1	0	1	52	31	24	8	10	10	15	21	16	4	5	4	3	0	3	0	0	1	0	0	0	2	2	0	4	7	6
DRC3	26	15	19	830	798	889	439	351	414	686	749	774	123	166	128	15	19	20	26	24	15	22	31	27	22	33	38	208	285	317
DRD5P2	0	0	0	0	0	0	0	0	0	0	0	0	0	0	0	0	0	0	0	0	0	0	0	0	0	0	0	0	0	0
DRG2	0	0	0	7	2	4	4	2	0	4	11	2	0	2	0	0	1	0	0	0	0	0	0	0	1	0	0	0	2	1
DSCAM	4	0	4	224	187	162	84	37	81	48	47	97	4	9	9	5	3	4	2	7	1	6	3	12	4	1	2	12	7	18
DSE	32	23	15	1081	954	1038	286	299	311	252	279	208	95	118	118	21	12	11	21	22	24	32	16	37	15	25	22	148	151	143
DSTNP2	1	1	0	5	0	5	0	1	1	0	0	1	0	1	0	0	0	0	1	0	0	0	0	0	0	0	0	1	0	1
DTHD1	1	2	0	61	68	52	16	18	37	18	22	44	2	2	1	0	1	2	0	1	1	1	0	3	1	0	2	3	2	2
DTNA	12	14	6	247	318	210	133	241	258	70	68	50	11	14	17	6	6	5	4	6	2	23	9	35	9	9	17	30	18	26
DTNB	2	0	2	182	151	131	62	40	57	32	52	88	5	5	8	5	4	2	1	5	4	0	4	8	3	4	1	6	8	9
DTNBP1	6	11	2	183	157	126	33	41	51	27	33	46	6	4	8	2	2	3	2	3	3	4	2	3	2	2	2	8	10	8
DTX2P1-UPK3BP1-PMS2P11	2	1	0	10	7	17	3	3	10	1	2	3	0	0	0	0	0	0	0	1	0	1	2	0	0	0	0	0	0	0
DTYMK	12	10	10	288	280	258	83	114	126	113	90	46	20	15	16	3	11	9	5	6	9	4	6	9	5	8	8	34	40	22
DUOXA1	0	0	0	0	1	1	0	0	0	0	0	1	0	1	0	0	0	0	0	0	0	0	0	0	0	1	1	0	1	1
DUS1L	0	0	0	15	16	39	9	9	3	6	9	18	1	0	1	2	0	0	0	1	2	0	0	1	2	0	0	0	4	0
DUS3L	0	0	0	14	3	9	1	1	2	4	10	6	2	1	0	0	0	0	0	0	0	0	2	1	0	0	0	0	1	0
DUS4L	0	0	0	0	0	0	0	0	0	0	0	0	0	0	0	0	0	0	0	0	0	0	0	0	0	0	0	0	0	0
DUS4L-BCAP29	0	0	0	0	0	0	1	0	0	0	0	1	0	0	0	0	0	0	0	0	0	0	0	0	0	0	0	0	0	0
DUSP10	0	0	0	7	10	4	4	4	0	2	1	2	0	0	2	1	0	0	0	0	0	1	1	1	0	0	0	4	1	1
DUSP15	0	0	0	0	1	1	0	0	0	0	0	0	0	0	0	0	0	0	0	0	0	0	0	0	0	0	0	0	0	0
DUSP18	0	1	0	51	31	44	10	4	5	8	11	20	7	9	4	1	0	1	0	0	0	1	0	0	0	0	1	1	0	9
DUSP19	1	0	1	32	18	16	7	4	10	4	6	14	1	2	1	0	0	0	1	0	0	2	0	2	2	0	1	1	0	2
DUSP22	1	0	0	18	8	16	3	4	8	2	2	7	1	1	1	0	0	1	0	1	1	0	0	1	0	0	0	0	0	0
DUSP28	1	2	0	42	27	47	17	19	22	24	31	43	4	5	3	3	2	0	1	0	1	0	1	4	3	1	3	19	9	8
DUSP5P1	0	0	0	0	0	0	0	0	0	0	0	0	0	0	0	0	0	0	0	0	0	0	0	0	0	0	0	0	0	0
DUT	1	0	0	16	20	15	17	12	18	12	18	17	3	6	5	0	1	0	2	1	0	1	0	2	1	0	1	13	10	13
DUX4	0	0	0	0	0	1	0	0	0	0	0	2	0	0	0	0	0	0	0	0	0	0	0	0	0	0	0	0	0	0
DUXAP10	0	0	0	5	5	6	2	1	2	2	3	5	0	0	0	0	1	0	1	0	0	0	0	1	0	0	0	0	0	0
DUXAP8	0	0	0	3	0	1	0	1	0	0	1	1	0	0	0	0	0	0	0	0	0	0	0	0	0	0	0	0	0	0
DUXAP9	0	0	0	11	5	11	6	0	5	5	1	5	0	1	0	0	0	2	1	0	0	0	0	0	0	0	0	0	2	0
DVL2	0	0	0	9	7	19	6	2	3	4	7	14	1	0	0	0	0	0	0	0	0	0	1	0	0	1	1	1	3	2
DXO	0	0	0	0	0	0	0	0	0	0	0	0	0	0	0	0	0	0	0	0	0	0	0	0	0	0	0	0	0	0
DYDC2	0	0	0	7	2	9	2	3	4	1	0	6	0	1	1	0	0	0	0	0	0	0	0	0	1	0	0	0	0	0
DYM	6	1	4	629	442	552	204	118	224	109	164	298	6	22	11	12	6	3	3	12	3	5	0	9	6	3	1	26	11	27
DYNC1LI2	10	10	4	95	94	174	87	88	43	22	40	29	14	8	18	4	1	7	2	1	3	1	4	7	3	0	2	11	24	11
DYNC2I1	0	0	0	104	78	89	28	29	33	17	24	50	3	1	0	2	2	1	0	3	1	2	2	4	2	0	1	3	4	11
DYNLRB1	5	1	1	60	65	79	26	11	16	13	19	8	4	7	7	2	4	4	2	0	3	1	1	1	3	1	1	5	3	6
DYNLRB2	0	0	0	3	1	0	0	0	2	0	0	0	0	0	1	0	0	0	0	0	0	0	0	0	0	0	0	0	0	0
DYNLT2	0	0	0	0	0	0	0	0	0	0	0	0	0	0	0	0	0	0	0	0	0	0	0	0	0	0	0	0	0	0
DYRK4	0	0	0	0	0	0	1	0	0	0	0	0	0	0	0	0	0	0	0	0	0	0	0	0	0	0	0	0	0	0
DYSF	1	0	0	23	16	18	5	7	6	4	6	9	1	2	1	0	0	0	1	1	0	1	0	2	1	0	0	2	0	2
DZANK1	3	1	0	37	23	35	11	10	5	9	5	12	3	1	2	0	1	0	0	0	1	0	0	2	1	0	1	2	3	0
DZIP1	1	4	2	59	45	35	25	8	19	7	10	13	3	5	5	4	4	1	2	1	1	0	1	1	1	2	1	14	8	7
DZIP1L	0	0	0	8	3	6	2	4	0	1	2	1	0	0	0	0	0	0	0	0	0	1	0	0	0	0	0	0	0	0
DZIP3	0	1	0	31	34	17	9	6	16	14	14	11	3	1	2	2	0	2	0	1	0	1	2	1	2	3	3	5	6	3
E2F3	0	0	0	35	31	48	23	13	15	7	7	14	0	2	0	1	0	0	0	1	0	1	0	1	1	2	1	1	3	5
E2F4	0	0	1	15	8	11	7	6	0	4	4	5	2	0	2	1	0	0	0	0	0	0	0	1	0	1	0	0	3	0
E2F6	1	0	0	103	55	68	34	19	32	26	27	59	2	2	2	0	0	0	0	0	0	0	0	0	0	0	0	0	1	0
E2F8	0	0	0	1	0	1	1	0	0	1	1	1	0	0	0	0	0	0	0	0	0	0	0	0	0	0	0	0	0	0
E4F1	0	1	0	25	14	21	3	5	3	4	4	12	1	3	3	1	1	0	0	1	1	1	0	0	0	1	0	0	0	1
EARS2	0	1	0	11	16	27	5	6	7	6	11	8	0	1	1	1	0	0	0	1	3	0	1	0	0	0	0	3	2	3
EBF3	0	1	1	36	36	22	7	8	8	6	9	11	2	1	2	0	2	0	2	0	1	0	0	4	0	0	0	4	1	3
EBF4	0	0	1	26	19	19	8	9	9	6	11	11	1	1	2	0	0	0	0	1	0	0	1	0	0	0	0	1	0	1
EBLN3P	0	0	0	5	13	17	4	10	6	0	2	1	1	2	3	0	1	0	0	1	0	0	0	4	0	0	0	0	3	2
EBPL	0	0	0	17	21	20	4	5	7	2	3	18	1	0	1	0	0	0	0	0	0	0	0	0	0	0	1	2	2	0
ECD	1	0	2	15	13	10	7	10	4	10	6	3	0	2	3	1	3	2	0	0	0	0	2	0	0	0	0	1	0	1
ECEL1P2	0	0	0	0	0	0	0	0	0	0	0	0	0	0	0	0	0	0	0	0	0	0	0	0	0	0	0	0	0	0
ECHDC2	6	11	11	341	258	323	155	133	122	169	222	198	29	41	39	4	7	8	8	9	5	5	7	13	9	8	10	47	39	38
ECHS1	0	1	0	12	4	23	5	5	0	2	7	5	0	0	1	0	0	1	1	0	0	2	0	0	0	0	0	1	0	0
ECI2	1	1	0	20	26	16	2	3	4	4	4	11	1	0	1	0	0	1	0	1	0	0	0	1	0	0	0	3	1	0
ECMXP	0	0	0	0	6	0	0	0	0	0	0	3	0	0	0	0	0	0	0	0	1	0	0	0	0	0	0	0	0	0
ECSCR	0	0	0	25	12	10	2	4	4	2	4	12	1	0	1	0	0	0	0	0	0	0	0	0	1	0	0	0	0	0
EDA	0	0	0	0	0	0	0	0	0	0	0	0	0	0	0	0	0	0	0	0	0	0	0	0	0	0	0	1	0	0
EDA2R	0	0	0	17	16	16	6	4	5	4	1	0	0	1	3	0	1	0	0	1	0	0	0	1	0	2	0	0	1	1
EDEM1	1	0	0	41	24	31	13	14	10	13	18	18	1	3	3	1	0	0	2	1	1	2	1	1	0	0	2	2	3	3
EDEM2	1	1	0	14	11	21	11	4	0	3	3	3	2	3	0	2	1	0	1	1	0	0	1	0	0	0	0	1	2	1
EDEM3	1	0	1	14	8	11	19	12	6	6	5	8	1	0	0	0	1	0	1	0	0	0	0	1	1	0	1	2	2	0
EDN2	0	0	0	0	0	0	1	0	0	0	0	0	0	0	0	0	0	0	0	0	0	0	0	0	0	0	0	0	0	0
EDN3	0	0	0	0	0	0	0	0	0	0	0	1	0	1	0	0	0	0	0	0	0	0	0	0	0	0	0	0	0	0
EDNRA	0	0	0	29	20	29	12	7	12	9	9	21	2	0	2	0	0	0	0	1	1	0	2	1	0	0	0	1	0	2
EDRF1	1	1	2	18	25	27	10	12	6	3	14	8	1	2	4	1	0	0	0	0	3	2	2	0	2	1	0	2	2	3
EED	0	2	0	57	44	45	19	15	29	18	28	42	3	3	9	0	0	1	1	0	3	3	1	3	2	2	1	11	10	8
EEF1AKMT1	1	0	1	11	9	8	4	3	7	3	2	9	1	1	2	0	0	0	0	0	0	0	1	1	0	1	0	1	0	1
EEF1DP3	1	1	1	19	11	13	4	3	11	5	8	5	0	1	1	0	0	0	0	0	1	0	1	0	0	0	0	0	1	0
EEF2K	1	1	0	16	13	9	5	6	2	4	5	6	1	7	4	2	0	1	0	2	0	0	0	0	2	0	0	1	0	2
EFCAB1	2	0	0	1	4	2	3	1	5	0	2	1	0	0	0	0	0	0	0	2	0	0	0	0	0	0	1	4	1	1
EFCAB2	3	2	3	77	72	62	26	23	21	19	24	39	2	4	3	0	2	0	1	1	4	2	2	3	1	2	2	9	7	4
EFCAB5	5	10	2	401	297	414	163	97	112	183	335	339	49	60	72	8	5	7	2	9	10	16	9	17	11	7	4	84	64	63
EFCAB6	9	5	6	289	251	222	77	61	97	79	83	103	24	30	21	3	3	3	3	8	4	5	7	3	6	8	8	20	31	48
EFCAB7	1	0	0	5	15	4	2	4	6	2	2	3	0	0	1	0	2	0	1	0	1	0	1	0	1	1	0	4	1	0
EFCC1	0	0	0	5	6	1	2	5	4	3	5	8	2	1	0	0	0	0	0	0	0	0	0	1	0	0	0	0	6	1
EFEMP2	1	1	1	134	124	118	36	46	31	40	47	69	15	12	15	3	1	3	4	3	0	2	0	3	2	4	0	10	6	13
EFHB	0	0	0	12	15	11	2	5	5	3	3	3	0	1	1	0	0	0	1	0	0	0	0	0	0	1	0	1	0	1
EFHC1	9	10	2	303	301	284	157	187	190	151	149	128	11	12	19	5	9	5	9	2	7	8	11	16	10	8	10	39	42	27
EFHC2	1053	796	522	21655	18362	15887	5666	4714	5494	5513	5955	7788	1478	2330	2336	643	835	763	642	1172	911	756	642	1321	781	806	603	2214	1731	2563
EFL1	1	2	0	110	84	78	47	19	27	19	22	38	4	4	8	1	1	1	1	1	2	1	1	3	1	2	0	7	2	5
EFL1P1	0	0	0	8	4	5	1	2	6	0	1	2	0	0	0	0	0	0	0	0	0	0	0	0	0	0	0	0	0	0
EFR3A	4	0	0	64	41	60	11	15	16	8	11	19	4	2	1	2	0	1	2	0	1	1	1	2	0	1	0	2	2	4
EFR3B	33	32	24	583	734	463	217	336	337	256	281	111	100	131	102	20	27	13	24	25	20	12	17	18	7	21	16	116	120	72
EFTUD2	0	1	1	52	46	58	21	11	16	14	16	20	3	6	3	1	0	0	0	0	1	1	1	1	5	0	1	1	4	2
EGF	0	0	0	16	11	7	2	4	3	1	1	3	0	0	1	0	0	0	0	0	0	0	0	0	0	1	0	0	1	2
EGFEM1P	9	1	6	239	178	190	86	61	106	49	61	91	8	16	10	5	5	7	3	13	5	7	3	12	7	8	5	13	11	13
EGFL7	0	0	0	6	3	4	0	0	0	3	2	3	1	0	2	0	0	0	0	0	0	0	0	0	2	0	0	0	0	1
EGFL8	0	0	0	0	1	0	3	0	1	0	0	0	0	0	0	0	0	0	0	0	0	0	0	0	0	0	0	1	1	0
EHF	0	1	1	4	2	14	7	6	2	2	1	1	1	0	1	0	0	0	0	0	0	0	0	0	0	0	1	0	0	2
EI24	0	0	0	10	12	21	13	5	8	8	6	13	5	3	1	1	0	0	1	0	0	0	0	0	1	1	1	4	2	3
EIF2B5	4	0	1	33	20	25	7	5	11	15	22	12	0	1	5	0	2	0	2	0	0	0	0	1	0	2	1	8	5	9
EIF2D	20	21	18	440	429	476	130	91	106	151	191	224	41	53	55	18	13	9	15	13	7	2	8	8	9	8	6	51	71	60
EIF3D	0	0	0	41	34	88	21	20	17	5	9	10	2	7	8	1	2	1	0	0	0	0	2	1	0	1	0	3	5	1
EIF3IP1	0	0	0	4	1	12	1	0	0	1	3	0	1	0	1	0	0	0	0	0	0	0	0	0	0	0	0	0	0	0
EIF3JP1	0	0	0	1	0	0	0	0	0	0	0	0	0	0	0	0	0	0	0	0	0	0	0	0	0	0	0	0	0	0
EIF4ENIF1	32	36	32	1365	1321	1231	656	710	698	514	605	531	153	138	146	24	21	27	37	24	34	42	26	40	16	43	31	218	251	289
EIF4G3	16	7	3	633	476	465	152	142	146	150	153	237	12	16	18	5	6	5	3	16	11	8	5	8	12	14	5	8	14	22
EIF5A	0	0	0	8	3	6	1	3	3	1	1	2	0	0	0	0	0	0	0	0	0	0	0	0	0	0	0	0	0	0
EIF6	0	0	0	17	11	25	8	6	5	5	6	7	0	2	1	0	0	0	0	0	0	1	0	1	0	1	1	0	0	2
ELAVL1	0	0	0	19	17	22	8	3	2	4	10	10	0	2	1	0	0	1	1	1	0	1	0	0	0	0	0	0	2	1
ELAVL2	1	1	0	25	13	17	4	7	11	6	4	7	1	1	2	0	0	1	2	2	1	1	1	2	0	1	2	1	0	1
ELAVL4	1	0	0	27	11	19	9	6	6	6	8	11	0	1	1	0	0	0	0	0	0	2	0	2	0	0	0	0	1	1
ELFN2	0	1	0	15	25	42	12	10	8	11	11	9	1	1	0	2	0	1	0	1	1	0	1	3	0	0	0	1	1	1
ELK2AP	0	0	1	0	0	0	0	0	0	0	0	1	0	0	0	0	1	0	0	0	0	0	0	0	0	0	0	0	0	0
ELL	0	1	1	52	53	57	16	6	12	12	11	12	2	4	2	0	0	0	0	0	1	1	0	1	2	2	0	3	9	5
ELMO1	1	0	2	65	70	74	30	11	31	19	21	36	2	3	5	3	2	3	1	0	1	1	1	5	2	2	1	4	5	3
ELMOD2	0	0	0	5	7	1	3	10	3	2	0	1	0	2	1	0	0	0	0	0	0	0	0	0	0	0	1	0	1	2
ELMOD3	10	11	5	550	472	476	189	206	186	271	343	330	78	94	91	6	11	8	16	12	6	5	8	7	10	12	6	86	70	84
ELOVL1	1	0	0	8	3	21	0	8	3	5	6	7	1	3	0	0	0	1	0	0	0	0	0	0	0	0	0	2	3	1
ELP1	0	0	1	20	18	24	7	11	6	8	3	9	0	3	1	0	1	0	0	0	0	2	2	0	0	0	0	2	3	2
ELP2	11	13	9	343	357	457	117	115	102	54	54	61	9	10	4	11	10	7	7	15	2	3	5	6	3	4	5	13	24	21
ELP5	0	0	0	3	0	1	0	1	1	2	2	1	0	0	0	0	0	0	0	0	0	0	0	0	0	0	0	0	0	0
ELP6	0	0	0	21	21	19	5	4	1	11	18	12	0	2	1	0	0	1	1	0	1	1	0	0	0	1	0	2	3	1
EMBP1	1	0	0	34	38	31	9	12	9	9	7	17	2	2	0	0	1	0	1	2	2	1	0	1	1	0	0	4	1	2
EMC2	2	0	0	13	12	19	4	6	5	2	6	7	1	1	1	0	0	0	0	1	3	0	1	0	0	0	0	1	2	0
EMC3	2	1	0	85	70	75	22	22	18	65	67	84	16	28	14	2	3	2	0	1	2	1	0	1	5	1	2	24	18	18
EMC4	1	2	3	43	39	63	36	53	23	36	37	25	16	23	22	5	3	2	6	0	3	1	0	2	6	0	2	17	21	18
EMC8	0	1	0	40	38	40	12	4	6	14	27	48	1	4	6	3	0	3	0	1	0	3	1	1	3	0	1	7	8	5
EME1	137	128	88	7525	7089	8941	3513	3244	3227	1735	2133	2236	504	542	481	88	80	69	145	164	113	153	129	163	69	95	109	456	351	446
EMG1	268	273	174	9007	8776	11192	3196	2730	2765	3202	4269	4840	1005	1180	1081	183	182	177	236	217	175	126	145	172	124	175	158	1063	1142	1250
EMID1	0	0	0	59	34	31	10	5	17	13	9	19	0	1	3	0	0	0	0	0	0	1	0	2	0	0	2	0	0	3
EML2	1	5	6	223	202	236	90	73	67	151	199	316	22	33	37	5	1	6	4	0	4	10	6	10	5	4	6	33	42	32
EML4	2	2	2	270	197	220	91	108	120	54	59	121	8	12	10	4	2	6	6	3	3	2	6	7	5	6	3	26	22	15
EML5	55	54	41	1005	1224	845	439	693	672	401	192	90	94	82	95	39	44	29	30	32	29	25	38	55	26	36	42	216	144	144
EML6	1	0	0	52	42	31	15	24	27	12	18	30	4	3	1	3	4	1	1	1	0	2	0	0	3	1	1	5	3	3
EMSY	1	0	2	74	63	71	27	20	23	19	21	31	2	7	6	0	1	1	2	3	3	2	1	4	1	1	0	5	8	11
ENC1	0	0	0	27	14	25	4	1	2	3	4	3	1	1	1	1	0	0	0	0	0	3	0	0	1	1	0	1	5	0
ENDOV	0	0	0	7	4	6	3	1	7	7	5	9	1	2	0	0	0	1	1	0	0	0	1	0	0	0	0	0	4	1
ENGASE	0	0	0	0	2	5	0	3	1	1	0	1	0	1	0	0	0	0	0	0	0	0	0	0	0	1	0	0	0	0
ENKD1	1	0	0	15	9	15	4	1	5	6	12	22	2	4	1	1	0	0	0	0	0	1	0	0	0	0	1	1	3	7
ENKUR	0	0	0	5	6	1	2	3	5	5	0	2	0	0	3	0	0	1	0	0	0	1	2	0	0	0	0	3	4	1
ENO4	0	2	0	25	20	21	4	3	4	4	8	10	4	1	1	1	0	1	0	0	0	0	0	0	0	5	0	6	7	8
ENOPH1	0	0	0	9	9	7	8	9	0	5	5	4	0	3	1	0	1	1	0	0	0	0	0	0	0	0	0	1	1	1
ENOSF1	156	137	113	4766	4804	4841	1443	1242	1235	7181	8110	7546	2838	3301	3086	132	107	100	148	131	118	88	65	84	202	249	267	2879	2510	3153
ENOX1	4	5	1	107	67	78	33	24	30	15	29	46	3	3	3	4	3	0	3	4	2	3	0	6	5	2	1	6	9	5
ENPEP	1	0	0	32	23	19	8	7	10	6	7	9	0	0	4	0	0	0	0	3	0	0	1	2	0	1	0	2	1	5
ENPP2	1	0	1	10	12	18	3	4	1	1	0	2	0	2	2	0	0	0	0	0	0	0	0	0	1	1	0	0	0	1
ENPP3	1	1	0	47	29	49	13	31	29	16	17	11	4	5	3	1	2	2	1	1	0	1	2	4	0	4	3	7	5	0
ENPP7	0	0	0	0	0	0	0	0	0	0	0	0	0	0	0	0	0	0	0	0	0	0	0	0	0	0	0	0	0	0
ENPP7P13	0	0	0	3	1	2	1	0	3	0	3	1	0	0	0	0	0	0	0	1	1	0	0	1	0	0	0	0	1	0
ENTPD5	2	0	1	24	24	22	9	3	12	9	11	16	3	1	3	0	1	1	1	1	0	0	2	0	1	1	0	0	1	4
ENTPD6	0	0	0	8	8	20	2	1	0	6	1	8	1	0	2	0	0	0	0	0	0	0	0	0	1	0	0	1	1	2
ENTR1	0	1	0	42	55	49	18	12	13	9	8	7	0	4	0	1	0	0	0	0	0	3	0	0	0	0	0	7	6	8
ENY2	0	1	1	12	9	17	8	5	2	5	5	7	3	1	1	1	0	0	0	1	0	0	1	0	0	0	0	1	1	1
EOGT	0	0	1	28	32	41	14	8	4	4	20	19	2	1	1	2	1	1	0	1	1	1	2	2	4	0	0	8	7	0
EP400P1	0	0	0	10	15	3	1	5	3	2	4	2	1	0	0	0	0	2	0	1	0	1	1	1	0	1	0	0	1	0
EPB41L2	7	4	2	269	178	233	78	79	76	57	73	87	6	8	7	5	6	2	1	1	2	1	2	6	2	4	1	9	10	6
EPB41L4A	85	76	57	3824	4288	3622	1846	2185	1977	2804	3448	2872	665	978	888	74	35	55	95	83	66	98	83	141	97	101	120	718	889	772
EPB41L5	1	1	0	58	32	51	7	10	15	14	16	24	1	0	5	0	0	2	0	3	3	3	0	2	1	0	2	3	4	4
EPC1	0	0	0	27	21	19	10	2	5	3	14	15	2	1	4	0	0	0	0	1	0	1	0	0	1	1	1	2	1	1
EPG5	1	2	0	44	29	44	24	24	20	20	20	20	5	3	6	1	2	1	0	0	0	2	1	2	1	1	0	4	4	5
EPGN	0	0	1	7	5	13	2	5	1	0	1	0	0	0	0	0	1	0	1	0	0	0	0	0	0	0	0	0	0	0
EPHA10	0	0	0	3	7	4	2	0	1	2	2	1	0	0	0	0	0	0	0	0	0	0	0	0	0	0	0	0	0	1
EPHA6	225	190	113	3279	2937	2411	780	636	881	853	938	1198	364	610	537	146	192	167	141	245	219	184	157	301	199	162	150	527	450	649
EPHA7	0	0	0	16	6	7	3	2	0	4	2	4	2	1	0	1	0	1	0	1	0	2	0	0	0	1	0	0	1	0
EPHA8	2	2	0	27	13	14	9	4	8	1	1	7	0	0	0	0	0	0	0	1	0	0	0	0	0	2	0	0	0	0
EPHB6	0	0	0	0	0	1	0	0	0	0	0	0	0	0	0	0	1	0	0	0	0	0	0	0	0	0	0	0	0	0
EPHX1	70	88	68	2003	1990	2283	1289	1181	1233	1606	2010	2060	324	369	372	70	53	72	51	50	51	69	64	87	75	102	93	395	450	490
EPHX2	1	3	0	35	35	41	11	17	10	12	10	17	3	2	1	2	0	2	2	1	2	2	1	3	0	0	1	1	5	6
EPM2A	0	0	1	41	37	40	18	20	16	12	18	17	3	2	2	0	1	0	2	4	0	0	1	1	3	1	1	13	12	6
EPOR	0	2	1	24	14	9	4	6	5	9	14	12	2	0	0	1	1	1	1	0	0	0	1	1	2	0	1	5	2	6
EPS15L1	3	1	4	148	128	117	43	24	37	23	44	64	9	12	11	4	4	4	3	5	7	2	6	7	3	7	4	17	31	14
EPS8L3	0	0	0	1	1	0	0	1	0	0	1	1	0	0	0	0	0	0	0	1	0	0	0	0	0	0	0	0	1	0
ERAL1	0	0	0	8	8	6	4	3	1	2	2	7	0	0	1	0	0	0	0	0	1	0	0	0	0	0	0	1	0	0
ERAP1	1286	1185	810	29453	33418	26654	11540	16236	14932	12587	9092	4277	4368	4553	4467	921	798	740	921	848	780	742	694	1023	679	886	890	6472	5058	5104
ERAP2	1	3	3	32	29	31	11	9	14	21	14	12	5	1	2	1	1	1	0	2	0	1	0	1	1	4	2	6	7	3
ERBB2	0	2	2	43	47	44	12	12	16	16	23	23	1	8	3	1	0	0	1	1	0	0	1	1	1	1	0	7	9	9
ERC1	10	8	4	420	316	346	145	111	166	103	146	227	17	25	25	6	7	4	3	8	6	10	14	15	9	9	9	25	42	38
ERC2	2	6	1	310	236	241	94	69	102	66	60	152	6	11	13	7	7	8	4	7	5	1	5	13	7	4	6	14	12	13
ERCC2	0	0	0	48	45	68	18	4	14	6	12	7	1	3	1	0	1	0	0	0	0	0	3	2	1	1	0	2	8	0
ERCC6L2	1	0	2	87	83	81	26	18	30	24	30	36	10	4	8	2	1	3	1	4	2	3	3	1	1	4	3	10	13	13
ERG	0	1	0	22	12	15	2	6	5	4	12	10	1	2	1	2	2	0	0	1	0	0	0	0	0	0	1	3	1	4
ERGIC1	5	4	3	84	85	134	47	38	14	21	32	34	16	12	8	3	1	2	1	1	2	0	2	1	1	1	0	17	13	8
ERGIC2	5	3	3	64	56	46	23	45	28	19	31	14	13	10	5	3	4	1	1	2	0	1	2	3	6	3	2	16	10	5
ERICH1	1	1	0	49	47	25	12	19	16	14	9	11	3	0	4	1	0	2	3	0	0	1	3	0	1	2	0	1	4	6
ERICH2	0	0	0	4	2	2	0	0	1	0	0	1	1	0	0	0	0	0	2	0	1	0	0	0	0	0	0	2	0	0
ERLIN1	0	0	1	4	8	17	6	1	1	1	8	4	0	0	1	1	0	0	0	0	0	0	1	0	0	0	0	1	2	1
ERMARD	1	0	0	11	7	9	2	2	4	2	4	8	0	1	0	0	0	1	0	0	0	0	0	1	2	0	0	0	0	3
ERMP1	535	460	352	15723	18275	13690	5056	7098	6275	3545	3641	2317	1076	1213	1118	337	310	266	443	408	422	323	320	494	202	295	301	1617	1698	1496
ERN2	0	0	0	1	1	1	2	2	3	3	0	1	0	0	0	0	0	0	0	0	0	0	0	0	0	0	0	0	0	0
ERV3-1	0	0	0	0	1	0	0	0	0	0	0	0	0	0	0	0	0	0	0	0	0	0	0	0	0	0	0	0	0	0
ESCO1	2	2	2	95	70	70	32	20	44	16	30	34	2	4	8	4	5	0	2	10	1	3	1	4	3	6	1	5	1	6
ESCO2	24	28	20	388	599	407	176	253	251	1324	1279	515	728	817	740	22	18	24	9	14	21	14	18	16	42	66	67	1056	789	828
ESPL1	0	0	1	25	27	28	12	11	12	7	9	9	2	0	1	1	0	0	0	3	0	2	0	2	0	0	0	0	0	0
ESPN	1	0	0	2	3	4	0	1	0	2	0	0	0	0	0	0	0	0	1	0	0	0	0	0	0	0	1	1	0	1
ESPNP	0	0	0	0	1	0	0	0	0	0	0	0	0	0	0	0	0	0	0	0	0	0	0	0	0	0	0	0	0	0
ESR1	3	1	1	164	109	83	33	46	39	25	31	32	6	0	6	2	0	1	2	5	1	2	0	4	3	1	4	5	6	5
ESR2	2	2	1	64	55	65	19	19	18	29	22	37	9	5	16	1	0	3	0	2	1	1	0	0	0	4	4	14	5	8
ESRRB	5	5	0	88	55	73	33	15	26	18	28	41	3	2	3	1	2	3	2	5	2	3	0	2	3	2	3	3	3	4
ESS2	1	0	0	8	15	11	1	6	2	4	7	3	0	0	0	0	1	1	0	0	0	2	0	0	0	0	0	2	1	2
ESYT2	0	1	2	36	35	33	12	9	13	9	13	14	2	0	2	0	0	0	1	2	0	0	0	1	1	1	1	3	2	3
ESYT3	0	1	0	6	6	2	4	1	3	0	6	0	2	2	1	0	0	0	1	0	0	0	1	0	1	0	0	6	2	6
ETF1	0	0	0	51	40	53	18	11	23	13	10	16	1	5	3	0	0	0	0	1	3	0	2	2	0	2	1	2	1	2
ETFA	4	0	0	65	60	79	18	25	27	11	16	27	3	3	5	2	2	0	1	0	1	0	0	0	1	3	1	1	4	1
ETNK1	0	0	0	47	40	35	14	11	17	13	8	16	1	1	1	0	0	2	0	2	0	0	1	0	0	1	1	1	2	0
ETV1	1	1	1	40	30	40	15	11	14	12	7	20	3	2	0	1	2	0	1	0	1	0	0	2	0	2	0	4	5	1
EVA1B	0	0	0	80	62	79	14	12	17	33	54	87	9	6	14	2	2	1	0	0	0	2	5	3	3	2	3	9	26	7
EVA1C	4	2	2	44	30	36	11	10	6	13	11	7	4	8	3	0	3	1	1	1	1	0	1	2	0	5	2	8	19	8
EVC	3	1	0	103	65	112	40	40	29	21	39	30	7	18	11	3	0	2	3	3	0	4	0	2	1	0	1	9	13	13
EVC2	0	0	1	48	40	47	19	36	27	18	18	21	1	1	1	1	2	1	0	1	1	4	0	0	1	2	2	3	5	12
EVI5	9	3	2	173	157	133	82	104	106	81	64	53	17	11	18	5	5	9	3	3	1	9	3	5	1	5	2	24	26	21
EVL	2	2	0	53	37	35	13	17	17	6	10	19	0	0	3	0	1	2	0	2	1	2	2	0	2	0	0	2	3	2
EWSR1	2	3	1	175	111	260	112	52	45	40	47	49	3	11	12	1	3	3	4	1	1	2	1	7	1	5	1	10	2	6
EXD2	1	1	2	21	21	25	6	13	6	4	3	6	1	1	5	1	0	1	1	1	0	1	0	0	0	1	1	2	0	3
EXD3	0	0	0	29	27	20	3	2	5	7	7	7	1	1	1	0	0	1	0	0	0	1	0	2	1	0	3	6	3	3
EXOC1	1	1	0	14	27	14	8	8	3	5	5	0	1	0	1	0	1	2	0	1	1	0	1	1	0	1	0	1	3	2
EXOC2	0	2	1	38	31	34	6	12	6	4	6	10	2	1	2	1	1	1	1	2	0	2	0	0	0	2	1	5	2	1
EXOC3L4	0	0	0	4	0	4	0	0	2	0	0	2	2	3	2	0	0	0	0	0	0	0	0	0	0	1	0	1	0	0
EXOC4	6	2	2	269	209	224	60	70	69	42	60	111	9	8	16	6	5	4	4	7	6	3	2	11	7	4	7	12	10	15
EXOC6B	7	3	5	265	251	268	94	75	106	69	68	105	16	10	17	4	4	9	8	6	8	6	6	8	3	12	7	12	8	20
EXOC7	0	0	0	24	16	15	7	3	9	5	4	6	0	0	0	0	0	1	0	0	0	0	0	0	0	0	1	2	2	0
EXOG	4	3	2	69	55	103	31	19	22	46	41	23	1	4	6	0	1	0	0	1	3	3	1	1	0	0	1	4	3	1
EXOSC1	0	0	0	10	4	8	5	0	2	1	1	4	0	0	0	0	0	0	0	0	0	0	0	0	0	0	0	1	1	0
EXOSC10	1	3	1	69	52	51	21	20	39	40	42	34	3	8	5	3	3	0	1	2	1	4	2	2	0	2	0	7	12	18
EXOSC2	0	2	0	51	58	70	18	16	12	11	5	9	4	2	4	1	1	2	1	1	1	4	0	4	1	0	1	5	2	4
EXOSC7	5	12	3	559	456	557	120	98	109	149	201	241	20	39	37	22	8	3	12	12	13	15	21	15	12	8	5	40	71	34
EXOSC8	5	3	4	39	58	61	36	48	27	73	72	68	23	27	32	5	3	1	2	0	0	4	3	4	0	2	0	27	22	23
EXOSC9	9	14	9	261	324	300	182	226	169	506	394	154	327	371	343	17	11	12	14	8	15	12	6	15	17	34	35	583	484	466
EXTL2	1	1	1	53	69	62	9	8	11	8	11	19	2	1	4	0	1	0	0	1	1	3	2	1	0	0	1	4	4	3
EXTL3	0	1	0	23	29	51	11	15	6	2	8	13	0	1	2	0	2	0	3	1	2	0	0	1	0	0	0	4	5	1
EYA3	2	3	1	380	282	312	105	78	87	81	115	205	4	11	9	3	1	2	2	1	1	1	2	5	1	0	1	7	8	12
EYA4	2	2	2	100	85	78	22	27	34	14	18	40	4	11	5	2	0	0	3	1	4	1	2	3	0	2	3	6	8	11
EZH2	0	0	1	13	19	19	8	10	6	15	18	8	2	15	13	0	1	0	1	0	0	0	0	1	1	1	1	3	4	4
F11	0	0	0	2	0	3	0	2	0	0	0	1	0	0	0	0	0	0	0	0	0	0	0	0	0	0	0	0	0	0
F7	0	0	0	1	4	2	1	2	0	3	0	4	0	0	0	0	0	0	0	0	1	0	0	0	0	0	0	1	0	4
FAAH2	262	296	192	8298	7734	8247	3145	2902	3034	7402	9224	8500	2248	2624	2292	249	195	203	251	237	189	135	132	189	208	269	262	1705	1641	1762
FAAHP1	0	0	0	2	1	1	0	1	0	0	0	2	0	0	0	0	0	0	0	0	0	0	0	0	0	0	0	0	0	0
FAAP100	3	3	2	136	141	171	80	42	56	84	132	167	11	16	16	6	6	3	5	4	7	5	13	9	14	11	4	71	116	86
FAAP20	11	5	4	228	245	300	103	71	66	86	113	128	6	4	4	13	9	4	8	5	2	9	7	14	7	8	3	22	34	27
FABP12	0	0	0	0	0	0	0	0	1	0	0	0	0	0	0	0	0	0	0	0	0	1	0	0	0	0	0	0	0	0
FABP5P3	0	0	0	1	0	0	0	1	1	0	1	0	0	0	1	0	1	0	0	0	0	0	0	0	0	0	0	0	0	1
FADS3	0	1	0	18	21	28	1	7	5	4	13	23	0	1	0	0	0	0	0	0	0	0	0	0	1	1	1	2	3	1
FAHD2B	0	0	0	0	1	0	2	1	0	0	0	0	0	0	0	0	0	0	0	0	0	0	0	0	0	0	0	0	0	0
FAHD2CP	2	1	0	26	15	28	9	10	11	37	37	40	9	10	7	0	0	0	0	0	0	0	1	0	1	0	3	13	4	6
FAM104B	0	0	0	4	1	1	1	1	0	0	0	1	0	0	0	0	0	0	0	0	0	0	0	0	0	0	0	0	0	0
FAM110C	0	0	0	0	0	0	0	0	0	0	0	0	0	0	0	0	0	0	0	0	0	0	0	0	0	0	0	0	0	0
FAM114A1	2	2	0	78	74	93	35	30	25	19	24	30	6	7	7	2	2	0	3	0	1	3	0	3	0	0	0	7	7	8
FAM114A2	0	0	0	8	6	7	6	3	3	1	2	2	0	0	2	0	1	0	0	0	0	1	0	0	1	0	1	3	4	0
FAM118A	0	0	0	7	5	7	3	3	0	1	1	1	0	0	0	0	0	0	0	0	0	0	0	0	0	1	0	0	0	0
FAM120AOS	8	18	8	1011	954	984	253	168	208	259	529	447	61	83	113	58	16	22	25	27	24	45	24	62	32	31	18	141	220	100
FAM120B	1	0	0	12	9	6	4	2	2	1	1	6	0	1	0	0	0	0	0	0	0	0	0	0	0	1	0	0	0	2
FAM133B	1	0	0	7	11	12	3	6	6	4	3	2	0	0	0	0	0	0	0	0	0	0	0	0	0	0	1	1	0	3
FAM133CP	0	0	0	0	1	4	0	1	0	1	0	0	0	0	0	0	0	0	0	0	0	0	0	0	0	0	0	0	0	0
FAM133DP	0	0	0	3	1	6	0	1	0	0	0	0	0	0	1	0	0	0	0	0	0	0	0	0	0	0	0	0	0	0
FAM135B	0	1	1	152	129	114	43	36	54	29	44	68	2	8	7	1	6	1	2	3	3	0	1	4	2	5	3	10	5	10
FAM13B	1	0	2	84	65	77	31	21	25	17	26	36	3	5	3	3	0	0	0	3	4	4	2	3	3	1	0	6	9	4
FAM149B1	1	1	0	51	53	49	35	55	53	82	61	46	12	12	13	2	1	2	3	1	2	3	4	1	5	5	5	32	29	18
FAM153A	3	2	0	50	39	48	13	13	21	10	15	16	3	5	5	2	1	0	1	2	1	1	1	0	1	1	1	5	5	4
FAM153B	2	2	1	92	73	86	30	28	55	22	26	35	4	8	3	3	2	0	2	1	4	1	1	5	4	2	2	7	4	10
FAM153CP	1	1	1	84	78	90	26	17	19	31	31	48	4	9	10	3	4	4	4	0	2	1	2	1	2	2	3	5	6	4
FAM153DP	0	0	0	0	0	0	0	0	0	1	0	0	0	0	0	0	0	0	0	0	0	0	0	0	0	0	0	0	0	0
FAM161A	5	5	2	161	149	132	53	95	57	71	91	47	31	41	36	3	0	7	4	7	4	8	6	2	5	7	10	29	16	31
FAM163A	1	0	0	7	6	6	0	1	3	2	1	5	0	1	0	1	0	0	1	0	0	0	0	0	0	0	0	0	1	0
FAM169A	107	87	63	3449	3142	3726	1253	1107	1254	1099	1336	1336	328	342	301	76	55	56	68	78	55	67	54	68	49	67	64	325	330	409
FAM169B	0	0	0	10	7	7	2	3	4	5	3	3	1	1	2	0	0	0	0	1	1	0	0	0	0	0	0	1	0	2
FAM172A	5	12	6	284	242	323	128	117	98	42	63	84	11	21	19	6	8	2	4	8	5	8	4	12	6	5	4	14	15	21
FAM172BP	0	0	0	0	0	0	0	0	0	0	0	0	0	0	0	0	0	0	0	0	0	0	0	0	0	0	0	0	0	0
FAM174B	86	74	66	2377	2665	2165	971	954	984	1103	1286	945	312	364	335	68	54	57	91	93	61	70	52	77	57	57	85	505	469	367
FAM177B	0	1	0	2	4	3	0	1	1	0	0	1	0	0	0	0	0	1	0	0	0	0	0	1	0	0	0	0	1	0
FAM178B	0	1	0	54	56	55	18	15	18	13	12	17	2	3	1	1	0	1	1	2	1	0	1	2	0	2	1	5	5	6
FAM183BP	0	0	0	0	0	0	0	0	0	0	0	0	0	0	0	0	0	0	0	0	0	0	0	0	0	0	0	0	0	0
FAM185A	1	4	0	47	51	47	32	37	36	22	9	16	4	3	1	1	5	0	2	2	1	2	0	4	2	2	1	17	10	8
FAM185BP	2	3	2	19	16	10	7	27	15	4	2	2	0	0	2	3	1	1	2	3	1	1	3	1	1	0	3	9	8	3
FAM186B	300	268	201	10272	10639	11088	3869	3885	3956	3490	4476	3996	912	1037	863	246	168	183	247	251	198	203	194	228	154	198	198	1172	1105	1372
FAM189A2	0	0	0	14	15	17	6	3	3	5	4	13	1	2	1	0	0	0	2	0	0	0	0	2	0	2	0	0	2	0
FAM193A	1	1	0	134	107	143	41	40	63	58	74	72	8	9	11	3	4	4	3	3	5	5	4	3	2	6	5	15	12	9
FAM193B	2	4	6	94	54	79	38	46	42	30	32	28	10	5	7	1	2	0	1	2	3	2	2	2	2	1	3	20	28	27
FAM204A	0	0	0	7	7	9	6	6	4	3	7	2	2	0	0	0	0	0	0	0	0	0	0	1	0	0	1	1	0	2
FAM205BP	0	0	0	0	0	0	0	0	0	0	0	0	0	0	0	0	0	0	0	0	0	0	0	0	0	0	0	0	0	0
FAM205C	0	0	0	7	4	2	1	0	0	3	0	2	0	0	2	0	0	0	0	0	0	0	0	0	0	0	0	1	0	0
FAM209A	0	0	0	0	0	0	0	0	0	0	0	0	0	0	0	0	0	0	0	0	0	0	0	0	0	0	0	0	0	0
FAM209B	0	0	0	5	7	7	3	2	1	2	1	3	0	0	0	0	0	0	0	0	0	0	0	0	0	0	1	0	0	1
FAM20A	1532	1394	888	30529	32118	27719	16055	17848	15445	11054	12410	7599	5000	6005	4894	1003	908	857	990	829	737	870	715	1117	621	793	767	6027	6304	6014
FAM20B	0	0	0	10	11	6	5	3	2	3	3	1	0	0	0	0	0	0	1	0	0	1	0	0	0	0	0	0	2	3
FAM20C	0	1	0	0	0	1	1	2	0	0	0	0	0	0	2	0	0	0	0	0	0	0	0	0	0	0	0	0	1	0
FAM214A	1	0	2	88	53	65	30	23	28	17	19	38	2	1	2	0	1	1	1	2	1	0	2	0	2	1	2	7	9	5
FAM214B	0	0	1	16	13	15	8	5	5	8	5	6	1	2	2	1	0	0	1	2	0	1	1	0	0	0	0	0	1	2
FAM219B	6	8	2	158	103	183	66	69	75	77	106	95	24	26	20	5	3	0	4	5	5	4	6	0	8	3	8	23	26	36
FAM21EP	1	0	0	5	4	4	0	3	1	0	1	4	0	0	0	0	0	0	0	0	0	0	0	0	0	0	0	1	0	1
FAM220CP	0	0	0	2	3	6	0	0	2	0	1	0	0	2	0	2	1	0	0	0	1	0	0	0	0	1	0	0	2	0
FAM221A	0	0	0	8	8	9	5	2	3	4	1	5	1	0	1	0	0	0	0	0	0	0	0	0	2	0	0	0	2	0
FAM221B	0	0	0	3	0	2	1	1	2	1	0	0	1	0	0	0	0	0	0	0	0	0	1	1	0	0	0	0	1	1
FAM227A	1	3	0	68	56	52	12	11	13	10	14	27	3	6	2	1	0	1	1	2	0	2	1	3	0	2	2	3	3	0
FAM228B	119	146	108	6295	5862	7386	1266	1126	1190	793	1065	1136	131	133	121	156	95	102	166	136	150	94	102	158	74	94	66	441	429	465
FAM234A	8	12	9	575	574	648	117	91	89	118	185	237	21	27	29	19	12	12	14	13	10	12	12	20	7	3	5	34	56	35
FAM239A	1	0	0	73	56	69	13	8	22	14	17	31	2	1	5	2	2	0	0	1	1	1	2	0	0	0	1	3	3	1
FAM239B	2	1	1	109	71	60	22	20	34	18	24	40	1	5	0	0	0	0	0	2	2	1	1	1	0	0	1	1	0	0
FAM24B	0	0	0	25	17	26	17	5	10	8	13	19	2	4	3	0	0	0	0	0	1	0	0	0	0	0	0	2	0	6
FAM25BP	0	0	0	0	0	0	0	0	0	0	0	0	0	0	0	0	0	0	0	0	0	0	0	0	0	0	0	0	0	0
FAM25E	0	0	0	1	0	0	0	0	0	0	0	0	0	0	0	0	0	0	0	0	0	0	0	0	0	0	0	0	0	0
FAM3A	0	0	1	23	15	23	0	2	5	10	13	17	1	0	1	0	0	0	0	0	0	1	1	0	1	0	0	2	9	1
FAM3B	0	0	1	2	0	2	8	0	1	0	0	0	1	0	0	0	0	0	0	0	0	0	1	0	0	0	0	0	0	0
FAM50B	0	0	0	1	2	0	0	0	0	0	0	0	0	0	0	0	0	0	0	0	0	0	0	0	0	0	0	0	0	0
FAM53A	0	0	0	10	20	13	9	2	3	4	2	13	1	2	2	0	0	1	2	0	0	3	0	0	0	0	0	0	0	2
FAM71F1	0	0	0	1	0	2	0	1	1	0	1	1	0	0	0	0	0	1	1	0	0	0	0	0	0	0	0	1	0	0
FAM72A	1	0	0	10	9	10	3	0	2	4	4	1	1	3	0	0	1	0	0	0	0	1	0	0	0	0	0	0	0	1
FAM72C	0	0	0	2	0	0	2	0	0	0	0	1	0	0	0	0	0	0	0	0	0	1	0	0	0	0	0	0	0	0
FAM72D	0	0	0	0	2	4	0	0	1	1	0	1	0	1	2	0	1	0	0	0	0	0	0	0	0	0	0	0	0	0
FAM76B	1	0	0	5	2	2	1	4	0	1	1	2	1	0	0	0	0	0	0	0	0	0	0	0	0	0	0	0	0	0
FAM78B	0	0	0	17	13	8	8	10	5	2	8	8	0	1	0	1	0	0	0	0	0	1	0	1	2	0	0	0	2	2
FAM81B	2	0	1	3	7	1	2	10	4	1	2	1	0	0	0	0	0	0	0	0	0	0	0	0	0	0	1	0	0	2
FAM86B1	1	1	0	6	6	7	1	0	0	0	1	0	0	0	0	1	0	0	1	0	0	0	0	0	0	0	0	1	0	0
FAM86B2	0	0	0	7	7	19	0	2	2	1	1	0	0	1	0	2	0	0	2	1	1	0	0	0	0	0	0	1	0	0
FAM86B3P	0	0	0	0	2	1	0	0	0	1	0	0	0	0	0	0	0	0	0	0	0	0	0	0	0	0	0	0	0	0
FAM86C1P	0	3	1	22	27	24	4	5	4	7	8	8	1	2	1	3	2	3	1	0	1	1	2	0	0	1	0	7	11	8
FAM86C2P	0	0	0	1	6	7	0	1	1	3	5	1	0	0	0	0	0	0	0	0	0	0	0	0	0	0	0	1	1	2
FAM86DP	0	0	0	0	0	0	0	1	0	0	0	0	0	0	0	0	0	0	0	0	0	0	0	0	0	0	0	0	0	0
FAM86EP	2	0	2	61	54	52	10	13	20	16	23	28	3	1	3	0	1	0	1	5	0	1	0	3	1	1	2	1	3	4
FAM86FP	2	7	3	124	101	119	27	17	22	21	46	48	10	6	8	1	2	5	1	2	1	1	1	2	1	0	1	28	11	16
FAM86HP	0	0	0	12	10	3	0	0	0	2	3	2	0	2	0	0	0	0	0	0	0	0	0	0	0	0	0	1	1	1
FAM86JP	0	1	0	24	29	20	17	11	12	21	20	17	2	5	1	0	0	2	0	0	0	2	0	0	1	1	0	7	4	10
FAM90A10P	0	0	0	0	0	0	0	0	0	0	0	0	0	0	0	0	0	0	0	0	0	0	0	0	0	0	0	0	0	0
FAM90A25P	0	0	0	0	0	0	0	0	0	0	0	0	0	0	0	0	0	0	0	0	0	0	0	0	0	0	0	0	0	0
FAM90A27P	0	0	0	0	1	0	0	0	0	1	0	0	0	0	0	0	0	0	0	0	0	0	0	0	0	0	0	0	0	0
FAM90A2P	0	0	1	1	1	0	0	1	0	0	0	0	0	0	0	0	0	0	0	0	0	0	0	0	0	0	0	1	0	0
FAM90A7P	0	0	0	0	0	0	0	0	0	0	0	0	0	0	0	0	0	0	0	0	0	0	0	0	0	0	0	0	0	0
FAM91A1	0	0	0	15	11	10	4	5	2	3	4	3	0	1	2	0	0	0	1	1	0	1	0	0	0	0	1	2	2	0
FAM98C	0	0	0	7	2	6	0	2	1	3	5	6	1	1	0	0	0	0	0	0	0	0	0	0	0	0	0	0	0	0
FAN1	2	8	5	129	115	108	71	80	82	63	47	33	21	25	14	3	6	4	2	4	2	6	4	6	4	7	3	20	25	33
FANCB	0	1	3	49	39	26	7	9	17	9	10	26	5	1	4	4	2	0	3	4	0	1	2	2	0	1	0	9	7	1
FANCE	0	0	0	13	3	10	0	11	2	2	4	4	0	0	1	0	1	0	0	1	0	0	0	0	0	0	0	1	0	1
FANCL	100	78	64	1275	2077	1284	687	1533	1347	822	396	124	265	252	264	73	55	54	52	47	49	74	77	79	70	81	88	582	327	299
FANCM	1	1	0	88	61	62	24	19	28	15	13	47	2	2	2	0	0	0	2	2	1	2	0	1	0	0	1	1	0	1
FANK1	2	2	3	135	114	106	38	36	36	32	62	52	2	10	19	6	0	0	3	3	5	6	3	6	0	3	1	10	13	7
FAP	4	2	1	28	30	40	12	20	13	6	11	4	1	3	1	3	0	1	2	1	0	0	1	0	0	2	2	2	4	0
FAR2P1	0	0	0	1	1	0	0	0	0	0	0	0	0	0	0	0	0	0	0	0	0	0	0	0	0	0	0	0	0	0
FAR2P2	0	0	0	0	0	1	0	0	0	0	0	0	0	0	0	0	0	0	0	0	0	0	0	0	0	0	0	0	0	0
FARS2	1	1	2	205	162	178	69	49	101	58	71	90	9	5	14	4	3	2	2	6	7	3	2	4	4	6	0	8	9	10
FARSB	2	1	0	42	33	37	13	15	13	12	14	14	2	2	9	1	0	4	1	2	1	0	0	2	2	3	0	2	1	4
FAS	14	29	16	1451	1318	1847	222	140	151	117	180	205	33	49	59	60	25	26	28	28	34	10	13	28	10	16	9	118	109	86
FASTKD1	0	1	0	13	13	11	6	4	7	1	4	5	1	0	0	0	0	0	0	0	0	0	0	1	0	1	0	1	4	4
FASTKD3	1	0	0	11	16	19	7	2	5	6	2	3	0	0	1	1	3	0	0	0	1	0	0	0	1	0	0	5	0	2
FAT2	3	7	3	192	241	159	161	204	196	263	241	179	24	46	30	5	7	8	16	6	3	10	9	17	17	22	22	101	90	88
FAXC	0	0	0	10	7	3	0	2	1	1	3	5	0	0	0	0	0	0	1	0	0	1	0	1	1	0	0	0	0	0
FBH1	4	2	2	108	103	139	50	43	36	48	52	37	13	16	13	8	1	4	6	7	0	2	0	1	2	2	0	12	13	10
FBLN7	44	37	29	621	752	657	537	839	843	631	419	184	111	93	110	24	16	30	20	22	24	24	27	39	25	42	56	282	233	202
FBRSL1	0	0	1	4	6	2	0	1	2	2	3	5	0	0	0	0	0	0	0	0	0	0	0	0	0	0	0	2	1	0
FBXL13	38	32	21	522	544	428	137	199	211	97	89	50	14	6	18	26	22	10	14	14	16	15	17	17	10	12	11	69	66	39
FBXL14	2	2	4	79	92	74	49	61	50	19	23	28	3	4	8	5	4	2	2	2	5	7	4	6	1	0	2	7	15	5
FBXL17	1	0	0	22	18	14	6	7	4	2	6	3	0	2	1	0	0	0	0	0	0	1	1	1	1	0	0	1	2	0
FBXL2	613	531	388	18761	19853	16563	6125	7287	7202	5083	5742	4295	1299	1488	1254	438	376	349	612	562	456	397	351	458	234	364	343	1835	2040	1881
FBXL21P	0	1	0	7	4	5	0	1	2	1	1	2	0	0	1	0	0	0	0	0	1	1	0	0	0	1	1	0	1	0
FBXL4	0	0	0	17	9	14	8	2	5	3	4	5	0	1	5	1	1	1	0	0	0	0	1	1	0	0	0	2	2	3
FBXL5	0	0	0	14	13	15	6	5	3	1	3	3	1	0	2	0	0	0	0	1	1	1	0	0	1	1	1	1	3	1
FBXO10	5	6	5	101	112	114	50	33	52	39	47	61	7	6	9	1	1	1	4	1	2	7	1	6	1	3	2	10	6	13
FBXO17	0	1	0	16	7	11	6	9	4	3	2	8	0	1	1	0	1	1	0	1	0	0	0	0	1	0	0	0	1	1
FBXO22	2	0	1	29	27	29	4	9	12	4	9	8	4	0	2	2	0	2	0	1	0	0	0	0	0	0	1	2	1	4
FBXO25	52	49	55	1319	1274	1401	613	638	706	923	948	675	128	138	123	50	32	42	29	32	30	38	30	41	50	48	62	222	187	232
FBXO28	1	2	1	38	41	48	11	8	20	6	9	11	2	3	4	1	2	0	2	1	2	1	4	2	3	2	1	4	2	4
FBXO38	0	1	0	26	37	22	18	11	8	6	7	18	1	3	5	0	1	0	1	2	0	0	1	2	0	1	0	4	3	1
FBXO42	1	1	0	74	47	52	20	15	22	9	16	31	2	3	2	2	0	0	2	6	1	0	1	3	4	0	1	4	1	4
FBXO43	0	0	0	5	3	0	1	0	2	0	0	0	1	0	2	0	1	0	0	1	0	0	0	0	0	0	0	1	0	0
FBXO44	0	0	0	7	4	9	4	2	1	2	3	2	1	0	1	0	0	0	0	0	0	0	0	0	0	0	0	0	2	2
FBXO48	0	0	0	0	0	2	0	0	0	0	0	0	0	0	0	0	0	0	0	0	0	0	0	0	0	0	0	0	0	0
FBXO9	2	2	0	125	100	86	44	38	55	23	39	51	2	7	7	2	1	1	3	6	0	4	2	7	2	2	3	4	3	6
FBXW10	0	0	0	3	6	5	3	2	3	8	1	2	0	1	1	0	0	0	0	0	0	0	0	1	0	0	0	2	3	0
FBXW2	0	0	0	15	18	20	5	5	2	5	3	4	1	2	0	0	1	0	0	0	0	0	0	1	0	1	0	0	0	1
FBXW4	4	2	3	146	125	122	49	43	58	45	61	88	7	8	8	1	1	1	4	0	1	2	3	12	3	4	3	18	21	10
FBXW4P1	0	0	0	0	1	4	1	0	0	0	1	1	0	0	0	0	0	0	0	0	0	0	0	0	0	0	0	0	0	0
FBXW5	0	1	0	35	17	21	3	5	2	6	16	20	0	0	0	0	1	0	0	1	0	0	0	0	2	2	0	3	4	0
FBXW8	0	0	1	38	30	40	19	10	19	9	6	17	0	2	0	0	1	0	0	0	1	1	2	0	0	0	0	2	2	2
FCAR	0	0	0	0	1	2	2	1	1	0	0	0	0	0	0	0	0	0	0	0	0	0	0	0	0	0	0	0	0	0
FCF1P2	0	0	0	0	0	0	0	0	1	0	0	1	0	0	1	0	0	0	0	0	0	0	0	1	1	0	0	0	0	0
FCGR1A	0	0	0	10	10	9	13	9	9	8	9	7	0	2	4	0	0	0	0	0	1	0	0	0	0	1	0	1	1	1
FCGR1B	0	0	0	5	2	3	5	1	1	2	2	0	0	0	0	0	0	0	0	0	0	0	0	0	0	1	0	0	0	1
FCGR1CP	0	0	1	11	7	4	7	5	2	0	0	2	0	0	0	0	1	0	0	0	0	0	0	0	0	0	0	3	0	3
[truncated: 7,308 more rows]
