# Supplementary material for: The intracellular parasite Anncaliia algerae induces a massive miRNA down-regulation in human cells
Source: Noncoding RNA Res. 2023 May 18;8(3):363–75. doi: 10.1016/j.ncrna.2023.05.003 (PMC10238475; doi:10.1016/j.ncrna.2023.05.003)
Supplement: Multimedia component 2 [file mmc2.zip › S2 File/Design_matrix]

name	cinetim	combo	rename	replicat	condition	seqtype	organism	tablenames
cat_2021-05-17_L1-2_ANOE-1_inserts	3h	I3h	AasI3h1	1	I	sRNA	Anncaliia	AaI3h1
cat_2021-05-17_L1-2_ANOE-2_inserts	3h	I3h	AasI3h2	2	I	sRNA	Anncaliia	AaI3h2
cat_2021-05-17_L1-2_ANOE-3_inserts	3h	I3h	AasI3h3	3	I	sRNA	Anncaliia	AaI3h3
cat_2021-05-17_L1-2_ANOE-4_inserts	12h	I12h	AasI12h1	1	I	sRNA	Anncaliia	AaI12h1
cat_2021-05-17_L1-2_ANOE-5_inserts	12h	I12h	AasI12h2	2	I	sRNA	Anncaliia	AaI12h2
cat_2021-05-17_L1-2_ANOE-6_inserts	12h	I12h	AasI12h3	3	I	sRNA	Anncaliia	AaI12h3
cat_2021-05-17_L1-2_ANOE-7_inserts	24h	I24h	AasI24h1	1	I	sRNA	Anncaliia	AaI24h1
cat_2021-05-17_L1-2_ANOE-8_inserts	24h	I24h	AasI24h2	2	I	sRNA	Anncaliia	AaI24h2
cat_2021-05-17_L1-2_ANOE-9_inserts	24h	I24h	AasI24h3	3	I	sRNA	Anncaliia	AaI24h3
cat_2021-05-17_L1-2_ANOE-10_inserts	48h	I48h	AasI48h1	1	I	sRNA	Anncaliia	AaI48h1
cat_2021-05-17_L1-2_ANOE-11_inserts	48h	I48h	AasI48h2	2	I	sRNA	Anncaliia	AaI48h2
cat_2021-05-17_L1-2_ANOE-12_inserts	48h	I48h	AasI48h3	3	I	sRNA	Anncaliia	AaI48h3
cat_2021-08-17_L001_ANOE-50_inserts	72h	I72h	AasI72h1	1	I	sRNA	Anncaliia	AaI72h1
cat_2021-08-17_L001_ANOE-51_inserts	72h	I72h	AasI72h2	2	I	sRNA	Anncaliia	AaI72h2
cat_2021-08-17_L001_ANOE-52_inserts	72h	I72h	AasI72h3	3	I	sRNA	Anncaliia	AaI72h3
cat_2021-03-10_L001_ANOE-13_inserts	3h	NI3h	AasNI3h1	1	NI	sRNA	Anncaliia	AaNI3h1
cat_2021-03-10_L001_ANOE-14_inserts	3h	NI3h	AasNI3h2	2	NI	sRNA	Anncaliia	AaNI3h2
cat_2021-03-10_L001_ANOE-15_inserts	3h	NI3h	AasNI3h3	3	NI	sRNA	Anncaliia	AaNI3h3
cat_2021-03-10_L001_ANOE-16_inserts	12h	NI12h	AasNI12h1	1	NI	sRNA	Anncaliia	AaNI12h1
cat_2021-03-10_L001_ANOE-17_inserts	12h	NI12h	AasNI12h2	2	NI	sRNA	Anncaliia	AaNI12h2
cat_2021-03-10_L001_ANOE-18_inserts	12h	NI12h	AasNI12h3	3	NI	sRNA	Anncaliia	AaNI12h3
cat_2021-03-10_L001_ANOE-19_inserts	24h	NI24h	AasNI24h1	1	NI	sRNA	Anncaliia	AaNI24h1
cat_2021-03-10_L001_ANOE-49_inserts	24h	NI24h	AasNI24h2	2	NI	sRNA	Anncaliia	AaNI24h2
cat_2021-03-10_L001_ANOE-21_inserts	24h	NI24h	AasNI24h3	3	NI	sRNA	Anncaliia	AaNI24h3
cat_2021-03-10_L001_ANOE-22_inserts	48h	NI48h	AasNI48h1	1	NI	sRNA	Anncaliia	AaNI48h1
cat_2021-03-10_L001_ANOE-23_inserts	48h	NI48h	AasNI48h2	2	NI	sRNA	Anncaliia	AaNI48h2
cat_2021-03-10_L001_ANOE-24_inserts	48h	NI48h	AasNI48h3	3	NI	sRNA	Anncaliia	AaNI48h3
cat_2021-08-17_L001_ANOE-62_inserts	72h	NI72h	AasNI72h1	1	NI	sRNA	Anncaliia	AaNI72h1
cat_2021-08-17_L001_ANOE-63_inserts	72h	NI72h	AasNI72h2	2	NI	sRNA	Anncaliia	AaNI72h2
cat_2021-08-17_L001_ANOE-64_inserts	72h	NI72h	AasNI72h3	3	NI	sRNA	Anncaliia	AaNI72h3
210305_A00902_B_L001_ANOE-25	3h	I3h	mI3h1	1	I	polyARNA	Anncaliia	AaI3h1
210305_A00902_B_L001_ANOE-26	3h	I3h	mI3h2	2	I	polyARNA	Anncaliia	AaI3h2
210305_A00902_B_L001_ANOE-27	3h	I3h	mI3h3	3	I	polyARNA	Anncaliia	AaI3h3
210511_A00902_A_L1-2_ANOE-28	12h	I12h	mI12h1	1	I	polyARNA	Anncaliia	AaI12h1
210511_A00902_A_L1-2_ANOE-29	12h	I12h	mI12h2	2	I	polyARNA	Anncaliia	AaI12h2
210511_A00902_A_L1-2_ANOE-30	12h	I12h	mI12h3	3	I	polyARNA	Anncaliia	AaI12h3
210511_A00902_A_L1-2_ANOE-31	24h	I24h	mI24h1	1	I	polyARNA	Anncaliia	AaI24h1
210511_A00902_A_L1-2_ANOE-32	24h	I24h	mI24h2	2	I	polyARNA	Anncaliia	AaI24h2
210511_A00902_A_L1-2_ANOE-33	24h	I24h	mI24h3	3	I	polyARNA	Anncaliia	AaI24h3
210511_A00902_A_L1-2_ANOE-34	48h	I48h	mI48h1	1	I	polyARNA	Anncaliia	AaI48h1
210511_A00902_A_L1-2_ANOE-35	48h	I48h	mI48h2	2	I	polyARNA	Anncaliia	AaI48h2
210511_A00902_A_L1-2_ANOE-36	48h	I48h	mI48h3	3	I	polyARNA	Anncaliia	AaI48h3
210812_A00902_B_L001_ANOE-56	72h	I72h	mI72h1	1	I	polyARNA	Anncaliia	AaI72h1
210812_A00902_B_L001_ANOE-57	72h	I72h	mI72h2	2	I	polyARNA	Anncaliia	AaI72h2
210812_A00902_B_L001_ANOE-58	72h	I72h	mI72h3	3	I	polyARNA	Anncaliia	AaI72h3
210305_A00902_B_L001_ANOE-37	3h	NI3h	mNI3h1	1	NI	polyARNA	Anncaliia	AaNI3h1
210305_A00902_B_L001_ANOE-38	3h	NI3h	mNI3h2	2	NI	polyARNA	Anncaliia	AaNI3h2
210305_A00902_B_L001_ANOE-39	3h	NI3h	mNI3h3	3	NI	polyARNA	Anncaliia	AaNI3h3
210305_A00902_B_L001_ANOE-40	12h	NI12h	mNI12h1	1	NI	polyARNA	Anncaliia	AaNI12h1
210305_A00902_B_L001_ANOE-41	12h	NI12h	mNI12h2	2	NI	polyARNA	Anncaliia	AaNI12h2
210305_A00902_B_L001_ANOE-42	12h	NI12h	mNI12h3	3	NI	polyARNA	Anncaliia	AaNI12h3
210305_A00902_B_L001_ANOE-43	24h	NI24h	mNI24h1	1	NI	polyARNA	Anncaliia	AaNI24h1
210305_A00902_B_L001_ANOE-44	24h	NI24h	mNI24h2	2	NI	polyARNA	Anncaliia	AaNI24h2
210305_A00902_B_L001_ANOE-45	24h	NI24h	mNI24h3	3	NI	polyARNA	Anncaliia	AaNI24h3
210305_A00902_B_L001_ANOE-46	48h	NI48h	mNI48h1	1	NI	polyARNA	Anncaliia	AaNI48h1
210305_A00902_B_L001_ANOE-47	48h	NI48h	mNI48h2	2	NI	polyARNA	Anncaliia	AaNI48h2
210305_A00902_B_L001_ANOE-48	48h	NI48h	mNI48h3	3	NI	polyARNA	Anncaliia	AaNI48h3
210812_A00902_B_L001_ANOE-59	72h	NI72h	mNI72h1	1	NI	polyARNA	Anncaliia	AaNI72h1
210812_A00902_B_L001_ANOE-60	72h	NI72h	mNI72h2	2	NI	polyARNA	Anncaliia	AaNI72h2
210812_A00902_B_L001_ANOE-61	72h	NI72h	mNI72h3	3	NI	polyARNA	Anncaliia	AaNI72h3
