# Supplementary material for: The intracellular parasite Anncaliia algerae induces a massive miRNA down-regulation in human cells
Source: Noncoding RNA Res. 2023 May 18;8(3):363–75. doi: 10.1016/j.ncrna.2023.05.003 (PMC10238475; doi:10.1016/j.ncrna.2023.05.003)
Supplement: Multimedia component 3 [file mmc3.zip]

Archive with 16 entries (15 files):
- S3 File/
- S3 File/I72hvsNI72h_upp005
- S3 File/I72hvsNI72h_p005
- S3 File/I72hvsNI72h_downp005
- S3 File/I48hvsNI48h_upp005
- S3 File/I48hvsNI48h_p005
- S3 File/I48hvsNI48h_downp005
- S3 File/I3hvsNI3h_upp005
- S3 File/I3hvsNI3h_p005
- S3 File/I3hvsNI3h_downp005
- S3 File/I24hvsNI24h_upp005
- S3 File/I24hvsNI24h_p005
- S3 File/I24hvsNI24h_downp005
- S3 File/I12hvsNI12h_upp005
- S3 File/I12hvsNI12h_p005
- S3 File/I12hvsNI12h_downp005
