# Supplementary material for: The intracellular parasite Anncaliia algerae induces a massive miRNA down-regulation in human cells
Source: Noncoding RNA Res. 2023 May 18;8(3):363–75. doi: 10.1016/j.ncrna.2023.05.003 (PMC10238475; doi:10.1016/j.ncrna.2023.05.003)
Supplement: Multimedia component 3 [file mmc3.zip › S3 File/I72hvsNI72h_p005]

baseMean	log2FoldChange	lfcSE	stat	pvalue	padj	GeneName
22.49003692113	-7.41171060424646	1.38316558370534	-5.35851288635403	8.39097527386013e-08	8.91308040201143e-07	hsa-miR-1249-5p
4.61301414162269	-6.39294316360719	1.5471145646332	-4.13217179241208	3.59351674382818e-05	0.00026562386652833	hsa-miR-1306-5p
17.2990429154439	-6.34132491806344	1.37763008131869	-4.60306798178611	4.16312261859765e-06	3.55352252087442e-05	hsa-miR-328-5p
11.3285501199161	-6.26342889991716	1.49895983740219	-4.17851682455492	2.93416294392176e-05	0.000219145294874156	hsa-miR-889-3p
8.34181611800506	-6.23099743039465	1.49070547984375	-4.17989838680124	2.91639382181949e-05	0.000218196977764651	hsa-miR-4654
10.8602198420442	-6.17756081171966	1.47157657388118	-4.19792005483398	2.69377686679652e-05	0.000202244818166817	hsa-miR-8072
24.2400228204269	-6.00711480483476	1.14363268367716	-5.25266100783329	1.49917310559676e-07	1.54292887566442e-06	hsa-miR-4741
7.15165742424502	-5.97037781219214	1.5968611219882	-3.73882094690779	0.00018488534729884	0.00118008421970268	hsa-miR-1185-2-3p
9.63103944412384	-5.96551385143601	1.42937675909823	-4.17350695921456	2.9994649449808e-05	0.000223247373586633	hsa-miR-1226-5p
5.88564606463133	-5.96190566935153	1.55866799385703	-3.8250003803558	0.000130771884588382	0.000858901751907205	hsa-miR-6741-3p
13.1560775281578	-5.86378909954923	1.38371563137193	-4.23771255206199	2.25808610789418e-05	0.000171091207394059	hsa-miR-1910-5p
4.71401010813306	-5.83276034787568	1.63800234671185	-3.56089865169268	0.000369587726766052	0.00221443788377097	hsa-miR-539-3p
6.34162139527835	-5.75964375119526	1.52842651580871	-3.76834848886912	0.000164331179978033	0.00105831247943937	hsa-miR-6824-3p
22.2990007611309	-5.75037094263517	1.34485389966844	-4.27583319203141	1.90423767851372e-05	0.000147074156067612	hsa-miR-382-3p
7.74798345606312	-5.73531584580725	1.47075808489945	-3.89956438430822	9.63659100127714e-05	0.000651833561124124	hsa-miR-3173-5p
92.3731184329878	-5.66920651555834	0.78046624983919	-7.26387145725577	3.76165497787735e-13	8.011207779618e-12	hsa-miR-6894-5p
20.1640593764949	-5.64878360658831	1.11086316321202	-5.08503998841319	3.67548622055788e-07	3.56124813532433e-06	hsa-miR-4667-5p
3.16570821746508	-5.62497961097259	1.72818531162085	-3.25484748258679	0.00113453275605262	0.00608573555678099	hsa-miR-196a-3p
12.435100307305	-5.60934732205099	1.05695373164141	-5.30708881016	1.11389914008364e-07	1.15192165880765e-06	hsa-miR-6855-5p
17.3536013986874	-5.56517386889523	1.21974801008803	-4.56256031808863	5.05335690855274e-06	4.28787799222759e-05	hsa-miR-374a-3p
5.286706796657	-5.44347623242538	1.80394625903858	-3.01753791453107	0.00254837160324674	0.0124580620876903	hsa-miR-6885-5p
9.23243781558682	-5.43393707917619	1.38871437188215	-3.91292636498857	9.11843459878867e-05	0.000622658819745855	hsa-miR-6738-5p
7.59462188416882	-5.43351044846649	1.36084982949497	-3.99273331318484	6.53160142080404e-05	0.000455412468594797	hsa-miR-7854-3p
26.5759294929602	-5.39240557085987	1.00031828609861	-5.39068978923801	7.01877445006866e-08	7.52986725291655e-07	hsa-miR-496
12.191535895682	-5.38186607373131	1.43420129125221	-3.75251793911884	0.00017506730000381	0.00112408884271103	hsa-miR-3175
9.11962416641442	-5.36397437273224	1.3351055572042	-4.0176406605368	5.87837467087046e-05	0.000416618909951972	hsa-miR-6789-5p
4.16125615821598	-5.34869163768003	1.76413193970075	-3.03191134251973	0.00243010567049214	0.0120026573989175	hsa-miR-3173-3p
4.69987755817425	-5.34432303967911	1.74227345044482	-3.06744216202953	0.0021589923721148	0.0107749248083966	hsa-miR-6880-5p
6.54846797258957	-5.28662225041367	1.37646334220827	-3.84072869091616	0.000122669632379665	0.000808154300914731	hsa-miR-3940-3p
55.4145520056437	-5.27066533727948	0.641839850329245	-8.21180756317295	2.17883275399709e-16	7.74656075016154e-15	hsa-miR-4728-3p
27.2915945883149	-5.25141800654777	1.1933612926752	-4.40052651177875	1.07988532067301e-05	8.68348906455192e-05	hsa-miR-6797-5p
3.78278874529845	-5.23591143442035	1.30121405470904	-4.02386633887931	5.72504172716025e-05	0.000407767044871579	hsa-miR-642a-5p
7.20058802765511	-5.23425859685887	1.42420837866257	-3.67520559159624	0.000237657957254024	0.00147746319668614	hsa-miR-6796-5p
49.4207661892866	-5.23208454266644	0.857723493801525	-6.09996645827815	1.06090725046209e-09	1.47226548112513e-08	hsa-miR-6780a-5p
35.2918224695491	-5.22458058910364	0.828706767735762	-6.30449851806873	2.89128489955167e-10	4.2021309587403e-09	hsa-miR-299-3p
15.2910267472168	-5.21202615211554	1.11299102818402	-4.68290041890058	2.82843940655338e-06	2.47315982255948e-05	hsa-miR-1248
26.9325297744415	-5.12281565149977	1.1583431427847	-4.42253721050597	9.75485421812233e-06	7.93296462124051e-05	hsa-miR-6757-5p
18.3445773053677	-5.10540362444406	1.15366938269683	-4.42536111386575	9.62810856092147e-06	7.84472027065988e-05	hsa-miR-1247-5p
7.60440977786001	-5.08639223436331	1.30049361257871	-3.91112434937505	9.18674558963359e-05	0.000625772940820599	hsa-miR-6890-5p
3.20457155375796	-5.08492742314888	1.57163194640597	-3.2354441730312	0.00121453633389607	0.00647451711080653	hsa-miR-6508-5p
4.62633416247127	-5.08264821756613	1.58164221688903	-3.21352589308301	0.00131115975311202	0.00692949540281068	hsa-miR-652-3p
5.02554251420722	-5.08229333278546	1.82846312139674	-2.77954380009762	0.00544353119237853	0.0239448580670884	hsa-miR-4767
16.1848596215938	-5.08017073664168	0.90184863167877	-5.63306364082968	1.77036090099956e-08	2.08089961642079e-07	hsa-miR-3911
9.21383132655935	-5.05768523611905	1.37812709977903	-3.66997008979071	0.000242578850955019	0.00150587910073376	hsa-miR-6502-5p
30.385918606047	-5.05392630607361	0.92843218761768	-5.44350613160212	5.22419345401769e-08	5.76733233192334e-07	hsa-miR-3138
2.81365676365875	-5.04269258961149	1.98331993374555	-2.54255125651273	0.0110046459322108	0.0432742109692602	hsa-miR-6818-3p
1760.42344104698	-5.01838632571338	0.608294268653261	-8.24993195616306	1.58484738783414e-16	5.72942307769956e-15	hsa-miR-146b-5p
9.43920718170495	-5.01610334533094	0.961073858992119	-5.21926936041247	1.79630354401995e-07	1.82687892349263e-06	hsa-miR-4467
21.2838339223545	-4.99489918397936	0.981702738698559	-5.08799556839485	3.61867824678198e-07	3.51412050059957e-06	hsa-miR-6820-5p
9.85870903191858	-4.99251991399392	1.49489720525341	-3.33970783840459	0.000838665693298555	0.00464940697496184	hsa-miR-3125
21.3667850463162	-4.99242274017	1.17833703057871	-4.2368376878711	2.26689884273858e-05	0.000171091207394059	hsa-miR-3187-3p
36.9417055532419	-4.99179789698801	1.16629493608685	-4.28004764706987	1.86853305853724e-05	0.000144629726362443	hsa-miR-149-3p
4.09135206297682	-4.98112623032387	1.81325351587985	-2.74706552983401	0.00601311188991117	0.0260770235387075	hsa-miR-4665-5p
29.2309592065687	-4.98088864226252	1.03293448257411	-4.82207606222027	1.42071746911412e-06	1.28384830360043e-05	hsa-miR-3691-5p
32.0522442607259	-4.9633971299192	0.916410181353809	-5.41613049582971	6.0902659003033e-08	6.5995778093463e-07	hsa-miR-200b-3p
126.624432367953	-4.96256180585358	0.631309835217532	-7.86073894151138	3.81873921295669e-15	1.08796133073773e-13	hsa-miR-1538
4.53919204000453	-4.94337037907075	1.68498651998657	-2.93377443702644	0.00334867468474588	0.0157270725914594	hsa-miR-19a-3p
7.59158599514222	-4.92793176521895	1.4025135274451	-3.5136429480263	0.000442006513173561	0.00260124763293114	hsa-miR-6855-3p
6.97109656419558	-4.91267051070484	1.59201126299415	-3.08582647930858	0.00202987243103307	0.0102134633898295	hsa-miR-769-3p
18.2666216744232	-4.89568708838116	1.0485467775768	-4.66902115678153	3.02638214983605e-06	2.61435662823187e-05	hsa-miR-6847-5p
3.04803431540958	-4.88594868710642	1.93877596922343	-2.52012030511368	0.0117314730418656	0.0456318237125729	hsa-miR-6507-5p
160.074406994853	-4.87759472833987	0.434082206683119	-11.2365691411547	2.69659707199163e-29	4.29657800137333e-27	hsa-miR-191-3p
33.2408594916173	-4.86637616727221	0.83274957014469	-5.84374503661007	5.10401286023954e-09	6.53495932284241e-08	hsa-miR-6851-5p
10.6339180405286	-4.86190549863337	1.37303653715666	-3.54098770649004	0.00039863215142192	0.00237194400472628	hsa-miR-184
24.0817600100822	-4.85165661536133	0.905563889501693	-5.35760830528596	8.43308169756508e-08	8.9357432174692e-07	hsa-miR-4661-5p
23.8419379065392	-4.84064682833569	0.776399544958197	-6.23473681787941	4.52538251796512e-10	6.46783906720464e-09	hsa-miR-34b-5p
7.13624256610135	-4.8328324984994	1.55088137797569	-3.11618449169048	0.00183207612841981	0.0093383785597891	hsa-miR-1914-5p
6.89629687139198	-4.80698060338157	1.86648591169197	-2.5754175658492	0.0100119135587689	0.0399638924107183	hsa-miR-150-5p
57.7652370975846	-4.80107679223903	0.731754246057253	-6.56105081467937	5.34299081369517e-11	8.57669644795396e-10	hsa-miR-502-3p
54.8217355389199	-4.78945524345724	0.798612573257578	-5.9972199334664	2.00724129090852e-09	2.71545661430454e-08	hsa-miR-6730-5p
162.355740127937	-4.78322529491211	0.618750908575639	-7.73045377165274	1.07163901226765e-14	2.88136939423465e-13	hsa-miR-335-3p
15.416723915751	-4.77173907184978	0.947607197462157	-5.03556651387754	4.76437652112364e-07	4.56488815008327e-06	hsa-miR-1307-5p
2.94969645368668	-4.7679273026686	1.68841489535334	-2.8239073913588	0.00474420906757088	0.0214182276160503	hsa-miR-6866-3p
10.4964270528248	-4.74929642235475	1.50572619026577	-3.15415674712842	0.00160962606328074	0.00834290520992017	hsa-miR-1255a
5.50872852259668	-4.74778857324499	1.5824419450007	-3.00029242035978	0.00269720527444812	0.013096362404826	hsa-miR-6509-5p
1588.68687161883	-4.733085026369	0.367375480946669	-12.8835082139194	5.57429402587763e-38	1.41062428819562e-35	hsa-miR-193b-5p
34.8334688451756	-4.7311313100295	0.711390652161625	-6.65053904722184	2.92021513015716e-11	4.94597066532917e-10	hsa-miR-2277-5p
2224.86021812273	-4.72801765217945	0.442215282421003	-10.6916649879102	1.11353765489809e-26	1.45164817920351e-24	hsa-miR-134-5p
88.7071598977689	-4.71177145515328	0.593515809982405	-7.93874632470694	2.04234989613411e-15	6.14418828892933e-14	hsa-miR-3127-5p
99099.0399136818	-4.70037232111045	0.423845190084826	-11.0898328707464	1.40550107052575e-28	2.08498813979372e-26	hsa-let-7e-5p
11.4781517881792	-4.67222933907446	1.25137312827458	-3.73368201178862	0.000188700712968947	0.00120087347217812	hsa-miR-320c
3.09754558201599	-4.63524100005568	1.73384865649314	-2.67338269848238	0.0075090532264844	0.0313630553207145	hsa-miR-582-5p
5.47955849185072	-4.63519054610895	1.47312000651361	-3.14651252146042	0.00165230186476397	0.00851281751163424	hsa-miR-6795-5p
5.61198570427405	-4.63343501724572	1.41333096106412	-3.27837933569157	0.00104404989844401	0.00568666082469965	hsa-miR-5088-5p
3.90841121101138	-4.62496119758885	1.76761548659045	-2.61649732799632	0.00888370596404641	0.0359526839673825	hsa-miR-3197
2.90905703823346	-4.61558352347312	1.79937075583867	-2.56510977990293	0.0103143165688628	0.0410094176333158	hsa-miR-6835-5p
12.1320871470161	-4.59965805844301	0.984263775103893	-4.67319653002316	2.96547752163655e-06	2.57726955516776e-05	hsa-miR-433-5p
141.023058376634	-4.59470783297548	0.54311072100437	-8.45998367419174	2.67414958478345e-17	1.00913960646828e-15	hsa-miR-152-5p
5.27974755413216	-4.59447869288587	1.64849626838454	-2.78707254665991	0.00531865706671184	0.0235446950586946	hsa-miR-6762-3p
9.83387739055689	-4.58533945396567	1.11090256792874	-4.12758020941022	3.66600576876267e-05	0.000270054055089333	hsa-miR-6889-5p
3.49723340591814	-4.581452542419	1.55245113166262	-2.95110902300186	0.00316635132162378	0.0150349264742003	hsa-miR-1276
7.47081524891011	-4.57824415221593	1.3685742029651	-3.34526556345787	0.000822038205679703	0.00456900305017323	hsa-miR-766-3p
11.968668303157	-4.57628635877937	1.18831780664895	-3.85106268135835	0.000117606390425736	0.000778373371710026	hsa-miR-296-3p
13.4097325781677	-4.57468567484158	1.11416846215273	-4.10591919466347	4.0271025071937e-05	0.000294635969148764	hsa-miR-4781-3p
7.61544582842185	-4.5699225447163	1.45070728354999	-3.1501341425221	0.00163195512627826	0.00844846083423475	hsa-miR-4775
7.53245309596735	-4.56980136724136	1.62404662154399	-2.8138363188717	0.00489541477599406	0.0219757033265939	hsa-miR-7845-5p
20866.1972482004	-4.56887045151004	0.406089039911717	-11.2509080582507	2.29219927547571e-29	3.79270818580634e-27	hsa-let-7c-5p
2355.10176810553	-4.56435353886174	0.381297946425761	-11.9705694238519	5.0679610969353e-33	1.03820803042932e-30	hsa-miR-342-5p
76.8862246195673	-4.548801335347	0.703847730779105	-6.4627633739926	1.02807991916431e-10	1.59667863257937e-09	hsa-miR-148a-5p
102.566178945785	-4.5483467308603	0.510358168370828	-8.91206805875095	5.00893705828622e-19	2.36796123348872e-17	hsa-miR-1287-5p
5.92708980147917	-4.54618438542934	1.43166226981726	-3.17545868273082	0.00149599824114352	0.00784851760170662	hsa-miR-6813-5p
108.026535972599	-4.54524172162305	0.586058134536697	-7.75561578923608	8.79158200644512e-15	2.40900546444121e-13	hsa-miR-1343-3p
4.70280823413866	-4.50955786729622	1.81571616535327	-2.48362489322159	0.0130052720561792	0.0498207305304389	hsa-miR-760
22.9941304992952	-4.5066015331262	1.33023349762901	-3.38782743116808	0.000704485736605309	0.00397729348933864	hsa-miR-6858-5p
29.2458764505602	-4.49957648225567	0.774025260607325	-5.81321658510881	6.12836871751428e-09	7.75418888904307e-08	hsa-miR-323a-5p
2.86482700622177	-4.49898353642827	1.68974516114164	-2.66252192335833	0.00775575171936148	0.0320511468748252	hsa-miR-5588-5p
5.67267013889864	-4.49468541091255	1.71203553254741	-2.62534586780726	0.00865609895099192	0.0352637667492114	hsa-miR-708-3p
12.7525990061947	-4.48357873553968	1.00003516395819	-4.48342108070825	7.34557768246754e-06	6.10051644594119e-05	hsa-miR-542-5p
556.145537636205	-4.47803804286305	0.585637145697343	-7.64643785962528	2.06623242094506e-14	5.38723143933676e-13	hsa-miR-671-3p
6.67074354727266	-4.45084647773808	1.40466701971132	-3.16861321244147	0.00153168082616048	0.00798096469396502	hsa-miR-6784-3p
16.6897084080901	-4.44194271313721	1.02246354482887	-4.34435314158869	1.39686653412347e-05	0.000110668873476964	hsa-miR-6819-5p
295.109302212075	-4.43902875641937	0.584330140347616	-7.59678210981657	3.03585056496825e-14	7.63756089502538e-13	hsa-miR-412-5p
6.29935955456261	-4.43178611842686	1.3198166463763	-3.35788014993963	0.000785426600629468	0.0043996161925885	hsa-miR-374b-3p
1759.52284794461	-4.40494509783143	0.421588976451553	-10.4484351913258	1.48962675926869e-25	1.60209357959348e-23	hsa-miR-1296-5p
12.8257849612388	-4.40304095378065	1.01595312360084	-4.3339016845334	1.46489616095462e-05	0.000115209932073615	hsa-miR-483-3p
17.0343609580978	-4.39452937956957	1.09657366730704	-4.00750949123338	6.13623963781694e-05	0.000432755785604729	hsa-miR-6869-5p
116.460984131157	-4.39218836157726	0.54962543544935	-7.99123926640403	1.33588999531117e-15	4.13453148189111e-14	hsa-miR-6716-3p
43.358004427929	-4.38747378601439	0.646876286097888	-6.7825546867403	1.18069145862852e-11	2.15226044704233e-10	hsa-miR-4649-5p
517178.673852203	-4.37981726360252	0.432970920579027	-10.1157307695058	4.70492650329785e-24	3.81897996550705e-22	hsa-miR-423-5p
490.102822457287	-4.37242223863315	0.484645592805554	-9.02189621352323	1.8486131353996e-19	9.14107322814837e-18	hsa-miR-589-5p
14.4025049983422	-4.36758602463005	1.19944845891004	-3.64132863916383	0.000271234635483943	0.00166693057407418	hsa-miR-6787-5p
1266.43560421101	-4.36663606361338	0.439523145826685	-9.93493995725825	2.93352629883948e-23	2.13898815891651e-21	hsa-miR-34c-5p
1186.01391598409	-4.36014144009981	0.476907136978976	-9.14253761795145	6.10037403022218e-20	3.16190470819468e-18	hsa-miR-98-5p
15.0447306337104	-4.34984962397022	1.19989086674565	-3.62520437860144	0.00028873301597133	0.0017643884015748	hsa-miR-5699-5p
3879.58963382531	-4.34219954195617	0.418166057682556	-10.3839119942453	2.9349654888028e-25	2.93633058903015e-23	hsa-miR-744-5p
6.7751980405215	-4.33917388115768	1.36679464549786	-3.17470798956569	0.00149987356317679	0.00784970324669899	hsa-miR-6720-3p
38.9616764743647	-4.32686778757078	0.748072488620234	-5.78402207458715	7.29353650721438e-09	9.10908710006383e-08	hsa-miR-539-5p
16.7679215007734	-4.32155732248368	1.15775352067721	-3.73270929027781	0.000189431182394434	0.00120374142785946	hsa-miR-335-5p
32.0285267529939	-4.32032460600308	0.784388050062979	-5.50789192371837	3.63156236778826e-08	4.1005200278806e-07	hsa-miR-2116-3p
6624.29046160563	-4.31852492937127	0.441354793026159	-9.78470155441432	1.30981128767584e-22	8.6689356301253e-21	hsa-let-7f-5p
367.173435735579	-4.31403717321598	0.422357825857593	-10.2141760116706	1.71328571849739e-24	1.53553232520329e-22	hsa-miR-370-3p
69.1368914832953	-4.29127742319947	0.737579180348775	-5.81805660670937	5.95357418289569e-09	7.57759648959091e-08	hsa-miR-1185-1-3p
91460.1177820575	-4.29043025747866	0.524817605713894	-8.17508827975104	2.95649324835924e-16	1.0340515410115e-14	hsa-miR-92b-3p
32.3806660159835	-4.2866834861981	0.648764377240254	-6.60745817215335	3.90974598069727e-11	6.51044221690237e-10	hsa-miR-4746-5p
3.75013967527473	-4.27690231569935	1.57671934015221	-2.71253241257665	0.00667712509825893	0.0285536701517991	hsa-miR-129-2-3p
5.12900849507487	-4.26054566688216	1.26116840192885	-3.37825278556457	0.000729479895595567	0.00409689622826649	hsa-miR-5001-5p
175.881489045259	-4.2603840182681	0.456632784350135	-9.3300003072082	1.05870600866619e-20	5.76525727757207e-19	hsa-miR-365a-5p
25.3854562821619	-4.24167919550067	0.997618551529487	-4.25180464917938	2.12054796452673e-05	0.000162613143376007	hsa-miR-664b-5p
55655.7896399305	-4.24162359385776	0.437421957346475	-9.69686940177545	3.10891400437337e-22	2.02644667375974e-20	hsa-let-7b-5p
4641.58558018891	-4.2099183079517	0.403424786502031	-10.4354478178066	1.70806461025209e-25	1.79221803739134e-23	hsa-let-7a-5p
3.1371961516755	-4.20495710766743	1.16956803109613	-3.59530783662623	0.000324008219612487	0.00195770134940017	hsa-miR-34a-3p
295.779585887185	-4.20435912250641	0.650738896338998	-6.46090028759581	1.04081887430327e-10	1.61064848822038e-09	hsa-miR-146a-5p
1964.68234415952	-4.19960805221203	0.396947085636213	-10.5797679443371	3.69873151015879e-26	4.54626941620089e-24	hsa-miR-196b-5p
1074.56926630219	-4.19643488852484	0.354094032392263	-11.8511878332817	2.12161915273539e-32	3.96835025872506e-30	hsa-miR-433-3p
6.53324781814578	-4.19420717719232	1.22563007250269	-3.42208246296365	0.000621434630004524	0.00355506885409503	hsa-miR-3935
38421.1347067753	-4.19000948063679	0.405004150278368	-10.3455964037823	4.38179419178558e-25	4.28419968478672e-23	hsa-let-7i-5p
5.37436111129182	-4.18294027989452	1.31931172238759	-3.17054734594836	0.00152152035119762	0.0079436657170536	hsa-miR-4725-5p
943.851544574409	-4.17539214875817	0.524483273792229	-7.96096340416801	1.70704874529206e-15	5.20831468244428e-14	hsa-miR-3605-3p
1388.73475154451	-4.17084958803867	0.550701712845402	-7.57370004623456	3.62741428026893e-14	9.07275362425404e-13	hsa-miR-125b-1-3p
1.77231668166962	-4.16797455346441	1.29956615176289	-3.20720461040821	0.00134031628711086	0.00707489652411158	hsa-miR-4749-5p
31.3795550169674	-4.15893255598484	0.816217968406622	-5.09537000772439	3.48060782669319e-07	3.3953684513456e-06	hsa-miR-6740-5p
8.99013664177555	-4.15793092270809	1.35794959516456	-3.06191845228556	0.00219923358201863	0.0109250610506284	hsa-miR-6842-3p
102.262546832013	-4.15732687385609	0.52501655932508	-7.91846809403578	2.40454626445083e-15	7.13404002046033e-14	hsa-miR-3126-5p
50.3820158872237	-4.15118442398784	0.482164964625395	-8.60946922432032	7.33996253232417e-18	3.00728750610082e-16	hsa-miR-3661
403.119745626834	-4.14702896624816	0.482862379181018	-8.58842839088422	8.81669946249215e-18	3.51198528589271e-16	hsa-miR-125b-2-3p
255.400669033496	-4.14514803380358	0.487656097002307	-8.50014602356949	1.89352351816979e-17	7.33868304069048e-16	hsa-miR-130b-3p
87.3129554194073	-4.1355650056921	0.610178091152269	-6.77763601423715	1.2215813222283e-11	2.19884638001094e-10	hsa-miR-1262
970.334781806213	-4.13084849409608	0.454431192814658	-9.0901517312454	9.89009385128998e-20	5.00555102920582e-18	hsa-miR-197-3p
9228.16097454647	-4.10808703536939	0.441153390148711	-9.31215111819624	1.25269126314626e-20	6.736347267569e-19	hsa-miR-196a-5p
256.082452822394	-4.09425783936201	0.461159989939209	-8.87817228008378	6.79679119408361e-19	3.14406405558577e-17	hsa-miR-197-5p
26.8986111858023	-4.08463426637863	0.627559451642807	-6.50876065317157	7.57733406464926e-11	1.19405462073704e-09	hsa-miR-1193
5.62075120461198	-4.08353614424663	1.21655178153487	-3.35664803276569	0.000788934745798035	0.00441352051550474	hsa-miR-7976
143.642571999379	-4.08161430195449	0.473423714676574	-8.6214825650272	6.60927499177544e-18	2.74819094488813e-16	hsa-miR-3928-3p
2.53026557515054	-4.06870153120042	1.54512087068852	-2.63325776538594	0.0084570137303985	0.0345259723390786	hsa-miR-548e-5p
588.414404209618	-4.0634229414673	0.433680552860815	-9.36962221308413	7.27926044524284e-21	4.12044453097825e-19	hsa-miR-493-3p
71.5798944081312	-4.06320177693451	0.487756140861757	-8.3303959428491	8.05724265600267e-17	2.93747948356979e-15	hsa-miR-125a-3p
1993.56500152214	-4.05873105838467	0.320151953372127	-12.6775145852914	7.87907926103709e-37	1.88309994338786e-34	hsa-miR-365b-5p
7.33655628939797	-4.04920825162514	1.24356464779589	-3.25613007639129	0.00112941996512531	0.00607345586246134	hsa-miR-10392-5p
386.165553989552	-4.04791180309099	0.433727012437212	-9.33285612151486	1.03055676402078e-20	5.71140275445046e-19	hsa-miR-5010-5p
98.3529728179757	-4.03445381472313	0.534387630582108	-7.5496766463857	4.36340204930546e-14	1.07264889234926e-12	hsa-miR-504-5p
18244.7800093491	-4.02372535129995	0.409055343094325	-9.83662826859129	7.82907483407704e-23	5.26260624003116e-21	hsa-let-7d-5p
353.38954898513	-4.02195604599424	0.734380071049039	-5.47666828737468	4.33408582195331e-08	4.8303723331718e-07	hsa-miR-486-5p
45.3981754632691	-4.01160147740644	0.717485588034372	-5.59119450523967	2.25512786041952e-08	2.62204325824994e-07	hsa-miR-6514-5p
611.999617124621	-4.00661239191223	0.493544503986696	-8.11803669081124	4.73785575013308e-16	1.59236370602129e-14	hsa-miR-1304-3p
8248.47171335539	-3.99593462590341	0.419207394886352	-9.53211864735047	1.54105524666106e-21	9.33749249455758e-20	hsa-let-7g-5p
1059.75300785191	-3.99094595906733	0.423133998078558	-9.43187259163794	4.02831966682044e-21	2.34186908198129e-19	hsa-miR-654-5p
797.173594710719	-3.9739838936639	0.470991865099575	-8.43747883591098	3.2425581125707e-17	1.20254181036889e-15	hsa-miR-345-5p
8.17396554249981	-3.96790532344164	1.36576085904443	-2.90527093170458	0.00366935326486261	0.0171209953855086	hsa-miR-2276-3p
12240.2125359535	-3.9668381901692	0.448250066767683	-8.84960981439208	8.78258073450614e-19	4.01943216168568e-17	hsa-miR-485-5p
1155.70293583517	-3.96608440535118	0.462250225405673	-8.57995126312924	9.49133469484931e-18	3.74602952818731e-16	hsa-miR-377-5p
29809.3179364611	-3.95691463222435	0.415179537216248	-9.53061092257872	1.56360329511486e-21	9.34252968831128e-20	hsa-miR-320a-3p
23.3380436261781	-3.9536908926071	0.686776712090995	-5.75687967137019	8.56829400552403e-09	1.04718184124331e-07	hsa-miR-340-5p
77.756093077842	-3.95288322110724	0.399095067848783	-9.90461556544464	3.97495813102034e-23	2.85004497994158e-21	hsa-miR-708-5p
342.591148455705	-3.95235622696298	0.483759294187173	-8.17008846022039	3.08163412891224e-16	1.06912822762746e-14	hsa-miR-3605-5p
1.97208911647452	-3.94952446008273	1.48115826421084	-2.66651076763024	0.00766431512034479	0.0318877017869664	IDUA
3986.73647086869	-3.94614395910428	0.396745016676348	-9.94629747882484	2.61740644389269e-23	1.98530798092842e-21	hsa-miR-214-3p
3.31710343865522	-3.94602408510719	1.47129861407479	-2.68200081707316	0.00731832810337388	0.0306856213457256	hsa-miR-3620-3p
816.364700267836	-3.94003715880536	0.406715580047009	-9.68745076928198	3.4093186961723e-22	2.18908791506466e-20	hsa-miR-181b-5p
5.39506012510632	-3.9394973931935	1.46007044718865	-2.69815569569191	0.00697248219842555	0.029494216733163	hsa-miR-6779-5p
100.090028191934	-3.93631622136443	0.642420177254516	-6.12732345703539	8.93696734093424e-10	1.24423409387376e-08	hsa-miR-143-5p
678.350929413358	-3.92685988067227	0.38428152932792	-10.2187057690232	1.63509308841144e-24	1.49663201411617e-22	hsa-miR-1180-3p
97.3662872538996	-3.9249435617145	0.558786714377178	-7.02404595658513	2.15533863511478e-12	4.19559584084334e-11	hsa-miR-6735-5p
2706.79088061051	-3.91951622490716	0.407210232285551	-9.6252891360516	6.25308154490733e-22	3.95599364796931e-20	hsa-miR-493-5p
13.1602757812751	-3.91453875685038	0.986723406265364	-3.96720978948545	7.2718978120086e-05	0.000504575877213887	hsa-miR-3176
2050.69192160527	-3.91135210452518	0.450547294519356	-8.68133523850766	3.91149373927241e-18	1.68272460663499e-16	hsa-miR-27b-3p
41.818967480367	-3.9047291446914	0.577784329095245	-6.75810842915355	1.39804892590049e-11	2.48529193356359e-10	hsa-miR-127-5p
2167.16739329202	-3.89131270194614	0.366262600242532	-10.6243790640087	2.29534582395947e-26	2.90428756902166e-24	hsa-miR-1307-3p
58.4976533546434	-3.89092746285464	0.509904020430032	-7.630705597444	2.33472298618826e-14	6.01435825543826e-13	hsa-miR-532-3p
215.044232794253	-3.89020271740043	0.519678396581171	-7.48578879359438	7.11186876957485e-14	1.64490642186618e-12	hsa-miR-1301-3p
324.068446472242	-3.8851102064267	0.589244458400223	-6.59337589185757	4.2993617905269e-11	7.05948642093386e-10	hsa-miR-483-5p
47.6276755435535	-3.88477961659972	0.589114760604471	-6.59426630664232	4.27363996549467e-11	7.04413759829811e-10	hsa-miR-126-3p
20.7931951644536	-3.87314718057623	0.711535757374977	-5.44336267071831	5.22840448500721e-08	5.76733233192334e-07	hsa-miR-487a-5p
6865.42615247425	-3.86705195954101	0.434960101943086	-8.89059006163056	6.07852436691333e-19	2.8423708507023e-17	hsa-miR-140-3p
12.4816268040533	-3.86498366081742	0.945178995482037	-4.08915525978896	4.32947001039154e-05	0.000314617905147034	hsa-miR-378a-5p
627.831064564545	-3.86418497820209	0.414063667341977	-9.33234495798117	1.03554024836619e-20	5.71140275445046e-19	hsa-miR-138-1-3p
6521.67407971744	-3.86241413627315	0.40237816129278	-9.59896561946553	8.07507092715025e-22	5.03463117805802e-20	hsa-miR-23b-3p
3189.30796862735	-3.85170226085936	0.308804608759042	-12.4729429276906	1.04879815320783e-35	2.37469981847373e-33	hsa-miR-432-5p
64.610882913547	-3.84934129144469	0.523188852798494	-7.35746044827767	1.87441918299002e-13	4.1758215158541e-12	hsa-miR-30d-3p
1061.00037703963	-3.84866501512937	0.443950043791343	-8.66913984794705	4.35396933120459e-18	1.85453228344972e-16	hsa-miR-30c-2-3p
1.60433065478145	-3.84776137802939	1.28699350841265	-2.98972866053935	0.00279225366862139	0.0134515960609286	SMPD4
61430.7017583878	-3.84506581155366	0.408109099741734	-9.4216615458635	4.44005413786907e-21	2.5468150534817e-19	hsa-miR-423-3p
139570.808261146	-3.84415642449477	0.491417829344865	-7.82258232189015	5.17505897679815e-15	1.44565608559647e-13	hsa-miR-127-3p
341.807745377582	-3.83573080595305	0.565849334682457	-6.77871399832181	1.21250280074486e-11	2.19167523059009e-10	hsa-miR-34b-3p
116.761965669976	-3.81672121243982	0.605454207597072	-6.30389741213895	2.90252648698122e-10	4.20426563871825e-09	hsa-miR-615-5p
8953.78235030998	-3.81031919820537	0.434170955197232	-8.7760803724755	1.69270877197568e-18	7.50725065674161e-17	hsa-miR-186-5p
242.622822403171	-3.80795644888163	0.635865139256186	-5.98862276572678	2.11625369476863e-09	2.85395717708297e-08	hsa-miR-92b-5p
161.241209096005	-3.80722605419454	0.465302855802331	-8.18225378743842	2.78583550127149e-16	9.82349534956554e-15	hsa-miR-452-5p
277.180178382921	-3.80329721761246	0.373171726945054	-10.1918150357957	2.1569891368647e-24	1.81948377780234e-22	hsa-miR-455-3p
8.94393487358895	-3.79927681171465	1.2197097947915	-3.11490227260503	0.00184005862707499	0.00935689386959408	hsa-miR-4769-5p
49.0443530577	-3.797611944794	0.564935287441542	-6.7222070017833	1.78992415715669e-11	3.11751162918545e-10	hsa-miR-874-3p
113.135532890589	-3.79562295552644	0.496878759361359	-7.63893179979151	2.19031281416675e-14	5.67634079912371e-13	hsa-miR-887-3p
6.02475135637648	-3.79421580929679	1.27693934923021	-2.9713359617151	0.00296507225291199	0.0141888107141573	hsa-miR-3917
187.509327688346	-3.79406343964054	0.439017913308811	-8.64216088825456	5.51596790449797e-18	2.32644058089709e-16	hsa-miR-99b-3p
16.1018211444442	-3.79226645625205	0.786502498903364	-4.82168392540353	1.42351380943144e-06	1.28384830360043e-05	hsa-miR-29b-2-5p
42.0344492952164	-3.79204217295879	0.729180032824941	-5.20041965256222	1.98839062495017e-07	2.01271916906721e-06	hsa-miR-410-3p
29.2569529736919	-3.7894937733013	0.870808509460996	-4.35169584602117	1.35088577346882e-05	0.000107223442757617	hsa-miR-4647
141.229302179401	-3.7877719426782	0.50484043489374	-7.50290919837961	6.24167914170385e-14	1.45933172106576e-12	hsa-miR-148b-5p
292.381774059256	-3.78392836787235	0.488523868529257	-7.74563662419235	9.51041299422338e-15	2.57319476107855e-13	hsa-miR-2110
13.1279999354042	-3.78227137773926	1.04933857055424	-3.6044337679702	0.000312834210262208	0.00189284496842197	hsa-miR-6875-5p
7.85947131102586	-3.77756663787866	0.996420534608229	-3.79113688114017	0.000149959274294733	0.000977461815175669	hsa-miR-296-5p
2399.86015765398	-3.77122054342375	0.470069992912817	-8.02267875057319	1.03463680118534e-15	3.27279964610244e-14	hsa-miR-26b-5p
31.573243735803	-3.77010971653599	0.652310628240133	-5.77962331643647	7.48680609663033e-09	9.30873983459644e-08	hsa-miR-4742-3p
29.3374114756217	-3.76919326055646	0.648285176286412	-5.81409755834249	6.0961855606844e-09	7.73622132214286e-08	hsa-miR-331-3p
21.9365898939318	-3.76858010053061	0.570446264797425	-6.6063717708256	3.9385309901788e-11	6.51675396913431e-10	hsa-miR-99a-3p
1954.660367763	-3.76729313206718	0.4647875208543	-8.105409381781	5.25682111694694e-16	1.72632400344319e-14	hsa-miR-3615
69.2300609478553	-3.76513560684507	0.572874646786226	-6.57235510066143	4.9525575674601e-11	8.03996326611825e-10	hsa-miR-30c-1-3p
6.73120976250308	-3.76324704233089	1.25038279470736	-3.00967596344097	0.002615265394398	0.0127416440845982	hsa-miR-636
48684.1166907371	-3.76062565125522	0.439578938405893	-8.55506331784889	1.17804052638857e-17	4.60720940411238e-16	hsa-miR-409-3p
13.2619047758707	-3.75344257462902	0.872091121193191	-4.30395687264145	1.67774337042956e-05	0.00013099186895804	hsa-miR-6837-3p
412.905592479722	-3.7490104076861	0.545440483977805	-6.87336293841851	6.27057568940778e-12	1.17799199195774e-10	hsa-miR-328-3p
9.21488641901546	-3.74139368849529	1.10614772344052	-3.38236350282238	0.000718649818051053	0.00404663811159114	hsa-miR-6751-3p
107.568268216201	-3.72965599685437	0.508916345072405	-7.32862293177819	2.32529608808359e-13	5.07788008676934e-12	hsa-miR-494-5p
11.7169231625417	-3.72678968955115	0.95835261105732	-3.88874579831269	0.000100763587880412	0.000679443503231241	hsa-miR-6738-3p
61.1896795684307	-3.71981859773206	0.665363179572484	-5.59065892423166	2.26209535611876e-08	2.62305504636735e-07	hsa-miR-6852-5p
12.3556932187044	-3.71746747017655	0.699483117234978	-5.31459213035979	1.06896488240074e-07	1.11618614662329e-06	hsa-miR-6866-5p
84.9436569282729	-3.71577680901534	0.481052697767465	-7.72426145048147	1.12503715316551e-14	2.98759866229509e-13	hsa-miR-3117-3p
2985.20207260646	-3.70397838852475	0.513177120868578	-7.21773874535868	5.28591416043701e-13	1.10388362709709e-11	hsa-miR-769-5p
351.44751111262	-3.70379966279834	0.456538947681978	-8.1127791650722	4.94749379359359e-16	1.64993165116586e-14	hsa-miR-339-3p
910.137940767526	-3.68707666832039	0.436629645687956	-8.44440295049369	3.05603332085495e-17	1.14322220402765e-15	hsa-miR-485-3p
34.0740658165524	-3.68432293990697	0.816255563103394	-4.51368799974755	6.370992229959e-06	5.35312667446946e-05	hsa-miR-3154
1274.03668871972	-3.67859961293952	0.50424114765061	-7.29531818273671	2.97954089157292e-13	6.44119845002348e-12	hsa-miR-500a-3p
61.0719171951781	-3.67788350477435	0.547196577128666	-6.72132037826973	1.80085138595527e-11	3.12389623483047e-10	hsa-miR-2277-3p
43.8567154741975	-3.66299618476429	0.67305608732215	-5.44233423300284	5.25868885953973e-08	5.7755805205109e-07	hsa-miR-2682-5p
18.5490313474421	-3.65844809055858	0.829064277011229	-4.41274360987697	1.02068844121893e-05	8.23827706214605e-05	hsa-miR-758-5p
5.5472966293091	-3.65635782142384	1.35452688628673	-2.69936156929842	0.00694726516948966	0.0294458620935336	hsa-miR-6749-5p
129.413784268076	-3.65610187623026	0.558298548348054	-6.54865015688878	5.80594616603022e-11	9.28519717704907e-10	hsa-miR-664a-3p
2540.01626639225	-3.65574106814191	0.526282026388542	-6.94635363709525	3.74848438126711e-12	7.13538929566863e-11	hsa-miR-490-3p
44.9862327151212	-3.65168879170396	0.737688162970856	-4.95017945929576	7.41450805275935e-07	6.90415879717981e-06	hsa-miR-301a-3p
585.567469022552	-3.64127127372185	0.45534807904098	-7.99667647965227	1.27822513699047e-15	3.98472792705289e-14	hsa-miR-181a-5p
5.8059493876483	-3.63848703286638	1.3585818987407	-2.67815067773167	0.00740299071469891	0.0309802198975046	hsa-miR-4753-5p
17.1004336095012	-3.63007527227312	0.80259101797493	-4.5229452996277	6.09850049762014e-06	5.13419748351504e-05	hsa-miR-324-3p
112.621844255619	-3.62693408794218	0.562125016962657	-6.45218408449366	1.10249541156217e-10	1.68787731691831e-09	hsa-miR-370-5p
171.450039803174	-3.62328112511882	0.393461023879247	-9.20874217577087	3.29968711167202e-20	1.73112853102598e-18	hsa-miR-26b-3p
156.50779332779	-3.6195347293933	0.464524523228157	-7.79191312492996	6.6002110095824e-15	1.82013511302715e-13	hsa-miR-146b-3p
41730.4522696236	-3.61768245650252	0.480606940191863	-7.52732046494857	5.17921483999389e-14	1.24474761126557e-12	hsa-miR-21-5p
122773.004816954	-3.61766062333861	0.479384805332456	-7.54646493401004	4.47231423531686e-14	1.09317590001893e-12	hsa-miR-125a-5p
12300.3096154322	-3.61142096521145	0.396146382831401	-9.11638000932716	7.76755254719233e-20	3.97809655452636e-18	hsa-miR-149-5p
1057.18768360624	-3.6087496541185	0.477964209334989	-7.55025080045113	4.34420863732732e-14	1.07264889234926e-12	hsa-miR-7706
850.410304741412	-3.59971925201592	0.379101701238878	-9.49539197595867	2.19384434530581e-21	1.2928655306172e-19	hsa-miR-130a-3p
19.8955626584879	-3.59843329797874	1.00180225159411	-3.59195968291423	0.000328200633835176	0.00198025122967592	hsa-miR-23b-5p
203.618817056375	-3.58599407678553	0.601567934754137	-5.96107915600778	2.50577540459594e-09	3.30670116275206e-08	hsa-let-7e-3p
13.740237627798	-3.58524589980702	0.963832791349344	-3.71977995767062	0.000199396419509148	0.00125409853322859	hsa-miR-20a-5p
300.494475038918	-3.58211940808402	0.443095924482984	-8.08429780134794	6.25233843838842e-16	2.03769393651114e-14	hsa-miR-34a-5p
12.5515961872241	-3.57950668954343	1.11035054722071	-3.22376271034692	0.00126518189293464	0.00670297106330645	hsa-miR-4725-3p
10.0751894536824	-3.57273861119883	0.763562914590912	-4.67903632160157	2.8822638589987e-06	2.51511138365363e-05	hsa-miR-618
16.1470017306554	-3.57232453867914	1.00384412381855	-3.55864466794931	0.000372773447219063	0.002230419151511	hsa-miR-136-5p
40.2443390891493	-3.5666089763016	0.654169510086574	-5.45211741193745	4.9773573771738e-08	5.53296936346297e-07	hsa-miR-505-5p
6701.56191237091	-3.56481282699442	0.468596190743252	-7.60743022972548	2.79599367154892e-14	7.15974093750205e-13	hsa-miR-574-3p
5.40241317789745	-3.55749574729239	0.94533263718337	-3.76322112171224	0.000167738762383429	0.001078642983219	hsa-miR-381-5p
26338.0579245783	-3.54997647637501	0.470591946021219	-7.54364052846528	4.5702984210978e-14	1.11081490438208e-12	hsa-miR-181a-2-3p
25.7792896814216	-3.54960397899897	0.694060582334346	-5.11425669364557	3.14978787833367e-07	3.10077516077608e-06	hsa-miR-503-3p
308.251647099392	-3.54083168547898	0.47595989887752	-7.43934876410701	1.01182864721826e-13	2.29099307385946e-12	hsa-miR-21-3p
13.5464227597521	-3.54028335603725	0.9757054762333	-3.62843444284486	0.000285145135186758	0.00174494220707459	hsa-miR-1304-5p
1161.567886111	-3.5355630625914	0.469898740829269	-7.52409563037327	5.30864803797137e-14	1.26876688107516e-12	hsa-miR-424-3p
442.635425235811	-3.53334703339309	0.489527235910426	-7.21787629818339	5.2805716539099e-13	1.10388362709709e-11	hsa-miR-668-3p
13.6541913252056	-3.52505306997349	0.876571210834721	-4.02141095486895	5.78505767072866e-05	0.000410681816823014	hsa-miR-130a-5p
1676.67643731629	-3.52320280570453	0.432890441948508	-8.13878631703219	3.99259912536369e-16	1.36318741565989e-14	hsa-miR-204-5p
85.0152167871534	-3.51264025239581	0.598011729603674	-5.87386514094595	4.25749764289776e-09	5.48375894004376e-08	hsa-miR-128-1-5p
13.6288630070939	-3.50852743534981	1.10351908349516	-3.17939896810603	0.00147580806833704	0.00775499653992328	hsa-miR-4636
42.2176868695896	-3.50732245979913	0.67621232174912	-5.18671776155592	2.14032722981465e-07	2.15636715284839e-06	hsa-miR-3934-5p
563.162675600456	-3.50506706476892	0.46791079437843	-7.4908873804141	6.84094991195048e-14	1.59079819033573e-12	hsa-miR-532-5p
15180.5715465345	-3.50134540336673	0.411978559953927	-8.49885344460231	1.91472459013649e-17	7.35459391675642e-16	hsa-miR-29a-3p
81.6621145962264	-3.4982285836481	0.502680448123811	-6.9591498867815	3.42332146643734e-12	6.6040936989298e-11	hsa-miR-4326
105.529039486634	-3.48342148901201	0.696821263044443	-4.99901721395927	5.76232589309294e-07	5.44011503911485e-06	hsa-miR-664a-5p
10.4480017188737	-3.48303420949757	0.917651307435749	-3.79559662943262	0.000147288811789587	0.000962973356107602	hsa-miR-195-3p
18.8726248291628	-3.47893576823215	0.851256184615083	-4.08682583587365	4.37315153764384e-05	0.000316722187120266	hsa-miR-501-5p
36.7992553833222	-3.47497021584747	0.634249146629719	-5.47887251297509	4.28044624184649e-08	4.78298174868145e-07	hsa-miR-301b-3p
17.4212868174058	-3.47322557108725	0.684016612332844	-5.0776918403221	3.82047678703375e-07	3.69341373883577e-06	hsa-miR-6772-3p
251793.590359709	-3.47217759718781	0.464513150676017	-7.47487469867034	7.72774513556424e-14	1.77779462958275e-12	hsa-miR-191-5p
63866.5455613935	-3.45968687695382	0.402469475859492	-8.59614724710613	8.24370140679319e-18	3.34569843887022e-16	hsa-miR-221-3p
2911.94728986619	-3.45744928096351	0.454895127029165	-7.60054147764446	2.94894225574958e-14	7.46255857896157e-13	hsa-miR-193b-3p
13465.559760785	-3.45551253654396	0.506144565068511	-6.82712563766487	8.66328220714253e-12	1.62041043717944e-10	hsa-miR-28-3p
188.098033223872	-3.45299788640107	0.466487653566603	-7.40212063492066	1.34026656211915e-13	3.01875746085684e-12	hsa-miR-576-5p
5770.91999105738	-3.45047309887999	0.469015429291474	-7.35684347121054	1.8830994283489e-13	4.1758215158541e-12	hsa-let-7d-3p
30.4187761546721	-3.44875548423068	0.664902914597797	-5.18685571760028	2.13874298820325e-07	2.15636715284839e-06	hsa-miR-616-3p
113.20530352988	-3.43975021250328	0.575275060684254	-5.97931397966724	2.24079284244498e-09	2.99375490937835e-08	hsa-miR-3129-3p
58.0230448237822	-3.43832398387522	0.578975677908798	-5.93863285638199	2.8740869127173e-09	3.74676421166964e-08	hsa-miR-10527-5p
4096.76808572428	-3.4312013224705	0.424638870782382	-8.08028081873107	6.46177987562132e-16	2.09011857330247e-14	hsa-miR-155-5p
19.5794002285562	-3.42593380013919	0.723241764275101	-4.73691367031739	2.16997547217715e-06	1.92876745481531e-05	hsa-miR-3129-5p
25138.3560290169	-3.42345296791556	0.424477044900074	-8.0651074281802	7.31714950088752e-16	2.33246109318283e-14	hsa-miR-92a-3p
8.66869442855687	-3.41629006361536	1.01945931598122	-3.35108033254591	0.000804969472151045	0.0044857236647588	hsa-miR-26a-1-3p
1.90014819431656	-3.41195973857164	1.32073201569664	-2.58338534844402	0.00978359789146751	0.0392255714157439	SLC44A3
42607.3848422445	-3.40513294611843	0.426289353163256	-7.98784422095187	1.37318814541261e-15	4.21961100111788e-14	hsa-miR-30d-5p
334.467130728999	-3.39551887621853	0.501619797812117	-6.7691085779081	1.29578274175015e-11	2.31305284440213e-10	hsa-miR-758-3p
142.944160096675	-3.39312760633064	0.389319415543445	-8.71553657706547	2.89384753170155e-18	1.25750829104849e-16	hsa-miR-549a-5p
17.5918482927616	-3.3921422708934	0.631949948721171	-5.36773881817352	7.97298983594076e-08	8.49005006787553e-07	hsa-miR-3200-3p
452.243287275322	-3.38295744060394	0.379553901174937	-8.91298292582882	4.96776349717213e-19	2.36796123348872e-17	hsa-miR-543
4999.92926690354	-3.38105197826082	0.473477582638238	-7.14089135840697	9.27276215092368e-13	1.89058875702719e-11	hsa-miR-181a-3p
2497.0632311524	-3.37528135215732	0.446803040542433	-7.55429360565592	4.21139204057321e-14	1.04724904962693e-12	hsa-miR-27b-5p
10.8921729413577	-3.3684071148056	1.19975320980301	-2.80758333237438	0.004991476360869	0.0223297936263383	hsa-miR-766-5p
3.85178547702461	-3.36559101337676	1.28488795125036	-2.6193653774258	0.00880935357489522	0.0357857741155029	FGFR2
329.636745636519	-3.36552139549829	0.462692740554923	-7.27377177230381	3.49586424251983e-13	7.48219302055736e-12	hsa-miR-421
240.817924058531	-3.36382052841965	0.4744010266292	-7.09066873720926	1.33465472650504e-12	2.67055099229055e-11	hsa-miR-218-1-3p
1836.05778783664	-3.3595883734428	0.45938140688846	-7.31328765828461	2.60684117271855e-13	5.66395491163393e-12	hsa-miR-654-3p
36.9226964778853	-3.3557230507918	0.887943841125786	-3.779206404019	0.000157328974388809	0.00102085859399797	hsa-miR-193a-5p
436.719816234386	-3.3441652141509	0.584140428899722	-5.72493367810531	1.03474155913754e-08	1.24690705529684e-07	hsa-miR-494-3p
51.9008268687538	-3.34353141313621	0.530920943345116	-6.29760693196615	3.02275832019261e-10	4.36372694411699e-09	hsa-miR-744-3p
82.1104973338132	-3.34321380052841	0.497654163187128	-6.71794601117663	1.84303948891621e-11	3.18423930976608e-10	hsa-miR-339-5p
15.1206856804045	-3.34101918149873	0.949839155659056	-3.51745783651183	0.000435701563623181	0.00256765496809168	hsa-miR-26a-2-3p
577657.557582388	-3.33190750722869	0.424943281823162	-7.84082876409667	4.47582449945811e-15	1.25849653572999e-13	hsa-miR-222-3p
177.413119894367	-3.32638752533327	0.418294193526725	-7.95226798939716	1.83127574135709e-15	5.54799171782972e-14	hsa-miR-132-5p
542.527186737132	-3.32350732418397	0.441886406392732	-7.52118027643094	5.42839369638057e-14	1.2902182144657e-12	hsa-miR-454-5p
40.4573082437499	-3.31899794826172	0.576239899801204	-5.7597503217093	8.42384474184204e-09	1.0324609709232e-07	hsa-miR-30b-3p
41.7365250547757	-3.31130529270944	0.644942816053933	-5.13426184505718	2.83253514586086e-07	2.81421852136106e-06	hsa-miR-29c-3p
164.24222500336	-3.30531067851369	0.419340809105652	-7.88215839417842	3.21773765950637e-15	9.3531806832408e-14	hsa-miR-361-3p
26.9500698414447	-3.30356416831939	0.779683010386453	-4.23706060579922	2.2646502299214e-05	0.000171091207394059	hsa-miR-324-5p
26.9658801654415	-3.29058085554273	0.580553689771804	-5.66800437843423	1.4447027483591e-08	1.70959306305236e-07	hsa-miR-4449
23.9411974891813	-3.28887645914565	0.732884055572598	-4.48758085830653	7.20364751935541e-06	5.99421501513868e-05	hsa-miR-7974
16.9927942854675	-3.28601045673128	0.569778714422216	-5.76716955820902	8.06139374293641e-09	9.90860453774641e-08	hsa-miR-18a-3p
131.495221063936	-3.276057176115	0.420069134596171	-7.79885239429554	6.24726847114324e-15	1.73391928792634e-13	hsa-miR-369-5p
10.4206600711601	-3.27444937195912	1.05167834594024	-3.11354644183688	0.00184853414953456	0.00937160204609974	hsa-miR-1295a
3096.05215444114	-3.26230975414451	0.47384647866757	-6.88473989153183	5.78932176819509e-12	1.0971657377434e-10	hsa-miR-381-3p
35.3189270113867	-3.25883983046763	0.460579592572996	-7.07551937388789	1.48890057011947e-12	2.95172822702948e-11	hsa-miR-454-3p
28.2340436103041	-3.25687083485007	0.663012917886032	-4.91222832465221	9.00471044917947e-07	8.34876386904528e-06	hsa-miR-628-5p
1527.07002695058	-3.25301489573549	0.368427300710147	-8.8294621203838	1.05180298408434e-18	4.76300677634825e-17	hsa-miR-487b-3p
40.0738675445825	-3.25040974911474	0.765707833902808	-4.24497387279874	2.18618892773464e-05	0.000166459907382556	hsa-miR-584-5p
49.0443314040038	-3.24976193408118	0.681713654306501	-4.76704832527834	1.86944482066672e-06	1.67200657349443e-05	hsa-miR-641
575.58579525972	-3.24838104377508	0.455040099927122	-7.13866985414104	9.42383711185643e-13	1.91232770071728e-11	hsa-miR-130b-5p
222.118188318143	-3.24359582131382	0.405527414868358	-7.99846250189215	1.25982376060538e-15	3.95603052417834e-14	hsa-miR-615-3p
8.84641400909972	-3.23842869116182	0.918859404257367	-3.52440066038085	0.000424441930730531	0.00251162198899965	hsa-miR-940
1413.05306875402	-3.2371810281281	0.429929330704229	-7.52956543538344	5.09094686426142e-14	1.23040749494678e-12	hsa-miR-106b-3p
8.30748257146704	-3.22795991832615	0.681934672421233	-4.73353247586777	2.20645640254723e-06	1.95359821841735e-05	MAP3K6
4.9000132507179	-3.22634833529794	1.22632559632867	-2.63090678768905	0.00851573887654078	0.0347248423193161	hsa-miR-542-3p
11.2406916358621	-3.22199799655316	0.887392085385828	-3.6308617685634	0.000282476454158495	0.00173107365497129	hsa-miR-487b-5p
978.75598639624	-3.22121396197715	0.473450515469726	-6.80369723281699	1.0196772461157e-11	1.88268305269945e-10	hsa-miR-30e-3p
1608.81499927034	-3.21947410342495	0.524245532117338	-6.14115696975432	8.19225782605413e-10	1.14798349080407e-08	hsa-miR-125b-5p
1074.17089210024	-3.21202931901571	0.510445428968943	-6.2926008084816	3.12190450794637e-10	4.49178367665059e-09	hsa-miR-99a-5p
5680.54413729935	-3.21129761978751	0.45382812421344	-7.07602162239995	1.48351724642799e-12	2.95172822702948e-11	hsa-miR-30a-3p
2756.32052869934	-3.20923065016779	0.37911967345064	-8.46495414220602	2.56253497997984e-17	9.75577476448964e-16	hsa-miR-323a-3p
30.8649541583043	-3.19041792183574	0.698807033585222	-4.56552062086057	4.98256212681944e-06	4.24106763818614e-05	hsa-miR-222-5p
8.07655557075022	-3.18182523745584	0.777109219145399	-4.0944376402521	4.23194292261491e-05	0.000308573194120159	hsa-let-7i-3p
1613.09729050374	-3.18083597485163	0.425628751965084	-7.47326387178038	7.82297538941593e-14	1.7901297938972e-12	hsa-miR-93-5p
518.479186284609	-3.16886708475856	0.47694161607694	-6.64414045229252	3.04991640135521e-11	5.12528920258988e-10	hsa-miR-107
47.8848725618574	-3.15233005942535	0.786542516155756	-4.00783173786006	6.12787524124222e-05	0.000432755785604729	hsa-miR-425-3p
1102.11724059503	-3.14870274240908	0.443976262887308	-7.09205199830312	1.32137841200488e-12	2.65634108805841e-11	hsa-miR-425-5p
466.485737235923	-3.1477592235237	0.386413471399734	-8.14609079782166	3.75877939479793e-16	1.29362151651365e-14	hsa-miR-330-3p
32.3132951910166	-3.13821262606373	0.577561424178099	-5.43355649233252	5.52417835569141e-08	6.04707768096297e-07	hsa-miR-6786-3p
71.7261025806197	-3.13514122797052	0.610292296903981	-5.13711420556203	2.78989423878095e-07	2.77826967945269e-06	hsa-miR-93-3p
71.636206541039	-3.11830538615963	0.637002736876365	-4.89527784676513	9.81669316247549e-07	9.04312933296993e-06	hsa-miR-374b-5p
62.2985981527876	-3.11197399160563	0.600080755132255	-5.18592533586545	2.14944917280889e-07	2.16049774332332e-06	hsa-miR-15a-5p
68.639000443106	-3.10831483800951	0.466915907913961	-6.65711916284137	2.79246781982509e-11	4.76714149241569e-10	hsa-miR-487a-3p
31.6935419161554	-3.0944915358844	0.619036734673017	-4.99888191210325	5.76637019487766e-07	5.44011503911485e-06	hsa-miR-497-5p
10.8175729761888	-3.09299861826264	1.00467631262437	-3.07860211233928	0.00207974242714336	0.0104399672363719	hsa-miR-362-5p
710.931689045195	-3.08899190268936	0.467527119722915	-6.60708603282754	3.91958283165438e-11	6.51044221690237e-10	hsa-miR-1468-5p
277.939100808148	-3.08779834935571	0.45502226639384	-6.78603790936924	1.1525487807207e-11	2.10989993815339e-10	hsa-miR-3909
94.5459228480743	-3.08638597699933	1.0668041959006	-2.89311383369072	0.00381443024374173	0.01772103553842	hsa-miR-3609
9649.90353823764	-3.08607334637579	0.391249348011862	-7.88774054719249	3.07706650437992e-15	9.00512932098123e-14	hsa-miR-25-3p
11.6282715305552	-3.08554332560046	0.980613479618627	-3.14654386231817	0.00165212479094513	0.00851281751163424	hsa-miR-4769-3p
104035.165588897	-3.08276451294806	0.531039415016375	-5.80515198265085	6.43076447625056e-09	8.09613397229968e-08	hsa-miR-99b-5p
50.2532426617816	-3.08148926896144	0.458154278173643	-6.72587688419125	1.74538097627686e-11	3.06474651426246e-10	hsa-miR-671-5p
15.5301561155909	-3.07500039969752	0.77621656726682	-3.96152379293459	7.44729592393816e-05	0.000515914123426441	hsa-miR-212-3p
280.5389083045	-3.07422030586419	0.450811235679795	-6.81930720122461	9.14805932260426e-12	1.69633410370015e-10	hsa-miR-152-3p
18.5937352097754	-3.07389679780651	1.07129553579218	-2.86932661913267	0.00411346783608056	0.0188818995976037	hsa-miR-3174
4958.00770622718	-3.0720512427306	0.516126433570991	-5.95212925150065	2.6467621110759e-09	3.47591725343025e-08	hsa-miR-221-5p
34.9947895089018	-3.07092919870981	0.677276771903483	-4.53423079914431	5.78137850325838e-06	4.87676280804266e-05	hsa-miR-628-3p
6.76806001342274	-3.06462914180014	1.15949590949804	-2.64307024862801	0.00821579875552061	0.0336292733075639	hsa-miR-4423-5p
76.3685813888044	-3.06335654547377	0.472436518958596	-6.48416543290601	8.92242791926006e-11	1.39073496045858e-09	hsa-miR-1843
24.7785073936301	-3.06149415544036	0.630788196884892	-4.85344236077873	1.21336619446674e-06	1.10591130690591e-05	hsa-miR-874-5p
60.5890977723031	-3.05330356326147	0.477370447259666	-6.39608836447437	1.5940777572783e-10	2.40621842519693e-09	hsa-miR-192-5p
3.48977693187424	-3.04005303990457	1.06438549116818	-2.85615791001441	0.00428801810482692	0.0195828597526172	hsa-miR-3613-3p
36.7075885987293	-3.02496192486587	0.639056246793736	-4.73348306982784	2.20699380323299e-06	1.95359821841735e-05	hsa-miR-1292-5p
28.8098117656848	-3.01415916817255	0.695181432656181	-4.33578779090217	1.45239011903538e-05	0.000114435573115205	hsa-miR-935
2957.04051906155	-3.01130079786325	0.295003162942319	-10.2076898695898	1.83173964019764e-24	1.60819263921025e-22	hsa-miR-342-3p
202.708714844247	-2.99416665613136	0.424203659029375	-7.0583235019291	1.6852336735353e-12	3.31044532582141e-11	hsa-miR-128-3p
57.0068812597385	-2.98965701322504	0.682326152276547	-4.381565917194	1.17829383827299e-05	9.4219704316922e-05	hsa-miR-942-5p
136.437460252881	-2.97782162046259	0.515682932901746	-5.77452040870618	7.71725760806167e-09	9.51279146988002e-08	hsa-miR-431-3p
10.5488008058993	-2.97516984036824	1.00657169990144	-2.95574556751353	0.00311914282823361	0.0148435314679878	hsa-miR-486-3p
1186.02984348506	-2.97384502948336	0.416210457540262	-7.14505120091964	8.99623506186027e-13	1.84294301124395e-11	hsa-miR-25-5p
6.83021328428181	-2.95717037911525	0.849494377687616	-3.48109470384593	0.000499368893757668	0.00289917001477124	hsa-miR-16-5p
102.150390769143	-2.94997423921331	0.523792842654637	-5.63194835626719	1.78185045939398e-08	2.08869773196536e-07	hsa-miR-212-5p
16.6599281408461	-2.94933291894462	1.09443497840875	-2.69484526457002	0.00704213255358458	0.0297595817735961	hsa-miR-4745-5p
13.8318783924872	-2.94672442071287	0.74104045143075	-3.97646905108019	6.99460972053712e-05	0.000486119725650254	hsa-miR-10397-5p
285.404215677261	-2.94402189738639	0.460897293392793	-6.38758773286481	1.6852292813336e-10	2.51731123899206e-09	hsa-miR-151a-5p
11785.8739400853	-2.92899059247652	0.506834392165067	-5.77898942485853	7.51506494462667e-09	9.31694795152275e-08	hsa-miR-143-3p
7503.72084813732	-2.91817977437696	0.380164537813135	-7.67609675316785	1.6400927043547e-14	4.30224317934994e-13	hsa-miR-224-5p
7.10011782098362	-2.89770016241381	0.930824393077927	-3.1130470838136	0.00185166474643998	0.00937160204609974	hsa-miR-323b-3p
14476.4550491524	-2.88754743326222	0.439107297929034	-6.57594953871365	4.83436494322381e-11	7.87781741884425e-10	hsa-miR-31-5p
93.9720940873333	-2.86463879581441	0.522400158735684	-5.48361011747666	4.16732671675412e-08	4.6687082123636e-07	hsa-miR-29a-5p
9.15753989148197	-2.86252892538741	0.873639211849679	-3.27655728653345	0.00105080993155085	0.00570288476538649	hsa-miR-659-5p
15326.219721444	-2.85933663410746	0.464024075782977	-6.16204370275986	7.18120245167814e-10	1.0162346364184e-08	hsa-miR-30a-5p
9547.53683656551	-2.8524657181065	0.499105621850878	-5.71515445473935	1.09604425302336e-08	1.31709004930349e-07	hsa-miR-151a-3p
22.9306567999797	-2.84779901804627	0.665379034653401	-4.27996505710419	1.86922658897067e-05	0.000144629726362443	hsa-miR-887-5p
15.2818282704289	-2.82777030725045	0.806779843930196	-3.50500861979283	0.000456592499966037	0.00267610481587724	hsa-miR-541-5p
53115.4212309248	-2.82420295081152	0.565226387943157	-4.99658722779861	5.83537867650865e-07	5.49317266221886e-06	hsa-miR-10b-5p
6.03015101348939	-2.82124502377152	0.919516389647115	-3.06818350987113	0.00215364320441446	0.0107607120387817	PTCH1
125.89326776546	-2.80795771634396	0.642620432830584	-4.36954315936642	1.24506731695326e-05	9.91903629172766e-05	hsa-miR-589-3p
13.8155903021466	-2.80167700686935	0.927982142723197	-3.01910659471068	0.00253521314509368	0.0124164957337161	hsa-let-7b-3p
1254.96590099988	-2.78841813292293	0.332547254492658	-8.38502827869383	5.07135632129779e-17	1.86469870890795e-15	hsa-miR-92a-1-5p
1435.31615070422	-2.77782226907877	0.483581678443282	-5.74426698302751	9.23200284656783e-09	1.11876271115309e-07	hsa-miR-15b-5p
497.189076092761	-2.7743839275735	0.479685445553201	-5.7837567374468	7.30505590311953e-09	9.10908710006383e-08	hsa-miR-361-5p
8034.70233973745	-2.76868017188534	0.364107028732348	-7.60402835815778	2.87052309965478e-14	7.30709489628098e-13	hsa-miR-145-5p
1915.00733024883	-2.7647467472697	0.434419159439334	-6.36423759678997	1.96262133509778e-10	2.90144226240228e-09	hsa-miR-28-5p
927.499690470895	-2.7461158874877	0.552232732000984	-4.97275103114099	6.60094119878755e-07	6.15992386923731e-06	hsa-miR-501-3p
41.7598621412294	-2.74241807441172	0.564290156381504	-4.85994313988641	1.17419472058963e-06	1.07248103778696e-05	hsa-miR-455-5p
99.4715309505848	-2.7394883849434	0.494027766389217	-5.54521136527599	2.93599285852039e-08	3.38623090545703e-07	FRG1HP
12.3896527512838	-2.73544883278857	0.731252445609462	-3.74077221787437	0.000183455728712776	0.00117269917521897	hsa-miR-6816-3p
574.636206773035	-2.73070882086099	0.424001195567431	-6.44033283256795	1.1921179064516e-10	1.81861391260808e-09	hsa-miR-148b-3p
47.5416519558372	-2.73024773160681	0.496241384748061	-5.50185416920223	3.75817755267531e-08	4.23237691926942e-07	hsa-miR-4521
11.9953315679067	-2.72853238750791	0.832386831486815	-3.27796198149144	0.00104559477274231	0.00568666082469965	hsa-miR-140-5p
338.295876522352	-2.71013225592272	0.423870391241537	-6.39377581431109	1.61838662317421e-10	2.43437036814526e-09	hsa-miR-505-3p
28.0660553319497	-2.70748516914566	0.654633568229458	-4.13587891080564	3.53598623569234e-05	0.000261821218346789	hsa-miR-320b
1.92544100795033	-2.70216673527993	1.04924713039499	-2.57533869476746	0.0100141971219792	0.0399638924107183	CCDC88B
11.2300401403385	-2.70067358014775	0.782870464265477	-3.44970682050401	0.000561195667195444	0.0032319461315593	hsa-miR-491-5p
4.8009308802012	-2.66407675531981	1.03945099216063	-2.56296523396664	0.0103782440076563	0.0411494983603108	LOC101241902
49.25858876118	-2.65281465153541	0.563436972611824	-4.7082722300566	2.49825312564089e-06	2.19784968231229e-05	hsa-let-7a-2-3p
50.8853991429525	-2.64890981845197	0.549273863584884	-4.82256665402506	1.41722648060613e-06	1.28355964622475e-05	hsa-let-7c-3p
1502.14831931129	-2.61275500714527	0.438146470635639	-5.96319993940571	2.47345455523034e-09	3.28419799277807e-08	hsa-miR-411-5p
76.033400075136	-2.5802377330028	0.467428153952663	-5.52007342986041	3.38858030707797e-08	3.83622960027617e-07	hsa-miR-379-3p
132.754076787279	-2.56642854020897	0.442105872463257	-5.80500893577762	6.43625713279054e-09	8.09613397229968e-08	hsa-miR-17-5p
3859.45083249337	-2.56269773758025	0.362921730308273	-7.0612959312286	1.64956864232793e-12	3.25524967857557e-11	hsa-miR-132-3p
60.6576192719966	-2.53552092638173	0.46707684325516	-5.42848775955393	5.68335428611635e-08	6.18982028832216e-07	hsa-miR-337-3p
7.34842657906573	-2.53271857002352	0.879282238357244	-2.8804386800254	0.0039712219340653	0.0183503724600955	hsa-miR-6793-5p
10.7361611025066	-2.53226669680701	0.879323777528942	-2.87978872119567	0.00397941747594773	0.0183685128557158	hsa-miR-6865-5p
140606.527169659	-2.51990257589958	0.565909767277732	-4.45283457117446	8.47440455626263e-06	6.98407823774748e-05	hsa-miR-100-5p
13.6047754918211	-2.51777846333409	0.361864478921735	-6.95779389797096	3.45642363499124e-12	6.63818503470193e-11	ABCA17P
3.1292611470751	-2.5105011996164	0.805809209532237	-3.11550323565267	0.00183631334053576	0.0093488993976152	STPG3
3.99194706580244	-2.502262563237	0.917819653054434	-2.72631181399271	0.00640464623877511	0.0275252628563542	UBE2Q2
939.810003656488	-2.50181170992232	0.417853427668534	-5.98729493229599	2.13359688734663e-09	2.86835431542662e-08	hsa-miR-30e-5p
330.622256091116	-2.50146023551021	0.534881870102117	-4.67665923137878	2.91586202076242e-06	2.53927903103642e-05	hsa-miR-136-3p
10.9909844872584	-2.48728371327287	0.900125839676725	-2.76326220583353	0.00572267740280015	0.025019266450047	hsa-miR-452-3p
50.1399277208078	-2.4432061450742	0.564159811254375	-4.3306986714312	1.48636969609253e-05	0.000116685445850184	hsa-miR-154-5p
21.5001839586493	-2.40875067746335	0.593415078723537	-4.05913291358332	4.92552730596464e-05	0.000353749890989314	hsa-miR-330-5p
42.7104976997321	-2.39478367618431	0.609464262072731	-3.92932584437334	8.51843450101809e-05	0.000584470577725356	hsa-miR-1270
36.8610428010148	-2.39233684644617	0.364190476179458	-6.5689165503255	5.06826765759453e-11	8.19687498607957e-10	hsa-miR-424-5p
34.4878525402316	-2.35279892346297	0.582743837278939	-4.03744968706854	5.40354288115881e-05	0.00038678937561972	hsa-miR-431-5p
22.0478223896603	-2.34630702880639	0.583043435213547	-4.02424054041021	5.71594722216559e-05	0.000407767044871579	hsa-miR-340-3p
58.2917468085866	-2.32978083732621	0.484374699566863	-4.80987309908949	1.51026146922167e-06	1.3592353222995e-05	hsa-miR-376a-5p
17.2603005222507	-2.31738330798894	0.639913272367497	-3.62140216191372	0.000293010616265612	0.00178798818606335	hsa-miR-29c-5p
9.19648018702436	-2.31524469204169	0.899580667340715	-2.5736932507519	0.0100619437563628	0.0401172215383437	hsa-miR-299-5p
56.9907822160435	-2.29168976094121	0.416776279534515	-5.4986089023606	3.82799097811138e-08	4.29974339107968e-07	MAMDC2
636.078947959227	-2.24826100402358	0.593153075722103	-3.7903554681674	0.000150431846131379	0.000979058702053241	hsa-miR-409-5p
122.397669833238	-2.22557006085627	0.734451260308922	-3.03024881449609	0.00244352345458057	0.0120275033199149	hsa-miR-382-5p
34.0224403693115	-2.18869979579549	0.60155737650503	-3.6383890901838	0.000274348729362951	0.00168366367149702	hsa-miR-374a-5p
140.335395562516	-2.17085974157639	0.417406924146665	-5.20082350338206	1.98407448121528e-07	2.01271916906721e-06	hsa-miR-660-5p
76.353863586873	-2.16596687740853	0.598333272928566	-3.62000071767214	0.000294602198703521	0.00179515390768066	hsa-miR-182-5p
16.6018548974455	-2.16517469611772	0.802152732000499	-2.69920503881843	0.00695053387561835	0.0294458620935336	hsa-miR-195-5p
60.8698765107165	-2.14331725181313	0.555772910649551	-3.85646225417529	0.000115039852149667	0.000763736796215844	hsa-miR-26a-5p
9.83355329304907	-2.1357432363728	0.419456167957349	-5.09169586603853	3.54875018283368e-07	3.45400979333721e-06	FHIP2B
99.7096547900143	-2.13256523709786	0.474650397199287	-4.49291783949035	7.02538941735578e-06	5.85721420028383e-05	hsa-miR-103a-3p
8.77515160279309	-2.1193834358148	0.853056830371382	-2.48445749492694	0.0129748996698021	0.0497486794826103	SLC46A2
14.3095966710897	-2.10445120407814	0.515882528901593	-4.07932249335695	4.51671427704746e-05	0.00032547579262744	OSGEPL1
6.09804257957314	-2.09546256454361	0.66546129062984	-3.148887236642	0.00163893423277173	0.00847221030951317	CCT6P3
5.6734392323958	-2.07208322548946	0.747075349649442	-2.77359335502338	0.00554409307756116	0.0243374371629267	C5orf34
130.387806072828	-2.068349316616	0.534326151997567	-3.87094906151143	0.000108412446596714	0.000725334907090303	hsa-miR-193a-3p
14.9551342960972	-2.02896781361519	0.590621908702977	-3.43530740007743	0.000591882020034288	0.00339503526691667	hsa-miR-375-3p
4.59111843412156	-1.93904713749241	0.612047884090539	-3.16812979489946	0.00153423007947677	0.00798096469396502	NIPAL2
470.872940366984	-1.91358933210103	0.463994968689437	-4.12415965954545	3.72090733531402e-05	0.000273162855913326	hsa-miR-29b-1-5p
156.434047744025	-1.91034301898138	0.534402289131274	-3.57472836070153	0.000350591698966159	0.0021094342502831	hsa-miR-16-2-3p
5.62244452516698	-1.88687983998983	0.70641273211517	-2.671072808017	0.00756092448312209	0.0315185049674334	CHD1
26.6241663973283	-1.87475165794484	0.454319453178123	-4.12650535835588	3.68317426193909e-05	0.000270854968801059	CCNC
22.2026813357607	-1.86319716463167	0.384792107499112	-4.84208778797776	1.28481973952166e-06	1.16856120918017e-05	FAAP100
3834.4551243922	-1.86307764940607	0.465022824840325	-4.00642194293536	6.16454846357617e-05	0.000434040711788947	hsa-miR-199b-5p
5.86711448181968	-1.84090084859681	0.625774228175516	-2.94179716215555	0.00326313590444659	0.0154263853416805	PPAT
6.51032848174508	-1.79855273931743	0.531050526655208	-3.3867827053021	0.000707173746521736	0.00398723651053278	SUPT4H1
59.7109037214544	-1.79461429881609	0.385655984596412	-4.65340710502431	3.26494729514614e-06	2.80916065274374e-05	hsa-miR-138-5p
174.527757171293	-1.76849684142417	0.635693299290453	-2.78199698407727	0.00540255421456743	0.0237942355381808	hsa-miR-1271-5p
19.4055978278842	-1.75428428194	0.470668994950492	-3.72721445593528	0.000193607712669176	0.00122485349985705	FAAP20
6.45182734895358	-1.65703841674568	0.551739891985141	-3.00329637355695	0.00267072205534287	0.0129824251774972	NDUFV2
7.70289164422156	-1.65699340653689	0.458265919942652	-3.61579016555334	0.000299432857847274	0.00181943524641098	AMN1
14.1267692553123	-1.6320688301933	0.467802328642911	-3.48880014113636	0.000485193771847362	0.00282832467003706	WWP1
5.45775156422829	-1.61774304945377	0.585794970616102	-2.76161990218579	0.00575153935810954	0.0251199211356216	SLF2
183.52354652881	-1.57801542753674	0.410006329578625	-3.84875869881938	0.000118717878791096	0.000784522756619501	hsa-miR-214-5p
71.4666750095434	-1.57599982524882	0.154467737120441	-10.2027766744585	1.92683555623128e-24	1.65784931258139e-22	WDR88
8.62093460296152	-1.57266656968346	0.480413397890162	-3.27356933963573	0.00106198331181578	0.00575397003454849	POPDC3
4.53043061642052	-1.57255357607874	0.600140065305856	-2.62031093571016	0.00878496271634205	0.0357210865838408	LOC727978
27.3288661668818	-1.5616151397401	0.465986681059084	-3.35120123217018	0.00080461809775484	0.0044857236647588	ADH6
4.66724633710032	-1.54722660796067	0.579493738014136	-2.6699626009124	0.00758596958851512	0.0315922954209023	PARP10
7.09953132987295	-1.5471963204667	0.535679984523759	-2.88828473186696	0.00387349062873267	0.0179180179406537	STAB2
7.0254778876443	-1.52863690503405	0.438806623098871	-3.48362313731445	0.000494675504428498	0.00287580272979919	TEX52
9.93789329139766	-1.49240210017748	0.45839411928	-3.25571825075243	0.00113105929523528	0.00607467801261197	ATOH8
12.7114927922939	-1.47642776401705	0.537872926246537	-2.74493786909871	0.00605223548043104	0.0262202588487556	USP45
24.1941814697939	-1.4546346502795	0.238545508753175	-6.09793350494233	1.0744842188944e-09	1.48631225391759e-08	SYT9
6.50922061948731	-1.44781047422438	0.57568869227615	-2.51491907631545	0.0119059708449272	0.0462269734430298	ST3GAL5
7.11375186460386	-1.43700807496652	0.575983659929911	-2.4948764608034	0.0126000989779756	0.0485713492860673	CACNB3
12.9442867123248	-1.42728888219	0.412650571490905	-3.45883171089092	0.000542523768325129	0.0031328016796439	ZNF875
79.7902644836676	-1.41507791382543	0.209628576021692	-6.75040560156741	1.47432417863919e-11	2.61009984218345e-10	XPO5
10.402194607622	-1.40706301571472	0.372998804070715	-3.77229900031518	0.000161750257199925	0.00104481922894006	GULP1
25.1477972386044	-1.39667607556249	0.252918194795428	-5.52224436321074	3.34696556043586e-08	3.81926945384484e-07	LOC102723750
42.0779616353395	-1.37671787516105	0.354520698270987	-3.8833215715623	0.000103039151275416	0.000693700201544348	FBXL13
8.5080468657	-1.36835466925741	0.448778343758286	-3.0490657320898	0.00229554248999177	0.0113903388603744	SCARB1
15.2205504487359	-1.36701335980133	0.317822889235314	-4.30117970134365	1.69891211325825e-05	0.000132404346218061	ARHGEF7
227.04394975745	-1.33919698249051	0.355347531795737	-3.76869645252051	0.00016410230378601	0.00105831247943937	CALD1
1443.95543484464	-1.33829064812807	0.449567252577284	-2.97684193066979	0.00291234122357104	0.0139519954830764	hsa-miR-148a-3p
6.84793415881743	-1.32690396247794	0.534677528447315	-2.4816901625382	0.0130760918592793	0.0499585676541912	MAP6
22.5032772194775	-1.31521570296784	0.406119137755013	-3.23849723073437	0.00120161187494276	0.0064135661116672	ABCA12
11.5025475194415	-1.31249759752406	0.471352435702872	-2.78453551548299	0.0053604450266862	0.02365193282544	CTNNAL1
38.4442026758272	-1.3115998070568	0.362680434072055	-3.61640630108053	0.000298721377459977	0.00181767944247924	MYO7B
8.81679565790842	-1.26943853862325	0.388627421610047	-3.26646671859665	0.00108898607555823	0.0058758923489743	ADAMTS16
66.5930512393885	-1.26063578550843	0.18485584137118	-6.81956153593841	9.13187920429581e-12	1.69633410370015e-10	RNFT2
29.0669982473044	-1.25631205519988	0.492390485427807	-2.55145477498077	0.0107274245497533	0.0423000737058098	LOC107985917
943.685767807803	-1.24397641848563	0.218027642794406	-5.70559036708323	1.15940525343055e-08	1.38934857945912e-07	SBF2
10.0061526946441	-1.23777870488064	0.444370340650616	-2.78546651666348	0.00534507600189241	0.0236119348377221	TMEM39A
10.3849822132924	-1.23417821149677	0.394830351678079	-3.12584431832901	0.0017729538299696	0.00909087887548179	TBC1D10C
94.290414390164	-1.20440398460896	0.372573496770004	-3.23266146156516	0.0012264280729938	0.00652174730533908	PGM3
20.341328681786	-1.17046994689526	0.417040711387826	-2.80660835964952	0.00500660704693618	0.0223427629833189	C10orf90
81.2578934255725	-1.15666901368177	0.283667690483551	-4.07754937374104	4.55128671654542e-05	0.000327418653086595	PSMD1
4.91127265260132	-1.14221234897068	0.458523261045147	-2.49106740270309	0.0127359956039389	0.0489635863164836	TIMM9
16.9897261149301	-1.13913624905848	0.325454658853314	-3.5001380931895	0.000465017193235259	0.00272177410244637	SH2B3
58.4351546525469	-1.13139515174971	0.416773951073535	-2.71464938928031	0.00663459694384059	0.028400035873037	hsa-miR-199a-3p
41.7132001357252	-1.13107935749697	0.21983910318047	-5.14503262219208	2.6747432655471e-07	2.66977854486859e-06	LYRM4
415.01992274957	-1.13033674417271	0.425121104623578	-2.65885822152623	0.00784059497996552	0.0323396352864925	C11orf65
91.9353530824913	-1.12148676036893	0.443506543964359	-2.52868142675942	0.0114491895990818	0.044736070531562	RIOX2
62.1744522616585	-1.10065915698073	0.249067884632549	-4.41911312092497	9.91067652692292e-06	8.01423504113203e-05	SLC1A7
1262.62973288275	-1.09105829317426	0.393162386979983	-2.77508309366789	0.00551876055739793	0.0242509784657057	SEPTIN7P14
87.7292385891846	-1.07387288077994	0.189469445699226	-5.66778921433413	1.4465176079755e-08	1.70959306305236e-07	MACROH2A1
19.9299540030792	-1.03542696325054	0.278571426013428	-3.71691733810712	0.000201668389083016	0.00126469010180049	KHNYN
14.8452692433922	-1.03192834170603	0.367565956823347	-2.80746440890328	0.0049933197276935	0.0223297936263383	INTS4P2
55.3105174963504	-1.02219312032175	0.192360637586757	-5.31394121555001	1.07279238733499e-07	1.11747042380512e-06	WDR20
99.8058327132074	-1.02096395516845	0.25837268444013	-3.95151661399807	7.76574797780637e-05	0.000536247958274847	ZFYVE16
14.1400850006618	-1.0209603082054	0.353216333501369	-2.8904674313467	0.00384669387585767	0.0178132153433151	KIAA1755
96.2375152003537	-1.0072924536296	0.15596699326836	-6.45836938009335	1.0583715656076e-10	1.62611231258711e-09	IQCK
43.4479066166346	-1.00342372944894	0.226033497385249	-4.43927002438369	9.02645095517418e-06	7.41064732999224e-05	ALG1L
63.9912475678336	-1.00290534955086	0.234314772092282	-4.28016270846071	1.86756726529651e-05	0.000144629726362443	TXNRD2
15.2807868383315	-0.998263796024204	0.372003563514948	-2.68347912205979	0.00728605243095353	0.0305800951784996	KPNA1
18.9841575164279	-0.977377270350107	0.34243964552343	-2.85415921645449	0.00431508993345673	0.0196855958576149	TBC1D14
323.065408000528	-0.976527142492709	0.169087157993148	-5.77528863861015	7.68212787335057e-09	9.4966994572282e-08	FAM228B
205.697181309262	-0.962911434307791	0.384243873829662	-2.50599033554054	0.0122108957393591	0.0471555417151913	PSMA3
10.9634568270288	-0.960576459349711	0.374092800831451	-2.56774911790538	0.0102361209501865	0.0407361631153585	KATNAL2
50.4988267534435	-0.958926475292157	0.257629444744752	-3.7221152118005	0.000197560836584371	0.0012443729414143	WDR41
15.8212457536547	-0.956497215142328	0.327705449682217	-2.91877115888632	0.00351414094940953	0.016468229155076	RAP2C
44.8512624770548	-0.921494521764278	0.198849339449974	-4.63413418577689	3.58434450955928e-06	3.0778143872503e-05	RNF212B
43.8511836024659	-0.916500241948267	0.2537766002611	-3.61144503080788	0.000304495629592835	0.00184758843231083	SMARCC2
26.2679734190223	-0.908689711279495	0.338291878279756	-2.68611151973338	0.00722889566028601	0.0303698331353031	ATP1A1
31610.8923467564	-0.903500573086058	0.169543842758693	-5.32900846403478	9.87503951991286e-08	1.03363552347117e-06	MESD
44.8677204514075	-0.902700712433109	0.234282790566588	-3.85303892893722	0.000116660833929618	0.000773304942319284	USP54
8.38757990843957	-0.901862971641832	0.301934295537095	-2.98695108496222	0.00281774803064599	0.0135592304561958	CUTALP
59.506680825203	-0.872406386069175	0.231253793367178	-3.7725062727252	0.000161615901999477	0.00104481922894006	NOP14
54.6710964406134	-0.849938349812898	0.18844481274619	-4.51027723940405	6.47429562587586e-06	5.42932159503274e-05	DCAF8
41.8847992562122	-0.833570384601941	0.271977402095517	-3.06485163171459	0.00217778003619356	0.0108560946879544	MPP7
44.049713583157	-0.810227990162454	0.228481285826199	-3.54614596654003	0.000390909613167595	0.00233244543113314	RUNX1
15.1535797328508	-0.790043195627203	0.29646690870477	-2.66486131311859	0.00770200788736606	0.0319600387666614	NECAP2
51.0795289192799	-0.787406333175259	0.297463504788008	-2.64706870086943	0.00811928563101829	0.0332975851140521	BAALC
24.6371059855304	-0.776263792604211	0.297083025447655	-2.61295236048748	0.008976381355375	0.0362595235594584	SMARCD3
18.4172164036134	-0.769632041372468	0.28200907629601	-2.72910379864734	0.00635067108806978	0.027347934955832	PRKAB2
131.89564549806	-0.762735243931227	0.127733895877753	-5.97128302311547	2.35394973632472e-09	3.13519868906159e-08	PSCA
47.3851764515439	-0.759395559979831	0.230144533713353	-3.29964630368178	0.000968067528736422	0.00531202360793889	ACOXL
103.728733836627	-0.735935112239517	0.282287275197	-2.60704316808446	0.00913278457138151	0.0368221548510621	NIM1K
59.8787707674713	-0.709377520244349	0.205864425208471	-3.44584801150558	0.000569270439831343	0.00327406608576796	CNNM3
124.75822715984	-0.695389304216005	0.194565767581972	-3.57405782557834	0.000351491251306303	0.002111892965251	TRMT10B
925.70035314423	-0.69158610749425	0.178498850127076	-3.87445693348668	0.000106862738747845	0.000717197351159484	NDUFAF6
79.8922708839871	-0.680871880587205	0.205268048650215	-3.31698910309923	0.000909931653844722	0.00501219715088348	RASSF4
88.9567943500145	-0.680671892721996	0.255323174570948	-2.66592287936971	0.00767773033596887	0.0319126530486358	TOM1L1
35.7198723330947	-0.67721931544837	0.258656187792308	-2.61822197732286	0.00883892860574586	0.035838898079094	FAT2
18.6682817006581	-0.676296075122715	0.264333791198696	-2.55849269991498	0.0105127027343383	0.0416442423233178	GCC2
132.540211858438	-0.585951065819938	0.199377538753521	-2.93890209239827	0.00329377104816867	0.0155200471513928	ZNF56P
4377.16385915158	-0.578140766383666	0.141621963188762	-4.08228182526384	4.45956708659377e-05	0.000321896939706819	PCSK7
6031.23198680219	-0.535428621387692	0.173500186429118	-3.08604061129605	0.00202841115751321	0.0102134633898295	CBR4
204.481342991758	-0.431026805347801	0.146113436497373	-2.94994639562496	0.00317829067442941	0.0150749795825748	ALG1L9P
160.034902694791	-0.407701537434209	0.10567249005211	-3.85816154453407	0.000114243131544959	0.000760287404589198	TAPBPL
135.212987841938	-0.404941731427129	0.135358737466524	-2.99161870896792	0.00277502623628198	0.0134136661443653	SNED1
986.656393677546	0.186337038806275	0.067946572444353	2.7424052767177	0.00609910381393291	0.0263967249572831	TTC23L
1580.70319926575	0.284129682692366	0.101233505823077	2.80667631119022	0.00500555115815016	0.0223427629833189	GCNT7
1324.66776701364	0.30702819756005	0.10291398923346	2.98334754921955	0.00285114033611541	0.0137045874033167	FBXL2
251.136747971663	0.310191557911751	0.12004482692463	2.58396438945683	0.00976718783868866	0.0391963079123494	ARHGAP27P1-BPTFP1-KPNA2P3
73.1699629241008	0.390790343881108	0.128427248640088	3.04289275071431	0.00234315827034581	0.0116132106901241	DSE
166.902122693884	0.394424110020154	0.12075872069809	3.26621636714965	0.00108994934785716	0.0058758923489743	METTL3
155.107901452464	0.401524532111852	0.128580674079025	3.12274402811949	0.00179173502524216	0.00916533184136951	TMEM79
348.654268599869	0.404578538415392	0.129499960898793	3.12415954111044	0.00178313744208864	0.0091322110426968	CDC25A
156.115043007724	0.406329988056435	0.162549251370744	2.49973460123587	0.0124286377172827	0.0479533627441706	CCDC30
10472.4054643109	0.406749720903171	0.0861680275211337	4.72042511131418	2.35352247910489e-06	2.0790254014598e-05	CCSER1
2827.25182938425	0.407491404760818	0.111806417739589	3.6446155149154	0.000267791838674087	0.00165048780798843	TMEM116
233.521093489097	0.407636846039435	0.1282163666137	3.1792887039733	0.0014763696341695	0.00775499653992328	FAM174B
73.2737618209509	0.408466213841257	0.152033530250604	2.68668505669744	0.0072164960723754	0.0303473764451212	KIF9
70.850203761974	0.427395736696349	0.160859004006632	2.65695874057959	0.00788490925027585	0.0324601718609442	REPS2
2371.57752003295	0.431439224254237	0.0860682552886694	5.01275671044112	5.36557205737167e-07	5.08429316978259e-06	LOC112268155
813.799136867145	0.434564693093411	0.116356271252821	3.73477671993443	0.000187881803804426	0.00119743336291354	SRPK2
762.799170669681	0.439637236029684	0.103559778162011	4.24525084769792	2.18349010326226e-05	0.000166459907382556	FAM186B
147.692460915164	0.440521488278682	0.12991804083458	3.39076455778442	0.000696979488240979	0.00394704509844434	FOXK2
60.5735261002554	0.440855379142944	0.133060925547347	3.31318437271861	0.000922401520189197	0.0050743879026265	ABRAXAS1
819.805554611143	0.448299544274784	0.110469826334148	4.05811757971603	4.94698606314592e-05	0.000354698900727562	CPLANE1
1333.71329672317	0.456708758381111	0.109683888048701	4.16386368596204	3.12906970494707e-05	0.000232491500357207	LOC107987135
378.738406367172	0.458446633769102	0.0941612546804163	4.86873964588802	1.12312262506944e-06	1.03020757634301e-05	SPATA6
154.226567324476	0.465517225697501	0.121806965599212	3.82176194446234	0.000132501568332581	0.000868935589888358	TMEM131
247.256804111167	0.471947608792862	0.140719242882448	3.35382424695896	0.000797029700784741	0.00445301528931942	SPAG17
279.911220482586	0.478027990892772	0.11059144527664	4.32246806881855	1.54293419330531e-05	0.000120905335147531	FCHO2
1344.29531224639	0.478105989373799	0.116586666322399	4.1008633701875	4.11611546142804e-05	0.000300637159848275	CSF1R
109.370305665272	0.48002641999319	0.16521261560636	2.90550705363151	0.00366658584791172	0.0171209953855086	SWT1
258.84021311602	0.483409469925809	0.118268339936456	4.08739541102495	4.36243237376953e-05	0.000316478652140919	EPHX1
263.736767080669	0.493309966560745	0.175609621730237	2.80912834786777	0.00496758379671347	0.0222609848890222	ANKRD11
501.631912475996	0.498869047574054	0.14802757810769	3.37010882668856	0.000751385028296937	0.00421441772064332	CPEB3
205.644156128051	0.499466378084082	0.200691634015743	2.48872545451946	0.0128201923387967	0.0491993465133839	MDM4
29.7377702414099	0.50013274390483	0.17759339070941	2.81616754940604	0.00486003133988284	0.0218472882175297	PLCD4
127.549389651917	0.500656397116055	0.175227223206533	2.85718387790664	0.00427418151673939	0.0195404132678139	PPP1R12B
71.7012670130823	0.501681466461087	0.174741428610915	2.87099327531622	0.00409184229579976	0.018806736705695	REV3L
66.6024388499726	0.510387613918268	0.190383744353329	2.6808360958121	0.0073438476222235	0.030762641159499	MICU2
1004.38467135769	0.511468081925107	0.129706825722181	3.94326265466261	8.03805387241259e-05	0.000552391497749504	POLB
65.6942957046906	0.515745271119742	0.162568168189689	3.17248620602009	0.00151139739006086	0.00790040288218931	RTN3
475.984395891154	0.518562031997633	0.070404892313207	7.36542610832681	1.76581914928898e-13	3.95653853137563e-12	KHDRBS3
587.289044738454	0.520878409173297	0.111097672499978	4.68847274161751	2.7525157038041e-06	2.41167465534934e-05	ANKFY1
43.3574270876611	0.523121564821427	0.140289880982166	3.72886170519973	0.000192346670870334	0.00121866771440969	GSN
448.057305094543	0.525953520368775	0.13160095746479	3.9965782202572	6.42646535116941e-05	0.00045027123681972	SZRD1
556.917546281678	0.529017861719766	0.125852067855931	4.20348962660953	2.62831202590887e-05	0.000197674796074475	GATC
28.5979126350206	0.533384901136384	0.185377803448752	2.87728569015999	0.00401112265415274	0.0184950157107879	ANKRD13A
42.3605644286172	0.533421055918002	0.172057424716899	3.10025014494833	0.0019335727034023	0.00976318048126372	NELFCD
3553.23335608387	0.536645749088873	0.121932521507905	4.4011699459039	1.07668751056041e-05	8.67398814687434e-05	TSPAN9
52.0336698311194	0.53756666980655	0.161213241442469	3.33450692385207	0.000854507730661986	0.00471898877703192	DENND1B
618.580224726211	0.540305353069164	0.121559476799207	4.44478182446971	8.79811066346898e-06	7.23699274842133e-05	FNDC3A
294.08240081953	0.540381888943179	0.127698733161916	4.23169342062307	2.31938415300058e-05	0.000174745895380184	SMIM27
350.479450079867	0.544046811772144	0.0846017494920924	6.43068039418021	1.27034017326688e-10	1.93109661674704e-09	ATR
58.1743676524614	0.546905090743347	0.20523501118074	2.66477482373471	0.00770398888912783	0.0319600387666614	SLC9A7
137.577884248192	0.547696551731757	0.150151436199644	3.64762779227454	0.000264672679691981	0.00163595095982026	LRCH3
101.615420355618	0.547970857286515	0.203794243065537	2.68884365448094	0.00716999918576553	0.0302109074409043	NAP1L1
983.7331212706	0.550622894483189	0.200125586346921	2.75138678933675	0.00593435279972013	0.0257874603478748	TXLNB
1756.45159311682	0.550743260256953	0.108953574203909	5.05484344392617	4.30743962408948e-07	4.13629581759663e-06	GBA3
32.5415453939267	0.550906114750667	0.213466770415825	2.58075818394368	0.00985836091171653	0.039488518288831	TBC1D1
131.676340092588	0.551239127268071	0.124712217371638	4.42008921728492	9.86601605889822e-06	8.00822661988305e-05	TCIRG1
586.202605997084	0.553036728481171	0.0820923929007032	6.7367597525158	1.61957636307124e-11	2.85549898111986e-10	KCTD2
1348.10006757589	0.553329690023325	0.157253040955273	3.51872171540839	0.000433631307503054	0.00255896006156123	SYT16
468.359858968966	0.560791573011858	0.179104883257845	3.1310791912051	0.00174165189095697	0.00894103393185785	GSE1
85.3862390275353	0.562310038514202	0.193979176778761	2.89881650109039	0.00374574043525406	0.0174395837147868	TBC1D15
155.935620511735	0.562527730960772	0.109890083341355	5.11900358846191	3.07154118113557e-07	3.0306812296434e-06	DLAT
384.23200621381	0.564126781849372	0.136231960287024	4.14092831565243	3.45903057695754e-05	0.000256564647277092	CIITA
75.9246465811184	0.564456117510167	0.180923058139612	3.11986832034752	0.00180931902963728	0.00923332202313117	TNPO3
87.2768924740223	0.567527241251649	0.176438675802018	3.21656937557427	0.00129733163172507	0.0068648470844788	NDST3
31.5672406468649	0.568840347800246	0.210381981089956	2.70384538092651	0.00685421749145552	0.0291467021882542	MYRIP
89.7486243666677	0.574218834355178	0.194114140075111	2.95815046823992	0.00309491011209123	0.0147445219293649	IL6ST
6942.28031015885	0.575373215328687	0.152056918689421	3.78393315008505	0.000154369302692067	0.00100316728124059	SNX22
109.120079296473	0.58360108032081	0.177513329230038	3.28764652689561	0.00101028599462481	0.00552255444583983	PROX2
409.882588676133	0.592123216023515	0.0874220209698836	6.77315863273737	1.26000662322752e-11	2.25856187213533e-10	SUPT7L
1928.37194250065	0.593469404928837	0.15204776860344	3.90317733946285	9.49380877365546e-05	0.000644201346124066	SEMA6D
61.2184469213247	0.599655582515928	0.221982340543383	2.70136615844329	0.00690552676793408	0.0293263338160438	SNX17
1162.8666645774	0.600593698733342	0.189564282294796	3.16828514033748	0.00153341045529023	0.00798096469396502	LOC112268170
39.7322280001519	0.600838376834318	0.226959279284184	2.64733999301252	0.0081127741983916	0.0332975851140521	TAF6
3153.93955517239	0.609939360560654	0.128576836886473	4.74377325909178	2.09773642545326e-06	1.86841865472048e-05	FAM20A
34.3479492631968	0.613475002155024	0.208692706978015	2.93960920359163	0.00328626443150967	0.0155016552460029	RBPMS
28.6319873679677	0.620631016834712	0.230745325867167	2.68967969124536	0.00715206305342149	0.0301722599418039	ECHDC2
129.824839794069	0.621717970017115	0.163944287065385	3.79225150900902	0.000149287603680738	0.000974560350583515	PDS5A
1797.20488435416	0.63068462220309	0.0976321078698062	6.45980749533869	1.04836256486884e-10	1.61650743873324e-09	IQCG
312.137648151368	0.631229418322979	0.154345413283109	4.08971931783385	4.31895517099922e-05	0.000314384858640247	OR51B5
822.749829461251	0.632517424851179	0.143116309978062	4.41960406153662	9.88818987016974e-06	8.01110975922226e-05	ARMC2
76.9951041742827	0.634662281023468	0.234735213530679	2.70373699572996	0.00685645342038895	0.0291467021882542	VEZT
35.7209263701642	0.638147509572082	0.214048752034992	2.9813185244255	0.00287010097873836	0.0137649658980294	ATP2C2
174.918677784302	0.640713734807541	0.17591639289334	3.6421491156655	0.000270371373243439	0.00166400235721498	AKAP7
116.495185376472	0.640980824895585	0.107693135716796	5.95191903949378	2.65016471205281e-09	3.47591725343025e-08	DCAF10
3241.3170637591	0.641993301983635	0.112113935176221	5.72625785523046	1.02670131457796e-08	1.24069355486359e-07	CNPY3-GNMT
334.592373772474	0.643516164327516	0.189435001473449	3.39702884536737	0.000681217857031696	0.00387133318487497	PRPF40B
63.0441917616003	0.643610696215618	0.210058763267411	3.06395546752925	0.00218431422369744	0.0108760645721602	BEND6
136.912439552309	0.648332272631922	0.127137923277141	5.09944048101729	3.40658964850716e-07	3.33071560633587e-06	BEND3P3
23.4042850604123	0.650486457526133	0.221151032412192	2.9413674918493	0.00326766613846528	0.0154308449261006	CENPU
377.139181563293	0.653123909340791	0.218981541938171	2.9825523355078	0.00285855770631987	0.0137249054158349	HERPUD2
85.6522843588384	0.654477289298505	0.181477808193517	3.60637642592976	0.000310502621344266	0.00188138348876484	CEPT1
1033.18101852941	0.655156756001072	0.239879445658322	2.73119172092077	0.00631057490488184	0.0272297825885674	TSTD3
324.464755651187	0.659591356336976	0.15518767360427	4.25028187495703	2.13501662800455e-05	0.000163141057436511	CCDC158
120.290734714183	0.659886672673279	0.170392582013726	3.87274296142846	0.000107617307322064	0.00072113653598056	SEC1P
879.329637399717	0.661587805849728	0.155070415772994	4.26637023285098	1.9867897009629e-05	0.000152901060707378	MLLT10
76.8235999549471	0.661618874001554	0.187721958791487	3.52446180649783	0.000424343984121086	0.00251162198899965	TMEM181
433.518808910488	0.66216928370741	0.14366185273078	4.60922138424809	4.04179774485874e-06	3.45682184858495e-05	APPBP2
127.846629743452	0.663024832487284	0.134266902467286	4.9381107354348	7.88830483764344e-07	7.32947892257929e-06	STARD9
94.736366439756	0.66314247968425	0.201078258180818	3.29793228608498	0.000973996198215121	0.0053377473181165	ZNF276
593.252465640569	0.663450093277902	0.145820630816489	4.54976836654092	5.37050008966057e-06	4.53907492843217e-05	ARHGEF39
5304.11628375065	0.664252200249395	0.114509653618618	5.80084018472127	6.59834651118681e-09	8.2758270236518e-08	PCNP
52.3068320023354	0.665297903787123	0.224073634460193	2.96910390814102	0.00298669583248441	0.0142764060792755	PABIR3
414.050804746723	0.667649150628263	0.251752798819959	2.65200289235208	0.0080015856455724	0.0329090071197442	CRB1
162.786129202917	0.667671840678272	0.182250033567385	3.6634936499554	0.000248798387070066	0.00154004411679917	GAS2
115.881648051637	0.668029942394029	0.179432092991809	3.72302374260621	0.000196851002394174	0.00124171995938378	FCMR
229.867964176866	0.673413566107006	0.0746631333817857	9.01935849200895	1.89193921260873e-19	9.24900283254861e-18	ZNF28
470.682493016645	0.676997307773201	0.0938850352951831	7.21091817928874	5.55758432176332e-13	1.15501100252299e-11	SETD6
704.538357237807	0.678209405037697	0.231157353680649	2.93397287275863	0.00334653455463046	0.0157270725914594	MFSD14B
1826.5132904842	0.679022246335576	0.248723315317128	2.730030538029	0.00633284589497037	0.027298500040243	KHDC1
1950.95272407297	0.679334899469869	0.242281390865244	2.80390869907013	0.00504871995750049	0.0225073505255618	RIC1
837.952578706763	0.68241133304975	0.107630408581069	6.34032093760703	2.29287022109137e-10	3.34370430207968e-09	DDHD2
835.516429849927	0.682426401989569	0.114128077000676	5.97947866926321	2.23852871034269e-09	2.99375490937835e-08	CDH20
240.850121367219	0.684718452074915	0.126081104593852	5.43077770678339	5.61089907602817e-08	6.12641822971401e-07	FAM169A
426.913483099164	0.685370138579954	0.235106087476139	2.9151526697475	0.00355514583382654	0.0166422604756494	EPHA6
306.050047357655	0.685813851554897	0.271711955459697	2.52404738832562	0.0116012288781524	0.0452069625306266	RPSAP52
61.0612271723275	0.689198366856575	0.230494897552234	2.99008079647572	0.00278903663136428	0.0134511609732389	MRPL43
37.5930508327232	0.692867938143291	0.229447031274566	3.01972936539839	0.00253000645329347	0.0124105903786414	JAK2
694.989243440737	0.695349985121402	0.174027763072367	3.99562674854501	6.45233244937679e-05	0.000451348523532015	SHISA8
3207.19005812189	0.696249577894667	0.12100039001643	5.7541101958442	8.7099330310379e-09	1.06147682434915e-07	KIZ
137.019358332661	0.69670914259044	0.248976257086248	2.7982955111623	0.00513730873857626	0.022854914367482	CFAP410
32.0568604459342	0.701219145591518	0.266301229422663	2.63318027900866	0.00845894347870499	0.0345259723390786	AGTPBP1
597.616291853918	0.704294929441799	0.234125783730819	3.00819037621053	0.00262808448344958	0.0127896147599548	ZNF765
1983.70179039766	0.706991613788326	0.229971395022402	3.07425892563489	0.00211026194938595	0.0105685062936651	EFHC2
34.4197872535327	0.707450038463793	0.189554721584933	3.73216785395034	0.00018983892687743	0.00120455319089484	PLCZ1
900.410348325387	0.70800988795107	0.107819147795435	6.5666433321693	5.1462111090022e-11	8.29176037113389e-10	MRPS25
2260.37190917722	0.710205803685132	0.161915248721681	4.38628115197424	1.15305063554373e-05	9.23728833167434e-05	OXR1
53.0821594204157	0.717275249661455	0.178044581388796	4.02862723519307	5.61034943358416e-05	0.000400925635602642	CASP8
66.5192440028245	0.718066075496039	0.226171456883131	3.17487487321216	0.00149901125694724	0.00784970324669899	TRIP11
1073.88035520219	0.718114655485079	0.171985698207935	4.17543239331948	2.97420576730433e-05	0.000221751008855169	WDR83
304.009671256515	0.719240578264417	0.126329711824005	5.69336039700952	1.24563069530337e-08	1.4803047655235e-07	SEC61A2
41.989046503808	0.719984273302098	0.254032677519287	2.83421912618873	0.00459378204828259	0.0208244998648174	UBR3
125.452655016013	0.72203674987284	0.184618964839106	3.91095655043938	9.19313106923799e-05	0.000625772940820599	SIRT3
23.9658677143975	0.72278183797759	0.235346031074451	3.07114521828898	0.00213239412398	0.0106669296760023	THBS3
67.5391798987093	0.72282408237499	0.177039756238676	4.082834826097	4.44896450731368e-05	0.000321671349755688	UBAP1
12.6333496677244	0.723752889558522	0.288766805485264	2.50635764156575	0.0121982167023136	0.0471489022941178	ZNF718
485.611849811634	0.723978505266305	0.141030872884041	5.13347531970235	2.84440344991638e-07	2.81949853491711e-06	CENPO
407.3812374785	0.725684598794338	0.115814599796971	6.26591638762728	3.70639181720787e-10	5.31496586587609e-09	WBP2NL
18.0126287042811	0.726831333173935	0.292008914779627	2.48907240973263	0.0128076877531449	0.0491952434946689	ALG9
213.550851525179	0.729786231038935	0.163737591329338	4.45704755465138	8.30961746787078e-06	6.87461045130387e-05	SPAG8
22.3250884460256	0.730262920139483	0.290945258500262	2.50996673361778	0.0120742535639929	0.0467958908399077	RNF207
916.861755758556	0.73027780266003	0.213619138605735	3.41859726345898	0.000629448167034287	0.00359613016544688	CEP112
700.096467500947	0.730549908106027	0.139286849269494	5.24493096037048	1.56340858910571e-07	1.60137708341256e-06	EMG1
103.321186715124	0.730866902881091	0.18944452833396	3.8579467525855	0.000114343549690658	0.000760287404589198	RAD52
115.78832181	0.733391580488443	0.239398533436159	3.06347566111561	0.00218782001029165	0.0108809268026297	AXDND1
365.520630915056	0.735417440462496	0.0911855088629786	8.06506921585077	7.31943857693357e-16	2.33246109318283e-14	PWWP2A
500.587735488157	0.736713499064875	0.171716092019739	4.29029970575028	1.78432151890122e-05	0.000138809243658464	CCDC192
441.063924487235	0.736799611040792	0.21633580084873	3.40581451683066	0.000659669806602813	0.00375383532804934	ACOX3
1136.95051982608	0.74593794202017	0.230712099885871	3.23319818244978	0.00122412609365429	0.00651756244418409	ZCCHC14
71.704443990933	0.747173997413977	0.170549239162781	4.38098698699462	1.18142927768995e-05	9.42951531098733e-05	MBD6
163.049720398558	0.748839012303133	0.215484240900696	3.47514513902773	0.000510577022287947	0.00295626157453936	TUBGCP2
865.903454226434	0.750226137762675	0.259537151635869	2.89063100613527	0.00384469248659497	0.0178132153433151	DOP1A
51.0166270920083	0.751364488326239	0.195296602440555	3.84729933309998	0.000119427022841037	0.000787998546414327	STX3
788.882796776042	0.751615009266333	0.130803515102815	5.74613769878846	9.1304960964408e-09	1.10958740697425e-07	SLC26A5
758.049713683052	0.753404850657361	0.118550230784695	6.35515296486986	2.082193176177e-10	3.05719967369061e-09	TEX49
118.851302646566	0.755430788383739	0.119023246816847	6.34691800624627	2.19671131077782e-10	3.21437144862796e-09	ZNF385B
448.479481957885	0.756165530422186	0.125566343389241	6.0220399034649	1.72232417025888e-09	2.35220272395355e-08	SPATA6L
446.854934422279	0.758709441441289	0.142292207660181	5.33205193676677	9.71091538320584e-08	1.01893556045248e-06	ANO2
136.476553665989	0.759520437964924	0.0982683232421561	7.72904648116656	1.08355108621903e-14	2.89530234342501e-13	CTDSPL2
94.528107984138	0.760885027502168	0.204904803337681	3.71335866757715	0.000204526704739699	0.00128074801133943	TMEM38B
20.8168668759634	0.764642786356653	0.247184928223676	3.09340375989563	0.00197874720936499	0.00997956681675052	PLEKHH1
252.992536187667	0.768218296420848	0.0977015399695071	7.86290877974504	3.75314336624693e-15	1.07640151743962e-13	SLC7A6
286.889121122599	0.768758687344872	0.170671204086248	4.50432567966405	6.65840275572762e-06	5.57284993290666e-05	ARMH4
342.396877826221	0.771611343897165	0.0996021927303289	7.74693129483894	9.41398583387196e-15	2.56322576312134e-13	NKAIN3
197.106766070599	0.773549107274507	0.251454422240613	3.07629947559367	0.00209587223500982	0.0105086740734409	OIT3
85.6949189576394	0.776601462363163	0.302246318733584	2.56943232796725	0.0101865285223483	0.0405763386140208	NRXN3
127.138933779198	0.778296828615091	0.114766194740628	6.78158607919382	1.1886362086161e-11	2.15760040905757e-10	GSK3B
278.132413522156	0.778366526706571	0.0902884416471307	8.62088781805115	6.64369730981789e-18	2.74819094488813e-16	COMMD5
63.8788832633889	0.781385323775734	0.195209689064099	4.0027998995437	6.25972432528252e-05	0.000439303981196825	ZNRD1ASP
76.0803558842483	0.782105791522556	0.119978158922841	6.51873473092329	7.09029156141653e-11	1.12141302563286e-09	MMS19
13.3336656499587	0.783408977491565	0.287511244550054	2.72479422054457	0.00643415746499121	0.02759695455074	CROCCP3
986.668933347805	0.784351436819234	0.0867804211261858	9.03834559270832	1.59060805538979e-19	7.95673936544986e-18	ZNF252P
311.545539233996	0.785064777407163	0.14187415879622	5.53352903776357	3.13850995360039e-08	3.60049861877036e-07	DALRD3
22.5438964398299	0.786614369241766	0.300617055259679	2.61666580614421	0.00887932282492999	0.0359526839673825	RNF13
35.8753393297779	0.794748736861105	0.293592706271364	2.70697711450137	0.00678989378759427	0.0289782967006255	SUPT3H
33.8050390981965	0.794864528486815	0.221394036653761	3.59027072499657	0.00033033468655702	0.00199033588454944	USP48
228.117263633899	0.794901687268823	0.231213680315317	3.43795266000169	0.000586130159192899	0.00336653130153251	CA4
188.997500022507	0.798123444327272	0.144557588190865	5.521145270309	3.36797179453853e-08	3.82295901322025e-07	TRIM14
262.541931064883	0.79879635297511	0.0985467046140544	8.10576422726152	5.24150004853622e-16	1.72632400344319e-14	SLC25A18
44.6992599189961	0.802561178576954	0.270727607455149	2.96446005681158	0.00303214603701572	0.014477571865973	PRUNE2
645.030971167203	0.804328186196951	0.126554918256562	6.35556639976926	2.07660022941499e-10	3.05719967369061e-09	RIPOR2
82.8020297994567	0.805338951427164	0.16178891671358	4.97771397315727	6.43396385061707e-07	6.01715488812057e-06	RABGAP1L
136.983654981856	0.805894695793615	0.151063119371577	5.33482096190081	9.56388763958085e-08	1.00596197128305e-06	AHCYL2
242.52041876885	0.806475166159759	0.201471902181054	4.00291632445607	6.25664352669334e-05	0.000439303981196825	TRAIP
414.066006213854	0.813695177773897	0.283059259505818	2.87464603417141	0.00404480671718593	0.0186303624168457	SPTY2D1OS
103.848129229782	0.813753551930602	0.235822657994851	3.45070129753337	0.000559132025835929	0.00322437798276966	NTMT1
82.1259259228933	0.813929811574271	0.183799486952077	4.42835736416658	9.49534810673895e-06	7.78075953432209e-05	SETD4
295.938964881879	0.814327800232646	0.202418299889434	4.02299495983048	5.74627266158388e-05	0.00040860272710965	POU2F1
498.542738760099	0.814627760019195	0.15782403101295	5.16162053896818	2.44821167981059e-07	2.44935038291748e-06	DPY19L2P2
88.5667248565451	0.815777078124508	0.210410110668427	3.87708117035328	0.000105717096707133	0.000710617109428262	ZCCHC7
49.7663500520932	0.816096111438232	0.324340199022131	2.51617318451034	0.0118636870959762	0.0461044100152572	LRP1B
393.703797201805	0.816313727251711	0.194756736533515	4.19145310083401	2.7717348883711e-05	0.00020773525243506	SEC22B4P
23.6813337908777	0.818007894682194	0.286021653960878	2.85995092803037	0.0042370656619553	0.019391336678438	LOC408186
65.1988328324348	0.820958135209909	0.175819058757458	4.66933528715121	3.02175861528276e-06	2.61435662823187e-05	DENND1A
263.313470839107	0.822086633736713	0.23344578647502	3.52153125635738	0.000429062082800244	0.00253547401127287	DESI2
13.4013193218447	0.82219020481638	0.321619211911149	2.55640886603353	0.010575877003482	0.041855954801269	NSG1
602.308042264661	0.826617732286306	0.154653499343792	5.34496623609368	9.0433909319459e-08	9.55888643470056e-07	DPY19L2P1
9.30405223383635	0.829015227087007	0.320478877607977	2.58680145560511	0.00968713924459481	0.0389477318039691	SZT2
46.7865480414604	0.829763575931466	0.195208753262621	4.2506473816528	2.13153521325424e-05	0.000163141057436511	PAF1
214.360184493709	0.830482944419536	0.114419833352743	7.25820795298012	3.92252199000225e-13	8.31265497585699e-12	GFM2
817.634900233593	0.834997714214382	0.226373450518223	3.68858500103645	0.000225504690438162	0.00140801332113929	PP2D1
635.166334190945	0.836611301417928	0.163979701597109	5.10191989172809	3.36225074654802e-07	3.29485255390651e-06	DBT
25.328267774681	0.837417504227162	0.239752159118128	3.49284655999515	0.000477901027106931	0.00278959324099596	N6AMT1
78.0770662110355	0.839204829118767	0.294313558547615	2.85139710606638	0.00435275713001064	0.0198154086490008	ZBTB44
71.6694177553591	0.841120226771562	0.305464603927098	2.75357673510448	0.00589479495220307	0.0256414639882483	PTOV1
2748.23107985493	0.841781324810737	0.0851658188170289	9.88402784712525	4.88298150400091e-23	3.33437879844634e-21	POLA1
276.274389958643	0.842602790129676	0.25605502519385	3.29070983665239	0.000999349370582062	0.00546972136417816	C19orf44
238.181023561217	0.842951198769863	0.150534408466752	5.59972439095905	2.14692865513602e-08	2.50980627021608e-07	POLDIP2
1216.54780289408	0.843577246782551	0.085208318463047	9.90017479512158	4.1554811393898e-23	2.88336771962176e-21	PHYKPL
299.572321340781	0.843652900769544	0.137548935602332	6.13347458542776	8.59801594849723e-10	1.20093066916997e-08	ZNF184
332.162705232213	0.844529336554345	0.106626313167038	7.92045895117208	2.36635490645421e-15	7.06948528303195e-14	TAF1
868.96540762179	0.850619756560976	0.139521536539139	6.09669143317065	1.08286254299224e-09	1.49310085254891e-08	USP35
17.0914079283971	0.851377339821753	0.319747432661725	2.66265574905324	0.0077526682444919	0.0320511468748252	RSRP1
138.746135331684	0.855504388095325	0.159339427708526	5.36906903958681	7.91441199552604e-08	8.44858570837544e-07	KAT5
403.865885250819	0.857411661017385	0.252875955063373	3.39064131582819	0.000697292950910669	0.00394704509844434	MEF2A
36.5041782099503	0.859464969505719	0.301489503677179	2.85072932564178	0.00436190835238536	0.019836077940763	SLC15A3
117.419413207575	0.860237843517879	0.305741337153584	2.81361313954662	0.00489881438637925	0.0219757033265939	TBC1D31
23.2390658795604	0.862765612795313	0.291551792551748	2.95921903015629	0.00308419805097508	0.0147097782874665	PPM1E
67.8532862225114	0.863279989775618	0.231730004564678	3.72536992521687	0.000195029001234031	0.0012320334262978	ZMYM2
1264.10094792451	0.869605199762803	0.0828403758030224	10.4973594256809	8.88302566227538e-26	1.03283179457051e-23	SLC25A29
41.1673396067987	0.873397762157948	0.161692317679793	5.40160333336047	6.60478740844941e-08	7.10344885778734e-07	SCFD1
119.50669282006	0.875236403408336	0.132062317743014	6.62744996730632	3.41535339366144e-11	5.71706237335857e-10	SCAND2P
172.326490073879	0.879032657302295	0.100015396029762	8.78897342005944	1.50932768036845e-18	6.76367466765114e-17	MAPK14
340.780299287886	0.880169303555566	0.162826173816406	5.40557628374907	6.46003488968744e-08	6.98268092850135e-07	SMUG1
158.259427677549	0.88302418785288	0.117536434123876	7.5127699290437	5.78892145787292e-14	1.36087104435898e-12	KSR1
16.4598246958017	0.884569265004348	0.326833460853648	2.70648318166067	0.00680000266736024	0.0289926773785766	MAP3K14
29.3574199387347	0.884592644104305	0.207451940603906	4.26408469127451	2.00723306254418e-05	0.000154198511340447	BBS4
327.450281388374	0.885271536755639	0.168984330771786	5.23877884246679	1.61642603600434e-07	1.65174936030657e-06	SLC25A35
31.0868243968345	0.886322534858651	0.293912647784334	3.01559848322354	0.00256472634934031	0.0125237829226584	TRABD2B
34.6323493040227	0.887045453876253	0.259754252494595	3.41494102736474	0.00063795822202224	0.00363991547896509	ST7
80.9072583382975	0.888453308659123	0.167859971301701	5.29282414246499	1.204417284756e-07	1.24254272398569e-06	GRHPR
30.0906937763073	0.890581091147476	0.285970654921551	3.11423943618195	0.00184419765616287	0.00936686932327352	TMEM135
406.338489147821	0.890668513046406	0.118444101041482	7.5197372027373	5.48864536646762e-14	1.29737100915075e-12	EPB41L4A
28.7054489409499	0.893278829496945	0.245042866768771	3.64539821654906	0.0002669780682578	0.00164783306979204	ZNF680
165.102259266692	0.894433699338479	0.183093461063322	4.88512093301435	1.03365390438765e-06	9.50166473648647e-06	RTN4IP1
29.6810740547297	0.899487355534942	0.230100092435988	3.90911340370353	9.26354729155984e-05	0.000629569991284209	SLC27A1
195.579194204462	0.899608902026075	0.135209525631205	6.65344322322253	2.86314296405735e-11	4.86847471595839e-10	CCDC7
163.126949121689	0.904870171411621	0.20848793873723	4.34015596725757	1.42381621432825e-05	0.000112596642537502	DPY19L2
13.1771065541192	0.912497924495401	0.319965491978429	2.85186355207617	0.00434637531064264	0.0198073162991363	INO80E
52.4223195876569	0.917212079848727	0.282951407494373	3.24158868114826	0.00118865445100787	0.00636018836845258	TCFL5
15.2672746503651	0.918553428013259	0.271668773910399	3.38115203595764	0.000721825916908868	0.00405920927391105	INVS
57.894933256867	0.919483350076745	0.198491368540985	4.63235936572672	3.61521908631965e-06	3.09814193413289e-05	IL16
73.000774128923	0.920067546107312	0.269519509225612	3.41373264128769	0.000640794243591901	0.00365125408732763	PDSS1
934.82567922209	0.922510501605232	0.0918621069581844	10.0423398956564	9.92904359130306e-24	7.91013806107144e-22	ENOSF1
64.6158828186901	0.9289793295436	0.306271377647238	3.03319016187531	0.00241983060919173	0.0119656451502791	EFR3B
53.7296576513425	0.930959650035765	0.284894941855575	3.26772965491155	0.0010841386938426	0.00586662221498219	GLT8D1
775.141243784423	0.934264557947821	0.128403184907085	7.27602324369034	3.43804377054136e-13	7.39523215043447e-12	ATP6V1C2
3267.0432573073	0.936679221399155	0.142307396259296	6.58208389739946	4.63899673651125e-11	7.58819922451385e-10	SPATA21
59.6982071365807	0.939891498324588	0.188421297354513	4.9882444899856	6.09304284435291e-07	5.71073427372684e-06	AIDA
596.852520999902	0.94012196230317	0.12219741089963	7.69346875176729	1.43198692415943e-14	3.77939125627844e-13	GTPBP1
42.9449020030723	0.940613045403813	0.154506282661782	6.08786276647946	1.14427886621938e-09	1.57274366852261e-08	ELMOD3
839.475091451708	0.943484830508864	0.0989520275990544	9.53477006385142	1.50218087083028e-21	9.23197443758838e-20	BBS2
49.9057442437923	0.945791995605484	0.171300600268407	5.52124157255459	3.36612613375338e-08	3.82295901322025e-07	DDB2
165.341114778156	0.949772957945756	0.152729830776404	6.2186473534186	5.01458890841755e-10	7.14329850463983e-09	TVP23A
908.748055540483	0.950350172227073	0.0859961821776706	11.0510739914433	2.16607856521892e-28	3.10615666252393e-26	SPIDR
99.184791200823	0.95233739794821	0.211592131106091	4.50081670320108	6.76928622407641e-06	5.65465423999548e-05	THTPA
15.3361491797692	0.95359143839108	0.342781187384165	2.78192466065053	0.0054037582800564	0.0237942355381808	ZSWIM8
12.8048635159291	0.954385843017322	0.370023939715379	2.57925431460308	0.00990138627060144	0.039623966266165	DPF1
13.3622768416694	0.957140342082762	0.333307235003124	2.87164586173412	0.00408340286964418	0.0187880204761596	GPX2
99.4769779525564	0.957717555436726	0.15549277506027	6.15924151501899	7.30941807944386e-10	1.03098742877926e-08	ASTE1
416.504801886714	0.9582323651006	0.159676010099273	6.00110413896773	1.95980240025724e-09	2.65964350974974e-08	SENP1
69.2389703855618	0.959248999563495	0.14785161273879	6.48791705274261	8.70311688806773e-11	1.36148395827154e-09	TBC1D2
64.1059106857904	0.964523313141382	0.156102126561813	6.17879675559354	6.45919844410082e-10	9.17078274142632e-09	ACBD6
48.9351067768857	0.968880442985779	0.171308372064335	5.65576819924432	1.5515074585053e-08	1.82865344835337e-07	RAF1
465.51505855962	0.970905997938823	0.0980683410145486	9.90030001419916	4.150281313927e-23	2.88336771962176e-21	BRWD3
92.9966023933744	0.971211214588429	0.22080134081569	4.39857480484745	1.0896406952055e-05	8.74558632607097e-05	ATP7A
522.382061670117	0.971421544988332	0.144459628424766	6.72451920014627	1.76173189446511e-11	3.08088236178411e-10	ITFG2
7.98619613190059	0.971838446516488	0.382828454488606	2.5385742233155	0.0111305190146123	0.0436893182489617	LRRC20
211.257589831772	0.973091580009967	0.149758646707597	6.49773219378729	8.15397861532446e-11	1.28023416069802e-09	PAPPA2
77.0050269802655	0.973969922629209	0.325131605889793	2.99561748223071	0.00273889772970719	0.0132838083801582	TBC1D7-LOC100130357
115.999280901456	0.974411985920341	0.190113467552776	5.12542324572477	2.9687008893772e-07	2.93594281059787e-06	TNFAIP8L2-SCNM1
367.386789239866	0.975979196175699	0.201723011318744	4.83821448924112	1.31010718971485e-06	1.18904665193108e-05	SERHL
156.112888373687	0.977034101766798	0.179380259445293	5.4467203068394	5.13070447785282e-08	5.68873470714506e-07	PSMC3IP
53.3835060741985	0.981118076171124	0.22625546089032	4.33632882190071	1.44882158524658e-05	0.000114363861646436	RPAIN
8.00222791531736	0.984530894695765	0.326122912312543	3.01889520032321	0.002536982740571	0.0124164957337161	DCUN1D4
13.990383075779	0.985336019262068	0.358313258463558	2.74992899645181	0.00596081794659728	0.0258763257379026	PIK3C2G
33.4303415563957	0.987226113113384	0.373212360519555	2.64521279986293	0.00816395574327037	0.0334488929595706	STRBP
74.8153953923345	0.987901975358968	0.205805859720999	4.80016446906915	1.58535379580999e-06	1.42087333949471e-05	CEP63
28.2683295661025	0.988672779912964	0.221587946644013	4.46176245092109	8.12883090492526e-06	6.73800203333111e-05	BAZ1A
773.853343129913	0.98912016414743	0.193818722728812	5.1033261917188	3.33735025501022e-07	3.27791799019497e-06	ARHGAP22
31.8474005358695	0.9921385215701	0.25122250380919	3.94924223159425	7.83989849273505e-05	0.000540500694162599	MSTO2P
342.754716139715	0.99215559425966	0.167267055899298	5.93156607513303	3.0005876292887e-09	3.89985739613293e-08	TMEM63A
10.5312332207134	0.994556601801295	0.300520775575034	3.30944374776836	0.00093481548495347	0.005136112664457	EXOSC8
183.800561424584	0.995655595305846	0.148291030722815	6.71419970886114	1.89101172535853e-11	3.25405297699695e-10	SEMA4D
25.2161800990083	0.99629213605662	0.211551273743854	4.70945940634199	2.48374673306173e-06	2.18956525525237e-05	STAM2
41.0473036167676	0.999380583297104	0.284992271256742	3.50669363379608	0.000453711195662574	0.00266284524384774	MPND
467.754530568525	1.00018826610636	0.167778297082434	5.96136856493986	2.50134068208258e-09	3.30670116275206e-08	PHKG1
22.5547609403602	1.00135076780724	0.341022121894206	2.9363220258124	0.00332129341310829	0.0156326086030546	ATG4D
13.1644362011068	1.00171463678888	0.261297338010682	3.8336197544727	0.000126271283783563	0.000830610187823988	CASTOR3
55.1962480065439	1.00367789401427	0.199872599001437	5.02158824685646	5.12459493271832e-07	4.87743526560934e-06	RIMS2
48.2319626175179	1.00893992454373	0.348836115213988	2.89230352174062	0.00382428295231026	0.0177476432155758	LOC728613
19.8386388429364	1.01198429877496	0.302197784725039	3.3487482368401	0.000811775241548196	0.00451779701053084	DHX35
19.8625737352217	1.0121380066491	0.380899342124615	2.65723222572007	0.00787851513709013	0.0324601718609442	CHCHD3
97.6888681426801	1.01975653994866	0.25761896038021	3.95839086705278	7.54564040649944e-05	0.00052188657602509	ZNF286B
78.1702303653685	1.02461669060072	0.210632706392594	4.86447099383965	1.1476333519988e-06	1.05045078304231e-05	ST3GAL3
1014.97742112001	1.02571644952089	0.213625510117734	4.80146986638251	1.57505213134291e-06	1.4145875300704e-05	CYB561D2
12.4085917115342	1.02773128979312	0.339067104886105	3.03105572608803	0.00243700265901038	0.0120229190814939	GUCD1
83.8320765457016	1.03126845954615	0.196978161091303	5.23544566480211	1.64587239461841e-07	1.67785380133849e-06	TMEM63B
13.3974889416235	1.03144834412028	0.339542379956291	3.03776024734543	0.00238343500065378	0.0117992374830984	TOR1A
1093.77288577025	1.03153612896546	0.225952539710068	4.56527786892361	4.98833153166478e-06	4.24106763818614e-05	PPHLN1
19.2543385112766	1.03212211406054	0.291134188543449	3.54517660472743	0.000392350112848469	0.00233779804082287	KIF6
27.5531036992918	1.04285917293188	0.278282163371746	3.74748837761036	0.000178614110172894	0.00114515335613084	SLCO5A1
35.9519860788745	1.04319174033172	0.370012030095626	2.81934546847602	0.00481216954537034	0.0216547629541665	SNRPD3
191.119193794535	1.04479210047267	0.149010725574557	7.01152280444349	2.35738058033011e-12	4.56822128674782e-11	XRRA1
50.7769863809121	1.0482477653535	0.255021727770183	4.11042531363502	3.94931007493482e-05	0.000289436660006297	TMED1
46.9338103279387	1.05211597142616	0.237715627068364	4.42594365545682	9.6021587257434e-06	7.83842254993323e-05	CD160
37.3892883363207	1.05392284559882	0.214758076089589	4.90748876498204	9.2249938042622e-07	8.53460717116903e-06	RFC5
15.4413770723492	1.0546640165205	0.404010608193536	2.61048595044632	0.00904136857289529	0.0364877744846112	ATP2B1
159.598405977084	1.05953461220577	0.18578646632052	5.70296982977142	1.1773782793257e-08	1.40696704379421e-07	RNF123
7.97074591663058	1.06868361342261	0.4252116239083	2.51329821042963	0.0119608181952201	0.0463980521874093	POM121L1P
21.6662736502889	1.07175158963247	0.227773882708435	4.7053313439117	2.53453964276885e-06	2.22522235575339e-05	GPM6A
9.1971445370668	1.07366312210547	0.383843677487086	2.79713639973031	0.00515577620716513	0.0229133773173806	FBH1
27.4791216729248	1.07429511641438	0.378651401579966	2.83716133607789	0.0045516605657484	0.0206681973934374	COL5A1
23.0923140291108	1.07765505841464	0.308150412614953	3.49717220648741	0.000470218189317827	0.00274847642723545	MTFMT
210.046314740757	1.0917167470201	0.0935202267971331	11.6735896009779	1.73926431409104e-31	2.99292603168786e-29	TPGS2
130.844899155484	1.10079491665959	0.108258203915105	10.168235541048	2.74842150974634e-24	2.27379025671707e-22	NR3C1
439.393383815231	1.10317109383662	0.135789415800493	8.12413167354251	4.50576407320036e-16	1.52628323172503e-14	EME1
27.270442823377	1.1039260371948	0.279853371167932	3.94465870676387	7.99137131022564e-05	0.000550062070025451	MAP4
1728.4407508346	1.10714322661496	0.107450107274909	10.3037889369654	6.77394854656131e-25	6.47589481051261e-23	UTY
298.438919574237	1.10822661574095	0.16959481934097	6.53455465236155	6.37990950786649e-11	1.01653224825339e-09	SLC9B1
38.9608474108316	1.10928760507218	0.220799881127272	5.02395019149838	5.06193702486307e-07	4.82848183613324e-06	TBC1D22B
29.4383721027452	1.11228140647176	0.315042732681838	3.53057312893187	0.000414660370117719	0.00246050884447783	CALHM2
8.98512064837349	1.12122776364629	0.421494804047478	2.66012238556562	0.00781122623364174	0.0322494196325593	P2RX4
42.4789827802431	1.12560516599454	0.287003969851705	3.92191497064011	8.78479952583387e-05	0.000601786744588174	B3GLCT
15.7941004282322	1.12699049046312	0.32518536883357	3.46568633916589	0.000528879892780093	0.00305812002518812	DCTN2
18.7795511463563	1.13058874782952	0.383972609527454	2.94445155663813	0.00323527589687499	0.0153283666391588	RYR2
7.52057400088489	1.13092200946606	0.431043043692198	2.6236869519547	0.00869836929262761	0.0354024453139867	HIVEP1
40.8529924079897	1.13119411293911	0.296425269631024	3.81611903177877	0.000135567124740812	0.000887686104467236	PLEKHG6
960.545223587571	1.13143526480994	0.113840035553641	9.9388168609347	2.82158355189983e-23	2.09283662763329e-21	DPY19L1P1
125.039301733792	1.13144363420905	0.131681032516811	8.59230530459734	8.52415284715367e-18	3.42718743443506e-16	SUZ12P1
26.2758308520914	1.13273549622152	0.367402833033692	3.08308862745662	0.0020486413265039	0.0102958586292287	SPAG1
9.831076762903	1.14219722953919	0.420698193020832	2.71500388755563	0.00662749924713867	0.0283979101207077	TBCB
461.157498045395	1.14676553483954	0.0830729720059548	13.8043157377028	2.40040935650393e-43	6.88437403445329e-41	COL4A4
6.97166674883672	1.15736984213372	0.458893280487775	2.52208932086238	0.0116660081595852	0.0454182507715255	PLCG1
10.3742008685057	1.1578038800856	0.39875313520852	2.90356056882197	0.00368945598161055	0.0171961426141805	DDX31
479.383234349285	1.16085395680144	0.177826807296525	6.52800314221309	6.66522990054398e-11	1.058074503031e-09	ATAD2B
12.9288376917561	1.16141466273342	0.368104719900208	3.1551202686243	0.00160431956726308	0.00832543157824582	ZNF451
102.852111162463	1.16153258165384	0.300421758425034	3.86633973432282	0.000110481008124327	0.000738026858619341	COX11
11.1248376924644	1.16410559821896	0.469070906966024	2.48172628259651	0.0130747665853998	0.0499585676541912	AUH
181.732748571758	1.16720044849684	0.390331564655847	2.99027942955614	0.002787223456437	0.0134511609732389	C12orf40
318.107780757938	1.16724130263358	0.193949087433914	6.01828716018737	1.76272287818779e-09	2.39975753859616e-08	CP
13.4263976738047	1.16842004967	0.360527440699379	3.24086301836945	0.00119168432722502	0.00636847947294665	CHD6
17.3237821037471	1.17226010445716	0.257495417141622	4.5525474490772	5.3000202118147e-06	4.48832420299741e-05	PPP2R3C
7.63646983331319	1.1723686731726	0.457348377811137	2.56340402645254	0.0103651352887809	0.0411373065908472	RUSC1
25.4836126352408	1.17323394313903	0.467848503088118	2.50772191295875	0.0121512254895414	0.0470095072446108	R3HCC1
55.8174042418549	1.17465352573166	0.176244371716675	6.66491368938574	2.64820939588484e-11	4.53888319565601e-10	ZNF81
224.727104362702	1.18183500270596	0.160901204357138	7.34509730631193	2.0560946032624e-13	4.51291784858921e-12	TP53BP1
82.7681026085329	1.19124318332131	0.204749189006893	5.8180605701017	5.95343305424031e-09	7.57759648959091e-08	ACOT2
7.68457447824472	1.19645306154172	0.374611351456983	3.19385159282635	0.00140388268065667	0.00739229289129129	RTKN2
31.946452025698	1.19820713408795	0.231469679930712	5.176518732158	2.26064364438512e-07	2.26696712311068e-06	KDM6A
8.06786099887396	1.19960114513317	0.435355376697194	2.75545269300197	0.00586109795785386	0.0255206917152705	IRF3
13.0697459300645	1.19991000814681	0.435261217914497	2.75675837580025	0.00583774714821573	0.0254447702448066	ALG8
56.0572646423032	1.20001847852548	0.299266033957158	4.00987196127066	6.07516817835677e-05	0.000429858116830441	GALM
417.589798772365	1.20215583946864	0.111987863148843	10.7346975437049	6.99476410119203e-27	9.40358598854004e-25	SLC25A51
11.7258219508094	1.20527044062084	0.400193997517716	3.01171543825439	0.00259775992528717	0.0126707065743599	FRMD5
520.357944812615	1.20690498248549	0.153257308183096	7.87502401545256	3.40677414617501e-15	9.8362029374798e-14	SNAPC5
49.8033857376614	1.20986274857826	0.212340924971478	5.69773701767935	1.21408131854989e-08	1.44680826382317e-07	ZBTB17
11.0853335163648	1.2132516655687	0.304138349703029	3.98914397593515	6.63121655158731e-05	0.00046160992888234	BRD3OS
17.5176891848518	1.2157798015182	0.474286253088897	2.56338823569133	0.0103656067746347	0.0411373065908472	ATP10A
301.573825015847	1.21928866027149	0.327866646253325	3.71885543773615	0.000200127539014342	0.00125685937640832	SETD9
49.1436435815363	1.22271952723346	0.191320763762901	6.39094002754843	1.64869040312662e-10	2.47131223493057e-09	DNAJC7
5.1894549089132	1.22422898134588	0.448206638351941	2.73139413072367	0.00630669999461893	0.0272297825885674	KCTD13
11.1203601549498	1.22476245244496	0.393415577730521	3.11315189782314	0.0018510072382947	0.00937160204609974	DCLK2
10.9249635436961	1.22986476070757	0.334092783187279	3.6812072052995	0.000232132257128297	0.00144519966738919	SRA1
208.71279180332	1.23875490100507	0.379242629873977	3.2663914956415	0.00108927542665305	0.0058758923489743	CAMK4
359.451487785237	1.23930039544095	0.317727960866239	3.90050781826747	9.59911259511133e-05	0.000650320982427857	PARP11
170.400319640014	1.24101093449203	0.114001936670617	10.8858758959302	1.34598402684065e-27	1.86787847853822e-25	ITCH
22.6615939846223	1.25301302993876	0.255947661450898	4.89558303770298	9.80146925416109e-07	9.04312933296993e-06	KLHL2
441.81825495359	1.27234824544453	0.154385730445041	8.24135910603125	1.70265352917333e-16	6.10401290208639e-15	TRAPPC10
26.2771233959442	1.27595931461712	0.406779875118256	3.13673166413698	0.00170842408043624	0.00878093237041425	RBM39
22.8574175380689	1.27967914482656	0.235140158237158	5.44219734485293	5.26273259888488e-08	5.7755805205109e-07	ANAPC16
7.50701321705889	1.29158642707083	0.509422945517007	2.53539114882235	0.0112321830085143	0.0439280466387532	PPTC7
10.0081407732092	1.29381616889428	0.467562118506316	2.76715353465233	0.00565481164968824	0.0247729121353959	CEP128
11.8504589872112	1.29980454955057	0.476723575904833	2.72653717006445	0.00640027435013883	0.0275252628563542	INO80
1000.59604786804	1.30248382675037	0.0787773200485454	16.5337412588767	2.09713230524625e-61	1.37268696956994e-58	FAAH2
17.1622945004218	1.31288267471872	0.356042230788234	3.6874352568013	0.000226525702934413	0.00141233851307804	FAM161A
5.0977542050045	1.3133096334125	0.495512615610424	2.65040604827918	0.00803950839656893	0.0330333955320339	CUL9
725.349755406418	1.32706798512175	0.0802826742355463	16.5299424534388	2.23356782589251e-61	1.37268696956994e-58	UBAC2
4.14196777846387	1.32798969262224	0.532584570772474	2.49348134643872	0.0126497230749506	0.048718987169595	OSBPL3
191.228553798811	1.32869694361868	0.332730106135279	3.99331746397022	6.51552405692308e-05	0.00045502896904031	NCAPH2
11.5728734380327	1.3294588169823	0.313746731695101	4.23736307881053	2.26160252490311e-05	0.000171091207394059	CECR2
7.04483049491663	1.33740111980286	0.499658700399071	2.67662930463273	0.00743668638058709	0.0310909862092183	SDF2
6.89395596081382	1.33993341228592	0.459000849024695	2.91923950714484	0.00350886517851244	0.0164614372933048	SLC39A13
70.349871940845	1.34022053318496	0.144031397479261	9.30505817926217	1.33918997857677e-20	7.11258677510776e-19	DEPDC5
17.0478106308403	1.34518086729144	0.530536843359503	2.53550886074828	0.0112284087814101	0.0439280466387532	NUBPL
7.93435320221819	1.34705574261228	0.413317960049737	3.25912704700801	0.00111755609586788	0.00601717937975421	EFEMP2
10.6871705610175	1.36896374167644	0.500550456234999	2.73491657958601	0.00623960867834912	0.0269776849590532	UVRAG
36.8840860674592	1.37263093149962	0.233078675872119	5.88913132599367	3.88230853733475e-09	5.03062991795606e-08	ADGRF3
10.21416661995	1.3727762548941	0.433630843840724	3.16577170280427	0.00154672135388756	0.00803622616476364	TMEM243
11.1207819127352	1.3729935101543	0.388693482569751	3.53232964205392	0.000411915533316095	0.00244759754741138	MAIP1
5.32159355399811	1.37729988996157	0.543166361666004	2.53568701444822	0.0112226987366389	0.0439280466387532	TCF7
8.49427550816812	1.38011563061351	0.365437891543425	3.77660790670775	0.000158978701263829	0.00103000959764607	CCDC115
673.583680987342	1.38142985811867	0.131896627722982	10.4735798175223	1.14239377305071e-25	1.26014820811902e-23	CXADR
23.390002645624	1.38913490893845	0.256033241071099	5.42560373460528	5.77589728152314e-08	6.27472477401832e-07	CHCHD6
26.8334987050338	1.40834957473506	0.261814101135184	5.37919679890686	7.48188863756482e-08	8.00673754199101e-07	AP3S2
340.916924178956	1.41748721333827	0.0858766528415153	16.5060836261776	3.31724514459405e-61	1.78384857650545e-58	LRRFIP2
6.37328558763848	1.4190333619826	0.520625641218655	2.7256309517545	0.00641787123607741	0.0275545729117814	FAM153CP
325.887311461336	1.4218134931567	0.0985728164557436	14.4239917685122	3.65572987032535e-47	1.12335356443855e-44	PANK2
705.970467944242	1.4257920062355	0.108825383011573	13.1016493282994	3.22179414981119e-39	8.66259902030484e-37	IAH1
10.0824261151922	1.42851343785371	0.506116524592097	2.82249910532958	0.00476509549608116	0.0214749949029469	GOSR2
4.50160233043206	1.43079640274067	0.576219131493192	2.48307687916047	0.013025297303543	0.0498530507116033	TTC23
128.195330181312	1.45118344146522	0.0932004930304819	15.5705554153088	1.15400792841784e-54	4.51322009823051e-52	WIPI1
293.496643270541	1.46396411873222	0.208137186984423	7.03364996876693	2.01199498563891e-12	3.93436474009936e-11	HTRA2
41925.9218866622	1.46589818821855	0.163728875812163	8.95320499177126	3.45307800872121e-19	1.66911703297962e-17	SYN3
9.02751739991937	1.4675200261636	0.530562616112742	2.76596952291067	0.00567538386557562	0.0248377430210644	ATP11B
5.2374572762769	1.4761501553551	0.527291257891751	2.79949673593516	0.00511823340122884	0.0227936232837334	ARHGAP26
66.1213841105805	1.47675693172308	0.231221627526642	6.38675952383788	1.69437766785111e-10	2.52221893671124e-09	HFM1
22.9173149795302	1.48265556732358	0.295414299312171	5.01890250666851	5.19675134215837e-07	4.93519299646034e-06	MRPL49
3.50002339465079	1.48540189529954	0.588471549064779	2.52416943123281	0.0115972018861345	0.0452069625306266	CCDC40
5.05536584919567	1.49231520711775	0.446991025689843	3.33857979545486	0.000842078407669179	0.00466231828802163	NOD2
14.1397401558019	1.49326976183745	0.27982368045945	5.33646673285696	9.47752511839557e-08	9.9932139851318e-07	LOC653712
30.576856194962	1.49334423776507	0.25093615594948	5.9510923490265	2.66358732089478e-09	3.48290354239798e-08	TNFSF10
29.5365959428323	1.50908555302792	0.340880110796981	4.42702728974026	9.55406490198355e-06	7.81398996356145e-05	ADGRV1
5116.91920181555	1.51193837275382	0.191471236147628	7.89642561030986	2.87015428246376e-15	8.4571258377802e-14	RALGPS1
37.6382341316218	1.52320052708207	0.28670502141559	5.31277938405598	1.07965717168898e-07	1.11920124159181e-06	VPS9D1
450.97741339776	1.54764538088145	0.128094920169302	12.0820199492372	1.31450262025294e-33	2.82749513616406e-31	RMDN1
8.66254728561218	1.55446407307044	0.438081170635727	3.5483471494898	0.000387656923925254	0.00231625012045339	GPATCH11
395.438502538958	1.55502595826796	0.0973902796322643	15.9669523913431	2.1713928035705e-57	9.34133184096028e-55	PSTPIP2
30.5290918951132	1.56180924696829	0.335286188681558	4.65813773334886	3.19082709460635e-06	2.75088941102135e-05	MAP4K4
5.89200859232102	1.56654550681914	0.61670371971856	2.54019143509309	0.0110791807955933	0.0435275212626871	LRFN5
875.601088740816	1.57314533333416	0.101506342479082	15.4980003703546	3.57857253370266e-54	1.2829182533324e-51	LETMD1
8.27477261288205	1.57510455261543	0.464836772827296	3.38851107461896	0.000702731910198102	0.0039726053583078	UBR5
53.0803614004071	1.59252191989084	0.202722856634876	7.85566041405548	3.97671165305259e-15	1.12551404812054e-13	RBMS2
19.2372808230659	1.59324045373027	0.271985279405538	5.85781869229292	4.68986247085741e-09	6.02262338794883e-08	RGS20
7.79104531835613	1.60095064157599	0.508462430945981	3.14861146888958	0.00164048144765794	0.00847221030951317	DNAJA4
6.53065660539154	1.61244007633961	0.615658433340916	2.6190497669131	0.00881750826648839	0.0357857741155029	ZNF695
8.60858206717148	1.62478020699463	0.520557087385714	3.12123347538006	0.00180095187690809	0.00920153797441637	PDE4DIP
19.0452066710135	1.62692990999346	0.325665966270729	4.99570135812404	5.86223203107419e-07	5.50640222656794e-06	TAF4B
4.42571388957073	1.6344054232562	0.639978415718686	2.55384460336962	0.0106540793851114	0.0420494032245408	PRELID2
28.7432279809931	1.63863550573442	0.2281468469054	7.18237191511076	6.85122385170002e-13	1.41023756028773e-11	N4BP1
7.6396418571832	1.64523372040922	0.580830854907879	2.83255220776823	0.00461780246669316	0.0209113539070673	SGSH
4.11010161882219	1.65837584757468	0.622804843817231	2.66275361220753	0.0077504140771395	0.0320511468748252	CD47
3.1126692135725	1.66322150247719	0.62437419305963	2.66382166490079	0.00772585084317504	0.032019855806685	RPS6KL1
5.44594320511193	1.66782770798834	0.615767026109351	2.70853689345191	0.00675805979447784	0.0288710757059024	UBE3A
266.444141515872	1.66784901153289	0.140926509737519	11.8348848250008	2.5769700097783e-32	4.61921874252761e-30	TRIM5
8.00686713869492	1.67265595112411	0.521902043738745	3.20492316746207	0.00135098538187768	0.00712247440298748	ATG13
7.61409817071939	1.68569750900904	0.556222819353711	3.03061552017533	0.00244055806417487	0.0120266675739752	KHDRBS2
6.11880565725341	1.69709716266417	0.648796079649514	2.61576359028087	0.00890281748066554	0.035996166167127	KLF6
4.83824355115535	1.71637785319645	0.514393083354023	3.33670476672249	0.00084777952054236	0.0046878502536931	ZNF582
876.385533786011	1.7234681731315	0.0852784342441994	20.2098946633596	8.01187731899316e-91	8.61677405657715e-88	RMC1
5.92257805976169	1.72530190239705	0.677980241541386	2.54476723167415	0.0109350604170189	0.0430399175791538	ARHGAP6
16.1022588272473	1.7300582150248	0.527728017604665	3.27831412642721	0.00104429113712812	0.00568666082469965	ZC3H12A
5.52404347834459	1.73253530208372	0.59787416352487	2.89782601052579	0.00375758982347266	0.0174758393735993	BIN3
42.0491323221149	1.73663123292371	0.241470478492777	7.19189875202761	6.38964079338171e-13	1.32154974486193e-11	CNOT6
5.19629400087757	1.74405456258953	0.626137673946932	2.78541706585979	0.0053458913370389	0.0236119348377221	NDRG3
141.960286071664	1.74530622370465	0.106684864098665	16.3594549090914	3.72446624919202e-60	1.78029486711378e-57	SNF8
31.4833114889434	1.75538762259169	0.346380063379311	5.06780790287407	4.02423219632484e-07	3.87298588559048e-06	PDE4DIPP2
81.1088897243407	1.7690513358999	0.148806634391107	11.8882558102236	1.36221616229733e-32	2.66375178645596e-30	ANKS1B
475.805561217868	1.7894330556248	0.173835348786749	10.2938387854588	7.51204436835269e-25	7.02539453753332e-23	COX15
4.51934049140654	1.79431173837502	0.62540118213879	2.86905715822076	0.00411697392434966	0.0188818995976037	TRIM46
3.66730063508836	1.79740059861302	0.617236056478794	2.91201490863451	0.00359105495283019	0.016792085225082	SYCP1
200.839096334664	1.8385094107131	0.276551902271872	6.64797239002789	2.97158028777826e-11	5.01323074432239e-10	LOC286059
12.1013965903371	1.84713767600551	0.684371121997918	2.69902924982146	0.00695420638936078	0.0294458620935336	RTTN
12.9159827979776	1.85439015383306	0.476129491742346	3.89471810924191	9.83129947434151e-05	0.000663959973918637	STAT1
8.65183939742063	1.87077293205903	0.346313869633178	5.40195786568001	6.59174355596986e-08	7.10344885778734e-07	CHRNA3
5.97029053670828	1.87302527717751	0.580742080439582	3.22522741207208	0.00125872639482603	0.00668523574140934	UIMC1
40.5442820640568	1.87345748924668	0.335342701799175	5.58669527976972	2.31431283208728e-08	2.67639080742996e-07	THADA
5.59540890780421	1.88082999552917	0.68122283520083	2.76096146274176	0.00576314763312262	0.0251450924114539	QRICH2
2.25283743711624	1.88701968631657	0.641316059443997	2.94241764030135	0.00325660398283929	0.0154124426118533	TTC31
19.3205473399074	1.89218246669138	0.265456092235286	7.12804310030393	1.01805901940624e-12	2.05619244201204e-11	SUPT20H
14711.5704845032	1.89935828065345	0.261811929491596	7.25466667749539	4.02652164287339e-13	8.49122358217712e-12	WTAPP1
88.2133872570296	1.90003534640013	0.181098601851625	10.4917173681818	9.42986034739808e-26	1.06755945301333e-23	GANC
3.19412645432154	1.90125354329598	0.74401465945899	2.55539796040911	0.0106066454475029	0.0419391440396668	ZNF876P
3.81284631574465	1.92511590859755	0.747207300777969	2.57641474674187	0.00998308204407192	0.0399137722617076	CCT3
4.82536521156121	1.9285031420538	0.576948348927615	3.34259235794391	0.000829997296941265	0.00460728822121461	SECISBP2
4.46309244941046	1.92859336333292	0.679809289742672	2.83696235463765	0.00455449817038091	0.0206681973934374	UBA6
37.1162531243773	1.94158326216784	0.350382600091359	5.54132328963135	3.00194412790895e-08	3.45303840595302e-07	STAT6
5.29611360790647	1.94433422017597	0.591995530889151	3.28437313919527	0.00102209501209346	0.00558001617008386	POLE3
7.88672319457488	1.94523994511541	0.530625259334813	3.66593921207963	0.00024643246277462	0.00152759719719944	ADAMTS9
4.64391348725302	1.95454462082007	0.722468763116123	2.70536903545809	0.00682285457444319	0.0290613073061927	TERF2IP
3.99265581975803	1.99125721899279	0.586946756790124	3.39256873976527	0.000692405564992308	0.00392972129366347	NCOA7
3.14033018421657	2.01237008017315	0.787887735092317	2.55413301989955	0.0106452579465293	0.0420494032245408	ZC3H7A
5.24061310929594	2.01540829569045	0.606045036886783	3.32550911734792	0.000882572136488163	0.00486772478355395	HDGFL3
19.8476284901652	2.01839792311556	0.297148735022564	6.79255095251304	1.10167886298413e-11	2.02539421733237e-10	VAMP1
2.29048245150116	2.0265034496789	0.799150222486839	2.53582291871574	0.0112183445721158	0.0439280466387532	ABCC6
3589.55862524437	2.03151424563889	0.094602257497953	21.4742681556288	2.7095415413389e-102	5.82822385541998e-99	CHRNB2
14.4437182463591	2.03836429940013	0.346721664221664	5.87896433866035	4.12841292296045e-09	5.33346318155431e-08	L3MBTL2
11.9118909429876	2.07443731631772	0.412597527600127	5.02775023491703	4.96267667405824e-07	4.74431890039968e-06	SYNJ2
13.3606383527686	2.08043821467224	0.773512694893297	2.68959802264037	0.00715381337532311	0.0301722599418039	SIMC1
46.5232757775035	2.1014118182044	0.211286310029274	9.94580206314949	2.63046385199721e-23	1.98530798092842e-21	MCPH1
4.97114443302104	2.13027861027739	0.711426298506062	2.99437709113481	0.00275005829705707	0.0133229175607427	PPP4R3B
10.1683367348626	2.13523533140311	0.354474119930226	6.02367059074272	1.70505215981883e-09	2.3360300610002e-08	OLFM3
109.75461981191	2.13584889763537	0.214185278074956	9.97196874048416	2.02180824674601e-23	1.58142165045479e-21	GLS
3.80312313449582	2.16290290302378	0.60729567332884	3.56153188309084	0.000368697324856613	0.00221218394913968	DET1
7.96437336213955	2.19846996470788	0.532555637448816	4.12815076982295	3.65692316091957e-05	0.000269847057260309	ACADVL
4.12269885771236	2.19978691151519	0.779415233657313	2.8223555513445	0.00476722922647939	0.0214749949029469	XKR6
3.63682183860417	2.20673074779865	0.628194035084318	3.51281709878454	0.00044338257904747	0.00260578122276259	DDX19A
5.8977630307674	2.2196434028869	0.796425292385164	2.78700767555916	0.00531972189610673	0.0235446950586946	ANAPC7
2.55606045578648	2.22069330674552	0.648207359827711	3.42589955679579	0.000612766937789215	0.00351015095388709	EZH2
3.29714165772709	2.23892545589358	0.683339926821295	3.27644466248069	0.00105122910714818	0.00570288476538649	DGUOK
5.74928901463429	2.29361973268532	0.766650469975179	2.99174111607807	0.00277391387308256	0.0134136661443653	TDP1
2.73646965508333	2.29422382688111	0.822576691369278	2.78906982285397	0.00528596674912244	0.0234435350048709	UBE2N
23.7804388575405	2.36006490179328	0.316749329165074	7.45089155520621	9.27115483773865e-14	2.1102914344948e-12	ATXN2
6.72219547209483	2.36781896758972	0.46721017000856	5.06799534681863	4.02027230946442e-07	3.87298588559048e-06	DENND6A
5.81794049839581	2.36897249002448	0.72826198975362	3.25291244545926	0.00114228687768618	0.00611969881420418	CBLL1
3.72124557777303	2.37003036964054	0.679784061171797	3.48644592454128	0.000489484332063155	0.00284947442021068	STAC
2.105579725019	2.37452380170416	0.786034374669867	3.0208905338287	0.00252032458340967	0.012377210454142	STAMBP
5.08849901837361	2.39358100163872	0.619825689585251	3.86170021968654	0.000112600679331229	0.000751020344934799	MINAR1
2.9136610186002	2.40409155365774	0.860441698508681	2.79402027798574	0.00520572142479784	0.0231114691119508	SELENOI
8.7494134339569	2.41933276569561	0.543086490140028	4.45478355587858	8.39778723541887e-06	6.93421894179885e-05	APH1A
21.0515757051597	2.43077973736241	0.378935913514145	6.41475154682503	1.41052708528568e-10	2.13665053552782e-09	SGSM3
2.30979105493613	2.51152851960504	0.877288145723575	2.86283193480697	0.00419873210173517	0.0192363636865439	PDE4DIPP4
613.494314461651	2.51259746458353	0.17002986632384	14.7773889311777	2.0495906207358e-49	6.78256834646571e-47	ANGPTL6
2.41219939055667	2.5238680821818	0.782822122752715	3.22406330739207	0.00126385455977546	0.00670297106330645	NR1D2
2.43634621685521	2.56904228777568	0.826439843065171	3.10856538359452	0.00187998043349581	0.00950373187414683	MGAT4FP
2.28192440980076	2.59585274336774	0.91671582450432	2.83168750225442	0.00463030769013066	0.0209459344720737	VTI1A
2.72623142254878	2.59791553809404	0.984411617075674	2.63905412434231	0.00831377063908364	0.0339979479936671	DNAJC5
8.50512244080423	2.62055074336508	0.356627231193887	7.34815099394462	2.00967405754104e-13	4.43365015155977e-12	SLC38A6
8.60702145630055	2.64939521743178	0.414913680101311	6.3854130256319	1.70935474630557e-10	2.53573935124365e-09	CCDC162P
3.9105597630359	2.70938256399069	0.723210584642182	3.74632592708967	0.000179443419841411	0.00114875832166332	IL7R
44.2535492119981	2.72080630636363	0.242909253598684	11.2009166635485	4.03536175745892e-29	6.20004510021009e-27	PARP9
323.823935305099	2.72595635642791	0.131099554829497	20.7930252697897	5.00536489144187e-96	7.17769325432764e-93	ASPRV1
1.70080246904031	2.7855366701387	1.03627152486393	2.68803745283309	0.00718733347203332	0.0302543136953888	EEF2K
4.49204732334385	2.79590899954288	1.00912145471124	2.77063676179884	0.00559467999935746	0.024534468254063	MAP4K3
25.197678323928	2.80871535072394	0.267027410614445	10.518453308823	7.10299881912992e-26	8.48808358886025e-24	MARS1
7.23196932476716	2.85710911826332	0.510971145286108	5.59152731934313	2.25080870485281e-08	2.62204325824994e-07	CFAP20DC
5.49331804573707	2.88563760432793	0.550064884384031	5.24599494759477	1.55441161660613e-07	1.5959615213937e-06	IRF1
2.73904276711027	2.92163377144899	0.746565172491011	3.91343432442821	9.09926567560963e-05	0.000622337693743603	SRGAP3
1527.52133878503	2.98418131966506	0.125946621658687	23.6940164044426	4.15601868932177e-124	1.78791924014622e-120	PRSS23
3.85015767963298	2.98584854457712	0.68390222000711	4.36589976933556	1.26600526672343e-05	0.000100671989971242	ADGRA3
9.21967908124512	3.0356759824893	0.43679953863407	6.94981499289642	3.65765562795975e-12	6.99343756065905e-11	RB1CC1
3.50670423964749	3.13038505409448	0.732424691924388	4.27400262253536	1.91994775130646e-05	0.000148021778245885	HSCB
169.21238582047	3.14222343358245	0.155831144409415	20.1642838823469	2.01644764191456e-90	1.73495155110329e-87	IGFL2
2.08085712149861	3.25025091668252	1.07301281264033	3.02908863565638	0.00245292705142006	0.0120599910573818	WDR91
2.57868936776857	3.27127972931086	1.29428757124025	2.52747519330358	0.0114885939776208	0.0448493024425814	TENT2
16.2138278321226	3.38903873371626	0.326141771415492	10.391305348614	2.71610072536891e-25	2.78206317155644e-23	HERC6
1.86158455529749	3.44683409907707	0.929348112008133	3.70887297724118	0.000208183827530894	0.00130175410761324	CMPK2
1.8511011034998	3.48363193631193	1.39835331590318	2.49123872821934	0.0127298554353042	0.0489635863164836	SLC9A1
5.56848068974628	3.48783457301525	0.73274513718634	4.75995594649477	1.9363521932792e-06	1.72825459242472e-05	DHRS12
2.10717940993998	3.49844448086948	1.37317760614565	2.54769992258263	0.0108435700601743	0.0427188996326645	PPM1M
2.73910821978696	3.501931400919	1.35523591265343	2.58400133011716	0.00976614177130058	0.0391963079123494	TTC29
2.06128610999476	3.5113643743158	1.31445758618104	2.67134094795523	0.0075548866537308	0.0315185049674334	ATP5ME
1.53671138730315	3.51775138269984	1.35957823976519	2.58738429301971	0.00967076692256382	0.038918278111197	MICOS10
5.16223364217988	3.5313278612855	0.573932948982789	6.15285786875324	7.60990005491852e-10	1.0698624194856e-08	CCDC24
1.63125157184118	3.88112092116945	1.49415623442589	2.59753353213475	0.00938959519531932	0.0378221334553031	CXCL1
1.96089255432104	3.99448219437804	0.941889100804056	4.24092623109037	2.22599293389952e-05	0.00016919119437519	PARP12
2.36678835498899	4.01618852201111	0.93006288986564	4.31819027054321	1.57313787931054e-05	0.000123047984668981	CCDC13
2.42997170116895	4.15623519282465	0.889931371336801	4.67028731280864	3.00778755721579e-06	2.60877057885934e-05	COPZ1
6.81539836232156	4.23252587725364	0.615162920423124	6.88033322025068	5.97127180973793e-12	1.12668470725845e-10	CA5A
1.54104769959597	4.23674886500376	1.50033092827792	2.82387624300108	0.00474467013437842	0.0214182276160503	DGKA
1.77760766769155	4.25481724809039	1.44088464278329	2.95292011709664	0.00314783410172155	0.0149635163597858	MTCH1
6.93790578898824	4.25844707268586	1.35754989288116	3.13686229509256	0.00170766311152725	0.00878093237041425	B3GAT3
3.86984220420721	4.38675931422042	0.793554646336444	5.52798642723915	3.23927104888434e-08	3.70620852454799e-07	RNF149
1.8893799547067	4.47059879273704	1.78163114009673	2.50927293092459	0.0120979968671571	0.0468457088411428	hsa-miR-376c-3p
3.44321900160117	4.65440059264436	1.33827155506627	3.47791939163937	0.000505321861676632	0.00292977715489605	HERC2P3
13.8247736095431	5.20555252509639	0.593473993335236	8.77132373710591	1.76577955756858e-18	7.75141189455106e-17	LOC400499
5.0965312920072	6.67154927040725	1.25562473403978	5.31333055931655	1.076395220196e-07	1.11851503316019e-06	SLC2A9
