# Supplementary material for: The intracellular parasite Anncaliia algerae induces a massive miRNA down-regulation in human cells
Source: Noncoding RNA Res. 2023 May 18;8(3):363–75. doi: 10.1016/j.ncrna.2023.05.003 (PMC10238475; doi:10.1016/j.ncrna.2023.05.003)
Supplement: Multimedia component 3 [file mmc3.zip › S3 File/I72hvsNI72h_downp005]

baseMean	log2FoldChange	lfcSE	stat	pvalue	padj	GeneName
22.49003692113	-7.41171060424646	1.38316558370534	-5.35851288635403	8.39097527386013e-08	8.91308040201143e-07	hsa-miR-1249-5p
4.61301414162269	-6.39294316360719	1.5471145646332	-4.13217179241208	3.59351674382818e-05	0.00026562386652833	hsa-miR-1306-5p
17.2990429154439	-6.34132491806344	1.37763008131869	-4.60306798178611	4.16312261859765e-06	3.55352252087442e-05	hsa-miR-328-5p
11.3285501199161	-6.26342889991716	1.49895983740219	-4.17851682455492	2.93416294392176e-05	0.000219145294874156	hsa-miR-889-3p
8.34181611800506	-6.23099743039465	1.49070547984375	-4.17989838680124	2.91639382181949e-05	0.000218196977764651	hsa-miR-4654
10.8602198420442	-6.17756081171966	1.47157657388118	-4.19792005483398	2.69377686679652e-05	0.000202244818166817	hsa-miR-8072
24.2400228204269	-6.00711480483476	1.14363268367716	-5.25266100783329	1.49917310559676e-07	1.54292887566442e-06	hsa-miR-4741
7.15165742424502	-5.97037781219214	1.5968611219882	-3.73882094690779	0.00018488534729884	0.00118008421970268	hsa-miR-1185-2-3p
9.63103944412384	-5.96551385143601	1.42937675909823	-4.17350695921456	2.9994649449808e-05	0.000223247373586633	hsa-miR-1226-5p
5.88564606463133	-5.96190566935153	1.55866799385703	-3.8250003803558	0.000130771884588382	0.000858901751907205	hsa-miR-6741-3p
13.1560775281578	-5.86378909954923	1.38371563137193	-4.23771255206199	2.25808610789418e-05	0.000171091207394059	hsa-miR-1910-5p
4.71401010813306	-5.83276034787568	1.63800234671185	-3.56089865169268	0.000369587726766052	0.00221443788377097	hsa-miR-539-3p
6.34162139527835	-5.75964375119526	1.52842651580871	-3.76834848886912	0.000164331179978033	0.00105831247943937	hsa-miR-6824-3p
22.2990007611309	-5.75037094263517	1.34485389966844	-4.27583319203141	1.90423767851372e-05	0.000147074156067612	hsa-miR-382-3p
7.74798345606312	-5.73531584580725	1.47075808489945	-3.89956438430822	9.63659100127714e-05	0.000651833561124124	hsa-miR-3173-5p
92.3731184329878	-5.66920651555834	0.78046624983919	-7.26387145725577	3.76165497787735e-13	8.011207779618e-12	hsa-miR-6894-5p
20.1640593764949	-5.64878360658831	1.11086316321202	-5.08503998841319	3.67548622055788e-07	3.56124813532433e-06	hsa-miR-4667-5p
3.16570821746508	-5.62497961097259	1.72818531162085	-3.25484748258679	0.00113453275605262	0.00608573555678099	hsa-miR-196a-3p
12.435100307305	-5.60934732205099	1.05695373164141	-5.30708881016	1.11389914008364e-07	1.15192165880765e-06	hsa-miR-6855-5p
17.3536013986874	-5.56517386889523	1.21974801008803	-4.56256031808863	5.05335690855274e-06	4.28787799222759e-05	hsa-miR-374a-3p
5.286706796657	-5.44347623242538	1.80394625903858	-3.01753791453107	0.00254837160324674	0.0124580620876903	hsa-miR-6885-5p
9.23243781558682	-5.43393707917619	1.38871437188215	-3.91292636498857	9.11843459878867e-05	0.000622658819745855	hsa-miR-6738-5p
7.59462188416882	-5.43351044846649	1.36084982949497	-3.99273331318484	6.53160142080404e-05	0.000455412468594797	hsa-miR-7854-3p
26.5759294929602	-5.39240557085987	1.00031828609861	-5.39068978923801	7.01877445006866e-08	7.52986725291655e-07	hsa-miR-496
12.191535895682	-5.38186607373131	1.43420129125221	-3.75251793911884	0.00017506730000381	0.00112408884271103	hsa-miR-3175
9.11962416641442	-5.36397437273224	1.3351055572042	-4.0176406605368	5.87837467087046e-05	0.000416618909951972	hsa-miR-6789-5p
4.16125615821598	-5.34869163768003	1.76413193970075	-3.03191134251973	0.00243010567049214	0.0120026573989175	hsa-miR-3173-3p
4.69987755817425	-5.34432303967911	1.74227345044482	-3.06744216202953	0.0021589923721148	0.0107749248083966	hsa-miR-6880-5p
6.54846797258957	-5.28662225041367	1.37646334220827	-3.84072869091616	0.000122669632379665	0.000808154300914731	hsa-miR-3940-3p
55.4145520056437	-5.27066533727948	0.641839850329245	-8.21180756317295	2.17883275399709e-16	7.74656075016154e-15	hsa-miR-4728-3p
27.2915945883149	-5.25141800654777	1.1933612926752	-4.40052651177875	1.07988532067301e-05	8.68348906455192e-05	hsa-miR-6797-5p
3.78278874529845	-5.23591143442035	1.30121405470904	-4.02386633887931	5.72504172716025e-05	0.000407767044871579	hsa-miR-642a-5p
7.20058802765511	-5.23425859685887	1.42420837866257	-3.67520559159624	0.000237657957254024	0.00147746319668614	hsa-miR-6796-5p
49.4207661892866	-5.23208454266644	0.857723493801525	-6.09996645827815	1.06090725046209e-09	1.47226548112513e-08	hsa-miR-6780a-5p
35.2918224695491	-5.22458058910364	0.828706767735762	-6.30449851806873	2.89128489955167e-10	4.2021309587403e-09	hsa-miR-299-3p
15.2910267472168	-5.21202615211554	1.11299102818402	-4.68290041890058	2.82843940655338e-06	2.47315982255948e-05	hsa-miR-1248
26.9325297744415	-5.12281565149977	1.1583431427847	-4.42253721050597	9.75485421812233e-06	7.93296462124051e-05	hsa-miR-6757-5p
18.3445773053677	-5.10540362444406	1.15366938269683	-4.42536111386575	9.62810856092147e-06	7.84472027065988e-05	hsa-miR-1247-5p
7.60440977786001	-5.08639223436331	1.30049361257871	-3.91112434937505	9.18674558963359e-05	0.000625772940820599	hsa-miR-6890-5p
3.20457155375796	-5.08492742314888	1.57163194640597	-3.2354441730312	0.00121453633389607	0.00647451711080653	hsa-miR-6508-5p
4.62633416247127	-5.08264821756613	1.58164221688903	-3.21352589308301	0.00131115975311202	0.00692949540281068	hsa-miR-652-3p
5.02554251420722	-5.08229333278546	1.82846312139674	-2.77954380009762	0.00544353119237853	0.0239448580670884	hsa-miR-4767
16.1848596215938	-5.08017073664168	0.90184863167877	-5.63306364082968	1.77036090099956e-08	2.08089961642079e-07	hsa-miR-3911
9.21383132655935	-5.05768523611905	1.37812709977903	-3.66997008979071	0.000242578850955019	0.00150587910073376	hsa-miR-6502-5p
30.385918606047	-5.05392630607361	0.92843218761768	-5.44350613160212	5.22419345401769e-08	5.76733233192334e-07	hsa-miR-3138
2.81365676365875	-5.04269258961149	1.98331993374555	-2.54255125651273	0.0110046459322108	0.0432742109692602	hsa-miR-6818-3p
1760.42344104698	-5.01838632571338	0.608294268653261	-8.24993195616306	1.58484738783414e-16	5.72942307769956e-15	hsa-miR-146b-5p
9.43920718170495	-5.01610334533094	0.961073858992119	-5.21926936041247	1.79630354401995e-07	1.82687892349263e-06	hsa-miR-4467
21.2838339223545	-4.99489918397936	0.981702738698559	-5.08799556839485	3.61867824678198e-07	3.51412050059957e-06	hsa-miR-6820-5p
9.85870903191858	-4.99251991399392	1.49489720525341	-3.33970783840459	0.000838665693298555	0.00464940697496184	hsa-miR-3125
21.3667850463162	-4.99242274017	1.17833703057871	-4.2368376878711	2.26689884273858e-05	0.000171091207394059	hsa-miR-3187-3p
36.9417055532419	-4.99179789698801	1.16629493608685	-4.28004764706987	1.86853305853724e-05	0.000144629726362443	hsa-miR-149-3p
4.09135206297682	-4.98112623032387	1.81325351587985	-2.74706552983401	0.00601311188991117	0.0260770235387075	hsa-miR-4665-5p
29.2309592065687	-4.98088864226252	1.03293448257411	-4.82207606222027	1.42071746911412e-06	1.28384830360043e-05	hsa-miR-3691-5p
32.0522442607259	-4.9633971299192	0.916410181353809	-5.41613049582971	6.0902659003033e-08	6.5995778093463e-07	hsa-miR-200b-3p
126.624432367953	-4.96256180585358	0.631309835217532	-7.86073894151138	3.81873921295669e-15	1.08796133073773e-13	hsa-miR-1538
4.53919204000453	-4.94337037907075	1.68498651998657	-2.93377443702644	0.00334867468474588	0.0157270725914594	hsa-miR-19a-3p
7.59158599514222	-4.92793176521895	1.4025135274451	-3.5136429480263	0.000442006513173561	0.00260124763293114	hsa-miR-6855-3p
6.97109656419558	-4.91267051070484	1.59201126299415	-3.08582647930858	0.00202987243103307	0.0102134633898295	hsa-miR-769-3p
18.2666216744232	-4.89568708838116	1.0485467775768	-4.66902115678153	3.02638214983605e-06	2.61435662823187e-05	hsa-miR-6847-5p
3.04803431540958	-4.88594868710642	1.93877596922343	-2.52012030511368	0.0117314730418656	0.0456318237125729	hsa-miR-6507-5p
160.074406994853	-4.87759472833987	0.434082206683119	-11.2365691411547	2.69659707199163e-29	4.29657800137333e-27	hsa-miR-191-3p
33.2408594916173	-4.86637616727221	0.83274957014469	-5.84374503661007	5.10401286023954e-09	6.53495932284241e-08	hsa-miR-6851-5p
10.6339180405286	-4.86190549863337	1.37303653715666	-3.54098770649004	0.00039863215142192	0.00237194400472628	hsa-miR-184
24.0817600100822	-4.85165661536133	0.905563889501693	-5.35760830528596	8.43308169756508e-08	8.9357432174692e-07	hsa-miR-4661-5p
23.8419379065392	-4.84064682833569	0.776399544958197	-6.23473681787941	4.52538251796512e-10	6.46783906720464e-09	hsa-miR-34b-5p
7.13624256610135	-4.8328324984994	1.55088137797569	-3.11618449169048	0.00183207612841981	0.0093383785597891	hsa-miR-1914-5p
6.89629687139198	-4.80698060338157	1.86648591169197	-2.5754175658492	0.0100119135587689	0.0399638924107183	hsa-miR-150-5p
57.7652370975846	-4.80107679223903	0.731754246057253	-6.56105081467937	5.34299081369517e-11	8.57669644795396e-10	hsa-miR-502-3p
54.8217355389199	-4.78945524345724	0.798612573257578	-5.9972199334664	2.00724129090852e-09	2.71545661430454e-08	hsa-miR-6730-5p
162.355740127937	-4.78322529491211	0.618750908575639	-7.73045377165274	1.07163901226765e-14	2.88136939423465e-13	hsa-miR-335-3p
15.416723915751	-4.77173907184978	0.947607197462157	-5.03556651387754	4.76437652112364e-07	4.56488815008327e-06	hsa-miR-1307-5p
2.94969645368668	-4.7679273026686	1.68841489535334	-2.8239073913588	0.00474420906757088	0.0214182276160503	hsa-miR-6866-3p
10.4964270528248	-4.74929642235475	1.50572619026577	-3.15415674712842	0.00160962606328074	0.00834290520992017	hsa-miR-1255a
5.50872852259668	-4.74778857324499	1.5824419450007	-3.00029242035978	0.00269720527444812	0.013096362404826	hsa-miR-6509-5p
1588.68687161883	-4.733085026369	0.367375480946669	-12.8835082139194	5.57429402587763e-38	1.41062428819562e-35	hsa-miR-193b-5p
34.8334688451756	-4.7311313100295	0.711390652161625	-6.65053904722184	2.92021513015716e-11	4.94597066532917e-10	hsa-miR-2277-5p
2224.86021812273	-4.72801765217945	0.442215282421003	-10.6916649879102	1.11353765489809e-26	1.45164817920351e-24	hsa-miR-134-5p
88.7071598977689	-4.71177145515328	0.593515809982405	-7.93874632470694	2.04234989613411e-15	6.14418828892933e-14	hsa-miR-3127-5p
99099.0399136818	-4.70037232111045	0.423845190084826	-11.0898328707464	1.40550107052575e-28	2.08498813979372e-26	hsa-let-7e-5p
11.4781517881792	-4.67222933907446	1.25137312827458	-3.73368201178862	0.000188700712968947	0.00120087347217812	hsa-miR-320c
3.09754558201599	-4.63524100005568	1.73384865649314	-2.67338269848238	0.0075090532264844	0.0313630553207145	hsa-miR-582-5p
5.47955849185072	-4.63519054610895	1.47312000651361	-3.14651252146042	0.00165230186476397	0.00851281751163424	hsa-miR-6795-5p
5.61198570427405	-4.63343501724572	1.41333096106412	-3.27837933569157	0.00104404989844401	0.00568666082469965	hsa-miR-5088-5p
3.90841121101138	-4.62496119758885	1.76761548659045	-2.61649732799632	0.00888370596404641	0.0359526839673825	hsa-miR-3197
2.90905703823346	-4.61558352347312	1.79937075583867	-2.56510977990293	0.0103143165688628	0.0410094176333158	hsa-miR-6835-5p
12.1320871470161	-4.59965805844301	0.984263775103893	-4.67319653002316	2.96547752163655e-06	2.57726955516776e-05	hsa-miR-433-5p
141.023058376634	-4.59470783297548	0.54311072100437	-8.45998367419174	2.67414958478345e-17	1.00913960646828e-15	hsa-miR-152-5p
5.27974755413216	-4.59447869288587	1.64849626838454	-2.78707254665991	0.00531865706671184	0.0235446950586946	hsa-miR-6762-3p
9.83387739055689	-4.58533945396567	1.11090256792874	-4.12758020941022	3.66600576876267e-05	0.000270054055089333	hsa-miR-6889-5p
3.49723340591814	-4.581452542419	1.55245113166262	-2.95110902300186	0.00316635132162378	0.0150349264742003	hsa-miR-1276
7.47081524891011	-4.57824415221593	1.3685742029651	-3.34526556345787	0.000822038205679703	0.00456900305017323	hsa-miR-766-3p
11.968668303157	-4.57628635877937	1.18831780664895	-3.85106268135835	0.000117606390425736	0.000778373371710026	hsa-miR-296-3p
13.4097325781677	-4.57468567484158	1.11416846215273	-4.10591919466347	4.0271025071937e-05	0.000294635969148764	hsa-miR-4781-3p
7.61544582842185	-4.5699225447163	1.45070728354999	-3.1501341425221	0.00163195512627826	0.00844846083423475	hsa-miR-4775
7.53245309596735	-4.56980136724136	1.62404662154399	-2.8138363188717	0.00489541477599406	0.0219757033265939	hsa-miR-7845-5p
20866.1972482004	-4.56887045151004	0.406089039911717	-11.2509080582507	2.29219927547571e-29	3.79270818580634e-27	hsa-let-7c-5p
2355.10176810553	-4.56435353886174	0.381297946425761	-11.9705694238519	5.0679610969353e-33	1.03820803042932e-30	hsa-miR-342-5p
76.8862246195673	-4.548801335347	0.703847730779105	-6.4627633739926	1.02807991916431e-10	1.59667863257937e-09	hsa-miR-148a-5p
102.566178945785	-4.5483467308603	0.510358168370828	-8.91206805875095	5.00893705828622e-19	2.36796123348872e-17	hsa-miR-1287-5p
5.92708980147917	-4.54618438542934	1.43166226981726	-3.17545868273082	0.00149599824114352	0.00784851760170662	hsa-miR-6813-5p
108.026535972599	-4.54524172162305	0.586058134536697	-7.75561578923608	8.79158200644512e-15	2.40900546444121e-13	hsa-miR-1343-3p
4.70280823413866	-4.50955786729622	1.81571616535327	-2.48362489322159	0.0130052720561792	0.0498207305304389	hsa-miR-760
22.9941304992952	-4.5066015331262	1.33023349762901	-3.38782743116808	0.000704485736605309	0.00397729348933864	hsa-miR-6858-5p
29.2458764505602	-4.49957648225567	0.774025260607325	-5.81321658510881	6.12836871751428e-09	7.75418888904307e-08	hsa-miR-323a-5p
2.86482700622177	-4.49898353642827	1.68974516114164	-2.66252192335833	0.00775575171936148	0.0320511468748252	hsa-miR-5588-5p
5.67267013889864	-4.49468541091255	1.71203553254741	-2.62534586780726	0.00865609895099192	0.0352637667492114	hsa-miR-708-3p
12.7525990061947	-4.48357873553968	1.00003516395819	-4.48342108070825	7.34557768246754e-06	6.10051644594119e-05	hsa-miR-542-5p
556.145537636205	-4.47803804286305	0.585637145697343	-7.64643785962528	2.06623242094506e-14	5.38723143933676e-13	hsa-miR-671-3p
6.67074354727266	-4.45084647773808	1.40466701971132	-3.16861321244147	0.00153168082616048	0.00798096469396502	hsa-miR-6784-3p
16.6897084080901	-4.44194271313721	1.02246354482887	-4.34435314158869	1.39686653412347e-05	0.000110668873476964	hsa-miR-6819-5p
295.109302212075	-4.43902875641937	0.584330140347616	-7.59678210981657	3.03585056496825e-14	7.63756089502538e-13	hsa-miR-412-5p
6.29935955456261	-4.43178611842686	1.3198166463763	-3.35788014993963	0.000785426600629468	0.0043996161925885	hsa-miR-374b-3p
1759.52284794461	-4.40494509783143	0.421588976451553	-10.4484351913258	1.48962675926869e-25	1.60209357959348e-23	hsa-miR-1296-5p
12.8257849612388	-4.40304095378065	1.01595312360084	-4.3339016845334	1.46489616095462e-05	0.000115209932073615	hsa-miR-483-3p
17.0343609580978	-4.39452937956957	1.09657366730704	-4.00750949123338	6.13623963781694e-05	0.000432755785604729	hsa-miR-6869-5p
116.460984131157	-4.39218836157726	0.54962543544935	-7.99123926640403	1.33588999531117e-15	4.13453148189111e-14	hsa-miR-6716-3p
43.358004427929	-4.38747378601439	0.646876286097888	-6.7825546867403	1.18069145862852e-11	2.15226044704233e-10	hsa-miR-4649-5p
517178.673852203	-4.37981726360252	0.432970920579027	-10.1157307695058	4.70492650329785e-24	3.81897996550705e-22	hsa-miR-423-5p
490.102822457287	-4.37242223863315	0.484645592805554	-9.02189621352323	1.8486131353996e-19	9.14107322814837e-18	hsa-miR-589-5p
14.4025049983422	-4.36758602463005	1.19944845891004	-3.64132863916383	0.000271234635483943	0.00166693057407418	hsa-miR-6787-5p
1266.43560421101	-4.36663606361338	0.439523145826685	-9.93493995725825	2.93352629883948e-23	2.13898815891651e-21	hsa-miR-34c-5p
1186.01391598409	-4.36014144009981	0.476907136978976	-9.14253761795145	6.10037403022218e-20	3.16190470819468e-18	hsa-miR-98-5p
15.0447306337104	-4.34984962397022	1.19989086674565	-3.62520437860144	0.00028873301597133	0.0017643884015748	hsa-miR-5699-5p
3879.58963382531	-4.34219954195617	0.418166057682556	-10.3839119942453	2.9349654888028e-25	2.93633058903015e-23	hsa-miR-744-5p
6.7751980405215	-4.33917388115768	1.36679464549786	-3.17470798956569	0.00149987356317679	0.00784970324669899	hsa-miR-6720-3p
38.9616764743647	-4.32686778757078	0.748072488620234	-5.78402207458715	7.29353650721438e-09	9.10908710006383e-08	hsa-miR-539-5p
16.7679215007734	-4.32155732248368	1.15775352067721	-3.73270929027781	0.000189431182394434	0.00120374142785946	hsa-miR-335-5p
32.0285267529939	-4.32032460600308	0.784388050062979	-5.50789192371837	3.63156236778826e-08	4.1005200278806e-07	hsa-miR-2116-3p
6624.29046160563	-4.31852492937127	0.441354793026159	-9.78470155441432	1.30981128767584e-22	8.6689356301253e-21	hsa-let-7f-5p
367.173435735579	-4.31403717321598	0.422357825857593	-10.2141760116706	1.71328571849739e-24	1.53553232520329e-22	hsa-miR-370-3p
69.1368914832953	-4.29127742319947	0.737579180348775	-5.81805660670937	5.95357418289569e-09	7.57759648959091e-08	hsa-miR-1185-1-3p
91460.1177820575	-4.29043025747866	0.524817605713894	-8.17508827975104	2.95649324835924e-16	1.0340515410115e-14	hsa-miR-92b-3p
32.3806660159835	-4.2866834861981	0.648764377240254	-6.60745817215335	3.90974598069727e-11	6.51044221690237e-10	hsa-miR-4746-5p
3.75013967527473	-4.27690231569935	1.57671934015221	-2.71253241257665	0.00667712509825893	0.0285536701517991	hsa-miR-129-2-3p
5.12900849507487	-4.26054566688216	1.26116840192885	-3.37825278556457	0.000729479895595567	0.00409689622826649	hsa-miR-5001-5p
175.881489045259	-4.2603840182681	0.456632784350135	-9.3300003072082	1.05870600866619e-20	5.76525727757207e-19	hsa-miR-365a-5p
25.3854562821619	-4.24167919550067	0.997618551529487	-4.25180464917938	2.12054796452673e-05	0.000162613143376007	hsa-miR-664b-5p
55655.7896399305	-4.24162359385776	0.437421957346475	-9.69686940177545	3.10891400437337e-22	2.02644667375974e-20	hsa-let-7b-5p
4641.58558018891	-4.2099183079517	0.403424786502031	-10.4354478178066	1.70806461025209e-25	1.79221803739134e-23	hsa-let-7a-5p
3.1371961516755	-4.20495710766743	1.16956803109613	-3.59530783662623	0.000324008219612487	0.00195770134940017	hsa-miR-34a-3p
295.779585887185	-4.20435912250641	0.650738896338998	-6.46090028759581	1.04081887430327e-10	1.61064848822038e-09	hsa-miR-146a-5p
1964.68234415952	-4.19960805221203	0.396947085636213	-10.5797679443371	3.69873151015879e-26	4.54626941620089e-24	hsa-miR-196b-5p
1074.56926630219	-4.19643488852484	0.354094032392263	-11.8511878332817	2.12161915273539e-32	3.96835025872506e-30	hsa-miR-433-3p
6.53324781814578	-4.19420717719232	1.22563007250269	-3.42208246296365	0.000621434630004524	0.00355506885409503	hsa-miR-3935
38421.1347067753	-4.19000948063679	0.405004150278368	-10.3455964037823	4.38179419178558e-25	4.28419968478672e-23	hsa-let-7i-5p
5.37436111129182	-4.18294027989452	1.31931172238759	-3.17054734594836	0.00152152035119762	0.0079436657170536	hsa-miR-4725-5p
943.851544574409	-4.17539214875817	0.524483273792229	-7.96096340416801	1.70704874529206e-15	5.20831468244428e-14	hsa-miR-3605-3p
1388.73475154451	-4.17084958803867	0.550701712845402	-7.57370004623456	3.62741428026893e-14	9.07275362425404e-13	hsa-miR-125b-1-3p
1.77231668166962	-4.16797455346441	1.29956615176289	-3.20720461040821	0.00134031628711086	0.00707489652411158	hsa-miR-4749-5p
31.3795550169674	-4.15893255598484	0.816217968406622	-5.09537000772439	3.48060782669319e-07	3.3953684513456e-06	hsa-miR-6740-5p
8.99013664177555	-4.15793092270809	1.35794959516456	-3.06191845228556	0.00219923358201863	0.0109250610506284	hsa-miR-6842-3p
102.262546832013	-4.15732687385609	0.52501655932508	-7.91846809403578	2.40454626445083e-15	7.13404002046033e-14	hsa-miR-3126-5p
50.3820158872237	-4.15118442398784	0.482164964625395	-8.60946922432032	7.33996253232417e-18	3.00728750610082e-16	hsa-miR-3661
403.119745626834	-4.14702896624816	0.482862379181018	-8.58842839088422	8.81669946249215e-18	3.51198528589271e-16	hsa-miR-125b-2-3p
255.400669033496	-4.14514803380358	0.487656097002307	-8.50014602356949	1.89352351816979e-17	7.33868304069048e-16	hsa-miR-130b-3p
87.3129554194073	-4.1355650056921	0.610178091152269	-6.77763601423715	1.2215813222283e-11	2.19884638001094e-10	hsa-miR-1262
970.334781806213	-4.13084849409608	0.454431192814658	-9.0901517312454	9.89009385128998e-20	5.00555102920582e-18	hsa-miR-197-3p
9228.16097454647	-4.10808703536939	0.441153390148711	-9.31215111819624	1.25269126314626e-20	6.736347267569e-19	hsa-miR-196a-5p
256.082452822394	-4.09425783936201	0.461159989939209	-8.87817228008378	6.79679119408361e-19	3.14406405558577e-17	hsa-miR-197-5p
26.8986111858023	-4.08463426637863	0.627559451642807	-6.50876065317157	7.57733406464926e-11	1.19405462073704e-09	hsa-miR-1193
5.62075120461198	-4.08353614424663	1.21655178153487	-3.35664803276569	0.000788934745798035	0.00441352051550474	hsa-miR-7976
143.642571999379	-4.08161430195449	0.473423714676574	-8.6214825650272	6.60927499177544e-18	2.74819094488813e-16	hsa-miR-3928-3p
2.53026557515054	-4.06870153120042	1.54512087068852	-2.63325776538594	0.0084570137303985	0.0345259723390786	hsa-miR-548e-5p
588.414404209618	-4.0634229414673	0.433680552860815	-9.36962221308413	7.27926044524284e-21	4.12044453097825e-19	hsa-miR-493-3p
71.5798944081312	-4.06320177693451	0.487756140861757	-8.3303959428491	8.05724265600267e-17	2.93747948356979e-15	hsa-miR-125a-3p
1993.56500152214	-4.05873105838467	0.320151953372127	-12.6775145852914	7.87907926103709e-37	1.88309994338786e-34	hsa-miR-365b-5p
7.33655628939797	-4.04920825162514	1.24356464779589	-3.25613007639129	0.00112941996512531	0.00607345586246134	hsa-miR-10392-5p
386.165553989552	-4.04791180309099	0.433727012437212	-9.33285612151486	1.03055676402078e-20	5.71140275445046e-19	hsa-miR-5010-5p
98.3529728179757	-4.03445381472313	0.534387630582108	-7.5496766463857	4.36340204930546e-14	1.07264889234926e-12	hsa-miR-504-5p
18244.7800093491	-4.02372535129995	0.409055343094325	-9.83662826859129	7.82907483407704e-23	5.26260624003116e-21	hsa-let-7d-5p
353.38954898513	-4.02195604599424	0.734380071049039	-5.47666828737468	4.33408582195331e-08	4.8303723331718e-07	hsa-miR-486-5p
45.3981754632691	-4.01160147740644	0.717485588034372	-5.59119450523967	2.25512786041952e-08	2.62204325824994e-07	hsa-miR-6514-5p
611.999617124621	-4.00661239191223	0.493544503986696	-8.11803669081124	4.73785575013308e-16	1.59236370602129e-14	hsa-miR-1304-3p
8248.47171335539	-3.99593462590341	0.419207394886352	-9.53211864735047	1.54105524666106e-21	9.33749249455758e-20	hsa-let-7g-5p
1059.75300785191	-3.99094595906733	0.423133998078558	-9.43187259163794	4.02831966682044e-21	2.34186908198129e-19	hsa-miR-654-5p
797.173594710719	-3.9739838936639	0.470991865099575	-8.43747883591098	3.2425581125707e-17	1.20254181036889e-15	hsa-miR-345-5p
8.17396554249981	-3.96790532344164	1.36576085904443	-2.90527093170458	0.00366935326486261	0.0171209953855086	hsa-miR-2276-3p
12240.2125359535	-3.9668381901692	0.448250066767683	-8.84960981439208	8.78258073450614e-19	4.01943216168568e-17	hsa-miR-485-5p
1155.70293583517	-3.96608440535118	0.462250225405673	-8.57995126312924	9.49133469484931e-18	3.74602952818731e-16	hsa-miR-377-5p
29809.3179364611	-3.95691463222435	0.415179537216248	-9.53061092257872	1.56360329511486e-21	9.34252968831128e-20	hsa-miR-320a-3p
23.3380436261781	-3.9536908926071	0.686776712090995	-5.75687967137019	8.56829400552403e-09	1.04718184124331e-07	hsa-miR-340-5p
77.756093077842	-3.95288322110724	0.399095067848783	-9.90461556544464	3.97495813102034e-23	2.85004497994158e-21	hsa-miR-708-5p
342.591148455705	-3.95235622696298	0.483759294187173	-8.17008846022039	3.08163412891224e-16	1.06912822762746e-14	hsa-miR-3605-5p
1.97208911647452	-3.94952446008273	1.48115826421084	-2.66651076763024	0.00766431512034479	0.0318877017869664	IDUA
3986.73647086869	-3.94614395910428	0.396745016676348	-9.94629747882484	2.61740644389269e-23	1.98530798092842e-21	hsa-miR-214-3p
3.31710343865522	-3.94602408510719	1.47129861407479	-2.68200081707316	0.00731832810337388	0.0306856213457256	hsa-miR-3620-3p
816.364700267836	-3.94003715880536	0.406715580047009	-9.68745076928198	3.4093186961723e-22	2.18908791506466e-20	hsa-miR-181b-5p
5.39506012510632	-3.9394973931935	1.46007044718865	-2.69815569569191	0.00697248219842555	0.029494216733163	hsa-miR-6779-5p
100.090028191934	-3.93631622136443	0.642420177254516	-6.12732345703539	8.93696734093424e-10	1.24423409387376e-08	hsa-miR-143-5p
678.350929413358	-3.92685988067227	0.38428152932792	-10.2187057690232	1.63509308841144e-24	1.49663201411617e-22	hsa-miR-1180-3p
97.3662872538996	-3.9249435617145	0.558786714377178	-7.02404595658513	2.15533863511478e-12	4.19559584084334e-11	hsa-miR-6735-5p
2706.79088061051	-3.91951622490716	0.407210232285551	-9.6252891360516	6.25308154490733e-22	3.95599364796931e-20	hsa-miR-493-5p
13.1602757812751	-3.91453875685038	0.986723406265364	-3.96720978948545	7.2718978120086e-05	0.000504575877213887	hsa-miR-3176
2050.69192160527	-3.91135210452518	0.450547294519356	-8.68133523850766	3.91149373927241e-18	1.68272460663499e-16	hsa-miR-27b-3p
41.818967480367	-3.9047291446914	0.577784329095245	-6.75810842915355	1.39804892590049e-11	2.48529193356359e-10	hsa-miR-127-5p
2167.16739329202	-3.89131270194614	0.366262600242532	-10.6243790640087	2.29534582395947e-26	2.90428756902166e-24	hsa-miR-1307-3p
58.4976533546434	-3.89092746285464	0.509904020430032	-7.630705597444	2.33472298618826e-14	6.01435825543826e-13	hsa-miR-532-3p
215.044232794253	-3.89020271740043	0.519678396581171	-7.48578879359438	7.11186876957485e-14	1.64490642186618e-12	hsa-miR-1301-3p
324.068446472242	-3.8851102064267	0.589244458400223	-6.59337589185757	4.2993617905269e-11	7.05948642093386e-10	hsa-miR-483-5p
47.6276755435535	-3.88477961659972	0.589114760604471	-6.59426630664232	4.27363996549467e-11	7.04413759829811e-10	hsa-miR-126-3p
20.7931951644536	-3.87314718057623	0.711535757374977	-5.44336267071831	5.22840448500721e-08	5.76733233192334e-07	hsa-miR-487a-5p
6865.42615247425	-3.86705195954101	0.434960101943086	-8.89059006163056	6.07852436691333e-19	2.8423708507023e-17	hsa-miR-140-3p
12.4816268040533	-3.86498366081742	0.945178995482037	-4.08915525978896	4.32947001039154e-05	0.000314617905147034	hsa-miR-378a-5p
627.831064564545	-3.86418497820209	0.414063667341977	-9.33234495798117	1.03554024836619e-20	5.71140275445046e-19	hsa-miR-138-1-3p
6521.67407971744	-3.86241413627315	0.40237816129278	-9.59896561946553	8.07507092715025e-22	5.03463117805802e-20	hsa-miR-23b-3p
3189.30796862735	-3.85170226085936	0.308804608759042	-12.4729429276906	1.04879815320783e-35	2.37469981847373e-33	hsa-miR-432-5p
64.610882913547	-3.84934129144469	0.523188852798494	-7.35746044827767	1.87441918299002e-13	4.1758215158541e-12	hsa-miR-30d-3p
1061.00037703963	-3.84866501512937	0.443950043791343	-8.66913984794705	4.35396933120459e-18	1.85453228344972e-16	hsa-miR-30c-2-3p
1.60433065478145	-3.84776137802939	1.28699350841265	-2.98972866053935	0.00279225366862139	0.0134515960609286	SMPD4
61430.7017583878	-3.84506581155366	0.408109099741734	-9.4216615458635	4.44005413786907e-21	2.5468150534817e-19	hsa-miR-423-3p
139570.808261146	-3.84415642449477	0.491417829344865	-7.82258232189015	5.17505897679815e-15	1.44565608559647e-13	hsa-miR-127-3p
341.807745377582	-3.83573080595305	0.565849334682457	-6.77871399832181	1.21250280074486e-11	2.19167523059009e-10	hsa-miR-34b-3p
116.761965669976	-3.81672121243982	0.605454207597072	-6.30389741213895	2.90252648698122e-10	4.20426563871825e-09	hsa-miR-615-5p
8953.78235030998	-3.81031919820537	0.434170955197232	-8.7760803724755	1.69270877197568e-18	7.50725065674161e-17	hsa-miR-186-5p
242.622822403171	-3.80795644888163	0.635865139256186	-5.98862276572678	2.11625369476863e-09	2.85395717708297e-08	hsa-miR-92b-5p
161.241209096005	-3.80722605419454	0.465302855802331	-8.18225378743842	2.78583550127149e-16	9.82349534956554e-15	hsa-miR-452-5p
277.180178382921	-3.80329721761246	0.373171726945054	-10.1918150357957	2.1569891368647e-24	1.81948377780234e-22	hsa-miR-455-3p
8.94393487358895	-3.79927681171465	1.2197097947915	-3.11490227260503	0.00184005862707499	0.00935689386959408	hsa-miR-4769-5p
49.0443530577	-3.797611944794	0.564935287441542	-6.7222070017833	1.78992415715669e-11	3.11751162918545e-10	hsa-miR-874-3p
113.135532890589	-3.79562295552644	0.496878759361359	-7.63893179979151	2.19031281416675e-14	5.67634079912371e-13	hsa-miR-887-3p
6.02475135637648	-3.79421580929679	1.27693934923021	-2.9713359617151	0.00296507225291199	0.0141888107141573	hsa-miR-3917
187.509327688346	-3.79406343964054	0.439017913308811	-8.64216088825456	5.51596790449797e-18	2.32644058089709e-16	hsa-miR-99b-3p
16.1018211444442	-3.79226645625205	0.786502498903364	-4.82168392540353	1.42351380943144e-06	1.28384830360043e-05	hsa-miR-29b-2-5p
42.0344492952164	-3.79204217295879	0.729180032824941	-5.20041965256222	1.98839062495017e-07	2.01271916906721e-06	hsa-miR-410-3p
29.2569529736919	-3.7894937733013	0.870808509460996	-4.35169584602117	1.35088577346882e-05	0.000107223442757617	hsa-miR-4647
141.229302179401	-3.7877719426782	0.50484043489374	-7.50290919837961	6.24167914170385e-14	1.45933172106576e-12	hsa-miR-148b-5p
292.381774059256	-3.78392836787235	0.488523868529257	-7.74563662419235	9.51041299422338e-15	2.57319476107855e-13	hsa-miR-2110
13.1279999354042	-3.78227137773926	1.04933857055424	-3.6044337679702	0.000312834210262208	0.00189284496842197	hsa-miR-6875-5p
7.85947131102586	-3.77756663787866	0.996420534608229	-3.79113688114017	0.000149959274294733	0.000977461815175669	hsa-miR-296-5p
2399.86015765398	-3.77122054342375	0.470069992912817	-8.02267875057319	1.03463680118534e-15	3.27279964610244e-14	hsa-miR-26b-5p
31.573243735803	-3.77010971653599	0.652310628240133	-5.77962331643647	7.48680609663033e-09	9.30873983459644e-08	hsa-miR-4742-3p
29.3374114756217	-3.76919326055646	0.648285176286412	-5.81409755834249	6.0961855606844e-09	7.73622132214286e-08	hsa-miR-331-3p
21.9365898939318	-3.76858010053061	0.570446264797425	-6.6063717708256	3.9385309901788e-11	6.51675396913431e-10	hsa-miR-99a-3p
1954.660367763	-3.76729313206718	0.4647875208543	-8.105409381781	5.25682111694694e-16	1.72632400344319e-14	hsa-miR-3615
69.2300609478553	-3.76513560684507	0.572874646786226	-6.57235510066143	4.9525575674601e-11	8.03996326611825e-10	hsa-miR-30c-1-3p
6.73120976250308	-3.76324704233089	1.25038279470736	-3.00967596344097	0.002615265394398	0.0127416440845982	hsa-miR-636
48684.1166907371	-3.76062565125522	0.439578938405893	-8.55506331784889	1.17804052638857e-17	4.60720940411238e-16	hsa-miR-409-3p
13.2619047758707	-3.75344257462902	0.872091121193191	-4.30395687264145	1.67774337042956e-05	0.00013099186895804	hsa-miR-6837-3p
412.905592479722	-3.7490104076861	0.545440483977805	-6.87336293841851	6.27057568940778e-12	1.17799199195774e-10	hsa-miR-328-3p
9.21488641901546	-3.74139368849529	1.10614772344052	-3.38236350282238	0.000718649818051053	0.00404663811159114	hsa-miR-6751-3p
107.568268216201	-3.72965599685437	0.508916345072405	-7.32862293177819	2.32529608808359e-13	5.07788008676934e-12	hsa-miR-494-5p
11.7169231625417	-3.72678968955115	0.95835261105732	-3.88874579831269	0.000100763587880412	0.000679443503231241	hsa-miR-6738-3p
61.1896795684307	-3.71981859773206	0.665363179572484	-5.59065892423166	2.26209535611876e-08	2.62305504636735e-07	hsa-miR-6852-5p
12.3556932187044	-3.71746747017655	0.699483117234978	-5.31459213035979	1.06896488240074e-07	1.11618614662329e-06	hsa-miR-6866-5p
84.9436569282729	-3.71577680901534	0.481052697767465	-7.72426145048147	1.12503715316551e-14	2.98759866229509e-13	hsa-miR-3117-3p
2985.20207260646	-3.70397838852475	0.513177120868578	-7.21773874535868	5.28591416043701e-13	1.10388362709709e-11	hsa-miR-769-5p
351.44751111262	-3.70379966279834	0.456538947681978	-8.1127791650722	4.94749379359359e-16	1.64993165116586e-14	hsa-miR-339-3p
910.137940767526	-3.68707666832039	0.436629645687956	-8.44440295049369	3.05603332085495e-17	1.14322220402765e-15	hsa-miR-485-3p
34.0740658165524	-3.68432293990697	0.816255563103394	-4.51368799974755	6.370992229959e-06	5.35312667446946e-05	hsa-miR-3154
1274.03668871972	-3.67859961293952	0.50424114765061	-7.29531818273671	2.97954089157292e-13	6.44119845002348e-12	hsa-miR-500a-3p
61.0719171951781	-3.67788350477435	0.547196577128666	-6.72132037826973	1.80085138595527e-11	3.12389623483047e-10	hsa-miR-2277-3p
43.8567154741975	-3.66299618476429	0.67305608732215	-5.44233423300284	5.25868885953973e-08	5.7755805205109e-07	hsa-miR-2682-5p
18.5490313474421	-3.65844809055858	0.829064277011229	-4.41274360987697	1.02068844121893e-05	8.23827706214605e-05	hsa-miR-758-5p
5.5472966293091	-3.65635782142384	1.35452688628673	-2.69936156929842	0.00694726516948966	0.0294458620935336	hsa-miR-6749-5p
129.413784268076	-3.65610187623026	0.558298548348054	-6.54865015688878	5.80594616603022e-11	9.28519717704907e-10	hsa-miR-664a-3p
2540.01626639225	-3.65574106814191	0.526282026388542	-6.94635363709525	3.74848438126711e-12	7.13538929566863e-11	hsa-miR-490-3p
44.9862327151212	-3.65168879170396	0.737688162970856	-4.95017945929576	7.41450805275935e-07	6.90415879717981e-06	hsa-miR-301a-3p
585.567469022552	-3.64127127372185	0.45534807904098	-7.99667647965227	1.27822513699047e-15	3.98472792705289e-14	hsa-miR-181a-5p
5.8059493876483	-3.63848703286638	1.3585818987407	-2.67815067773167	0.00740299071469891	0.0309802198975046	hsa-miR-4753-5p
17.1004336095012	-3.63007527227312	0.80259101797493	-4.5229452996277	6.09850049762014e-06	5.13419748351504e-05	hsa-miR-324-3p
112.621844255619	-3.62693408794218	0.562125016962657	-6.45218408449366	1.10249541156217e-10	1.68787731691831e-09	hsa-miR-370-5p
171.450039803174	-3.62328112511882	0.393461023879247	-9.20874217577087	3.29968711167202e-20	1.73112853102598e-18	hsa-miR-26b-3p
156.50779332779	-3.6195347293933	0.464524523228157	-7.79191312492996	6.6002110095824e-15	1.82013511302715e-13	hsa-miR-146b-3p
41730.4522696236	-3.61768245650252	0.480606940191863	-7.52732046494857	5.17921483999389e-14	1.24474761126557e-12	hsa-miR-21-5p
122773.004816954	-3.61766062333861	0.479384805332456	-7.54646493401004	4.47231423531686e-14	1.09317590001893e-12	hsa-miR-125a-5p
12300.3096154322	-3.61142096521145	0.396146382831401	-9.11638000932716	7.76755254719233e-20	3.97809655452636e-18	hsa-miR-149-5p
1057.18768360624	-3.6087496541185	0.477964209334989	-7.55025080045113	4.34420863732732e-14	1.07264889234926e-12	hsa-miR-7706
850.410304741412	-3.59971925201592	0.379101701238878	-9.49539197595867	2.19384434530581e-21	1.2928655306172e-19	hsa-miR-130a-3p
19.8955626584879	-3.59843329797874	1.00180225159411	-3.59195968291423	0.000328200633835176	0.00198025122967592	hsa-miR-23b-5p
203.618817056375	-3.58599407678553	0.601567934754137	-5.96107915600778	2.50577540459594e-09	3.30670116275206e-08	hsa-let-7e-3p
13.740237627798	-3.58524589980702	0.963832791349344	-3.71977995767062	0.000199396419509148	0.00125409853322859	hsa-miR-20a-5p
300.494475038918	-3.58211940808402	0.443095924482984	-8.08429780134794	6.25233843838842e-16	2.03769393651114e-14	hsa-miR-34a-5p
12.5515961872241	-3.57950668954343	1.11035054722071	-3.22376271034692	0.00126518189293464	0.00670297106330645	hsa-miR-4725-3p
10.0751894536824	-3.57273861119883	0.763562914590912	-4.67903632160157	2.8822638589987e-06	2.51511138365363e-05	hsa-miR-618
16.1470017306554	-3.57232453867914	1.00384412381855	-3.55864466794931	0.000372773447219063	0.002230419151511	hsa-miR-136-5p
40.2443390891493	-3.5666089763016	0.654169510086574	-5.45211741193745	4.9773573771738e-08	5.53296936346297e-07	hsa-miR-505-5p
6701.56191237091	-3.56481282699442	0.468596190743252	-7.60743022972548	2.79599367154892e-14	7.15974093750205e-13	hsa-miR-574-3p
5.40241317789745	-3.55749574729239	0.94533263718337	-3.76322112171224	0.000167738762383429	0.001078642983219	hsa-miR-381-5p
26338.0579245783	-3.54997647637501	0.470591946021219	-7.54364052846528	4.5702984210978e-14	1.11081490438208e-12	hsa-miR-181a-2-3p
25.7792896814216	-3.54960397899897	0.694060582334346	-5.11425669364557	3.14978787833367e-07	3.10077516077608e-06	hsa-miR-503-3p
308.251647099392	-3.54083168547898	0.47595989887752	-7.43934876410701	1.01182864721826e-13	2.29099307385946e-12	hsa-miR-21-3p
13.5464227597521	-3.54028335603725	0.9757054762333	-3.62843444284486	0.000285145135186758	0.00174494220707459	hsa-miR-1304-5p
1161.567886111	-3.5355630625914	0.469898740829269	-7.52409563037327	5.30864803797137e-14	1.26876688107516e-12	hsa-miR-424-3p
442.635425235811	-3.53334703339309	0.489527235910426	-7.21787629818339	5.2805716539099e-13	1.10388362709709e-11	hsa-miR-668-3p
13.6541913252056	-3.52505306997349	0.876571210834721	-4.02141095486895	5.78505767072866e-05	0.000410681816823014	hsa-miR-130a-5p
1676.67643731629	-3.52320280570453	0.432890441948508	-8.13878631703219	3.99259912536369e-16	1.36318741565989e-14	hsa-miR-204-5p
85.0152167871534	-3.51264025239581	0.598011729603674	-5.87386514094595	4.25749764289776e-09	5.48375894004376e-08	hsa-miR-128-1-5p
13.6288630070939	-3.50852743534981	1.10351908349516	-3.17939896810603	0.00147580806833704	0.00775499653992328	hsa-miR-4636
42.2176868695896	-3.50732245979913	0.67621232174912	-5.18671776155592	2.14032722981465e-07	2.15636715284839e-06	hsa-miR-3934-5p
563.162675600456	-3.50506706476892	0.46791079437843	-7.4908873804141	6.84094991195048e-14	1.59079819033573e-12	hsa-miR-532-5p
15180.5715465345	-3.50134540336673	0.411978559953927	-8.49885344460231	1.91472459013649e-17	7.35459391675642e-16	hsa-miR-29a-3p
81.6621145962264	-3.4982285836481	0.502680448123811	-6.9591498867815	3.42332146643734e-12	6.6040936989298e-11	hsa-miR-4326
105.529039486634	-3.48342148901201	0.696821263044443	-4.99901721395927	5.76232589309294e-07	5.44011503911485e-06	hsa-miR-664a-5p
10.4480017188737	-3.48303420949757	0.917651307435749	-3.79559662943262	0.000147288811789587	0.000962973356107602	hsa-miR-195-3p
18.8726248291628	-3.47893576823215	0.851256184615083	-4.08682583587365	4.37315153764384e-05	0.000316722187120266	hsa-miR-501-5p
36.7992553833222	-3.47497021584747	0.634249146629719	-5.47887251297509	4.28044624184649e-08	4.78298174868145e-07	hsa-miR-301b-3p
17.4212868174058	-3.47322557108725	0.684016612332844	-5.0776918403221	3.82047678703375e-07	3.69341373883577e-06	hsa-miR-6772-3p
251793.590359709	-3.47217759718781	0.464513150676017	-7.47487469867034	7.72774513556424e-14	1.77779462958275e-12	hsa-miR-191-5p
63866.5455613935	-3.45968687695382	0.402469475859492	-8.59614724710613	8.24370140679319e-18	3.34569843887022e-16	hsa-miR-221-3p
2911.94728986619	-3.45744928096351	0.454895127029165	-7.60054147764446	2.94894225574958e-14	7.46255857896157e-13	hsa-miR-193b-3p
13465.559760785	-3.45551253654396	0.506144565068511	-6.82712563766487	8.66328220714253e-12	1.62041043717944e-10	hsa-miR-28-3p
188.098033223872	-3.45299788640107	0.466487653566603	-7.40212063492066	1.34026656211915e-13	3.01875746085684e-12	hsa-miR-576-5p
5770.91999105738	-3.45047309887999	0.469015429291474	-7.35684347121054	1.8830994283489e-13	4.1758215158541e-12	hsa-let-7d-3p
30.4187761546721	-3.44875548423068	0.664902914597797	-5.18685571760028	2.13874298820325e-07	2.15636715284839e-06	hsa-miR-616-3p
113.20530352988	-3.43975021250328	0.575275060684254	-5.97931397966724	2.24079284244498e-09	2.99375490937835e-08	hsa-miR-3129-3p
58.0230448237822	-3.43832398387522	0.578975677908798	-5.93863285638199	2.8740869127173e-09	3.74676421166964e-08	hsa-miR-10527-5p
4096.76808572428	-3.4312013224705	0.424638870782382	-8.08028081873107	6.46177987562132e-16	2.09011857330247e-14	hsa-miR-155-5p
19.5794002285562	-3.42593380013919	0.723241764275101	-4.73691367031739	2.16997547217715e-06	1.92876745481531e-05	hsa-miR-3129-5p
25138.3560290169	-3.42345296791556	0.424477044900074	-8.0651074281802	7.31714950088752e-16	2.33246109318283e-14	hsa-miR-92a-3p
8.66869442855687	-3.41629006361536	1.01945931598122	-3.35108033254591	0.000804969472151045	0.0044857236647588	hsa-miR-26a-1-3p
1.90014819431656	-3.41195973857164	1.32073201569664	-2.58338534844402	0.00978359789146751	0.0392255714157439	SLC44A3
42607.3848422445	-3.40513294611843	0.426289353163256	-7.98784422095187	1.37318814541261e-15	4.21961100111788e-14	hsa-miR-30d-5p
334.467130728999	-3.39551887621853	0.501619797812117	-6.7691085779081	1.29578274175015e-11	2.31305284440213e-10	hsa-miR-758-3p
142.944160096675	-3.39312760633064	0.389319415543445	-8.71553657706547	2.89384753170155e-18	1.25750829104849e-16	hsa-miR-549a-5p
17.5918482927616	-3.3921422708934	0.631949948721171	-5.36773881817352	7.97298983594076e-08	8.49005006787553e-07	hsa-miR-3200-3p
452.243287275322	-3.38295744060394	0.379553901174937	-8.91298292582882	4.96776349717213e-19	2.36796123348872e-17	hsa-miR-543
4999.92926690354	-3.38105197826082	0.473477582638238	-7.14089135840697	9.27276215092368e-13	1.89058875702719e-11	hsa-miR-181a-3p
2497.0632311524	-3.37528135215732	0.446803040542433	-7.55429360565592	4.21139204057321e-14	1.04724904962693e-12	hsa-miR-27b-5p
10.8921729413577	-3.3684071148056	1.19975320980301	-2.80758333237438	0.004991476360869	0.0223297936263383	hsa-miR-766-5p
3.85178547702461	-3.36559101337676	1.28488795125036	-2.6193653774258	0.00880935357489522	0.0357857741155029	FGFR2
329.636745636519	-3.36552139549829	0.462692740554923	-7.27377177230381	3.49586424251983e-13	7.48219302055736e-12	hsa-miR-421
240.817924058531	-3.36382052841965	0.4744010266292	-7.09066873720926	1.33465472650504e-12	2.67055099229055e-11	hsa-miR-218-1-3p
1836.05778783664	-3.3595883734428	0.45938140688846	-7.31328765828461	2.60684117271855e-13	5.66395491163393e-12	hsa-miR-654-3p
36.9226964778853	-3.3557230507918	0.887943841125786	-3.779206404019	0.000157328974388809	0.00102085859399797	hsa-miR-193a-5p
436.719816234386	-3.3441652141509	0.584140428899722	-5.72493367810531	1.03474155913754e-08	1.24690705529684e-07	hsa-miR-494-3p
51.9008268687538	-3.34353141313621	0.530920943345116	-6.29760693196615	3.02275832019261e-10	4.36372694411699e-09	hsa-miR-744-3p
82.1104973338132	-3.34321380052841	0.497654163187128	-6.71794601117663	1.84303948891621e-11	3.18423930976608e-10	hsa-miR-339-5p
15.1206856804045	-3.34101918149873	0.949839155659056	-3.51745783651183	0.000435701563623181	0.00256765496809168	hsa-miR-26a-2-3p
577657.557582388	-3.33190750722869	0.424943281823162	-7.84082876409667	4.47582449945811e-15	1.25849653572999e-13	hsa-miR-222-3p
177.413119894367	-3.32638752533327	0.418294193526725	-7.95226798939716	1.83127574135709e-15	5.54799171782972e-14	hsa-miR-132-5p
542.527186737132	-3.32350732418397	0.441886406392732	-7.52118027643094	5.42839369638057e-14	1.2902182144657e-12	hsa-miR-454-5p
40.4573082437499	-3.31899794826172	0.576239899801204	-5.7597503217093	8.42384474184204e-09	1.0324609709232e-07	hsa-miR-30b-3p
41.7365250547757	-3.31130529270944	0.644942816053933	-5.13426184505718	2.83253514586086e-07	2.81421852136106e-06	hsa-miR-29c-3p
164.24222500336	-3.30531067851369	0.419340809105652	-7.88215839417842	3.21773765950637e-15	9.3531806832408e-14	hsa-miR-361-3p
26.9500698414447	-3.30356416831939	0.779683010386453	-4.23706060579922	2.2646502299214e-05	0.000171091207394059	hsa-miR-324-5p
26.9658801654415	-3.29058085554273	0.580553689771804	-5.66800437843423	1.4447027483591e-08	1.70959306305236e-07	hsa-miR-4449
23.9411974891813	-3.28887645914565	0.732884055572598	-4.48758085830653	7.20364751935541e-06	5.99421501513868e-05	hsa-miR-7974
16.9927942854675	-3.28601045673128	0.569778714422216	-5.76716955820902	8.06139374293641e-09	9.90860453774641e-08	hsa-miR-18a-3p
131.495221063936	-3.276057176115	0.420069134596171	-7.79885239429554	6.24726847114324e-15	1.73391928792634e-13	hsa-miR-369-5p
10.4206600711601	-3.27444937195912	1.05167834594024	-3.11354644183688	0.00184853414953456	0.00937160204609974	hsa-miR-1295a
3096.05215444114	-3.26230975414451	0.47384647866757	-6.88473989153183	5.78932176819509e-12	1.0971657377434e-10	hsa-miR-381-3p
35.3189270113867	-3.25883983046763	0.460579592572996	-7.07551937388789	1.48890057011947e-12	2.95172822702948e-11	hsa-miR-454-3p
28.2340436103041	-3.25687083485007	0.663012917886032	-4.91222832465221	9.00471044917947e-07	8.34876386904528e-06	hsa-miR-628-5p
1527.07002695058	-3.25301489573549	0.368427300710147	-8.8294621203838	1.05180298408434e-18	4.76300677634825e-17	hsa-miR-487b-3p
40.0738675445825	-3.25040974911474	0.765707833902808	-4.24497387279874	2.18618892773464e-05	0.000166459907382556	hsa-miR-584-5p
49.0443314040038	-3.24976193408118	0.681713654306501	-4.76704832527834	1.86944482066672e-06	1.67200657349443e-05	hsa-miR-641
575.58579525972	-3.24838104377508	0.455040099927122	-7.13866985414104	9.42383711185643e-13	1.91232770071728e-11	hsa-miR-130b-5p
222.118188318143	-3.24359582131382	0.405527414868358	-7.99846250189215	1.25982376060538e-15	3.95603052417834e-14	hsa-miR-615-3p
8.84641400909972	-3.23842869116182	0.918859404257367	-3.52440066038085	0.000424441930730531	0.00251162198899965	hsa-miR-940
1413.05306875402	-3.2371810281281	0.429929330704229	-7.52956543538344	5.09094686426142e-14	1.23040749494678e-12	hsa-miR-106b-3p
8.30748257146704	-3.22795991832615	0.681934672421233	-4.73353247586777	2.20645640254723e-06	1.95359821841735e-05	MAP3K6
4.9000132507179	-3.22634833529794	1.22632559632867	-2.63090678768905	0.00851573887654078	0.0347248423193161	hsa-miR-542-3p
11.2406916358621	-3.22199799655316	0.887392085385828	-3.6308617685634	0.000282476454158495	0.00173107365497129	hsa-miR-487b-5p
978.75598639624	-3.22121396197715	0.473450515469726	-6.80369723281699	1.0196772461157e-11	1.88268305269945e-10	hsa-miR-30e-3p
1608.81499927034	-3.21947410342495	0.524245532117338	-6.14115696975432	8.19225782605413e-10	1.14798349080407e-08	hsa-miR-125b-5p
1074.17089210024	-3.21202931901571	0.510445428968943	-6.2926008084816	3.12190450794637e-10	4.49178367665059e-09	hsa-miR-99a-5p
5680.54413729935	-3.21129761978751	0.45382812421344	-7.07602162239995	1.48351724642799e-12	2.95172822702948e-11	hsa-miR-30a-3p
2756.32052869934	-3.20923065016779	0.37911967345064	-8.46495414220602	2.56253497997984e-17	9.75577476448964e-16	hsa-miR-323a-3p
30.8649541583043	-3.19041792183574	0.698807033585222	-4.56552062086057	4.98256212681944e-06	4.24106763818614e-05	hsa-miR-222-5p
8.07655557075022	-3.18182523745584	0.777109219145399	-4.0944376402521	4.23194292261491e-05	0.000308573194120159	hsa-let-7i-3p
1613.09729050374	-3.18083597485163	0.425628751965084	-7.47326387178038	7.82297538941593e-14	1.7901297938972e-12	hsa-miR-93-5p
518.479186284609	-3.16886708475856	0.47694161607694	-6.64414045229252	3.04991640135521e-11	5.12528920258988e-10	hsa-miR-107
47.8848725618574	-3.15233005942535	0.786542516155756	-4.00783173786006	6.12787524124222e-05	0.000432755785604729	hsa-miR-425-3p
1102.11724059503	-3.14870274240908	0.443976262887308	-7.09205199830312	1.32137841200488e-12	2.65634108805841e-11	hsa-miR-425-5p
466.485737235923	-3.1477592235237	0.386413471399734	-8.14609079782166	3.75877939479793e-16	1.29362151651365e-14	hsa-miR-330-3p
32.3132951910166	-3.13821262606373	0.577561424178099	-5.43355649233252	5.52417835569141e-08	6.04707768096297e-07	hsa-miR-6786-3p
71.7261025806197	-3.13514122797052	0.610292296903981	-5.13711420556203	2.78989423878095e-07	2.77826967945269e-06	hsa-miR-93-3p
71.636206541039	-3.11830538615963	0.637002736876365	-4.89527784676513	9.81669316247549e-07	9.04312933296993e-06	hsa-miR-374b-5p
62.2985981527876	-3.11197399160563	0.600080755132255	-5.18592533586545	2.14944917280889e-07	2.16049774332332e-06	hsa-miR-15a-5p
68.639000443106	-3.10831483800951	0.466915907913961	-6.65711916284137	2.79246781982509e-11	4.76714149241569e-10	hsa-miR-487a-3p
31.6935419161554	-3.0944915358844	0.619036734673017	-4.99888191210325	5.76637019487766e-07	5.44011503911485e-06	hsa-miR-497-5p
10.8175729761888	-3.09299861826264	1.00467631262437	-3.07860211233928	0.00207974242714336	0.0104399672363719	hsa-miR-362-5p
710.931689045195	-3.08899190268936	0.467527119722915	-6.60708603282754	3.91958283165438e-11	6.51044221690237e-10	hsa-miR-1468-5p
277.939100808148	-3.08779834935571	0.45502226639384	-6.78603790936924	1.1525487807207e-11	2.10989993815339e-10	hsa-miR-3909
94.5459228480743	-3.08638597699933	1.0668041959006	-2.89311383369072	0.00381443024374173	0.01772103553842	hsa-miR-3609
9649.90353823764	-3.08607334637579	0.391249348011862	-7.88774054719249	3.07706650437992e-15	9.00512932098123e-14	hsa-miR-25-3p
11.6282715305552	-3.08554332560046	0.980613479618627	-3.14654386231817	0.00165212479094513	0.00851281751163424	hsa-miR-4769-3p
104035.165588897	-3.08276451294806	0.531039415016375	-5.80515198265085	6.43076447625056e-09	8.09613397229968e-08	hsa-miR-99b-5p
50.2532426617816	-3.08148926896144	0.458154278173643	-6.72587688419125	1.74538097627686e-11	3.06474651426246e-10	hsa-miR-671-5p
15.5301561155909	-3.07500039969752	0.77621656726682	-3.96152379293459	7.44729592393816e-05	0.000515914123426441	hsa-miR-212-3p
280.5389083045	-3.07422030586419	0.450811235679795	-6.81930720122461	9.14805932260426e-12	1.69633410370015e-10	hsa-miR-152-3p
18.5937352097754	-3.07389679780651	1.07129553579218	-2.86932661913267	0.00411346783608056	0.0188818995976037	hsa-miR-3174
4958.00770622718	-3.0720512427306	0.516126433570991	-5.95212925150065	2.6467621110759e-09	3.47591725343025e-08	hsa-miR-221-5p
34.9947895089018	-3.07092919870981	0.677276771903483	-4.53423079914431	5.78137850325838e-06	4.87676280804266e-05	hsa-miR-628-3p
6.76806001342274	-3.06462914180014	1.15949590949804	-2.64307024862801	0.00821579875552061	0.0336292733075639	hsa-miR-4423-5p
76.3685813888044	-3.06335654547377	0.472436518958596	-6.48416543290601	8.92242791926006e-11	1.39073496045858e-09	hsa-miR-1843
24.7785073936301	-3.06149415544036	0.630788196884892	-4.85344236077873	1.21336619446674e-06	1.10591130690591e-05	hsa-miR-874-5p
60.5890977723031	-3.05330356326147	0.477370447259666	-6.39608836447437	1.5940777572783e-10	2.40621842519693e-09	hsa-miR-192-5p
3.48977693187424	-3.04005303990457	1.06438549116818	-2.85615791001441	0.00428801810482692	0.0195828597526172	hsa-miR-3613-3p
36.7075885987293	-3.02496192486587	0.639056246793736	-4.73348306982784	2.20699380323299e-06	1.95359821841735e-05	hsa-miR-1292-5p
28.8098117656848	-3.01415916817255	0.695181432656181	-4.33578779090217	1.45239011903538e-05	0.000114435573115205	hsa-miR-935
2957.04051906155	-3.01130079786325	0.295003162942319	-10.2076898695898	1.83173964019764e-24	1.60819263921025e-22	hsa-miR-342-3p
202.708714844247	-2.99416665613136	0.424203659029375	-7.0583235019291	1.6852336735353e-12	3.31044532582141e-11	hsa-miR-128-3p
57.0068812597385	-2.98965701322504	0.682326152276547	-4.381565917194	1.17829383827299e-05	9.4219704316922e-05	hsa-miR-942-5p
136.437460252881	-2.97782162046259	0.515682932901746	-5.77452040870618	7.71725760806167e-09	9.51279146988002e-08	hsa-miR-431-3p
10.5488008058993	-2.97516984036824	1.00657169990144	-2.95574556751353	0.00311914282823361	0.0148435314679878	hsa-miR-486-3p
1186.02984348506	-2.97384502948336	0.416210457540262	-7.14505120091964	8.99623506186027e-13	1.84294301124395e-11	hsa-miR-25-5p
6.83021328428181	-2.95717037911525	0.849494377687616	-3.48109470384593	0.000499368893757668	0.00289917001477124	hsa-miR-16-5p
102.150390769143	-2.94997423921331	0.523792842654637	-5.63194835626719	1.78185045939398e-08	2.08869773196536e-07	hsa-miR-212-5p
16.6599281408461	-2.94933291894462	1.09443497840875	-2.69484526457002	0.00704213255358458	0.0297595817735961	hsa-miR-4745-5p
13.8318783924872	-2.94672442071287	0.74104045143075	-3.97646905108019	6.99460972053712e-05	0.000486119725650254	hsa-miR-10397-5p
285.404215677261	-2.94402189738639	0.460897293392793	-6.38758773286481	1.6852292813336e-10	2.51731123899206e-09	hsa-miR-151a-5p
11785.8739400853	-2.92899059247652	0.506834392165067	-5.77898942485853	7.51506494462667e-09	9.31694795152275e-08	hsa-miR-143-3p
7503.72084813732	-2.91817977437696	0.380164537813135	-7.67609675316785	1.6400927043547e-14	4.30224317934994e-13	hsa-miR-224-5p
7.10011782098362	-2.89770016241381	0.930824393077927	-3.1130470838136	0.00185166474643998	0.00937160204609974	hsa-miR-323b-3p
14476.4550491524	-2.88754743326222	0.439107297929034	-6.57594953871365	4.83436494322381e-11	7.87781741884425e-10	hsa-miR-31-5p
93.9720940873333	-2.86463879581441	0.522400158735684	-5.48361011747666	4.16732671675412e-08	4.6687082123636e-07	hsa-miR-29a-5p
9.15753989148197	-2.86252892538741	0.873639211849679	-3.27655728653345	0.00105080993155085	0.00570288476538649	hsa-miR-659-5p
15326.219721444	-2.85933663410746	0.464024075782977	-6.16204370275986	7.18120245167814e-10	1.0162346364184e-08	hsa-miR-30a-5p
9547.53683656551	-2.8524657181065	0.499105621850878	-5.71515445473935	1.09604425302336e-08	1.31709004930349e-07	hsa-miR-151a-3p
22.9306567999797	-2.84779901804627	0.665379034653401	-4.27996505710419	1.86922658897067e-05	0.000144629726362443	hsa-miR-887-5p
15.2818282704289	-2.82777030725045	0.806779843930196	-3.50500861979283	0.000456592499966037	0.00267610481587724	hsa-miR-541-5p
53115.4212309248	-2.82420295081152	0.565226387943157	-4.99658722779861	5.83537867650865e-07	5.49317266221886e-06	hsa-miR-10b-5p
6.03015101348939	-2.82124502377152	0.919516389647115	-3.06818350987113	0.00215364320441446	0.0107607120387817	PTCH1
125.89326776546	-2.80795771634396	0.642620432830584	-4.36954315936642	1.24506731695326e-05	9.91903629172766e-05	hsa-miR-589-3p
13.8155903021466	-2.80167700686935	0.927982142723197	-3.01910659471068	0.00253521314509368	0.0124164957337161	hsa-let-7b-3p
1254.96590099988	-2.78841813292293	0.332547254492658	-8.38502827869383	5.07135632129779e-17	1.86469870890795e-15	hsa-miR-92a-1-5p
1435.31615070422	-2.77782226907877	0.483581678443282	-5.74426698302751	9.23200284656783e-09	1.11876271115309e-07	hsa-miR-15b-5p
497.189076092761	-2.7743839275735	0.479685445553201	-5.7837567374468	7.30505590311953e-09	9.10908710006383e-08	hsa-miR-361-5p
8034.70233973745	-2.76868017188534	0.364107028732348	-7.60402835815778	2.87052309965478e-14	7.30709489628098e-13	hsa-miR-145-5p
1915.00733024883	-2.7647467472697	0.434419159439334	-6.36423759678997	1.96262133509778e-10	2.90144226240228e-09	hsa-miR-28-5p
927.499690470895	-2.7461158874877	0.552232732000984	-4.97275103114099	6.60094119878755e-07	6.15992386923731e-06	hsa-miR-501-3p
41.7598621412294	-2.74241807441172	0.564290156381504	-4.85994313988641	1.17419472058963e-06	1.07248103778696e-05	hsa-miR-455-5p
99.4715309505848	-2.7394883849434	0.494027766389217	-5.54521136527599	2.93599285852039e-08	3.38623090545703e-07	FRG1HP
12.3896527512838	-2.73544883278857	0.731252445609462	-3.74077221787437	0.000183455728712776	0.00117269917521897	hsa-miR-6816-3p
574.636206773035	-2.73070882086099	0.424001195567431	-6.44033283256795	1.1921179064516e-10	1.81861391260808e-09	hsa-miR-148b-3p
47.5416519558372	-2.73024773160681	0.496241384748061	-5.50185416920223	3.75817755267531e-08	4.23237691926942e-07	hsa-miR-4521
11.9953315679067	-2.72853238750791	0.832386831486815	-3.27796198149144	0.00104559477274231	0.00568666082469965	hsa-miR-140-5p
338.295876522352	-2.71013225592272	0.423870391241537	-6.39377581431109	1.61838662317421e-10	2.43437036814526e-09	hsa-miR-505-3p
28.0660553319497	-2.70748516914566	0.654633568229458	-4.13587891080564	3.53598623569234e-05	0.000261821218346789	hsa-miR-320b
1.92544100795033	-2.70216673527993	1.04924713039499	-2.57533869476746	0.0100141971219792	0.0399638924107183	CCDC88B
11.2300401403385	-2.70067358014775	0.782870464265477	-3.44970682050401	0.000561195667195444	0.0032319461315593	hsa-miR-491-5p
4.8009308802012	-2.66407675531981	1.03945099216063	-2.56296523396664	0.0103782440076563	0.0411494983603108	LOC101241902
49.25858876118	-2.65281465153541	0.563436972611824	-4.7082722300566	2.49825312564089e-06	2.19784968231229e-05	hsa-let-7a-2-3p
50.8853991429525	-2.64890981845197	0.549273863584884	-4.82256665402506	1.41722648060613e-06	1.28355964622475e-05	hsa-let-7c-3p
1502.14831931129	-2.61275500714527	0.438146470635639	-5.96319993940571	2.47345455523034e-09	3.28419799277807e-08	hsa-miR-411-5p
76.033400075136	-2.5802377330028	0.467428153952663	-5.52007342986041	3.38858030707797e-08	3.83622960027617e-07	hsa-miR-379-3p
132.754076787279	-2.56642854020897	0.442105872463257	-5.80500893577762	6.43625713279054e-09	8.09613397229968e-08	hsa-miR-17-5p
3859.45083249337	-2.56269773758025	0.362921730308273	-7.0612959312286	1.64956864232793e-12	3.25524967857557e-11	hsa-miR-132-3p
60.6576192719966	-2.53552092638173	0.46707684325516	-5.42848775955393	5.68335428611635e-08	6.18982028832216e-07	hsa-miR-337-3p
7.34842657906573	-2.53271857002352	0.879282238357244	-2.8804386800254	0.0039712219340653	0.0183503724600955	hsa-miR-6793-5p
10.7361611025066	-2.53226669680701	0.879323777528942	-2.87978872119567	0.00397941747594773	0.0183685128557158	hsa-miR-6865-5p
140606.527169659	-2.51990257589958	0.565909767277732	-4.45283457117446	8.47440455626263e-06	6.98407823774748e-05	hsa-miR-100-5p
13.6047754918211	-2.51777846333409	0.361864478921735	-6.95779389797096	3.45642363499124e-12	6.63818503470193e-11	ABCA17P
3.1292611470751	-2.5105011996164	0.805809209532237	-3.11550323565267	0.00183631334053576	0.0093488993976152	STPG3
3.99194706580244	-2.502262563237	0.917819653054434	-2.72631181399271	0.00640464623877511	0.0275252628563542	UBE2Q2
939.810003656488	-2.50181170992232	0.417853427668534	-5.98729493229599	2.13359688734663e-09	2.86835431542662e-08	hsa-miR-30e-5p
330.622256091116	-2.50146023551021	0.534881870102117	-4.67665923137878	2.91586202076242e-06	2.53927903103642e-05	hsa-miR-136-3p
10.9909844872584	-2.48728371327287	0.900125839676725	-2.76326220583353	0.00572267740280015	0.025019266450047	hsa-miR-452-3p
50.1399277208078	-2.4432061450742	0.564159811254375	-4.3306986714312	1.48636969609253e-05	0.000116685445850184	hsa-miR-154-5p
21.5001839586493	-2.40875067746335	0.593415078723537	-4.05913291358332	4.92552730596464e-05	0.000353749890989314	hsa-miR-330-5p
42.7104976997321	-2.39478367618431	0.609464262072731	-3.92932584437334	8.51843450101809e-05	0.000584470577725356	hsa-miR-1270
36.8610428010148	-2.39233684644617	0.364190476179458	-6.5689165503255	5.06826765759453e-11	8.19687498607957e-10	hsa-miR-424-5p
34.4878525402316	-2.35279892346297	0.582743837278939	-4.03744968706854	5.40354288115881e-05	0.00038678937561972	hsa-miR-431-5p
22.0478223896603	-2.34630702880639	0.583043435213547	-4.02424054041021	5.71594722216559e-05	0.000407767044871579	hsa-miR-340-3p
58.2917468085866	-2.32978083732621	0.484374699566863	-4.80987309908949	1.51026146922167e-06	1.3592353222995e-05	hsa-miR-376a-5p
17.2603005222507	-2.31738330798894	0.639913272367497	-3.62140216191372	0.000293010616265612	0.00178798818606335	hsa-miR-29c-5p
9.19648018702436	-2.31524469204169	0.899580667340715	-2.5736932507519	0.0100619437563628	0.0401172215383437	hsa-miR-299-5p
56.9907822160435	-2.29168976094121	0.416776279534515	-5.4986089023606	3.82799097811138e-08	4.29974339107968e-07	MAMDC2
636.078947959227	-2.24826100402358	0.593153075722103	-3.7903554681674	0.000150431846131379	0.000979058702053241	hsa-miR-409-5p
122.397669833238	-2.22557006085627	0.734451260308922	-3.03024881449609	0.00244352345458057	0.0120275033199149	hsa-miR-382-5p
34.0224403693115	-2.18869979579549	0.60155737650503	-3.6383890901838	0.000274348729362951	0.00168366367149702	hsa-miR-374a-5p
140.335395562516	-2.17085974157639	0.417406924146665	-5.20082350338206	1.98407448121528e-07	2.01271916906721e-06	hsa-miR-660-5p
76.353863586873	-2.16596687740853	0.598333272928566	-3.62000071767214	0.000294602198703521	0.00179515390768066	hsa-miR-182-5p
16.6018548974455	-2.16517469611772	0.802152732000499	-2.69920503881843	0.00695053387561835	0.0294458620935336	hsa-miR-195-5p
60.8698765107165	-2.14331725181313	0.555772910649551	-3.85646225417529	0.000115039852149667	0.000763736796215844	hsa-miR-26a-5p
9.83355329304907	-2.1357432363728	0.419456167957349	-5.09169586603853	3.54875018283368e-07	3.45400979333721e-06	FHIP2B
99.7096547900143	-2.13256523709786	0.474650397199287	-4.49291783949035	7.02538941735578e-06	5.85721420028383e-05	hsa-miR-103a-3p
8.77515160279309	-2.1193834358148	0.853056830371382	-2.48445749492694	0.0129748996698021	0.0497486794826103	SLC46A2
14.3095966710897	-2.10445120407814	0.515882528901593	-4.07932249335695	4.51671427704746e-05	0.00032547579262744	OSGEPL1
6.09804257957314	-2.09546256454361	0.66546129062984	-3.148887236642	0.00163893423277173	0.00847221030951317	CCT6P3
5.6734392323958	-2.07208322548946	0.747075349649442	-2.77359335502338	0.00554409307756116	0.0243374371629267	C5orf34
130.387806072828	-2.068349316616	0.534326151997567	-3.87094906151143	0.000108412446596714	0.000725334907090303	hsa-miR-193a-3p
14.9551342960972	-2.02896781361519	0.590621908702977	-3.43530740007743	0.000591882020034288	0.00339503526691667	hsa-miR-375-3p
4.59111843412156	-1.93904713749241	0.612047884090539	-3.16812979489946	0.00153423007947677	0.00798096469396502	NIPAL2
470.872940366984	-1.91358933210103	0.463994968689437	-4.12415965954545	3.72090733531402e-05	0.000273162855913326	hsa-miR-29b-1-5p
156.434047744025	-1.91034301898138	0.534402289131274	-3.57472836070153	0.000350591698966159	0.0021094342502831	hsa-miR-16-2-3p
5.62244452516698	-1.88687983998983	0.70641273211517	-2.671072808017	0.00756092448312209	0.0315185049674334	CHD1
26.6241663973283	-1.87475165794484	0.454319453178123	-4.12650535835588	3.68317426193909e-05	0.000270854968801059	CCNC
22.2026813357607	-1.86319716463167	0.384792107499112	-4.84208778797776	1.28481973952166e-06	1.16856120918017e-05	FAAP100
3834.4551243922	-1.86307764940607	0.465022824840325	-4.00642194293536	6.16454846357617e-05	0.000434040711788947	hsa-miR-199b-5p
5.86711448181968	-1.84090084859681	0.625774228175516	-2.94179716215555	0.00326313590444659	0.0154263853416805	PPAT
6.51032848174508	-1.79855273931743	0.531050526655208	-3.3867827053021	0.000707173746521736	0.00398723651053278	SUPT4H1
59.7109037214544	-1.79461429881609	0.385655984596412	-4.65340710502431	3.26494729514614e-06	2.80916065274374e-05	hsa-miR-138-5p
174.527757171293	-1.76849684142417	0.635693299290453	-2.78199698407727	0.00540255421456743	0.0237942355381808	hsa-miR-1271-5p
19.4055978278842	-1.75428428194	0.470668994950492	-3.72721445593528	0.000193607712669176	0.00122485349985705	FAAP20
6.45182734895358	-1.65703841674568	0.551739891985141	-3.00329637355695	0.00267072205534287	0.0129824251774972	NDUFV2
7.70289164422156	-1.65699340653689	0.458265919942652	-3.61579016555334	0.000299432857847274	0.00181943524641098	AMN1
14.1267692553123	-1.6320688301933	0.467802328642911	-3.48880014113636	0.000485193771847362	0.00282832467003706	WWP1
5.45775156422829	-1.61774304945377	0.585794970616102	-2.76161990218579	0.00575153935810954	0.0251199211356216	SLF2
183.52354652881	-1.57801542753674	0.410006329578625	-3.84875869881938	0.000118717878791096	0.000784522756619501	hsa-miR-214-5p
71.4666750095434	-1.57599982524882	0.154467737120441	-10.2027766744585	1.92683555623128e-24	1.65784931258139e-22	WDR88
8.62093460296152	-1.57266656968346	0.480413397890162	-3.27356933963573	0.00106198331181578	0.00575397003454849	POPDC3
4.53043061642052	-1.57255357607874	0.600140065305856	-2.62031093571016	0.00878496271634205	0.0357210865838408	LOC727978
27.3288661668818	-1.5616151397401	0.465986681059084	-3.35120123217018	0.00080461809775484	0.0044857236647588	ADH6
4.66724633710032	-1.54722660796067	0.579493738014136	-2.6699626009124	0.00758596958851512	0.0315922954209023	PARP10
7.09953132987295	-1.5471963204667	0.535679984523759	-2.88828473186696	0.00387349062873267	0.0179180179406537	STAB2
7.0254778876443	-1.52863690503405	0.438806623098871	-3.48362313731445	0.000494675504428498	0.00287580272979919	TEX52
9.93789329139766	-1.49240210017748	0.45839411928	-3.25571825075243	0.00113105929523528	0.00607467801261197	ATOH8
12.7114927922939	-1.47642776401705	0.537872926246537	-2.74493786909871	0.00605223548043104	0.0262202588487556	USP45
24.1941814697939	-1.4546346502795	0.238545508753175	-6.09793350494233	1.0744842188944e-09	1.48631225391759e-08	SYT9
6.50922061948731	-1.44781047422438	0.57568869227615	-2.51491907631545	0.0119059708449272	0.0462269734430298	ST3GAL5
7.11375186460386	-1.43700807496652	0.575983659929911	-2.4948764608034	0.0126000989779756	0.0485713492860673	CACNB3
12.9442867123248	-1.42728888219	0.412650571490905	-3.45883171089092	0.000542523768325129	0.0031328016796439	ZNF875
79.7902644836676	-1.41507791382543	0.209628576021692	-6.75040560156741	1.47432417863919e-11	2.61009984218345e-10	XPO5
10.402194607622	-1.40706301571472	0.372998804070715	-3.77229900031518	0.000161750257199925	0.00104481922894006	GULP1
25.1477972386044	-1.39667607556249	0.252918194795428	-5.52224436321074	3.34696556043586e-08	3.81926945384484e-07	LOC102723750
42.0779616353395	-1.37671787516105	0.354520698270987	-3.8833215715623	0.000103039151275416	0.000693700201544348	FBXL13
8.5080468657	-1.36835466925741	0.448778343758286	-3.0490657320898	0.00229554248999177	0.0113903388603744	SCARB1
15.2205504487359	-1.36701335980133	0.317822889235314	-4.30117970134365	1.69891211325825e-05	0.000132404346218061	ARHGEF7
227.04394975745	-1.33919698249051	0.355347531795737	-3.76869645252051	0.00016410230378601	0.00105831247943937	CALD1
1443.95543484464	-1.33829064812807	0.449567252577284	-2.97684193066979	0.00291234122357104	0.0139519954830764	hsa-miR-148a-3p
6.84793415881743	-1.32690396247794	0.534677528447315	-2.4816901625382	0.0130760918592793	0.0499585676541912	MAP6
22.5032772194775	-1.31521570296784	0.406119137755013	-3.23849723073437	0.00120161187494276	0.0064135661116672	ABCA12
11.5025475194415	-1.31249759752406	0.471352435702872	-2.78453551548299	0.0053604450266862	0.02365193282544	CTNNAL1
38.4442026758272	-1.3115998070568	0.362680434072055	-3.61640630108053	0.000298721377459977	0.00181767944247924	MYO7B
8.81679565790842	-1.26943853862325	0.388627421610047	-3.26646671859665	0.00108898607555823	0.0058758923489743	ADAMTS16
66.5930512393885	-1.26063578550843	0.18485584137118	-6.81956153593841	9.13187920429581e-12	1.69633410370015e-10	RNFT2
29.0669982473044	-1.25631205519988	0.492390485427807	-2.55145477498077	0.0107274245497533	0.0423000737058098	LOC107985917
943.685767807803	-1.24397641848563	0.218027642794406	-5.70559036708323	1.15940525343055e-08	1.38934857945912e-07	SBF2
10.0061526946441	-1.23777870488064	0.444370340650616	-2.78546651666348	0.00534507600189241	0.0236119348377221	TMEM39A
10.3849822132924	-1.23417821149677	0.394830351678079	-3.12584431832901	0.0017729538299696	0.00909087887548179	TBC1D10C
94.290414390164	-1.20440398460896	0.372573496770004	-3.23266146156516	0.0012264280729938	0.00652174730533908	PGM3
20.341328681786	-1.17046994689526	0.417040711387826	-2.80660835964952	0.00500660704693618	0.0223427629833189	C10orf90
81.2578934255725	-1.15666901368177	0.283667690483551	-4.07754937374104	4.55128671654542e-05	0.000327418653086595	PSMD1
4.91127265260132	-1.14221234897068	0.458523261045147	-2.49106740270309	0.0127359956039389	0.0489635863164836	TIMM9
16.9897261149301	-1.13913624905848	0.325454658853314	-3.5001380931895	0.000465017193235259	0.00272177410244637	SH2B3
58.4351546525469	-1.13139515174971	0.416773951073535	-2.71464938928031	0.00663459694384059	0.028400035873037	hsa-miR-199a-3p
41.7132001357252	-1.13107935749697	0.21983910318047	-5.14503262219208	2.6747432655471e-07	2.66977854486859e-06	LYRM4
415.01992274957	-1.13033674417271	0.425121104623578	-2.65885822152623	0.00784059497996552	0.0323396352864925	C11orf65
91.9353530824913	-1.12148676036893	0.443506543964359	-2.52868142675942	0.0114491895990818	0.044736070531562	RIOX2
62.1744522616585	-1.10065915698073	0.249067884632549	-4.41911312092497	9.91067652692292e-06	8.01423504113203e-05	SLC1A7
1262.62973288275	-1.09105829317426	0.393162386979983	-2.77508309366789	0.00551876055739793	0.0242509784657057	SEPTIN7P14
87.7292385891846	-1.07387288077994	0.189469445699226	-5.66778921433413	1.4465176079755e-08	1.70959306305236e-07	MACROH2A1
19.9299540030792	-1.03542696325054	0.278571426013428	-3.71691733810712	0.000201668389083016	0.00126469010180049	KHNYN
14.8452692433922	-1.03192834170603	0.367565956823347	-2.80746440890328	0.0049933197276935	0.0223297936263383	INTS4P2
55.3105174963504	-1.02219312032175	0.192360637586757	-5.31394121555001	1.07279238733499e-07	1.11747042380512e-06	WDR20
99.8058327132074	-1.02096395516845	0.25837268444013	-3.95151661399807	7.76574797780637e-05	0.000536247958274847	ZFYVE16
14.1400850006618	-1.0209603082054	0.353216333501369	-2.8904674313467	0.00384669387585767	0.0178132153433151	KIAA1755
96.2375152003537	-1.0072924536296	0.15596699326836	-6.45836938009335	1.0583715656076e-10	1.62611231258711e-09	IQCK
43.4479066166346	-1.00342372944894	0.226033497385249	-4.43927002438369	9.02645095517418e-06	7.41064732999224e-05	ALG1L
63.9912475678336	-1.00290534955086	0.234314772092282	-4.28016270846071	1.86756726529651e-05	0.000144629726362443	TXNRD2
15.2807868383315	-0.998263796024204	0.372003563514948	-2.68347912205979	0.00728605243095353	0.0305800951784996	KPNA1
18.9841575164279	-0.977377270350107	0.34243964552343	-2.85415921645449	0.00431508993345673	0.0196855958576149	TBC1D14
323.065408000528	-0.976527142492709	0.169087157993148	-5.77528863861015	7.68212787335057e-09	9.4966994572282e-08	FAM228B
205.697181309262	-0.962911434307791	0.384243873829662	-2.50599033554054	0.0122108957393591	0.0471555417151913	PSMA3
10.9634568270288	-0.960576459349711	0.374092800831451	-2.56774911790538	0.0102361209501865	0.0407361631153585	KATNAL2
50.4988267534435	-0.958926475292157	0.257629444744752	-3.7221152118005	0.000197560836584371	0.0012443729414143	WDR41
15.8212457536547	-0.956497215142328	0.327705449682217	-2.91877115888632	0.00351414094940953	0.016468229155076	RAP2C
44.8512624770548	-0.921494521764278	0.198849339449974	-4.63413418577689	3.58434450955928e-06	3.0778143872503e-05	RNF212B
43.8511836024659	-0.916500241948267	0.2537766002611	-3.61144503080788	0.000304495629592835	0.00184758843231083	SMARCC2
26.2679734190223	-0.908689711279495	0.338291878279756	-2.68611151973338	0.00722889566028601	0.0303698331353031	ATP1A1
31610.8923467564	-0.903500573086058	0.169543842758693	-5.32900846403478	9.87503951991286e-08	1.03363552347117e-06	MESD
44.8677204514075	-0.902700712433109	0.234282790566588	-3.85303892893722	0.000116660833929618	0.000773304942319284	USP54
8.38757990843957	-0.901862971641832	0.301934295537095	-2.98695108496222	0.00281774803064599	0.0135592304561958	CUTALP
59.506680825203	-0.872406386069175	0.231253793367178	-3.7725062727252	0.000161615901999477	0.00104481922894006	NOP14
54.6710964406134	-0.849938349812898	0.18844481274619	-4.51027723940405	6.47429562587586e-06	5.42932159503274e-05	DCAF8
41.8847992562122	-0.833570384601941	0.271977402095517	-3.06485163171459	0.00217778003619356	0.0108560946879544	MPP7
44.049713583157	-0.810227990162454	0.228481285826199	-3.54614596654003	0.000390909613167595	0.00233244543113314	RUNX1
15.1535797328508	-0.790043195627203	0.29646690870477	-2.66486131311859	0.00770200788736606	0.0319600387666614	NECAP2
51.0795289192799	-0.787406333175259	0.297463504788008	-2.64706870086943	0.00811928563101829	0.0332975851140521	BAALC
24.6371059855304	-0.776263792604211	0.297083025447655	-2.61295236048748	0.008976381355375	0.0362595235594584	SMARCD3
18.4172164036134	-0.769632041372468	0.28200907629601	-2.72910379864734	0.00635067108806978	0.027347934955832	PRKAB2
131.89564549806	-0.762735243931227	0.127733895877753	-5.97128302311547	2.35394973632472e-09	3.13519868906159e-08	PSCA
47.3851764515439	-0.759395559979831	0.230144533713353	-3.29964630368178	0.000968067528736422	0.00531202360793889	ACOXL
103.728733836627	-0.735935112239517	0.282287275197	-2.60704316808446	0.00913278457138151	0.0368221548510621	NIM1K
59.8787707674713	-0.709377520244349	0.205864425208471	-3.44584801150558	0.000569270439831343	0.00327406608576796	CNNM3
124.75822715984	-0.695389304216005	0.194565767581972	-3.57405782557834	0.000351491251306303	0.002111892965251	TRMT10B
925.70035314423	-0.69158610749425	0.178498850127076	-3.87445693348668	0.000106862738747845	0.000717197351159484	NDUFAF6
79.8922708839871	-0.680871880587205	0.205268048650215	-3.31698910309923	0.000909931653844722	0.00501219715088348	RASSF4
88.9567943500145	-0.680671892721996	0.255323174570948	-2.66592287936971	0.00767773033596887	0.0319126530486358	TOM1L1
35.7198723330947	-0.67721931544837	0.258656187792308	-2.61822197732286	0.00883892860574586	0.035838898079094	FAT2
18.6682817006581	-0.676296075122715	0.264333791198696	-2.55849269991498	0.0105127027343383	0.0416442423233178	GCC2
132.540211858438	-0.585951065819938	0.199377538753521	-2.93890209239827	0.00329377104816867	0.0155200471513928	ZNF56P
4377.16385915158	-0.578140766383666	0.141621963188762	-4.08228182526384	4.45956708659377e-05	0.000321896939706819	PCSK7
6031.23198680219	-0.535428621387692	0.173500186429118	-3.08604061129605	0.00202841115751321	0.0102134633898295	CBR4
204.481342991758	-0.431026805347801	0.146113436497373	-2.94994639562496	0.00317829067442941	0.0150749795825748	ALG1L9P
160.034902694791	-0.407701537434209	0.10567249005211	-3.85816154453407	0.000114243131544959	0.000760287404589198	TAPBPL
135.212987841938	-0.404941731427129	0.135358737466524	-2.99161870896792	0.00277502623628198	0.0134136661443653	SNED1
