# Supplementary material for: The intracellular parasite Anncaliia algerae induces a massive miRNA down-regulation in human cells
Source: Noncoding RNA Res. 2023 May 18;8(3):363–75. doi: 10.1016/j.ncrna.2023.05.003 (PMC10238475; doi:10.1016/j.ncrna.2023.05.003)
Supplement: Multimedia component 3 [file mmc3.zip › S3 File/I48hvsNI48h_p005]

baseMean	log2FoldChange	lfcSE	stat	pvalue	padj	GeneName
25.3854562821619	-10.3877992218725	1.3730452736259	-7.56551835646376	3.86320955375707e-14	6.59395479067272e-13	hsa-miR-664b-5p
13.4013601326043	-8.99720649139825	1.52106996319351	-5.91505105557962	3.31772653749948e-09	4.08495079929623e-08	hsa-miR-34c-3p
7.53245309596735	-8.84633392135254	1.63265783836673	-5.41836367269837	6.01469755579533e-08	6.73874171654036e-07	hsa-miR-7845-5p
7.13624256610135	-8.77048744397431	1.56671208490088	-5.59802118621505	2.16812261921688e-08	2.53734746130133e-07	hsa-miR-1914-5p
10.5488008058993	-8.63463101649416	1.44932149265374	-5.957705768017	2.55803529532338e-09	3.17438080742491e-08	hsa-miR-486-3p
8.90692971858871	-8.46459014546801	1.60134258485622	-5.28593333214081	1.25065439119326e-07	1.37194755488671e-06	hsa-miR-4787-3p
2.84972366929188	-8.4622899337418	3.26514487076962	-2.59170427918782	0.00955018242175901	0.0435158426837629	hsa-miR-3679-5p
5.39506012510632	-8.4198989176843	1.46640333121355	-5.74187110630486	9.36360854716125e-09	1.11234023143162e-07	hsa-miR-6779-5p
10.4964270528248	-8.32216231996362	1.54788404678452	-5.37647657604043	7.59575757261223e-08	8.46998627436571e-07	hsa-miR-1255a
5.92708980147917	-8.28596544788805	1.60980905524958	-5.14717284069659	2.6444165074233e-07	2.77840027713274e-06	hsa-miR-6813-5p
15.1206856804045	-8.20701119197689	1.48961095732332	-5.50949974664799	3.59854912768623e-08	4.09974464474711e-07	hsa-miR-26a-2-3p
7.34842657906573	-8.15204684361757	1.34282763735858	-6.07080657027071	1.27269407747317e-09	1.63959062623791e-08	hsa-miR-6793-5p
11.968668303157	-8.10352422031577	1.35111714188934	-5.99764740530506	2.00196616486305e-09	2.50404656811442e-08	hsa-miR-296-3p
6.89605977000353	-8.09179554402843	1.82202539494285	-4.44109921106902	8.95005165557751e-06	7.63700931022141e-05	hsa-miR-17-3p
3.17222385047148	-8.04089756661126	2.28011917884403	-3.52652512255425	0.000421051216958264	0.00266853908013227	hsa-miR-10526-3p
6.9728950687466	-8.02603531876522	1.84635114133552	-4.34697124457039	1.38030307063714e-05	0.000115098287794928	hsa-miR-6734-5p
6.73120976250308	-7.99470056031366	1.5575096601536	-5.13300223096222	2.85156525514148e-07	2.98278772705949e-06	hsa-miR-636
324.068446472242	-7.97247163051956	0.564793003921595	-14.1157407672605	3.03806662219937e-45	7.18198949487931e-43	hsa-miR-483-5p
8.55874359471224	-7.96373489235221	1.52596571623448	-5.2188163912383	1.8007016282717e-07	1.9526874537772e-06	hsa-miR-541-3p
16.1470017306554	-7.93639668682842	1.46078786480832	-5.43295633679831	5.54279741504393e-08	6.22478531551727e-07	hsa-miR-136-5p
7.61544582842185	-7.9336804446169	1.5098529006253	-5.25460489649766	1.4834257993071e-07	1.61604543297788e-06	hsa-miR-4775
4.71401010813306	-7.90479414879391	1.69474568902104	-4.66429518009872	3.0967659802913e-06	2.79952381545263e-05	hsa-miR-539-3p
5.47955849185072	-7.8946841409047	1.52030286318009	-5.19283646180277	2.07114104408335e-07	2.21046385020904e-06	hsa-miR-6795-5p
7.20058802765511	-7.87909938918177	1.45518896869652	-5.41448537521518	6.14652266362426e-08	6.8701558282779e-07	hsa-miR-6796-5p
22.8226998490678	-7.86506853159431	1.80025004050366	-4.36887563096174	1.2488785994393e-05	0.000104693227272146	hsa-miR-205-5p
4.57496957102118	-7.81647245595184	1.81165255490157	-4.31455382258798	1.59925568712422e-05	0.00013219022532733	hsa-miR-6824-5p
2.51364271415092	-7.81289539012959	2.20175744946054	-3.54848141517308	0.000387459340179517	0.00247890089359777	hsa-miR-6827-5p
3.31710343865522	-7.79701153568901	1.64097712574127	-4.75144437626874	2.01968721463118e-06	1.88717018790044e-05	hsa-miR-3620-3p
5.26080285186516	-7.79554760414147	1.40057061225122	-5.56597970566525	2.60683583966926e-08	3.02828497541923e-07	hsa-miR-1226-3p
54.8217355389199	-7.78616427748461	0.841137105440148	-9.25671240410953	2.10823528890842e-20	5.08557981936685e-19	hsa-miR-6730-5p
2.74510188574899	-7.77807710522882	1.7498324746449	-4.44504100702969	8.78751041003072e-06	7.54035376018607e-05	hsa-miR-6812-5p
122.397669833238	-7.77476402988303	0.743592572756109	-10.4556773624917	1.38009074901488e-25	5.01928389334028e-24	hsa-miR-382-5p
4.2707800394936	-7.76103451745651	1.97675308478879	-3.92615272852136	8.63153606795838e-05	0.000623051947012324	hsa-miR-765
15.416723915751	-7.75849331393009	1.41121774138995	-5.49772943350932	3.84712601605601e-08	4.36192129590236e-07	hsa-miR-1307-5p
2.08377188271733	-7.74209537274291	2.14815680494686	-3.60406435643529	0.00031327943074956	0.00205150297587801	hsa-miR-4748
12.5515961872241	-7.72869419136687	1.33834164983662	-5.7748290149308	7.70312688411274e-09	9.24375226093529e-08	hsa-miR-4725-3p
7.59462188416882	-7.71252212600364	1.39098925231866	-5.54463099779349	2.94574727903634e-08	3.39694954519117e-07	hsa-miR-7854-3p
105.529039486634	-7.68785588135734	0.732196661239602	-10.4997144733518	8.66417967357267e-26	3.225530826508e-24	hsa-miR-664a-5p
5.88564606463133	-7.63350355718625	1.63342054203495	-4.67332408326166	2.96363558630777e-06	2.69462866385829e-05	hsa-miR-6741-3p
5.02873605769701	-7.62110424440056	1.63512729615344	-4.66086295686509	3.14886342097971e-06	2.83577642940801e-05	hsa-miR-7-1-3p
7.74798345606312	-7.61788612235944	1.54864752300977	-4.91905744152433	8.69619491495376e-07	8.53020945184676e-06	hsa-miR-3173-5p
13.1279999354042	-7.57088745049793	1.38327152339857	-5.47317523886919	4.42042597975735e-08	4.97613667435542e-07	hsa-miR-6875-5p
4.84933452037425	-7.56776253109521	2.12453666250878	-3.56207669401136	0.000367932858531969	0.00237000893070728	hsa-miR-4763-3p
3.762629420451	-7.55059509203573	1.91409680444369	-3.94473000242546	7.98899414775053e-05	0.000581107143547146	hsa-miR-10523-5p
242.622822403171	-7.54286619880178	0.623029580178481	-12.1067545406768	9.72670938627946e-34	7.18560655911395e-32	hsa-miR-92b-5p
4.70280823413866	-7.53381948955799	1.88199572390507	-4.00310127906433	6.25175226856916e-05	0.000469925035386248	hsa-miR-760
3.24086056453578	-7.52323959469304	2.19046844791932	-3.43453456352645	0.000593572369714809	0.00360721100772702	hsa-miR-6784-5p
6.25963344172458	-7.48658027621334	1.68588353945151	-4.44074581726389	8.96476346694772e-06	7.63700931022141e-05	hsa-miR-10394-3p
13.2619047758707	-7.47755725315178	1.20269951363094	-6.2173112805019	5.05745853789184e-10	6.81243987668166e-09	hsa-miR-6837-3p
3.35021632811419	-7.44918559263394	1.77991323788655	-4.18513972146138	2.84990749302996e-05	0.000227223653069909	hsa-miR-3936
2.12804771020113	-7.44780331587799	2.34429638412919	-3.17698878277481	0.00148812791632833	0.0083960248071603	hsa-miR-629-5p
34.0740658165524	-7.43625876578016	0.929313600225128	-8.00188307152581	1.22530715449231e-15	2.25418374569635e-14	hsa-miR-3154
5.56207085079236	-7.40328295786386	1.49744183513644	-4.94395360417407	7.65539298888155e-07	7.61993643188042e-06	hsa-miR-4657
3.61215816587969	-7.38462038693506	1.82133234462996	-4.05451559058288	5.02383000045221e-05	0.000382490631918487	hsa-miR-6810-5p
3.80483704716472	-7.34722528349968	2.25640233299851	-3.25616809380623	0.00112926874223588	0.00650326749487364	hsa-miR-6753-5p
6.06707728387485	-7.30404716117051	1.55475651783528	-4.69787203165424	2.62886048054222e-06	2.41344705864147e-05	hsa-miR-7155-3p
7.47081524891011	-7.29766204257308	1.59699067842797	-4.56963346195399	4.88577952513502e-06	4.28570790256742e-05	hsa-miR-766-3p
36.9226964778853	-7.29047054186392	0.841523116842629	-8.6634227817978	4.57806680052879e-18	9.7941628203168e-17	hsa-miR-193a-5p
5.40241317789745	-7.26831832623007	1.47989142024995	-4.91138621845814	9.04347594211966e-07	8.85249570483266e-06	hsa-miR-381-5p
8.34181611800506	-7.24451405653015	1.39285564675809	-5.20119516576751	1.98011035285962e-07	2.13256531852399e-06	hsa-miR-4654
14.4025049983422	-7.20105457238469	1.43319062486126	-5.02449182088515	5.04767310966413e-07	5.12133014216566e-06	hsa-miR-6787-5p
2.93157570403413	-7.1883108631618	1.92619383909741	-3.73187304271004	0.000190061289825463	0.00130611886380056	hsa-miR-6884-5p
3.1515411043203	-7.17595062383865	2.28352470399234	-3.14248871986923	0.00167518167724786	0.00932892693760643	hsa-miR-6729-5p
3.05014841180154	-7.1694016902216	1.93617121497676	-3.70287587934606	0.000213169189622186	0.00145016392594776	hsa-miR-627-5p
6.02475135637648	-7.16780553904844	1.45286452293386	-4.93356773870012	8.07410222594028e-07	7.98626680423549e-06	hsa-miR-3917
4.53919204000453	-7.1627932509115	1.78375424119008	-4.01557181225406	5.93018378329412e-05	0.000447569902054048	hsa-miR-19a-3p
5.286706796657	-7.1497663633771	1.8444127221506	-3.87644602398991	0.00010599330952113	0.000755861790974209	hsa-miR-6885-5p
9.21383132655935	-7.14019822340543	1.43630654670187	-4.9712216655986	6.65323278366309e-07	6.6928690640764e-06	hsa-miR-6502-5p
3.90841121101138	-7.12155002807074	1.85126546110398	-3.84685512569542	0.000119643666529659	0.00084808883860904	hsa-miR-3197
1.97824770078432	-7.10106261484049	2.69852120582563	-2.63146444782815	0.00850177617562927	0.0393311132665119	hsa-miR-4687-3p
2.86482700622177	-7.021095676141	1.7825522913791	-3.93878805693212	8.18942312950829e-05	0.000592949350020141	hsa-miR-5588-5p
3.52313493796529	-7.01358316871923	1.66797952061529	-4.20483769856602	2.61269573411121e-05	0.000209015658728897	hsa-miR-450a-2-3p
2.60928267248286	-7.01326353839598	1.65603254352418	-4.23497929785314	2.28572762558701e-05	0.000183791160098221	hsa-miR-655-5p
2.39839127444752	-6.98573225648604	1.70401773130887	-4.09956547290165	4.13926561821914e-05	0.00032030192868969	hsa-miR-2116-5p
4.31686040215803	-6.97979962133953	2.08816799395724	-3.34254697971511	0.000830133019172531	0.00489385151452335	hsa-miR-548l
3.75314426056909	-6.90670578007222	2.36386588046351	-2.9217841152299	0.00348032685176126	0.0180847771998085	hsa-miR-144-5p
2.42964938185703	-6.90609102731575	2.38735823244301	-2.89277534199326	0.00381854320822087	0.0195179159875333	hsa-miR-6804-5p
17.2990429154439	-6.89893647867287	1.1316390196694	-6.09641092146886	1.0847635174682e-09	1.41288206903296e-08	hsa-miR-328-5p
2.32131005553638	-6.88373302902598	2.3176918753112	-2.97008118393723	0.00297721058291737	0.0156585904305261	hsa-miR-6802-3p
4.9000132507179	-6.87425527421048	1.55211918583693	-4.42894807108756	9.46938174967385e-06	8.00916581618211e-05	hsa-miR-542-3p
26.5759294929602	-6.8742395425026	0.949586697597906	-7.23919107111738	4.51368759989648e-13	7.18542591660288e-12	hsa-miR-496
11.2406916358621	-6.85585722954484	1.47114652407517	-4.66021372946161	3.15881208738022e-06	2.83932767093796e-05	hsa-miR-487b-5p
26.9325297744415	-6.83480759614235	0.869534598865323	-7.86030550717735	3.83197687200137e-15	6.91510940871088e-14	hsa-miR-6757-5p
4.50406426838578	-6.80411677600287	1.85225723823286	-3.67341891588143	0.000239326644222406	0.00161278509733812	hsa-miR-101-3p
16.6599281408461	-6.78805223976348	1.1183782260103	-6.069549712157	1.28269383211677e-09	1.64351664993173e-08	hsa-miR-4745-5p
7.6049885727536	-6.7822221675301	1.37627535231987	-4.92795439233718	8.30950067439519e-07	8.20194555084352e-06	hsa-let-7a-3p
10.4206600711601	-6.77822045764684	1.19560639193764	-5.66927418869168	1.4340371516014e-08	1.68659891859985e-07	hsa-miR-1295a
292.381774059256	-6.76717613101416	0.491281512221463	-13.7745385541062	3.62693114483966e-43	6.35115942696366e-41	hsa-miR-2110
34.9947895089018	-6.75675145696353	0.828879459891952	-8.15166955379049	3.58933976531781e-16	6.81542104836249e-15	hsa-miR-628-3p
55655.7896399305	-6.71621702831867	0.437373288601418	-15.3558006475316	3.23886090631901e-53	2.55222239417938e-50	hsa-let-7b-5p
3.0164649073306	-6.71439233839186	1.92876325339748	-3.48119051239938	0.000499190295490333	0.00311368300406107	hsa-miR-1294
15.0447306337104	-6.68000237604703	1.242788176589	-5.37501281544309	7.65772353501632e-08	8.49899457125755e-07	hsa-miR-5699-5p
5.67267013889864	-6.66400331118069	1.77688168063333	-3.75039226517629	0.000176558151748681	0.00121964494867756	hsa-miR-708-3p
30.385918606047	-6.66381970406651	0.672833097713204	-9.904119947005	3.99471433428737e-23	1.15164691295797e-21	hsa-miR-3138
11.4176308631295	-6.64027690215591	1.35458159537218	-4.90208705392271	9.48237954025997e-07	9.21460430468679e-06	hsa-miR-1293
1.96416326388625	-6.59676336979764	1.98513448568101	-3.32308134153168	0.000890289498094069	0.00521597118585967	hsa-miR-6735-3p
69.1368914832953	-6.59588032875036	0.817529974597102	-8.06805931733692	7.14243467130387e-16	1.33476012355434e-14	hsa-miR-1185-1-3p
28.2340436103041	-6.5829899848646	0.906193291835906	-7.26444351792514	3.74577096169554e-13	6.00339156165983e-12	hsa-miR-628-5p
9.43920718170495	-6.579762570678	1.18793067623972	-5.53884389239415	3.04474889085654e-08	3.4940710572742e-07	hsa-miR-4467
43.358004427929	-6.57057703533482	0.591789330035547	-11.1028987882227	1.21440053759855e-28	5.9192636513051e-27	hsa-miR-4649-5p
9.85870903191858	-6.56347312539251	1.52383103078203	-4.30721844666999	1.65320325241913e-05	0.00013593643439022	hsa-miR-3125
3.33538554009836	-6.55340454350149	1.92747073938792	-3.40000209060635	0.000673853379201646	0.00404825765802463	hsa-miR-4688
47.6276755435535	-6.540154763721	0.637932546875116	-10.2521101890124	1.15787656209737e-24	3.7754761279975e-23	hsa-miR-126-3p
49.4207661892866	-6.51907109115278	0.608686963824927	-10.7100553791847	9.13071774242253e-27	3.72155461087705e-25	hsa-miR-6780a-5p
4.61301414162269	-6.46365206532415	1.63801530940082	-3.94602665080616	7.94587734271023e-05	0.000579995570493247	hsa-miR-1306-5p
12.8257849612388	-6.458302657603	1.24212196201514	-5.19941105229751	1.99920968133038e-07	2.14824167575683e-06	hsa-miR-483-3p
4.64950664208772	-6.44066203096671	1.80210957662341	-3.57395694163865	0.000351626778225531	0.00228993306811337	hsa-miR-500b-3p
71.636206541039	-6.43832298850488	0.762671312437054	-8.44180564223891	3.12472619893461e-17	6.34064612384671e-16	hsa-miR-374b-5p
2.92301007273318	-6.43739356839869	1.81313302304124	-3.55042541644352	0.00038460909694306	0.00246399974301733	hsa-miR-3916
17.2603005222507	-6.43411316296426	0.973864190016957	-6.60678688971224	3.92750770988244e-11	5.62704740979521e-10	hsa-miR-29c-5p
9.23243781558682	-6.42582264312387	1.15128660194739	-5.58142745017151	2.38552559534477e-08	2.77802093960347e-07	hsa-miR-6738-5p
3.81149014697128	-6.4127877459637	1.76815063190265	-3.62683338752825	0.000286918297018314	0.00189727231930432	hsa-miR-548s
23.8419379065392	-6.40801207743991	0.88901565335255	-7.20798565612965	5.6785610071217e-13	9.00947531599711e-12	hsa-miR-34b-5p
4.16125615821598	-6.40663897107074	1.84071265732908	-3.4805209523397	0.000500439680464525	0.00311736338502803	hsa-miR-3173-3p
19.8955626584879	-6.40413177422269	0.907178418219933	-7.05939608526942	1.67227777219419e-12	2.58383310684122e-11	hsa-miR-23b-5p
44.9862327151212	-6.40095793487728	0.825280658240181	-7.7560983296599	8.75821272795261e-15	1.55672292397594e-13	hsa-miR-301a-3p
84.9436569282729	-6.39919635585768	0.553480722241365	-11.5617330445469	6.43958672215968e-31	3.58192541439659e-29	hsa-miR-3117-3p
41.9956231259727	-6.38988999515163	0.931544902261788	-6.85945463244659	6.91239260996254e-12	1.03423393227541e-10	hsa-miR-145-3p
4.55923393420225	-6.35689041710627	1.43475274858338	-4.43065219661215	9.39485121251285e-06	7.98900297351812e-05	hsa-miR-4668-5p
31.3795550169674	-6.33278966758181	0.861051224201494	-7.35471884782998	1.91329396992598e-13	3.15193515324392e-12	hsa-miR-6740-5p
38.9616764743647	-6.29866917137972	0.875634746085565	-7.19326088821541	6.32618961677924e-13	9.97007483604408e-12	hsa-miR-539-5p
77.756093077842	-6.27785256720284	0.451900811423478	-13.8921028874185	7.07278801435759e-44	1.33760566927531e-41	hsa-miR-708-5p
5.62075120461198	-6.27316429529872	1.28103727513882	-4.89694126552168	9.73399167979594e-07	9.43080177501541e-06	hsa-miR-7976
3.75013967527473	-6.26953105128019	1.65394618320542	-3.79064997092563	0.000150253576549402	0.00105088596142836	hsa-miR-129-2-3p
24.2400228204269	-6.252524631038	0.77826297706328	-8.0339484407076	9.43848716810596e-16	1.75000656199235e-14	hsa-miR-4741
1760.42344104698	-6.24749001706918	0.603209748601897	-10.3570773376084	3.88656576709443e-25	1.36116169976463e-23	hsa-miR-146b-5p
3.09754558201599	-6.23952807649331	1.91757830512619	-3.25385829606719	0.00113849054523548	0.00654839817259534	hsa-miR-582-5p
2224.86021812273	-6.23871502631116	0.442431317099847	-14.1009797118481	3.74533709843258e-45	8.4323589530425e-43	hsa-miR-134-5p
3.48241075772336	-6.23320624589201	1.67503843739019	-3.72123176803256	0.000198253376034594	0.00135846661143704	hsa-miR-4762-5p
280.5389083045	-6.21601978258337	0.460934708282665	-13.4856839176698	1.89896388452192e-41	2.72069734727867e-39	hsa-miR-152-3p
3.69495299646949	-6.20499065350243	1.87469984202292	-3.30985820471765	0.000933432446255154	0.0054417615362446	hsa-miR-412-3p
2.53268479480578	-6.20049138263756	1.78769619388635	-3.46842567760803	0.000523517313136018	0.00324402340302371	hsa-miR-6747-5p
6624.29046160563	-6.19878007635256	0.441820563387888	-14.0300850390942	1.02029158901503e-44	2.09736462298394e-42	hsa-let-7f-5p
1.58129781317524	-6.19201416413313	2.34295327736289	-2.64282443186513	0.0082217655493301	0.0381851743784211	hsa-miR-224-3p
99099.0399136818	-6.17487996910505	0.423808451972733	-14.5699783483844	4.36029189889791e-48	1.47253286414209e-45	hsa-let-7e-5p
2.47448318152652	-6.17117494056562	2.26178857951641	-2.72844906745664	0.00636329159603633	0.0302977267533331	hsa-miR-4498
2.27707838679689	-6.13059139457571	2.21154828155805	-2.77208119112673	0.00556991420271404	0.026899442645998	hsa-miR-4757-3p
13.1602757812751	-6.11946224425872	1.20069707799998	-5.09659126884196	3.45823872663367e-07	3.56221191710762e-06	hsa-miR-3176
12.1119746753784	-6.11786858717776	2.03642301542487	-3.00422286570031	0.00266260206817542	0.0141765569575827	hsa-miR-203a-3p
16.1848596215938	-6.07681255106372	0.899763076270101	-6.75379187180551	1.44030323273406e-11	2.10828287441691e-10	hsa-miR-3911
20866.1972482004	-6.07392715773122	0.406004747990164	-14.9602367652074	1.3355006017698e-50	7.01582982796401e-48	hsa-let-7c-5p
9228.16097454647	-6.06789875566792	0.441466195596907	-13.744877447442	5.4665543517713e-43	9.23066749113382e-41	hsa-miR-196a-5p
69.2300609478553	-6.06520497876488	0.63540891862316	-9.54535701498699	1.35639600907073e-21	3.44787114563786e-20	hsa-miR-30c-1-3p
8.17396554249981	-6.05517629085274	1.18041928700793	-5.12968261150759	2.90231104019938e-07	3.02916701943988e-06	hsa-miR-2276-3p
3.1371961516755	-6.04428112632895	1.44572751711457	-4.18078860281524	2.90499844585795e-05	0.000231226138922835	hsa-miR-34a-3p
36.9417055532419	-6.034119535723	0.696732319998939	-8.660599433269	4.69289881284694e-18	9.99460612033348e-17	hsa-miR-149-3p
1186.01391598409	-6.03174315321778	0.481102625713354	-12.5373316021176	4.66438329085465e-36	4.24100080753092e-34	hsa-miR-98-5p
17.1004336095012	-6.03070385394541	0.844054677252443	-7.1449208404087	9.00477668257014e-13	1.40975444222489e-11	hsa-miR-324-3p
2.9964663797746	-6.01749381810111	1.61413151323765	-3.72800714734274	0.000192999905837814	0.00132438832336892	hsa-miR-185-3p
12.3556932187044	-6.01580182985547	1.01675907536716	-5.91664434141696	3.28576128247024e-09	4.05615648655856e-08	hsa-miR-6866-5p
174.527757171293	-6.01563434211787	0.606068038685667	-9.92567493769101	3.21917360534156e-23	9.39521778151536e-22	hsa-miR-1271-5p
9.83387739055689	-6.00471196426322	1.16362763641744	-5.16033804658545	2.4650432749564e-07	2.6015010276772e-06	hsa-miR-6889-5p
1964.68234415952	-5.99912787305588	0.396715557257326	-15.121987941513	1.15987550848233e-51	7.83413057729208e-49	hsa-miR-196b-5p
2355.10176810553	-5.99409512947863	0.379286756186248	-15.8035972301001	2.93858721494876e-56	3.47341008806944e-53	hsa-miR-342-5p
5.5472966293091	-5.98971921456934	1.47697550831064	-4.05539508330802	5.00496339916303e-05	0.000381668821794238	hsa-miR-6749-5p
6.13107332636213	-5.98667553776616	1.33984350566492	-4.4681901374707	7.88841753119893e-06	6.81836162477305e-05	hsa-miR-137-3p
6.54846797258957	-5.98593988468195	1.33132992386648	-4.49621072686285	6.91751814072714e-06	6.00110564575375e-05	hsa-miR-3940-3p
13.6541913252056	-5.97229134820464	1.03136968242069	-5.79064078574358	7.01183953858284e-09	8.45713707612746e-08	hsa-miR-130a-5p
6.72887111549005	-5.96959191013052	1.24178395760213	-4.8072709214715	1.53004582865082e-06	1.45554460319136e-05	hsa-miR-3065-3p
3.5194510754168	-5.9639714840546	1.89518293730823	-3.14691071064905	0.00165005341957659	0.00922157513919398	hsa-miR-4658
367.173435735579	-5.95800200698054	0.395001599070161	-15.0834883225935	2.07983725335103e-51	1.22918381673046e-48	hsa-miR-370-3p
3.87440750431663	-5.95199872291373	1.67233245710771	-3.55910016433436	0.000372127598451496	0.00239376773534514	hsa-miR-7111-5p
636.078947959227	-5.95034529182591	0.555578186389194	-10.7101852405299	9.11791857992706e-27	3.72155461087705e-25	hsa-miR-409-5p
87.3129554194073	-5.9437535168049	0.595649530163711	-9.97860858745459	1.8909985349378e-23	5.658633590624e-22	hsa-miR-1262
3.50955802821011	-5.94265241388221	1.90879207587206	-3.11330526200305	0.00185004555691148	0.0102065523839877	hsa-miR-3943
92.3731184329878	-5.93842953921013	0.673435668920704	-8.81810960314513	1.16408279333375e-18	2.58393589055491e-17	hsa-miR-6894-5p
1059.75300785191	-5.9378066370909	0.417549197373196	-14.2206156171432	6.82498859550717e-46	1.79269700441988e-43	hsa-miR-654-5p
3189.30796862735	-5.90982263262855	0.308652527879545	-19.1471706816375	1.02190073181358e-81	4.83154666001463e-78	hsa-miR-432-5p
102.262546832013	-5.90651637647437	0.542507663518848	-10.8874339915553	1.32315907227559e-27	5.84663186328877e-26	hsa-miR-3126-5p
8248.47171335539	-5.8803956193133	0.419912122120888	-14.0038720235383	1.47604653846774e-44	2.90781168078145e-42	hsa-let-7g-5p
2399.86015765398	-5.86566870458644	0.471282511751751	-12.4461836760796	1.46693377131418e-35	1.30861563599499e-33	hsa-miR-26b-5p
10.6339180405286	-5.86318920650806	1.32368924116384	-4.42943028029217	9.44823505138484e-06	8.00560131235618e-05	hsa-miR-184
36.7992553833222	-5.86223219117056	0.772355615662083	-7.59006870966466	3.19735896827374e-14	5.47721492826023e-13	hsa-miR-301b-3p
161.241209096005	-5.84464279128815	0.482873088385435	-12.1038900942495	1.00722507898142e-33	7.32640026680636e-32	hsa-miR-452-5p
76.353863586873	-5.84457993236951	0.680289657591249	-8.59131087346503	8.59826472176778e-18	1.80678202686747e-16	hsa-miR-182-5p
1.57191243933326	-5.83645826331642	1.99948233156955	-2.91898466476317	0.00351173498966035	0.018225557663133	hsa-miR-5090
21.2838339223545	-5.8363772841406	0.937098840691951	-6.22813414199834	4.72022846435855e-10	6.39462469326282e-09	hsa-miR-6820-5p
142.944160096675	-5.82871011601261	0.405913394575188	-14.3594919357433	9.29057246075333e-47	2.92838843962945e-44	hsa-miR-549a-5p
5.55637145772584	-5.82722516691816	1.3753745841023	-4.23682772262478	2.26699941355278e-05	0.000182595796035392	hsa-miR-6746-3p
175.881489045259	-5.81227943280223	0.439801493609149	-13.2156882531363	7.1231773004108e-40	9.10226548009251e-38	hsa-miR-365a-5p
2.9882137792988	-5.80756919633226	1.78862487670676	-3.24694645141314	0.00116650335023477	0.00669323766979367	hsa-miR-183-5p
21.5001839586493	-5.7943384462686	0.820896789417428	-7.05854684896589	1.68252773773806e-12	2.59120232704415e-11	hsa-miR-330-5p
29.2458764505602	-5.78666100752438	0.586231449275468	-9.87094945976746	5.56354687852143e-23	1.57511674500894e-21	hsa-miR-323a-5p
1266.43560421101	-5.78177782413441	0.443188685822269	-13.0458606212097	6.70950370568489e-39	7.37733337685538e-37	hsa-miR-34c-5p
4641.58558018891	-5.77836585651361	0.403333094899085	-14.3265353862404	1.49389566470221e-46	4.15478747218357e-44	hsa-let-7a-5p
10.7361611025066	-5.75661243115961	0.916234928095007	-6.28290000156236	3.32314831938934e-10	4.55415804465879e-09	hsa-miR-6865-5p
436.719816234386	-5.75619756698732	0.583112874582792	-9.87149798588444	5.53320230462871e-23	1.57511674500894e-21	hsa-miR-494-3p
13.5464227597521	-5.75269430929337	1.17184946121322	-4.90907279450178	9.15080089853361e-07	8.92061580376637e-06	hsa-miR-1304-5p
4096.76808572428	-5.75027796463231	0.425449222499101	-13.5157796995256	1.26211382249241e-41	1.86477317273254e-39	hsa-miR-155-5p
22.49003692113	-5.74716527508142	0.873007800961058	-6.58317745701081	4.60498956132532e-11	6.57776152445502e-10	hsa-miR-1249-5p
100.090028191934	-5.73353067416732	0.643784673350353	-8.90597572683605	5.29185078176336e-19	1.20287838923929e-17	hsa-miR-143-5p
13.8155903021466	-5.72797107545765	0.960339979240681	-5.96452423024878	2.45347861361544e-09	3.052643917151e-08	hsa-let-7b-3p
60.5890977723031	-5.7223601951328	0.606144427258654	-9.44058864157627	3.70691007568456e-21	9.27315917345852e-20	hsa-miR-192-5p
1.6275275687659	-5.72088333052557	2.18672415631438	-2.61618883845315	0.0088917366588728	0.0409348889222498	hsa-miR-6132
38421.1347067753	-5.71830970398335	0.405042194143917	-14.1178123826565	2.95007764548986e-45	7.18198949487931e-43	hsa-let-7i-5p
255.400669033496	-5.71825741900679	0.498372735064046	-11.473856847871	1.78521348253192e-30	9.70171189127691e-29	hsa-miR-130b-3p
102.150390769143	-5.71687540364806	0.519857779104563	-10.9969988589863	3.95061897971753e-28	1.81344917826257e-26	hsa-miR-212-5p
4.20046924905996	-5.70254288749178	1.83514399663898	-3.10740895424874	0.00188735110927664	0.0103881211230034	hsa-miR-4423-3p
45.3981754632691	-5.70215674456121	0.62761290295374	-9.0854676787636	1.03253810871424e-19	2.41675256336679e-18	hsa-miR-6514-5p
41730.4522696236	-5.697650404693	0.480772530386414	-11.8510315057177	2.1255810771161e-32	1.39579824063958e-30	hsa-miR-21-5p
12.3896527512838	-5.69576329615755	0.938351570588267	-6.06996724328685	1.27936342491025e-09	1.64351664993173e-08	hsa-miR-6816-3p
4.58421262579346	-5.6894632888971	1.67791392631408	-3.39079567769921	0.000696900356269418	0.00416554346958509	hsa-miR-3064-5p
76.8862246195673	-5.68613681451574	0.669398613932813	-8.4943958594549	1.98965097550901e-17	4.0900303531333e-16	hsa-miR-148a-5p
35.3189270113867	-5.68337086814506	0.654199219765341	-8.6875231526318	3.70426941942931e-18	7.99716247263095e-17	hsa-miR-454-3p
9.77622631181043	-5.68096841949829	1.2605344177396	-4.50679357861997	6.58146032565887e-06	5.74117055714301e-05	hsa-miR-561-5p
113.135532890589	-5.66873614867894	0.498715844377974	-11.3666654319942	6.12843488597591e-30	3.21947112676601e-28	hsa-miR-887-3p
11.2300401403385	-5.66833984261282	1.03496228251892	-5.47685644042705	4.32948181546673e-08	4.88539141372952e-07	hsa-miR-491-5p
517178.673852203	-5.66176775297283	0.432967096616998	-13.0766697913334	4.47625293902502e-39	5.03898187993102e-37	hsa-miR-423-5p
2706.79088061051	-5.66017973019265	0.408309197961253	-13.8624840156792	1.06909463880155e-43	1.94410748163605e-41	hsa-miR-493-5p
3.04803431540958	-5.65499323297009	2.18141998388615	-2.59234502055668	0.00953241194009623	0.043503130938972	hsa-miR-6507-5p
10.8602198420442	-5.6539054932716	1.13548001969597	-4.97930865818798	6.38118051105633e-07	6.43288303971734e-06	hsa-miR-8072
215.044232794253	-5.6511989849172	0.477643999404915	-11.831403706438	2.68611791378645e-32	1.67104809162925e-30	hsa-miR-1301-3p
1588.68687161883	-5.64807124736569	0.358384630133753	-15.7598032182847	5.88158352412967e-56	5.56162538041702e-53	hsa-miR-193b-5p
29.2569529736919	-5.64390879890505	0.880454247464738	-6.41022383066087	1.45306144961856e-10	2.03859778450936e-09	hsa-miR-4647
47.8848725618574	-5.63931072945636	0.763657584902264	-7.38460645313712	1.52904976885958e-13	2.52774381369514e-12	hsa-miR-425-3p
342.591148455705	-5.62773074950193	0.475563571152174	-11.8338137966861	2.61007373075982e-32	1.64539047987099e-30	hsa-miR-3605-5p
42.7104976997321	-5.61534191362597	0.685410982988264	-8.19266404098768	2.55506636492124e-16	4.93075664218271e-15	hsa-miR-1270
2.90905703823346	-5.6151798542211	1.92808576200958	-2.91230813735618	0.00358768526795654	0.0184979017959635	hsa-miR-6835-5p
10.8175729761888	-5.61408380016595	1.05066930239042	-5.34334046630386	9.12491402466446e-08	1.00800452122929e-06	hsa-miR-362-5p
26.9500698414447	-5.61213530678938	0.7640868794171	-7.34489160587435	2.05925914677248e-13	3.36940606118161e-12	hsa-miR-324-5p
295.109302212075	-5.61160055632329	0.576746043738923	-9.72975994762697	2.25123591881365e-22	6.04763830917666e-21	hsa-miR-412-5p
18244.7800093491	-5.61011453119638	0.409338875011519	-13.7053059791561	9.43686524548448e-43	1.53853444416037e-40	hsa-let-7d-5p
1.24971423129008	-5.60801599220812	2.01471227891481	-2.78353194691838	0.00537705668096111	0.0261013593301685	hsa-miR-5091
2.93316809662771	-5.60791707771457	1.79591586953309	-3.12259453399258	0.00179264524796708	0.00991301372209165	hsa-miR-6726-3p
5.27974755413216	-5.59900958081586	1.4887917152377	-3.76077427319773	0.000169388233573213	0.00117429262219084	hsa-miR-6762-3p
7.59158599514222	-5.58827125190176	1.34107570083514	-4.16700656675961	3.08625610633697e-05	0.00024360298615628	hsa-miR-6855-3p
678.350929413358	-5.58786717132913	0.383057348216999	-14.5875472624105	3.3710084833944e-48	1.22600985457605e-45	hsa-miR-1180-3p
2.52369672616766	-5.58683079257553	2.09413850049387	-2.66784207026325	0.00763401331663363	0.0357716699316589	hsa-miR-6513-5p
35.2918224695491	-5.58557315770653	0.730739868450958	-7.64372302492127	2.11029104780675e-14	3.64140732628844e-13	hsa-miR-299-3p
8.07655557075022	-5.58202559587917	1.13437984968317	-4.92077287642074	8.62031202802938e-07	8.49100734760894e-06	hsa-let-7i-3p
32.0522442607259	-5.58177511332953	0.764342478023668	-7.30271478272687	2.82018601467189e-13	4.56638338266051e-12	hsa-miR-200b-3p
40.2443390891493	-5.57582384470229	0.795849161845687	-7.00613145306476	2.44997744278979e-12	3.74870334935603e-11	hsa-miR-505-5p
97.3662872538996	-5.57359205391841	0.553524775089212	-10.0692729661831	7.55343618336712e-24	2.34951620229998e-22	hsa-miR-6735-5p
104035.165588897	-5.5702699651044	0.530981620267003	-10.4905137061117	9.55077001002714e-26	3.52781567245378e-24	hsa-miR-99b-5p
139570.808261146	-5.56412180282149	0.491417922792334	-11.3225862239721	1.01434566612879e-29	5.27013880160102e-28	hsa-miR-127-3p
41.7365250547757	-5.560759789307	0.75219846653407	-7.39267631710219	1.43902488342416e-13	2.38726654344893e-12	hsa-miR-29c-3p
16.1018211444442	-5.55494691393358	0.895530176713111	-6.20297010461675	5.54073679879738e-10	7.40277159454827e-09	hsa-miR-29b-2-5p
19.5794002285562	-5.55483563373236	0.864998938277571	-6.42178318136832	1.34687172145389e-10	1.89524092233154e-09	hsa-miR-3129-5p
9.11962416641442	-5.55444593750504	0.942342217806654	-5.89429809314208	3.76277367590892e-09	4.60891034707186e-08	hsa-miR-6789-5p
13.8318783924872	-5.55420290692293	0.893171539084167	-6.21851756787733	5.01873764487792e-10	6.77959759570937e-09	hsa-miR-10397-5p
9.63103944412384	-5.55405354817567	1.40788079005088	-3.94497430991649	7.98085343902206e-05	0.000581107143547146	hsa-miR-1226-5p
9.21488641901546	-5.55255244451776	1.03290395824883	-5.3756715715675	7.6297757998449e-08	8.48790117215687e-07	hsa-miR-6751-3p
256.082452822394	-5.54748746887817	0.426499805444555	-13.0070105497371	1.1162402193951e-38	1.19945085393183e-36	hsa-miR-197-5p
12240.2125359535	-5.54307022588632	0.448298215526543	-12.364693933425	4.05753863402312e-35	3.55260049290024e-33	hsa-miR-485-5p
22.2990007611309	-5.54216196367248	0.892378020846643	-6.21055408605241	5.27980998379251e-10	7.09174477368495e-09	hsa-miR-382-3p
3.14858544847724	-5.5340814142108	1.59607642908766	-3.46730351589375	0.000525707920852067	0.00324908111083473	hsa-miR-5002-5p
970.334781806213	-5.52782965039217	0.457895901408044	-12.0722409468919	1.48047001876051e-33	1.06055488616662e-31	hsa-miR-197-3p
28.0660553319497	-5.52389102570756	0.695037422363217	-7.94761670087579	1.9013386651406e-15	3.48431364681579e-14	hsa-miR-320b
850.410304741412	-5.52176929828655	0.384712386393653	-14.3529802875555	1.02055552959196e-46	3.01574158994425e-44	hsa-miR-130a-3p
2497.0632311524	-5.52056947768007	0.447991120404456	-12.322943974193	6.81597917499113e-35	5.65367535778211e-33	hsa-miR-27b-5p
184.387261801253	-5.51091618531728	0.942134104319292	-5.84939676851951	4.93358961541007e-09	5.98102864145098e-08	hsa-miR-10a-5p
36.7075885987293	-5.50636293891632	0.558984442013909	-9.85065508993059	6.80986557283165e-23	1.91649073978262e-21	hsa-miR-1292-5p
10.4480017188737	-5.50268830579385	1.09813974346615	-5.01091808991929	5.41709700996211e-07	5.48437573085671e-06	hsa-miR-195-3p
1993.56500152214	-5.49241017211511	0.318458617614993	-17.2468567917835	1.18154890486501e-66	2.79318161110088e-63	hsa-miR-365b-5p
143.642571999379	-5.48304955279933	0.463271090606281	-11.835509842895	2.55784473167161e-32	1.63425539072208e-30	hsa-miR-3928-3p
55.4145520056437	-5.48163064910287	0.617935059151676	-8.8708846794164	7.2567072435598e-19	1.63379580226432e-17	hsa-miR-4728-3p
21.3667850463162	-5.48045619351913	0.779362927685253	-7.03196931601091	2.03638593161323e-12	3.12598463787901e-11	hsa-miR-3187-3p
7.33655628939797	-5.47308064773289	1.16626034261157	-4.69284639780961	2.69429787399715e-06	2.4687287496625e-05	hsa-miR-10392-5p
5680.54413729935	-5.47227512424538	0.454314177141929	-12.0451339614168	2.05741903202536e-33	1.43051135050234e-31	hsa-miR-30a-3p
49.0443530577	-5.47186929631446	0.617485360618591	-8.86153688053882	7.89188320762257e-19	1.76838027514879e-17	hsa-miR-874-3p
98.3529728179757	-5.4655919395677	0.546940904666269	-9.99302098807674	1.63520758373014e-23	4.92437035406122e-22	hsa-miR-504-5p
927.499690470895	-5.46472787699502	0.546839513915944	-9.99329371402195	1.63071341229998e-23	4.92437035406122e-22	hsa-miR-501-3p
140606.527169659	-5.4633185714702	0.565892065902404	-9.65434735819821	4.71149680768241e-22	1.23071585120013e-20	hsa-miR-100-5p
42.0344492952164	-5.46028172307668	0.748210628847185	-7.29778689657172	2.92539479201984e-13	4.70451244104415e-12	hsa-miR-410-3p
58.4976533546434	-5.45950588389698	0.509577419730744	-10.7137908245262	8.76956858022832e-27	3.63706317958943e-25	hsa-miR-532-3p
295.779585887185	-5.451467361661	0.637101015694674	-8.55667661385989	1.16167811165352e-17	2.40895355784993e-16	hsa-miR-146a-5p
341.807745377582	-5.43302486160343	0.579790386232883	-9.37067083313307	7.20729747348785e-21	1.78408913375134e-19	hsa-miR-34b-3p
162.355740127937	-5.42786960828874	0.616762602091872	-8.80058160121748	1.36108905113825e-18	2.97927270082484e-17	hsa-miR-335-3p
240.817924058531	-5.4232449923338	0.490736482340149	-11.051236636152	2.16215740595199e-28	1.01214655597436e-26	hsa-miR-218-1-3p
1836.05778783664	-5.41897391357636	0.461798299758068	-11.7345038221564	8.48222856889017e-32	5.01299708421409e-30	hsa-miR-654-3p
93.9720940873333	-5.41603159283964	0.549881744710214	-9.84944789482669	6.89215264292867e-23	1.92817146128797e-21	hsa-miR-29a-5p
1388.73475154451	-5.41552852640676	0.550965494364974	-9.82916095798073	8.43183221332784e-23	2.34504133556553e-21	hsa-miR-125b-1-3p
13.6288630070939	-5.41033305682905	1.10664271343822	-4.88896099086917	1.01369578562427e-06	9.76120911289518e-06	hsa-miR-4636
285.404215677261	-5.41005336840181	0.471394568587691	-11.4766985640298	1.72751595372252e-30	9.4973202665117e-29	hsa-miR-151a-5p
8.99013664177555	-5.40836604180466	1.40546032911871	-3.84811006739406	0.000119032574198877	0.000845024040258694	hsa-miR-6842-3p
1074.17089210024	-5.3947408105971	0.512482071726949	-10.5266917775641	6.50816660160433e-26	2.46164893539082e-24	hsa-miR-99a-5p
3986.73647086869	-5.39093244135577	0.397366079483926	-13.5666648958995	6.31297726669398e-42	9.6283085538481e-40	hsa-miR-214-3p
129.413784268076	-5.3864789355815	0.565865536474607	-9.5190086484852	1.74838943965324e-21	4.39701344185135e-20	hsa-miR-664a-3p
4958.00770622718	-5.38510754880805	0.516499764433552	-10.4261568341932	1.88353135241395e-25	6.69574152948357e-24	hsa-miR-221-5p
1274.03668871972	-5.38407934439654	0.505302063786329	-10.6551699077826	1.64943194047526e-26	6.55337328955212e-25	hsa-miR-500a-3p
61.0719171951781	-5.38405237844544	0.554686958287363	-9.70647010535294	2.82967259063245e-22	7.5585830556555e-21	hsa-miR-2277-3p
2.25279438972473	-5.38043612974593	1.86366532893196	-2.88701841807047	0.00388911463766036	0.0198357432652192	hsa-miR-137-5p
12.191535895682	-5.37876732074013	1.05514842574839	-5.09764047359033	3.4391319544552e-07	3.55026547612755e-06	hsa-miR-3175
88.7071598977689	-5.37013822918401	0.540474497539858	-9.93596969630928	2.90337149573423e-23	8.52617418126175e-22	hsa-miR-3127-5p
6521.67407971744	-5.36999933150325	0.402749661426428	-13.3333428822366	1.48109292223491e-40	1.94516870453518e-38	hsa-miR-23b-3p
1061.00037703963	-5.36780687597834	0.44476752519995	-12.0687922832612	1.54383361758535e-33	1.08943960357366e-31	hsa-miR-30c-2-3p
1759.52284794461	-5.35781265744898	0.42107409275343	-12.7241565075018	4.34137663590109e-37	4.18898545602865e-35	hsa-miR-1296-5p
353.38954898513	-5.35587567476197	0.730698090119361	-7.32980658795355	2.30485122744301e-13	3.75770227701743e-12	hsa-miR-486-5p
2167.16739329202	-5.34260444194436	0.36620968304498	-14.5889218371327	3.30377572952783e-48	1.22600985457605e-45	hsa-miR-1307-3p
11.4781517881792	-5.34079688332469	1.0973032117115	-4.86720245263336	1.13189062360705e-06	1.08551295505357e-05	hsa-miR-320c
3.20457155375796	-5.33976050104246	1.75790151385219	-3.03757659855537	0.00238488783899382	0.0128718603912817	hsa-miR-6508-5p
126.624432367953	-5.33941958807369	0.57915200639088	-9.21937510213859	2.98836663568393e-20	7.17207992564142e-19	hsa-miR-1538
277.180178382921	-5.33749101395013	0.379001061110239	-14.0830503173648	4.82800205296606e-45	1.03758153211016e-42	hsa-miR-455-3p
5.37436111129182	-5.33681196451503	1.44479183185194	-3.69382761368072	0.000220903586077452	0.00149846794113945	hsa-miR-4725-5p
3879.58963382531	-5.33573490940189	0.418265898233694	-12.756801192577	2.85693946091558e-37	2.81408536900184e-35	hsa-miR-744-5p
60.8698765107165	-5.33119664918572	0.61710054764166	-8.63910536064125	5.66549099952589e-18	1.20118571505643e-16	hsa-miR-26a-5p
40.4573082437499	-5.32686191478749	0.528155968779242	-10.0857743349939	6.38596728242229e-24	1.99952670935713e-22	hsa-miR-30b-3p
108.026535972599	-5.31736392536444	0.515933402833645	-10.3062990226259	6.59939793184984e-25	2.26101111752073e-23	hsa-miR-1343-3p
5.20471857662527	-5.31248576078844	1.61583267016937	-3.28776974179609	0.00100984396295374	0.00585115472652611	hsa-miR-2355-5p
6865.42615247425	-5.31105067602937	0.435100834887696	-12.2064823833312	2.87032748302899e-34	2.18885618383243e-32	hsa-miR-140-3p
2050.69192160527	-5.3101954945572	0.45205501578258	-11.7467903444549	7.33523656240806e-32	4.44628185475196e-30	hsa-miR-27b-3p
490.102822457287	-5.30848594460056	0.478432958260542	-11.0955690926914	1.31818348893605e-28	6.35956279152006e-27	hsa-miR-589-5p
8953.78235030998	-5.30847357618284	0.434443664373438	-12.2190148263269	2.46048305973824e-34	1.90707605023646e-32	hsa-miR-186-5p
63866.5455613935	-5.30695784578121	0.402527497795869	-13.1840877327404	1.08356809784897e-39	1.34818683332367e-37	hsa-miR-221-3p
29809.3179364611	-5.30650085335341	0.415178542085472	-12.7812502705426	2.08687578260049e-37	2.0993082340713e-35	hsa-miR-320a-3p
102.566178945785	-5.30413617036152	0.491220554722007	-10.7978709754181	3.52277196313525e-27	1.51415144015486e-25	hsa-miR-1287-5p
978.75598639624	-5.2969963069076	0.475757279892753	-11.133820817417	8.58739580827333e-29	4.27381130331751e-27	hsa-miR-30e-3p
40.0738675445825	-5.29029523409953	0.64407039615106	-8.21384629027219	2.14213761766101e-16	4.1679122042392e-15	hsa-miR-584-5p
403.119745626834	-5.28980479099666	0.478890104930945	-11.0459680342726	2.29282929608319e-28	1.06279381489033e-26	hsa-miR-125b-2-3p
13.740237627798	-5.28769288315208	1.27257553440381	-4.15511122145635	3.25129347232574e-05	0.000255350756431165	hsa-miR-20a-5p
15180.5715465345	-5.28262034365968	0.412312026375298	-12.8121907820639	1.40121798342255e-37	1.4402083968743e-35	hsa-miR-29a-3p
26.8986111858023	-5.27843994301185	0.684508632245745	-7.71128323932786	1.24558874644787e-14	2.18116429377983e-13	hsa-miR-1193
1155.70293583517	-5.27786851937388	0.463288208224496	-11.3921926474252	4.57334261486935e-30	2.42952403180924e-28	hsa-miR-377-5p
4.04238111460382	-5.27700281796306	1.63210056453837	-3.23325837428138	0.00122386818175956	0.00700538591205715	hsa-miR-585-3p
188.098033223872	-5.27469929906958	0.490969350262261	-10.7434390685528	6.36290859322726e-27	2.66228600254677e-25	hsa-miR-576-5p
20.7931951644536	-5.26966396029299	0.755511354291114	-6.97496328858942	3.05950697844774e-12	4.65123761868197e-11	hsa-miR-487a-5p
43.8567154741975	-5.26790918487621	0.699140395852115	-7.53483737476743	4.88943791620906e-14	8.28575715693062e-13	hsa-miR-2682-5p
58.0230448237822	-5.26760442754239	0.586187578392276	-8.98620957132823	2.55903767675254e-19	5.87336414353689e-18	hsa-miR-10527-5p
26338.0579245783	-5.26213220884077	0.470633268323183	-11.1809609796375	5.05397260367197e-29	2.54204068831501e-27	hsa-miR-181a-2-3p
53115.4212309248	-5.26147662293215	0.565299548472529	-9.30741345389176	1.30983168464945e-20	3.20874829275783e-19	hsa-miR-10b-5p
9649.90353823764	-5.26030131723374	0.391502572250576	-13.4361858390727	3.71075917088274e-41	5.0127055314096e-39	hsa-miR-25-3p
5.26482669300894	-5.25948576794547	1.80376121091136	-2.91584370266399	0.00354728155043818	0.0183898543535874	hsa-miR-3651
6.53324781814578	-5.25871388266468	1.06503792557623	-4.93758368258999	7.90964695750657e-07	7.84000226731469e-06	hsa-miR-3935
5.50872852259668	-5.25630884306224	1.40335527206128	-3.74552969423177	0.000180013552100483	0.001240676493194	hsa-miR-6509-5p
5.96567827074321	-5.25204008748092	1.48261315264914	-3.5424210813836	0.000396472036042521	0.00252971631094337	hsa-miR-369-3p
251793.590359709	-5.23436892643813	0.464519519724373	-11.2683508532515	1.88059217260014e-29	9.5606879484446e-28	hsa-miR-191-5p
141.229302179401	-5.23114747039033	0.524745272070742	-9.96892730399885	2.0846812434186e-23	6.19897667854285e-22	hsa-miR-148b-5p
16.6897084080901	-5.22027018828601	0.821435123787309	-6.35506084061446	2.0834414363344e-10	2.90575548996726e-09	hsa-miR-6819-5p
386.165553989552	-5.21981054183469	0.429369148745427	-12.1569296655022	5.27024847050543e-34	3.95519599500788e-32	hsa-miR-5010-5p
27.2915945883149	-5.21647352172141	0.77498666080242	-6.73104943034797	1.68443725421479e-11	2.45803065985417e-10	hsa-miR-6797-5p
76.033400075136	-5.20289692151376	0.517612293102887	-10.0517259555881	9.02722983984326e-24	2.78959102501823e-22	hsa-miR-379-3p
497.189076092761	-5.19835511343089	0.487721819099984	-10.6584428045964	1.59241286219591e-26	6.38044746818835e-25	hsa-miR-361-5p
1074.56926630219	-5.19306997500801	0.352692336599411	-14.7240794202634	4.51577150142986e-49	2.13505676587604e-46	hsa-miR-433-3p
57.7652370975846	-5.19252988326536	0.631533772692456	-8.22209374666969	1.99980767169158e-16	3.90706226105693e-15	hsa-miR-502-3p
11.7169231625417	-5.18999507913409	0.859830637539197	-6.03606670028375	1.57916000817013e-09	1.99632848091668e-08	hsa-miR-6738-3p
588.414404209618	-5.18899358977262	0.434862142651477	-11.9325024664917	8.01279145043623e-33	5.41206828252322e-31	hsa-miR-493-3p
50.2532426617816	-5.18623823593553	0.504457713045981	-10.2808185935355	8.59940860727675e-25	2.8432170556087e-23	hsa-miR-671-5p
32.0285267529939	-5.16906326500831	0.793448157480082	-6.51468305304883	7.28433008759601e-11	1.03424362324787e-09	hsa-miR-2116-3p
910.137940767526	-5.16767198102053	0.434294853756303	-11.8989942807848	1.19781974147132e-32	7.97646723616395e-31	hsa-miR-485-3p
32.3132951910166	-5.16526668695326	0.601864377756794	-8.58211065124789	9.31479721710647e-18	1.94868855055219e-16	hsa-miR-6786-3p
91460.1177820575	-5.15745999972553	0.524822371924662	-9.82705821173697	8.60970322189491e-23	2.38050741714147e-21	hsa-miR-92b-3p
48684.1166907371	-5.13713258508823	0.439571631624793	-11.6866790654797	1.49103529699287e-31	8.7032282520769e-30	hsa-miR-409-3p
30.4187761546721	-5.13333602366253	0.703390936752568	-7.29798431489924	2.92110680467613e-13	4.70451244104415e-12	hsa-miR-616-3p
141.023058376634	-5.12126857190139	0.518275456463362	-9.88136425916865	5.01455002557938e-23	1.43689651642056e-21	hsa-miR-152-5p
50.1399277208078	-5.12006528725047	0.638532953470922	-8.01848245954878	1.07059567644333e-15	1.97725638993127e-14	hsa-miR-154-5p
556.145537636205	-5.11777482509663	0.578175159018907	-8.85159928659141	8.62739742032761e-19	1.92407240581646e-17	hsa-miR-671-3p
542.527186737132	-5.11308197625915	0.44667074173765	-11.447094019116	2.43161026947087e-30	1.30643788114298e-28	hsa-miR-454-5p
4.80691650360593	-5.09682094047002	1.47094283660463	-3.46500272725417	0.000530226102287347	0.00326846024982344	hsa-miR-6836-5p
8.66869442855687	-5.09559172313944	1.02909649442091	-4.9515198533514	7.36361056628486e-07	7.39175175316238e-06	hsa-miR-26a-1-3p
25.7792896814216	-5.0898484818755	0.786190727543654	-6.47406323116788	9.540194723556e-11	1.34644897471561e-09	hsa-miR-503-3p
12300.3096154322	-5.08085342514098	0.396235710138314	-12.8228054542772	1.22197689618636e-37	1.2838903922598e-35	hsa-miR-149-5p
1413.05306875402	-5.07530865059157	0.431382372087271	-11.7652203219023	5.89721938184119e-32	3.62104587497989e-30	hsa-miR-106b-3p
3.0972729439347	-5.07343376538802	1.81512965769995	-2.79508064003364	0.00518867707913898	0.0254363208239968	hsa-miR-6786-5p
943.851544574409	-5.07160466148945	0.524319552284933	-9.67273610031878	3.93708697848144e-22	1.03414151301446e-20	hsa-miR-3605-3p
47.5416519558372	-5.06969024430376	0.575891738631806	-8.80320015763422	1.32969106287004e-18	2.92408341639514e-17	hsa-miR-4521
116.460984131157	-5.06595305127581	0.538006231054021	-9.41616055515005	4.67884585918666e-21	1.16429385380182e-19	hsa-miR-6716-3p
17.0343609580978	-5.06295576909369	0.822484471262497	-6.15568554300139	7.47534192466625e-10	9.92792601680394e-09	hsa-miR-6869-5p
12.435100307305	-5.06242745334926	0.658874220437719	-7.68345049224427	1.54859827958041e-14	2.70176113131223e-13	hsa-miR-6855-5p
1954.660367763	-5.05379052892533	0.464635678748698	-10.876888624945	1.48547090560578e-27	6.5030615200964e-26	hsa-miR-3615
627.831064564545	-5.05252358709382	0.410946772673027	-12.2948370034138	9.65513246345781e-35	7.87059763572906e-33	hsa-miR-138-1-3p
6701.56191237091	-5.05248012286254	0.469046744940905	-10.7718051076105	4.67739511231481e-27	1.99231748567788e-25	hsa-miR-574-3p
160.074406994853	-5.04646559540058	0.412152508261652	-12.2441705297032	1.80513138391955e-34	1.42244353052861e-32	hsa-miR-191-3p
5.32169406484542	-5.04434931517682	1.19012121906559	-4.23851724880372	2.25000898425067e-05	0.000181536561050122	hsa-miR-4768-5p
61430.7017583878	-5.03950966646555	0.408145200610873	-12.3473451578578	5.03455231914949e-35	4.32788424817069e-33	hsa-miR-423-3p
1161.567886111	-5.03878564043639	0.470731739832849	-10.7041552843358	9.73141262356806e-27	3.93248879352391e-25	hsa-miR-424-3p
17.3536013986874	-5.03627027228436	1.23860810748237	-4.06607242586296	4.78120825329851e-05	0.000365194711172784	hsa-miR-374a-3p
29.2309592065687	-5.02556757874027	0.851939493185402	-5.89897242578775	3.6577235170363e-09	4.49187449053185e-08	hsa-miR-3691-5p
329.636745636519	-5.02394580303262	0.471830959471738	-10.6477663285543	1.78599068818634e-26	7.03680331145417e-25	hsa-miR-421
8.69072696701227	-5.02047017939178	0.830680059210622	-6.04380726818293	1.50519303159522e-09	1.90792296337325e-08	hsa-miR-31-3p
3.93126866698064	-5.01402429071457	1.16529587764603	-4.30279072199519	1.68660145332801e-05	0.00013820193537842	hsa-miR-3620-5p
71.5798944081312	-5.01233215353923	0.556148175764066	-9.01258400542809	2.01257472942526e-19	4.64168454669397e-18	hsa-miR-125a-3p
34.8334688451756	-5.00425880243715	0.657294916983594	-7.61341472926994	2.66947467795321e-14	4.5895550099501e-13	hsa-miR-2277-5p
122773.004816954	-5.00385378976577	0.479387599064447	-10.4380125800732	1.66254866450267e-25	5.95494703467322e-24	hsa-miR-125a-5p
4999.92926690354	-5.00262994865155	0.473782294176427	-10.5589212812344	4.61939634404035e-26	1.77565088736771e-24	hsa-miR-181a-3p
16.9927942854675	-4.9956004584482	0.615773318207574	-8.11272640553777	4.94964317587426e-16	9.32347128905717e-15	hsa-miR-18a-3p
113.20530352988	-4.9940188664303	0.587509249687909	-8.50032381461767	1.89062554328531e-17	3.90343998631132e-16	hsa-miR-3129-3p
22.9941304992952	-4.9915972846272	0.798071590941915	-6.25457332560344	3.98604152003807e-10	5.4311251604438e-09	hsa-miR-6858-5p
171.450039803174	-4.99115570827553	0.395896954914113	-12.6072091394548	1.92696543844559e-36	1.82213851859415e-34	hsa-miR-26b-3p
116.761965669976	-4.99009504576534	0.597997996458211	-8.34466850277157	7.14139163360229e-17	1.42466243222243e-15	hsa-miR-615-5p
1057.18768360624	-4.99003917115417	0.476678143711719	-10.4683615915312	1.20714178386763e-25	4.42431500319858e-24	hsa-miR-7706
7503.72084813732	-4.98251710868356	0.380315749024177	-13.1010012639966	3.2494241638694e-39	3.74714084067671e-37	hsa-miR-224-5p
1613.09729050374	-4.97837410451934	0.427413790372811	-11.6476684109255	2.35822922100546e-31	1.34333828396552e-29	hsa-miR-93-5p
6.83021328428181	-4.9775241257376	1.05402341696419	-4.72240373944812	2.33073413154625e-06	2.16923444369108e-05	hsa-miR-16-5p
611.999617124621	-4.97024788383049	0.488550893235609	-10.1734495886666	2.6051553535996e-24	8.26656007504625e-23	hsa-miR-1304-3p
563.162675600456	-4.96820238796491	0.471205900230438	-10.5435912104141	5.43817460614971e-26	2.0735233498287e-24	hsa-miR-532-5p
13465.559760785	-4.94214620619855	0.50615816121412	-9.76403540415874	1.6063328571024e-22	4.36479410826446e-21	hsa-miR-28-3p
41.818967480367	-4.93978628366537	0.564652842036895	-8.74835990525768	2.16475899620413e-18	4.71658089126873e-17	hsa-miR-127-5p
5.61198570427405	-4.93609630511988	1.15255801553456	-4.28273131468399	1.84613048726718e-05	0.000150491464548263	hsa-miR-5088-5p
131.495221063936	-4.93359567595413	0.449799537481233	-10.9684320788346	5.42041681069368e-28	2.4407362553295e-26	hsa-miR-369-5p
22.9306567999797	-4.92941782536479	0.719009178587638	-6.85584825919431	7.08905944270486e-12	1.05732091624948e-10	hsa-miR-887-5p
2911.94728986619	-4.92871711506744	0.455777912827411	-10.8138568727304	2.9595927755516e-27	1.28375730667963e-25	hsa-miR-193b-3p
6.97109656419558	-4.92622341361629	1.2403386682184	-3.9716760751257	7.13687214437167e-05	0.000531387897615579	hsa-miR-769-3p
334.467130728999	-4.91850747130149	0.509805350366766	-9.64781453894707	5.0214438311589e-22	1.30447178207249e-20	hsa-miR-758-3p
18.2666216744232	-4.91517063804333	0.788451512760283	-6.23395422355885	4.54806034538261e-10	6.17908888303706e-09	hsa-miR-6847-5p
27.8781424585382	-4.91066175331379	1.16696347422345	-4.20806808591978	2.57563268629252e-05	0.000206399853233747	hsa-miR-451a
518.479186284609	-4.91045734411254	0.482338986480889	-10.1805109720425	2.42285764018204e-24	7.74004792079775e-23	hsa-miR-107
14.9551342960972	-4.90187303172583	0.635492878352987	-7.71349797723943	1.2241529656387e-14	2.15159673663189e-13	hsa-miR-375-3p
71.7261025806197	-4.89746859683982	0.633635288579128	-7.72916011010366	1.08258445282623e-14	1.90987287050836e-13	hsa-miR-93-3p
94.5459228480743	-4.89442305100164	1.0177487964131	-4.80906788418839	1.516357089456e-06	1.44543070946532e-05	hsa-miR-3609
1102.11724059503	-4.89376663269225	0.447152501952668	-10.9442899487796	7.07700516346129e-28	3.15661135970236e-26	hsa-miR-425-5p
1676.67643731629	-4.89136975302158	0.433437193936611	-11.2850715661862	1.55514960441989e-29	7.99211666271438e-28	hsa-miR-204-5p
16.7679215007734	-4.88742452849594	1.14352167016508	-4.27401128986947	1.91987307762997e-05	0.000156233389174432	hsa-miR-335-5p
1527.07002695058	-4.87380533753553	0.370411340264955	-13.1578189103209	1.53451890846814e-39	1.86030907672753e-37	hsa-miR-487b-3p
28.8098117656848	-4.86740662745563	0.797745413650983	-6.10145360181932	1.051081529062e-09	1.37659652892109e-08	hsa-miR-935
24.7785073936301	-4.86681527409722	0.712518441545278	-6.83044113713364	8.46539095080982e-12	1.25468239546799e-10	hsa-miR-874-5p
107.568268216201	-4.86568891601849	0.523175520827631	-9.30029927302653	1.40050919911349e-20	3.4131997388704e-19	hsa-miR-494-5p
10.8921729413577	-4.86529425643959	0.847062302080301	-5.74372657653505	9.26152945128513e-09	1.10494010827609e-07	hsa-miR-766-5p
4.69987755817425	-4.85571546074079	1.53826901605413	-3.15661006629151	0.0015961463502205	0.00895205212792707	hsa-miR-6880-5p
112.621844255619	-4.85437656401589	0.551034584050536	-8.8095678647471	1.25629212760663e-18	2.77558372865614e-17	hsa-miR-370-5p
62.2985981527876	-4.85140900426344	0.6786007817628	-7.14913559583728	8.73260384023303e-13	1.37168607829308e-11	hsa-miR-15a-5p
7.85947131102586	-4.84930866568419	1.03783536474594	-4.67252208819391	2.97523508475767e-06	2.69998300973787e-05	hsa-miR-296-5p
31.573243735803	-4.84377755043102	0.693892875168394	-6.98058406963111	2.93955392907598e-12	4.48329386344233e-11	hsa-miR-4742-3p
1.69219838099261	-4.84224980608347	1.323479777983	-3.65872594854688	0.000253472210679948	0.00169747395480849	SNRNP48
177.413119894367	-4.83117137463296	0.436543322717544	-11.0668772678923	1.81619533456538e-28	8.58697154182514e-27	hsa-miR-132-5p
2957.04051906155	-4.82979883177909	0.295818192088456	-16.3269161970096	6.35146878749446e-60	1.00099148090913e-56	hsa-miR-342-3p
816.364700267836	-4.82746144586639	0.407553276341263	-11.8449825485494	2.28465909065555e-32	1.47970796994787e-30	hsa-miR-181b-5p
20.1640593764949	-4.82431670612588	0.708137329747084	-6.81268520026887	9.57936121779128e-12	1.41094142796627e-10	hsa-miR-4667-5p
2540.01626639225	-4.81868504632386	0.526889504402378	-9.1455324238987	5.93368456609768e-20	1.40272303142549e-18	hsa-miR-490-3p
300.494475038918	-4.81491470300569	0.454700984709445	-10.5891890823206	3.34476764334488e-26	1.30694722460617e-24	hsa-miR-34a-5p
61.1896795684307	-4.81335352201484	0.676254493454653	-7.11766586189435	1.09770087073193e-12	1.71284809135993e-11	hsa-miR-6852-5p
710.931689045195	-4.80756981164701	0.468347005155921	-10.2649739588844	1.01348315684543e-24	3.32760303164248e-23	hsa-miR-1468-5p
5770.91999105738	-4.80261939996771	0.469239078801504	-10.2349092753191	1.38324768082131e-24	4.44897621423343e-23	hsa-let-7d-3p
156.50779332779	-4.80026294555224	0.466002057801469	-10.3009479576103	6.97703308831949e-25	2.35624374582675e-23	hsa-miR-146b-3p
23.3380436261781	-4.79877591195765	0.795205434279373	-6.03463671787703	1.59320694731618e-09	2.00337299119971e-08	hsa-miR-340-5p
7.71385431794845	-4.79772772156222	1.59246595570374	-3.01276627257128	0.00258878215774162	0.0138458846626724	hsa-miR-450b-5p
351.44751111262	-4.78717080211536	0.458029357637005	-10.4516680476828	1.43970486178323e-25	5.1961256385581e-24	hsa-miR-339-3p
8034.70233973745	-4.77992688323849	0.364325769164075	-13.119925319051	2.53184317777093e-39	2.99263863612524e-37	hsa-miR-145-5p
18.5937352097754	-4.77852306820028	0.974830543183035	-4.90190126029223	9.49135426476833e-07	9.21460430468679e-06	hsa-miR-3174
1608.81499927034	-4.76402934987164	0.522942500932956	-9.11004430003752	8.23483393516178e-20	1.93702959430074e-18	hsa-miR-125b-5p
57.0068812597385	-4.76166109442771	0.724142501329949	-6.57558572474688	4.84620125774768e-11	6.90145769476838e-10	hsa-miR-942-5p
470.872940366984	-4.75640938192763	0.462135870923944	-10.2922315301303	7.63852495710273e-25	2.56134368774338e-23	hsa-miR-29b-1-5p
466.485737235923	-4.75611511118366	0.387442692014136	-12.2756609150602	1.22388280898216e-34	9.80765749299605e-33	hsa-miR-330-3p
412.905592479722	-4.75471719088645	0.548062121214576	-8.6755077697203	4.11709287028638e-18	8.84800685941546e-17	hsa-miR-328-3p
222.118188318143	-4.75230812557691	0.408815654196378	-11.6245747363043	3.09128907104162e-31	1.739954134272e-29	hsa-miR-615-3p
10.9909844872584	-4.75117110200092	1.19583407596599	-3.97310228692298	7.09425659060159e-05	0.000529883809800384	hsa-miR-452-3p
3096.05215444114	-4.74858723065063	0.474352446794654	-10.010672997975	1.36818606372057e-23	4.17340884469089e-22	hsa-miR-381-3p
9.89708594852841	-4.733122288835	1.24777155349533	-3.79326029318132	0.000148682156742527	0.00104143590678321	hsa-miR-331-5p
18.3445773053677	-4.73194102192635	0.967021207958118	-4.89331669562648	9.91506619471436e-07	9.58659160912259e-06	hsa-miR-1247-5p
2985.20207260646	-4.73190149211564	0.513291081889593	-9.21874869654067	3.00587368347578e-20	7.17766200781488e-19	hsa-miR-769-5p
25138.3560290169	-4.72042675992448	0.424516117964358	-11.1195466088777	1.00782846553752e-28	4.96355519277229e-27	hsa-miR-92a-3p
797.173594710719	-4.71080486575351	0.472824348898924	-9.96311817850257	2.21019676555283e-23	6.5311314422086e-22	hsa-miR-345-5p
42.2176868695896	-4.70805179087146	0.663959711989289	-7.09086968057997	1.33271801059081e-12	2.07272722173465e-11	hsa-miR-3934-5p
442.635425235811	-4.70039269794776	0.489902070082264	-9.59455569795506	8.42794237857645e-22	2.16561475901682e-20	hsa-miR-668-3p
51.9008268687538	-4.69758182771485	0.580184169394506	-8.09670803775525	5.64663733680344e-16	1.05941671938122e-14	hsa-miR-744-3p
585.567469022552	-4.68757694533193	0.454864491428989	-10.3054360884614	6.65889751596197e-25	2.26498327017757e-23	hsa-miR-181a-5p
68.639000443106	-4.67289870372996	0.504099071975271	-9.26980223434966	1.86491383379857e-20	4.52169877241008e-19	hsa-miR-487a-3p
136.437460252881	-4.63845923505658	0.520225231143596	-8.91625195659963	4.82335416757473e-19	1.1016820533475e-17	hsa-miR-431-3p
12.7525990061947	-4.62598458273703	0.936433011548055	-4.94000587942711	7.81202153026613e-07	7.75950373846602e-06	hsa-miR-542-5p
575.58579525972	-4.61577180000388	0.459298194148942	-10.0496188724554	9.22234032405196e-24	2.83137825013751e-22	hsa-miR-130b-5p
7.60440977786001	-4.61562740871508	0.962521630607301	-4.79534928041343	1.62391629141417e-06	1.53557524516124e-05	hsa-miR-6890-5p
76.3685813888044	-4.60553615720948	0.479256796835754	-9.60974614782113	7.27280662673359e-22	1.87900708913641e-20	hsa-miR-1843
132.754076787279	-4.60105143025321	0.463661085243843	-9.9233072963919	3.29648341253119e-23	9.56182427880213e-22	hsa-miR-17-5p
187.509327688346	-4.6003277100008	0.437843311597416	-10.5067899592141	8.03831658411315e-26	3.01628260394341e-24	hsa-miR-99b-3p
34.4878525402316	-4.59941347705445	0.616412520622992	-7.46158347401176	8.54887745527709e-14	1.43330115633156e-12	hsa-miR-431-5p
49.25858876118	-4.59621849919085	0.617280317801344	-7.44591778912028	9.62727469079591e-14	1.6084012274941e-12	hsa-let-7a-2-3p
85.0152167871534	-4.58992942807243	0.598782632759523	-7.66543512947174	1.78225929472485e-14	3.09798600935996e-13	hsa-miR-128-1-5p
9547.53683656551	-4.58836707595993	0.499241444154757	-9.19067743610165	3.90375049474033e-20	9.27484037142325e-19	hsa-miR-151a-3p
29.3374114756217	-4.56220451568324	0.662323517381349	-6.88818137353929	5.65101352429779e-12	8.50891463149043e-11	hsa-miR-331-3p
18.5490313474421	-4.54860432303541	0.79196696171672	-5.74342686363526	9.27794464859579e-09	1.10494010827609e-07	hsa-miR-758-5p
452.243287275322	-4.53884693934376	0.379258189528169	-11.9676965841937	5.24649779494024e-33	3.59499153253297e-31	hsa-miR-543
330.622256091116	-4.5308479078672	0.54583645768259	-8.30074254677568	1.03462681618722e-16	2.046742923403e-15	hsa-miR-136-3p
24.0817600100822	-4.52410114986266	0.683991025699131	-6.61426974899038	3.73390330404651e-11	5.36592547766927e-10	hsa-miR-4661-5p
338.295876522352	-4.52323690654632	0.427358544901587	-10.5841733142084	3.52881897132747e-26	1.36756197511773e-24	hsa-miR-505-3p
64.610882913547	-4.50662427434274	0.517576545560491	-8.70716479136909	3.11569960846308e-18	6.75735217835478e-17	hsa-miR-30d-3p
1915.00733024883	-4.5027590142928	0.436149171616799	-10.3238967475305	5.49468250789473e-25	1.89626707279754e-23	hsa-miR-28-5p
34.0224403693115	-4.49474585112501	0.676050195288611	-6.64853864764608	2.96017258993365e-11	4.2800293593903e-10	hsa-miR-374a-5p
203.618817056375	-4.49197773991578	0.611580101560921	-7.34487228811241	2.05955658139062e-13	3.36940606118161e-12	hsa-let-7e-3p
1186.02984348506	-4.49166434606376	0.417853156911063	-10.7493847342639	5.96582258250095e-27	2.51842939018433e-25	hsa-miR-25-5p
5.02554251420722	-4.48519910813832	1.61222825823823	-2.78198765293913	0.00540270954897961	0.0261780230812792	hsa-miR-4767
32.3806660159835	-4.48130100183154	0.667608032833031	-6.71247316005905	1.91353009955191e-11	2.7837447109789e-10	hsa-miR-4746-5p
6.91385543752931	-4.47612021431434	1.21856394946177	-3.67327477256438	0.00023946174668599	0.00161278509733812	hsa-miR-6727-5p
130.387806072828	-4.45401387895263	0.544665461705284	-8.17752215278648	2.89740176996373e-16	5.54611966331518e-15	hsa-miR-193a-3p
15.2818282704289	-4.45112873904442	0.965895731910326	-4.60829113536001	4.05991925606315e-06	3.59462513907614e-05	hsa-miR-541-5p
14476.4550491524	-4.43758689494704	0.439250462328165	-10.102634545736	5.37776872780211e-24	1.69507270300323e-22	hsa-miR-31-5p
277.939100808148	-4.42823775772218	0.462474290328555	-9.57510039006976	1.01758399963609e-21	2.60061467582672e-20	hsa-miR-3909
2756.32052869934	-4.42821469332142	0.379317270099477	-11.6741710498974	1.7274137513401e-31	9.96001489797072e-30	hsa-miR-323a-3p
42607.3848422445	-4.41189202169171	0.426304298522294	-10.3491614721801	4.22166996381815e-25	1.46765114624501e-23	hsa-miR-30d-5p
1435.31615070422	-4.40973865769007	0.485777431188054	-9.07769355794334	1.10899887011701e-19	2.5829293881346e-18	hsa-miR-15b-5p
18.8726248291628	-4.40474317781511	0.897249920366152	-4.90915973112331	9.14674562901645e-07	8.92061580376637e-06	hsa-miR-501-5p
6.89629687139198	-4.37630038374118	1.66361477211571	-2.63059721342556	0.00852349884784897	0.0393930621237829	hsa-miR-150-5p
49.0443314040038	-4.37470933442441	0.699236924743391	-6.25640491744606	3.9395310113377e-10	5.38326665364297e-09	hsa-miR-641
8.94393487358895	-4.35835932376491	0.932063651636704	-4.67603185266546	2.92479197098922e-06	2.66443476663527e-05	hsa-miR-4769-5p
577657.557582388	-4.35017287571219	0.424941919702264	-10.2370998812264	1.35229204920012e-24	4.37920329357407e-23	hsa-miR-222-3p
9.19648018702436	-4.33908345098519	0.932957086557524	-4.65089285831546	3.30501009245466e-06	2.96330294376165e-05	hsa-miR-299-5p
308.251647099392	-4.31910933758706	0.477544965793869	-9.04440345299629	1.50484580850933e-19	3.48770146207456e-18	hsa-miR-21-3p
1502.14831931129	-4.30682341221233	0.439217962957526	-9.80566319103123	1.06445450925533e-22	2.9260121626507e-21	hsa-miR-411-5p
156.434047744025	-4.29581226992952	0.568127150126753	-7.56135711692548	3.9888542808958e-14	6.78392195686164e-13	hsa-miR-16-2-3p
7.10011782098362	-4.29303186425202	1.10135876092795	-3.89794135803208	9.70139006625888e-05	0.000693920911244659	hsa-miR-323b-3p
99.7096547900143	-4.28342969382586	0.505758394012558	-8.46932002421595	2.46829670530852e-17	5.03021845805978e-16	hsa-miR-103a-3p
59.7109037214544	-4.26270079424345	0.409205403121993	-10.4170198187062	2.0734873479679e-25	7.31600610536735e-24	hsa-miR-138-5p
3859.45083249337	-4.26154910287084	0.362968688664344	-11.7408174202368	7.87218762179781e-32	4.71135481972912e-30	hsa-miR-132-3p
202.708714844247	-4.24500507532738	0.436205578929778	-9.731661584298	2.20953831247163e-22	5.96954122363763e-21	hsa-miR-128-3p
1.72397660049967	-4.23566426888647	1.64906995933116	-2.56851702677574	0.0102134694493026	0.0463428824916533	hsa-miR-6505-5p
36.8610428010148	-4.23565928111742	0.587763863040583	-7.20639622042392	5.74520724902786e-13	9.08472905465007e-12	hsa-miR-424-5p
15.2910267472168	-4.20897985652402	0.997054750285399	-4.22141297187465	2.42775686512887e-05	0.00019488004173734	hsa-miR-1248
58.4351546525469	-4.19989526982552	0.499903424396871	-8.40141328276087	4.41136879997859e-17	8.87529858991438e-16	hsa-miR-199a-3p
3.70022595274798	-4.15084080986729	1.16794091495099	-3.55398184679699	0.000379445403737165	0.00243421691841155	hsa-miR-6807-3p
82.1104973338132	-4.14371290678149	0.507472573147547	-8.16539282326241	3.20390889336051e-16	6.10809727734213e-15	hsa-miR-339-5p
17.5918482927616	-4.13077030909832	0.682742089709787	-6.0502646187438	1.44608105641758e-09	1.83792237493072e-08	hsa-miR-3200-3p
574.636206773035	-4.12726042361213	0.425348011387557	-9.70325548284169	2.92029031485809e-22	7.75681607227474e-21	hsa-miR-148b-3p
30.8649541583043	-4.12087027893742	0.671398555669008	-6.13774075642927	8.37033089600491e-10	1.10544481777406e-08	hsa-miR-222-5p
7.17999280572898	-4.11861086837398	1.00616261579423	-4.0933849098765	4.25121133753767e-05	0.000327891145250866	hsa-miR-3614-5p
11.3285501199161	-4.11354987250049	1.12916792151687	-3.64299214856774	0.000269487061305081	0.00179203210386839	hsa-miR-889-3p
58.2917468085866	-4.0977628253747	0.520630644592069	-7.87076763140868	3.52471776880901e-15	6.38500598119884e-14	hsa-miR-376a-5p
1254.96590099988	-4.09000896273228	0.331865765914322	-12.3242870546286	6.70337099309276e-35	5.65367535778211e-33	hsa-miR-92a-1-5p
9.96823476884801	-4.08725265712978	1.10372170072501	-3.70315511097131	0.000212934598586507	0.00145016392594776	hsa-miR-15b-3p
125.89326776546	-4.08073774874401	0.649432287699229	-6.28354614643663	3.3093591616668e-10	4.54844480126762e-09	hsa-miR-589-3p
164.24222500336	-4.07011059136767	0.426768133391713	-9.53705366663794	1.4694780297977e-21	3.71534338229066e-20	hsa-miR-361-3p
9.15753989148197	-4.05364060513624	1.1038850678963	-3.67215820109005	0.000240510711918553	0.00161754572681497	hsa-miR-659-5p
81.6621145962264	-4.05206082858001	0.498784572381052	-8.12386960814898	4.51550869870057e-16	8.53973005098252e-15	hsa-miR-4326
6.67074354727266	-4.04081090394504	1.24295471933984	-3.25097193089318	0.00115011211926942	0.00660720546768628	hsa-miR-6784-3p
7.15165742424502	-4.03597687616071	1.39960922086058	-2.88364553191433	0.00393100961300643	0.020006257750586	hsa-miR-1185-2-3p
33.2408594916173	-4.03455130186339	0.515336437209207	-7.82896572133036	4.91899723712988e-15	8.8094768701326e-14	hsa-miR-6851-5p
12.1320871470161	-3.94022826165253	0.973841572980184	-4.04606701025763	5.20853289093233e-05	0.000395279992107995	hsa-miR-433-5p
5.46317248554766	-3.92337452327324	1.31079913952827	-2.99311649280239	0.00276144323218642	0.0146533149290431	hsa-miR-199a-5p
31.6935419161554	-3.9190712901931	0.642174800552545	-6.10281077180391	1.04219203363438e-09	1.36874553750649e-08	hsa-miR-497-5p
26.9658801654415	-3.9005510233373	0.577148039345287	-6.75831980259702	1.39601129685403e-11	2.04979546941797e-10	hsa-miR-4449
15326.219721444	-3.88360150200298	0.464107978714868	-8.36788351011939	5.86623428005232e-17	1.1752354100037e-15	hsa-miR-30a-5p
11.6282715305552	-3.86678879621241	1.12985534170614	-3.42237510721803	0.000620766089651492	0.00374838067927491	hsa-miR-4769-3p
3.48977693187424	-3.80060120026157	1.34653915005676	-2.82249587774806	0.00476514346009338	0.0236159311103999	hsa-miR-3613-3p
11785.8739400853	-3.7905826477552	0.50685391437154	-7.4786492523299	7.50903880764891e-14	1.267954838663e-12	hsa-miR-143-3p
23.9411974891813	-3.76694084613363	0.733202203295431	-5.13765620070813	2.78186216287543e-07	2.91632911442905e-06	hsa-miR-7974
60.6576192719966	-3.74997328629504	0.506123922315896	-7.40919984405422	1.27063710638968e-13	2.11534233767973e-12	hsa-miR-337-3p
50.8853991429525	-3.73355364262882	0.618675754294133	-6.03475021724191	1.59208759095598e-09	2.00337299119971e-08	hsa-let-7c-3p
50.3820158872237	-3.64329844783171	0.464220334504279	-7.8482095182716	4.22018762162515e-15	7.58670991446528e-14	hsa-miR-3661
140.335395562516	-3.64129812468908	0.441897275158054	-8.24014613664836	1.72000441814902e-16	3.37434891660107e-15	hsa-miR-660-5p
12.4816268040533	-3.63982921768942	0.993799669627064	-3.66253816431163	0.000249728532889993	0.00167477518227502	hsa-miR-378a-5p
16.6018548974455	-3.63902561104572	1.06746981361934	-3.40901968806717	0.000651967742717787	0.00392675603512064	hsa-miR-195-5p
8.84641400909972	-3.63381555167505	0.919378506615729	-3.95246954929508	7.73487745620426e-05	0.00056698450562688	hsa-miR-940
3834.4551243922	-3.61890158703511	0.465578920318933	-7.77290686733856	7.67051396564804e-15	1.36853547281449e-13	hsa-miR-199b-5p
13.4097325781677	-3.53286936679749	0.926017740485194	-3.81512060983455	0.000136116434857616	0.000959159619896555	hsa-miR-4781-3p
4.55622243584314	-3.52222923694583	1.276016259722	-2.76033256638376	0.00577425478548111	0.0277728144717749	hsa-miR-770-5p
5.12900849507487	-3.48944769433784	1.02941333918252	-3.38974400420038	0.000699579192121331	0.00417627578326977	hsa-miR-5001-5p
17.4212868174058	-3.47901522485259	0.73882705540073	-4.70883571388113	2.49135767007728e-06	2.30061309846198e-05	hsa-miR-6772-3p
4.95365327037334	-3.37944360950007	1.1215566966681	-3.01317233407786	0.00258532059089075	0.0138430302986766	hsa-miR-30c-5p
1443.95543484464	-3.36984578703242	0.451082247708414	-7.47057948778055	7.98424231194488e-14	1.34339849291371e-12	hsa-miR-148a-3p
13.1560775281578	-3.36705588417571	1.10961759485905	-3.03442906797401	0.00240991418022777	0.0129921029009315	hsa-miR-1910-5p
41.7598621412294	-3.35515186964054	0.59998406564263	-5.59206829275858	2.24380525217234e-08	2.61943487216563e-07	hsa-miR-455-5p
26.579141200156	-3.31817971095016	0.802019578113269	-4.13728018804241	3.51446856739741e-05	0.000274198141693976	hsa-miR-10399-3p
939.810003656488	-3.31120155175519	0.420552590904701	-7.873454172835	3.44981483935469e-15	6.27335560018037e-14	hsa-miR-30e-5p
21.9365898939318	-3.29863377296529	0.619669101642158	-5.32321809208128	1.01947394472015e-07	1.12094716526439e-06	hsa-miR-99a-3p
1.0566488688803	-3.29407038350312	1.13983066279127	-2.88996470356084	0.00385285083560952	0.0196720072902395	SSX2IP
21.9829529637323	-3.13607693100343	0.781019347445401	-4.0153639487435	5.93541304119899e-05	0.000447569902054048	hsa-miR-495-3p
1206.73288162807	-3.0171374684813	0.43407132672952	-6.95078730773052	3.63253189430867e-12	5.5046829475293e-11	hsa-miR-30b-5p
11.9953315679067	-2.98825473407452	0.794101061330734	-3.76306603729616	0.00016784285788146	0.00116528785912415	hsa-miR-140-5p
1.18482510781199	-2.98625601939519	1.16969020457604	-2.55303156999384	0.0106789816293497	0.0482237107388398	C1orf50
19.0729929955088	-2.93749840388808	0.708705434426962	-4.14487918561433	3.39992917300579e-05	0.000266140151158466	hsa-miR-100-3p
99.4715309505848	-2.9316262288623	0.481520761321346	-6.08826547959759	1.14140493312234e-09	1.47851028049381e-08	FRG1HP
22.0478223896603	-2.90517909528907	0.675941922208066	-4.29797146742855	1.72368344762182e-05	0.000140996113154948	hsa-miR-340-3p
56.9887590890842	-2.88986385606396	0.575012797243638	-5.02573833124535	5.01499311718255e-07	5.099115582374e-06	NUDCD2
6.61959299939454	-2.83489058011266	0.714406434126314	-3.96817615952689	7.24247905502462e-05	0.000537700453173309	HACD4
3.72813371811159	-2.82700033253052	1.00186782190311	-2.82172984372377	0.00477653960241343	0.0236476222410583	FAM185BP
183.52354652881	-2.76416055236447	0.434893755845714	-6.35594444668253	2.07149885839987e-10	2.89764692382088e-09	hsa-miR-214-5p
3.86890319702286	-2.75735372056519	1.04068691223753	-2.64955164530392	0.00805986525414603	0.0375438846518251	ANGPTL1
2.0875777318838	-2.7091343499634	0.8440081024157	-3.20984400766934	0.00132807024141764	0.00754701454497907	GRIA1
8.82553698937806	-2.69776460496911	0.465524922319814	-5.79510242228396	6.82794978481065e-09	8.25640577559713e-08	CBFA2T3
4.62631326437154	-2.65046243009431	0.792617295362136	-3.34393716312152	0.000825984436889584	0.00487547367991755	STARD4
2.80735522009694	-2.6078525496966	0.746842738109789	-3.49183625497506	0.00047971223222472	0.0030040787204748	NAPEPLD
15.5301561155909	-2.60366137783788	0.855091332097213	-3.04489272678287	0.00232763315564203	0.0126060132415527	hsa-miR-212-3p
1.53211391431108	-2.59045196823945	0.972744641909468	-2.66303391109353	0.00774396095827881	0.0362509380304378	SPATC1
56.9907822160435	-2.58819500896679	0.366580086622836	-7.06038081012761	1.66046919343184e-12	2.57399945788385e-11	MAMDC2
556.734675217906	-2.58523833524265	0.511080535434024	-5.05837760588396	4.22838506101598e-07	4.336617043055e-06	IRAK1BP1
2.61076122008593	-2.50090297361565	0.701478200115473	-3.56518987076715	0.000363592872043004	0.00234524842976715	CCDC14
5.1686436365497	-2.50089669659165	0.697458807296378	-3.58572674174995	0.000336140795798578	0.00219512939576751	PAXBP1
16.2532298282354	-2.43776808410694	0.61641130971546	-3.95477507580487	7.66066873136207e-05	0.000563291473746188	SREK1
14.3095966710897	-2.42781344325346	0.508888409738689	-4.77081693509217	1.83480239729222e-06	1.72464129908501e-05	OSGEPL1
26.6241663973283	-2.33770962206107	0.450084108301327	-5.19393948585271	2.05890089036481e-07	2.20237181213684e-06	CCNC
10.0061526946441	-2.32584081580454	0.521058048604985	-4.4636884931179	8.05606627154182e-06	6.95056228683389e-05	TMEM39A
12.0457048444017	-2.30504029544375	0.670830267693723	-3.43610061509053	0.000590151759075337	0.00359566690323221	TEX9
6.87330415178931	-2.2956856533564	0.571195251593509	-4.01909092723012	5.84231225977412e-05	0.000441959237827393	HNRNPA3
27.3288661668818	-2.28527417277467	0.508261815077789	-4.49625390887354	6.9161141265701e-06	6.00110564575375e-05	ADH6
56.3163053728372	-2.26903733792697	0.471513192155089	-4.81224571375438	1.49243702698184e-06	1.42550348758992e-05	TCEA1
1.90266005637056	-2.26222355108945	0.870222842645484	-2.5995910934862	0.00933349028336218	0.0426777002511957	DPY19L3
3.70423414290532	-2.2350627904899	0.878267537625172	-2.54485415290823	0.0109323389249833	0.0492267604164961	ZNF124
13.3574494683595	-2.21221411246584	0.398877186118113	-5.54610338584462	2.92106145779658e-08	3.37671847737462e-07	BTBD1
8.73845942766552	-2.21060309857544	0.696554641813128	-3.17362481832187	0.0015054815470016	0.00848381019573729	LMO3
3.95666109071958	-2.18420608630682	0.783637004861955	-2.78726766698772	0.00531545541611019	0.0258820527367343	PFN1P2
5.6734392323958	-2.18245425991726	0.603813735753557	-3.6144495076674	0.000300986465224168	0.00197922671429745	C5orf34
7.0962096856513	-2.17925604408603	0.703578778706888	-3.09738740001696	0.00195234550131165	0.0107333599188389	C2CD6
12.7114927922939	-2.1750442293588	0.510093419037478	-4.26401154804742	2.00789059916962e-05	0.000163115236303676	USP45
1262.62973288275	-2.16728941391363	0.393996803678926	-5.50077917809654	3.78116528315721e-08	4.29743977374214e-07	SEPTIN7P14
2.96797489100866	-2.12839888907929	0.811314137003363	-2.62339677321617	0.00870578217826691	0.0401178734296744	CCNG1
28.407580959459	-2.12202843091372	0.601937852998924	-3.52532810545396	0.000422958573125687	0.00267703900098828	XPA
91.9353530824913	-2.11202497095303	0.45413767404208	-4.65062709322225	3.30927232298255e-06	2.96330294376165e-05	RIOX2
12.4734313336734	-2.08547662988174	0.614266203699385	-3.39506978785756	0.00068611109196608	0.00410947143280881	KCNMB3
227.04394975745	-2.08171926433172	0.348513852281153	-5.97313205976203	2.32741345944491e-09	2.903432938326e-08	CALD1
11.0042407532272	-2.06183476350608	0.497815741785363	-4.14176288622679	3.44646545447061e-05	0.000269337002789042	ATM
20.7507527492824	-2.06155996596773	0.468937121340838	-4.39623964951439	1.10142326767633e-05	9.26606620920583e-05	ZDHHC23
110.620522365311	-2.02164374395519	0.469708212862682	-4.30404171907936	1.67710060994502e-05	0.000137662008399654	CIBAR1
21.6512156615103	-2.01158959060644	0.507591673399439	-3.96300746451265	7.4011466690235e-05	0.000546759710174111	ZC3H13
8.29236396742605	-2.00136540811051	0.604133033634974	-3.31278923131982	0.000923705618183319	0.00539170390465523	NLRC5
35.271539867098	-1.98101636091289	0.501871910822214	-3.94725490348204	7.90523782697142e-05	0.000578575301020447	GNPDA2
30.7546758514902	-1.96181173099791	0.442839890707459	-4.43007003696937	9.42024892441107e-06	7.99621847659165e-05	SUV39H2
3.83346273793489	-1.92691347431933	0.664583698231799	-2.89942934117419	0.00373842595533186	0.0191498135610065	PPP2R3A
415.01992274957	-1.90297890340533	0.426894938141952	-4.45772187341456	8.28352809710898e-06	7.1337925033026e-05	C11orf65
607.288634263382	-1.89642393162869	0.367951819724745	-5.15400068695775	2.54987006488227e-07	2.68503021531478e-06	TIGIT
2.00858647744227	-1.88945635363737	0.737925923465329	-2.56049597060422	0.0104522875531294	0.0473356470796895	ABHD3
4.0707266640718	-1.88410584823623	0.649941169488981	-2.89888675573147	0.00374490125970789	0.0191622220301936	ARSB
102.72455970434	-1.87202951446403	0.40534754490327	-4.6183319425575	3.86837090992218e-06	3.43145547131559e-05	CEP57
2.64216889234045	-1.86591344670501	0.66722860351647	-2.79651297452051	0.0051657336808996	0.0253619821841052	PARL
4.7513337075212	-1.86568596191056	0.688206846354807	-2.71093781149148	0.00670932085102491	0.0317467338485341	CDHR3
54.5423396194083	-1.86512336020104	0.538922191197455	-3.46083978478755	0.000538493189193356	0.00331078777439036	NCAPG
63.7075688288867	-1.86258106276811	0.399511635197958	-4.66214472538504	3.12930995860139e-06	2.82354532142507e-05	TMEM165
7.59295993181352	-1.84204691535167	0.551355305448832	-3.34094348444176	0.00083494216848309	0.00491607294220181	BCAT1
6.72126471805019	-1.84190262436892	0.606101622749711	-3.03893366266325	0.00237417126986252	0.01282866487304	TYW5
2.8794857117287	-1.83586490021326	0.666708442560591	-2.75362479761371	0.00589392945185567	0.0282908613689072	ADAM28
4.70028797820126	-1.81902590202913	0.602646139140395	-3.01839800155985	0.00254114927639395	0.0136529020213529	USP3
50.8474766475359	-1.78324583117293	0.515078115001942	-3.46208813621641	0.00053600159663319	0.00329975982927308	COX20
6.09804257957314	-1.7572722514006	0.555660788046901	-3.1624910182654	0.00156425560958149	0.00879405531759964	CCT6P3
29.0669982473044	-1.73250075556362	0.504864876705444	-3.43161276512096	0.000600003624660506	0.0036416137835621	LOC107985917
34.9623009420488	-1.73239253084104	0.428145274581042	-4.04627268755042	5.20396093074511e-05	0.000395279992107995	PDE1C
70.0223867359672	-1.72175791122901	0.330287950287047	-5.21289956152704	1.85911565778233e-07	2.0068262168938e-06	RBM25
11.0183311068937	-1.71317702824997	0.499821305700911	-3.4275790341661	0.000608989005882829	0.00368668376416647	PRPF38B
22.5032772194775	-1.70664408987746	0.445819416720464	-3.82810623734576	0.000129133019509093	0.000913983407543403	ABCA12
35.493249171282	-1.67935977708449	0.5762606424383	-2.91423646421298	0.00356559714479728	0.0184416706909814	CRBN
73.5221496206069	-1.67685881818713	0.423335092329975	-3.96106736381797	7.46154769299651e-05	0.000550361895358619	TEX10
16.8133268532516	-1.66832330107197	0.442333303327172	-3.77164298623474	0.000162176182436247	0.00113092771468817	PEX1
168.878898381158	-1.62356006677825	0.389268466263427	-4.17079781047444	3.03535089433741e-05	0.000239985602482061	REV1
10.9497698492588	-1.59264458331702	0.534723934081338	-2.9784426725787	0.00289717220428796	0.015321957697845	PRRG3
19.6724192613242	-1.56072603687394	0.437213272950913	-3.56971330339545	0.000357372127210267	0.00231777149170115	CC2D2A
11.1203601549498	-1.52662248605176	0.447917229010953	-3.4082691782647	0.000653763690999208	0.00393256327104867	DCLK2
414.050804746723	-1.50688237619162	0.256390941375137	-5.87728399493973	4.17052375242761e-09	5.08201966532931e-08	CRB1
10.1696683500524	-1.50501016973028	0.530880720858257	-2.83493091875173	0.00458355958540597	0.0227876653205041	DPYD
205.697181309262	-1.50386415304315	0.388709614698618	-3.86886276072476	0.000109344162924296	0.000777412334294845	PSMA3
434.680974773484	-1.50235111147411	0.411413556727821	-3.6516811050736	0.000260529273983717	0.00173490479914791	CERKL
41.7821395968179	-1.49973869315101	0.31409795259733	-4.7747483889959	1.79932075765021e-06	1.69465907214546e-05	KMT2E
14.1267692553123	-1.49525604171799	0.47565427208949	-3.14357744575596	0.00166896246042383	0.00931623909431392	WWP1
4.22587618408175	-1.47470106593039	0.560965466993923	-2.62886247496294	0.00856709992264677	0.0395559066740957	BCL2L11
27.54748740342	-1.46791328363456	0.414830982286394	-3.53858160628209	0.000402282914713529	0.00255988374261853	TLK1
128.871714007325	-1.45533826250606	0.407894686909574	-3.56792649968664	0.000359817398635077	0.00232406647642984	CCDC66
60.2672560217358	-1.43971528760047	0.520480984404356	-2.76612466303279	0.00567268446668271	0.027339910457162	ZNF345
80.2711197555632	-1.41836366529594	0.397524333052678	-3.56799206328834	0.000359727397894316	0.00232406647642984	CALML4
32.6585654114901	-1.41677415730252	0.521180255394014	-2.71839568486998	0.00655993370761642	0.0311317840815546	CEP290
81.2578934255725	-1.41388169120431	0.294978163980094	-4.79317408491198	1.64163054397237e-06	1.54922738760507e-05	PSMD1
26.9680197052184	-1.4034048298171	0.381665526105667	-3.67705421062462	0.000235942912677388	0.00159362584448385	DTNA
496.899520069133	-1.39984831446794	0.342016161827787	-4.09293030769932	4.25955775219629e-05	0.000327999821700066	PAQR3
148.495818374289	-1.39939821182676	0.488825069236043	-2.86277914104079	0.00419943171609741	0.0212125140531074	RAB23
26.973102372421	-1.39121962063576	0.441066231538759	-3.15421930121962	0.00160928106324397	0.00900435605564199	IKBKB
496.74000031205	-1.36977594348663	0.459821652063357	-2.97892875931361	0.00289258022337444	0.0153148032431292	OSMR
6.23013768237593	-1.35941193911045	0.502162511587734	-2.70711554076841	0.00678706316535973	0.0320251842772663	HSDL2
10.5163905731272	-1.35695971075222	0.520423422923546	-2.60741475302807	0.00912287833255936	0.0418360511700685	TPM1
15.2205504487359	-1.34739566700312	0.343021208955691	-3.92802436649673	8.56465352722476e-05	0.000619169447656248	ARHGEF7
113.945785707279	-1.34665516997737	0.417781611203098	-3.22334716001349	0.00126701893967774	0.00722613455584603	POC1B
21.8637821775381	-1.33644669303138	0.493321598129337	-2.70907800935365	0.00674704737904199	0.0318681718362743	PLXNC1
42.4789827802431	-1.33385350583547	0.305977489829011	-4.35931906814735	1.30467771758997e-05	0.00010898438602059	B3GLCT
205.303806756096	-1.32801627750242	0.430605411769672	-3.08406778271696	0.00204191067506993	0.0111997142363465	FANCL
426.913483099164	-1.32603613423767	0.239379913048585	-5.53946284527446	3.03400804641412e-08	3.49021655558295e-07	EPHA6
77.1133676483375	-1.31837172548188	0.43231022311737	-3.04959645870773	0.00229149034760798	0.0124530647856213	CAST
50.1353567883675	-1.28869890981179	0.399337545405635	-3.22709177896801	0.00125055341189165	0.00714947585420036	RPL5
451.944292377138	-1.28119807696171	0.275731257583412	-4.64654638066969	3.37538270486882e-06	3.00542550444817e-05	GCFC2
609.261184913991	-1.26257937700093	0.345471293029184	-3.65465786152678	0.000257525170695609	0.00171731876875718	RMDN2
979.208343852816	-1.26139841394294	0.315855095111239	-3.99359843632947	6.50780430691187e-05	0.000488395218461576	CHPT1
943.685767807803	-1.25581136472183	0.222803813453216	-5.63639977816413	1.73642014332597e-08	2.03716983564397e-07	SBF2
11.5182455828114	-1.25182414738376	0.460542669445715	-2.71815019635508	0.00656480303073392	0.0311317840815546	CCT6P1
10.9634568270288	-1.24479624480265	0.45385120801797	-2.74274084283888	0.00609287507307215	0.0291865383439566	KATNAL2
94.290414390164	-1.23238759448953	0.380822436533495	-3.23612128977367	0.00121165887497737	0.00694390686168849	PGM3
82.5960506701841	-1.22431406902039	0.406268921909574	-3.01355580748286	0.00258205546782116	0.013841222507776	NEPRO
90.3760501467175	-1.21933542514018	0.412239626484585	-2.95783167556739	0.00309811249134886	0.0162213464663316	TSGA10
145.005122383903	-1.21096091019635	0.451814210893762	-2.68021872928891	0.00735740672385881	0.0346127552143328	ZC3H14
45.6934202957629	-1.19803541865887	0.405878823253718	-2.95170713528449	0.00316022507395076	0.0165099935355129	SHPRH
10.7776402017636	-1.19234899042142	0.419113370725353	-2.84493188169548	0.00444209214693384	0.0222245626145007	ZNF516
65.150079689568	-1.19179026819274	0.298919730817652	-3.98699097223447	6.69165707753567e-05	0.000501397062798552	SPATA1
15.2807868383315	-1.18862946802926	0.424083417920151	-2.80281995900407	0.00506579400480965	0.0249230739383351	KPNA1
137.21087631332	-1.17175737884535	0.295872512576636	-3.96034551719922	7.48413965264479e-05	0.000551168415540569	UNC13C
31.0868243968345	-1.16297020339891	0.305892905628337	-3.80188681071253	0.00014359833142263	0.00100881561807756	TRABD2B
71.5976719780912	-1.15020268054607	0.39190168434382	-2.93492660658477	0.0033362659009512	0.0173720982155256	KANSL1L
88.5667248565451	-1.13293762022433	0.237707566414256	-4.76609826651435	1.87827679064338e-06	1.75851339923998e-05	ZCCHC7
85.6949189576394	-1.12438569217137	0.317484062210217	-3.5415500366972	0.000397783404796852	0.00253466298905595	NRXN3
33.4205348311216	-1.11989688991252	0.308578059191146	-3.62921749150937	0.000284281655707569	0.00188247012350894	MFSD6
86.424810256565	-1.11847980529311	0.407077583960702	-2.7475838743336	0.0060036151146987	0.0287881260266688	PLPP1
297.675789824981	-1.11277155275579	0.37035993846691	-3.00456781951651	0.00265958458366174	0.0141764553681541	CMC1
12.5121757382725	-1.09837719397214	0.342582660205882	-3.20616692424553	0.00134515931890602	0.00761666258657203	C8orf34
101.237729536859	-1.08934187479136	0.374391481345554	-2.90963317561685	0.00361853185613386	0.0186163423458116	PRKRA
104.088305860127	-1.085116335806	0.380234303339092	-2.85380968070706	0.0043198402008294	0.0217278770952355	EML5
71.704443990933	-1.05613433542911	0.218852855945894	-4.82577360420744	1.39460860795882e-06	1.33475900777921e-05	MBD6
25.6900855982965	-1.0314491727211	0.344462503352836	-2.99437286404604	0.00275009640172128	0.0146095008846497	CDKL1
973.033382544008	-1.0188417069125	0.332090705593904	-3.0679621252586	0.0021552393229628	0.0117531390068836	CCNH
31.8050320482467	-1.0003014137912	0.360100495331114	-2.77783959411502	0.00547216248504359	0.026454380602542	CEP68
42.0779616353395	-0.989553081670869	0.362084447375983	-2.73293450973146	0.0062772812476183	0.0299497077172974	FBXL13
90.8303389592667	-0.986396219217928	0.292429200043366	-3.37311123195512	0.000743239212074371	0.00440907778505348	PGM5P2
88.9567943500145	-0.963267809384495	0.276443363344698	-3.48450329112583	0.000493051398535903	0.00308352779401818	TOM1L1
51.0795289192799	-0.959421591453961	0.333910657655875	-2.87328831666922	0.00406223206302679	0.020597779782242	BAALC
441.063924487235	-0.958594392767568	0.220622115159746	-4.34496057692802	1.3930067809835e-05	0.000115953099656514	ACOX3
46.1393583290794	-0.953169838514797	0.367794732658476	-2.59158099308585	0.00955360505620682	0.0435158426837629	IQCH
44.8512624770548	-0.946970486361287	0.232200639781919	-4.07824236509716	4.53774494209792e-05	0.000348286657244139	RNF212B
37.3707126388665	-0.944429035075441	0.279597333421027	-3.37781846314424	0.000730632972054063	0.00434519835455548	OXSR1
44.8677204514075	-0.94390316299637	0.261528717618945	-3.60917596962207	0.000307171197676312	0.00201709086474112	USP54
43.4972025317864	-0.929382185660569	0.284978072000475	-3.26124104614976	0.00110925699489865	0.00639581350229369	INTS4
597.616291853918	-0.928111894474109	0.236995907740018	-3.91615156280352	8.99736967562714e-05	0.000648468960767761	ZNF765
53.1619260083767	-0.906882107903248	0.250667030239763	-3.61787550215845	0.00029703120658936	0.00195593808461629	RNF32
393.703797201805	-0.899410561836167	0.199770325790829	-4.50222303175249	6.72463585030987e-06	5.85526303872285e-05	SEC22B4P
6031.23198680219	-0.899090774615744	0.174191151032541	-5.16151807532281	2.44955233471702e-07	2.59093589229129e-06	CBR4
468.359858968966	-0.880667080087376	0.184689474269773	-4.76836638129686	1.85725791568763e-06	1.74228480662126e-05	GSE1
1679.91407711006	-0.815142633419175	0.206800401528985	-3.94168786613756	8.09102256425789e-05	0.000586723231346799	PGAM1P5
218.16378135081	-0.750228388684988	0.268703469631008	-2.79203089455907	0.00523783548156907	0.0255831468562589	DNM3
99.8058327132074	-0.749955628011398	0.274588296025228	-2.73120026915676	0.00631041121509558	0.030076234097754	ZFYVE16
31610.8923467564	-0.732352094956004	0.169590335589615	-4.31835984291106	1.57192994839789e-05	0.000130159103257885	MESD
1983.70179039766	-0.723909693730118	0.230819242119625	-3.13626232840217	0.00171116069169885	0.00950689512379807	EFHC2
411.578298594335	-0.701396427442781	0.252385859755047	-2.77906388306984	0.00545158026610788	0.0263818541434576	GFM1
79.7902644836676	-0.700417482717159	0.227238668820111	-3.08229882860135	0.00205408517827999	0.0112534353683752	XPO5
403.865885250819	-0.685905305307243	0.256542558773452	-2.67365114227676	0.00750304575546746	0.0352278056920061	MEF2A
377.139181563293	-0.652947329125685	0.224176196765475	-2.91265236250205	0.00358373321959015	0.0184976972295003	HERPUD2
132.540211858438	-0.593356947978764	0.227413097073247	-2.60915908369011	0.00907650357722413	0.0416637950612774	ZNF56P
925.70035314423	-0.543518239872848	0.183132333621037	-2.9678988364642	0.00299842998077797	0.015751752165687	NDUFAF6
1315.67711965797	-0.523121303706684	0.192388852716444	-2.71908323336018	0.00654631330299401	0.0311065018055836	COA1
413.477293772287	-0.452183526928373	0.162321924837108	-2.78572058199866	0.00534088879284483	0.0259602512734573	AP3M1
71.4666750095434	-0.444797866762513	0.168715942926784	-2.63637128208765	0.00837979860220714	0.0388428311678778	WDR88
10472.4054643109	0.249378475377884	0.0871758261321202	2.86063793648409	0.00422789588221485	0.0213107587751725	CCSER1
2371.57752003295	0.270824119365639	0.0899868610632147	3.00959624733869	0.00261595180828975	0.0139596164216636	LOC112268155
1756.45159311682	0.316443236249009	0.114243972236764	2.76988999991351	0.00560752269960533	0.0270534360446265	GBA3
273.991729032121	0.318720436975349	0.109848461919794	2.90145561808652	0.00371433390362415	0.0190470398007972	USP39
566.832924854758	0.328845371331228	0.0950745753026628	3.45881504371041	0.000542557339771524	0.0033228123088598	RIC3
350.479450079867	0.350467708294585	0.113802159498709	3.07962265249071	0.00207263009776656	0.0113418924794448	ATR
340.916924178956	0.360921332126375	0.118160796715572	3.05449304810595	0.00225441239341567	0.0122656637469152	LRRFIP2
837.952578706763	0.399772927497147	0.115324728263037	3.46649789267511	0.000527285868208945	0.00325457909254816	DDHD2
299.572321340781	0.400262082050571	0.156932425466591	2.55053779268697	0.010755686206014	0.0485237446393456	ZNF184
320.415745875325	0.403429629132784	0.138615928697841	2.91041320375375	0.00360951206348021	0.0185901667060288	KLHL22
618.580224726211	0.408645132062644	0.13409220015053	3.04749367676796	0.00230758381021992	0.0125117617599998	FNDC3A
348.654268599869	0.420362203491033	0.147853234300554	2.84310455215694	0.00446764121231477	0.0223287607313153	CDC25A
214.360184493709	0.426577382042778	0.143372248243678	2.97531347431867	0.00292689286428009	0.0154618429746551	GFM2
369.858513633616	0.433515654865843	0.124932047814714	3.4700115978951	0.000520435891791114	0.00322916128134959	GNRHR2
900.410348325387	0.434443722422128	0.116872280227166	3.71725204280856	0.000201401494611368	0.00137406387665591	MRPS25
1264.10094792451	0.457818150443943	0.0924796753232436	4.9504731590345	7.40332676361837e-07	7.41587477508213e-06	SLC25A29
324.464755651187	0.460273855683492	0.173666169078809	2.65033689707649	0.00804115426740442	0.0374936660515662	CCDC158
136.476553665989	0.461715454183611	0.163828667110934	2.81828243082127	0.00482813198970091	0.0238530909585224	CTDSPL2
960.545223587571	0.462670654701321	0.123372750360578	3.75018513690492	0.000176704058765679	0.00121964494867756	DPY19L1P1
147.692460915164	0.464207472399515	0.161232565569755	2.87911732198221	0.00398789948930284	0.0202739664359396	FOXK2
269.118582032524	0.464743843839815	0.113402719785194	4.09817193732327	4.16425915241459e-05	0.000321709432559088	POLR2J4
207.886343489876	0.465445908899296	0.156611620292165	2.97197556625102	0.00295890230828222	0.0155960870831196	ZNF584
448.057305094543	0.465967263085374	0.148389584440478	3.14016152038138	0.00168854708396233	0.00939229483879279	SZRD1
775.141243784423	0.47501048016812	0.138898541604186	3.41983778002321	0.000626584885781791	0.00377869048466366	ATP6V1C2
586.202605997084	0.481008476997936	0.0986751416909855	4.87466720346122	1.08992037623419e-06	1.04738689813725e-05	KCTD2
93.013490013837	0.482220073659924	0.18273189560401	2.63894856486861	0.00831635976187452	0.0385866034878731	VPS35L
877.573349068815	0.486289148830337	0.130258315016441	3.73326761342611	0.000189011582922891	0.00130079587199334	CSNK1D
155.935620511735	0.488089015874553	0.141287961251071	3.45456903442191	0.000551173088493341	0.00337121133557117	DLAT
470.682493016645	0.490791298501179	0.115296376699225	4.2567798967483	2.073923494655e-05	0.000167615560388527	SETD6
247.256804111167	0.490979293297984	0.16604102230638	2.95697585137741	0.00310672448070155	0.0162484439654391	SPAG17
835.516429849927	0.491870801948271	0.124652783000064	3.9459271595085	7.9491778697044e-05	0.000579995570493247	CDH20
556.917546281678	0.492871436038111	0.140596488775888	3.50557428801619	0.00045562333221274	0.00286155837753813	GATC
195.579194204462	0.494621130460822	0.172155947070569	2.87309929675604	0.00406466339611501	0.020597779782242	CCDC7
150.921359142054	0.497578463055652	0.171358120365126	2.90373436634006	0.00368740869506277	0.018929498708205	CNTLN
304.009671256515	0.498411771749576	0.1494943460147	3.33398409395741	0.000856115533206826	0.00502197796650356	SEC61A2
673.583680987342	0.502724004213802	0.146372756013766	3.43454627694872	0.00059354671659064	0.00360721100772702	CXADR
172.533023096444	0.517202441102364	0.177399128857835	2.91547339850154	0.00355149381762542	0.0183915254871117	NUDT17
3553.23335608387	0.517871054198104	0.12388635456452	4.18021061333594	2.91239227862396e-05	0.000231425053669481	TSPAN9
1580.70319926575	0.519176401341356	0.10617651981098	4.88974777347775	1.00965263857152e-06	9.74211770442069e-06	GCNT7
220.572933914699	0.527676261921602	0.150993109314575	3.49470425714762	0.000474587312275739	0.0029759268069492	DCAF1
263.736767080669	0.530565572630009	0.187229955785118	2.83376434291814	0.00460032425880873	0.0228469885458484	ANKRD11
433.518808910488	0.536364478252141	0.160630548879073	3.33911875415386	0.000840446270222141	0.00493618629268358	APPBP2
465.51505855962	0.536844497185219	0.12070363253928	4.44762502910191	8.68249229059e-06	7.46378609998355e-05	BRWD3
409.882588676133	0.538214560589944	0.115767356904757	4.64910467838303	3.33378995671881e-06	2.979614161695e-05	SUPT7L
1333.71329672317	0.542805663392109	0.116190061759534	4.67170474971856	2.98710130710537e-06	2.70555842528625e-05	LOC107987135
116.495185376472	0.547495975959296	0.166131209778437	3.29556364929547	0.000982244499278386	0.00570522357811819	DCAF10
312.137648151368	0.548758166618858	0.172692756518511	3.17765595779366	0.00148470814904732	0.00838673850501282	OR51B5
3241.3170637591	0.549367300353385	0.1142898555203	4.80678970020928	1.53373175214755e-06	1.45612122974972e-05	CNPY3-GNMT
279.911220482586	0.55424262145299	0.139802494783541	3.96446874793713	7.35595825887598e-05	0.000544271841126222	FCHO2
986.668933347805	0.558040020195632	0.0976558672783555	5.7143522017475	1.10122710857557e-08	1.29840443125818e-07	ZNF252P
240.850121367219	0.562279218464886	0.154916845439234	3.62955504852079	0.000283910182755407	0.00188247012350894	FAM169A
258.84021311602	0.565912613788001	0.136403194309563	4.14882229593302	3.34190098429907e-05	0.000262031639365937	EPHX1
1348.10006757589	0.567126807158141	0.16118369864893	3.51851218151647	0.000433973891486121	0.00273942397723148	SYT16
262.541931064883	0.575952995465519	0.135287479602772	4.25725275654939	2.06954334044672e-05	0.000167547960849865	SLC25A18
125.039301733792	0.579523980534922	0.198879819875926	2.91394059435727	0.00356897814768359	0.0184416706909814	SUZ12P1
448.479481957885	0.58112033103083	0.141233262125907	4.11461381181419	3.87828170262392e-05	0.000300598621147637	SPATA6L
136.983654981856	0.587457916244922	0.194856851104681	3.01481786713944	0.002571336141052	0.013799406668438	AHCYL2
2827.25182938425	0.58805610440902	0.114861825829759	5.1196827158276	3.06050122533402e-07	3.1732565336358e-06	TMEM116
1728.4407508346	0.589099517348731	0.113007147600954	5.21294033036683	1.85870696849544e-07	2.0068262168938e-06	UTY
249.365413506207	0.592561244132478	0.149161164827186	3.97262413992946	7.10851684309047e-05	0.000530111476879049	SNRNP35
446.854934422279	0.596454475950983	0.158453224355534	3.76423060103005	0.000167062664234948	0.00116157687721005	ANO2
485.611849811634	0.597818562240339	0.153095235099299	3.90488026523222	9.42720486922318e-05	0.000676355457081748	CENPO
596.852520999902	0.608865154806265	0.137791369139202	4.41874667919997	9.92749256038056e-06	8.3666996123849e-05	GTPBP1
340.780299287886	0.609144919419118	0.181813382349613	3.35038549718953	0.000806991656402675	0.00476932068933981	SMUG1
762.799170669681	0.609865594925941	0.115802888209555	5.26641091906393	1.39116703704573e-07	1.5190387416056e-06	FAM186B
635.166334190945	0.610961122190622	0.172337910195246	3.5451347965079	0.000392412352508405	0.002507196760351	DBT
822.749829461251	0.613865734987938	0.15080166937061	4.07068262274538	4.68755767460549e-05	0.000358620917241663	ARMC2
384.23200621381	0.614338547402175	0.15318104017121	4.01053907660852	6.05802726992864e-05	0.000456088422487621	CIITA
640.26264458243	0.617532832315593	0.220310308638293	2.80301378602063	0.00506275051976505	0.0249230739383351	SLC5A2
119.50669282006	0.61881683189086	0.191836823666757	3.22574581909163	0.00125644887402186	0.00717450516470452	SCAND2P
450.97741339776	0.62216192277362	0.152259618371039	4.08619126614046	4.38512329367773e-05	0.00033711972247981	RMDN1
70.850203761974	0.622765600321416	0.232176511678717	2.68229372479845	0.00731192290884278	0.0344330393555863	REPS2
155.107901452464	0.62853835088985	0.1719029791627	3.65635519495542	0.000255826816147385	0.00170840280613677	TMEM79
501.631912475996	0.630555134066356	0.158494067269226	3.97841474403748	6.93762788081834e-05	0.000519004819944764	CPEB3
229.867964176866	0.633266090652768	0.122438537518075	5.17211413570897	2.31460124132569e-07	2.45919880201974e-06	ZNF28
81.1088897243407	0.637394002994687	0.228371617919672	2.79103860979295	0.0052539204615875	0.0256087999406038	ANKS1B
461.157498045395	0.638315727203235	0.111180696619226	5.74124597716233	9.3982458333786e-09	1.11365679950411e-07	COL4A4
144.787862685147	0.638505509973906	0.209886755241543	3.0421429367427	0.00234900321171522	0.012707193575503	URAHP
121.889844032806	0.644460760122931	0.20733719629389	3.10827372821922	0.00188183684531291	0.0103698421965495	POLR3H
1797.20488435416	0.647258831740827	0.102453249933549	6.31760175651465	2.65653520090619e-10	3.67254340055102e-09	IQCG
439.393383815231	0.657500860914974	0.153207882933978	4.29156025345191	1.77422044716651e-05	0.000144879348431835	EME1
839.475091451708	0.665741241173378	0.110024201466408	6.05086183130934	1.44072977970291e-09	1.83605671116856e-08	BBS2
251.136747971663	0.66614561980842	0.147442313453782	4.51800846177874	6.2423990194549e-06	5.45546442957168e-05	ARHGAP27P1-BPTFP1-KPNA2P3
407.3812374785	0.66933467991096	0.135384146451559	4.94396646471786	7.65488771638019e-07	7.61993643188042e-06	WBP2NL
1928.37194250065	0.67129245333977	0.155268471039577	4.32343056413986	1.5362150321085e-05	0.000127424994242263	SEMA6D
73.2737618209509	0.673121168579998	0.193496406739626	3.47872696925978	0.000503801600647285	0.00313417627350048	KIF9
332.162705232213	0.673287718478403	0.13318611917791	5.0552394095891	4.29851196014484e-07	4.39899665531706e-06	TAF1
70.349871940845	0.679445215387033	0.244236534953604	2.78191473489461	0.00540392354638928	0.0261780230812792	DEPDC5
163.126949121689	0.680782866866853	0.224918296351999	3.02680074457537	0.00247156820421605	0.0133093103297648	DPY19L2
120.290734714183	0.684316488165951	0.213334127553858	3.20772159622323	0.00133790944777407	0.00758469528666163	SEC1P
80.9072583382975	0.686875589889898	0.238070841830108	2.88517310481922	0.00391198494945099	0.0199308888372891	GRHPR
127.235291958103	0.687361744102003	0.184742611965787	3.72064537135211	0.000198714316402265	0.00135965454117208	MGST2
213.550851525179	0.700427387379921	0.196845989651796	3.55825073509965	0.00037333284982653	0.00239825776355956	SPAG8
498.542738760099	0.703198735687381	0.170861039908815	4.11561779129206	3.86143731820846e-05	0.000299784493275691	DPY19L2P2
278.132413522156	0.704705170569078	0.126637454007379	5.56474524928476	2.62535659914985e-08	3.04232500019129e-07	COMMD5
645.030971167203	0.706421297057969	0.138228712254677	5.11052505326416	3.21264703271486e-07	3.32371885572776e-06	RIPOR2
238.181023561217	0.713775472343743	0.187874005358406	3.79922422467163	0.000145149726571977	0.00101820164277791	POLDIP2
311.163442348382	0.71648820368066	0.275997007479915	2.59599989950181	0.00943160928338445	0.0430846847264171	ANKRD19P
6942.28031015885	0.716951753273548	0.152807346607574	4.69186704167279	2.7072305137111e-06	2.4757806322681e-05	SNX22
205.644156128051	0.720921207975759	0.224672308900063	3.20876752237604	0.00133305230413121	0.00756623204553707	MDM4
5304.11628375065	0.720978429458179	0.116232198958764	6.20291481979071	5.54268431571507e-10	7.40277159454827e-09	PCNP
3207.19005812189	0.728515798913845	0.123912471374945	5.87927745149588	4.12061192463915e-09	5.03417394824132e-08	KIZ
144.485170695779	0.729847801583859	0.235732670471547	3.09608252485288	0.00196095777361831	0.0107681862411932	FUZ
875.601088740816	0.73142281058745	0.116370573639174	6.28529006701766	3.27242101614107e-10	4.51078908580612e-09	LETMD1
306.050047357655	0.734602812980953	0.276968233761482	2.65229987931964	0.00799455032371491	0.0373131628139428	RPSAP52
214.509364402789	0.735894812070552	0.203342018476377	3.61900023214358	0.000295743373206513	0.00195017387520278	PTRH1
210.046314740757	0.739723372454214	0.140181657116129	5.27689133993766	1.31393742754434e-07	1.43803151792353e-06	TPGS2
286.889121122599	0.748332104615533	0.188738416690909	3.96491672302759	7.34215751710508e-05	0.000544102205969793	ARMH4
98.6801601409889	0.749857432941061	0.213301554303683	3.5154803976415	0.000438959163727654	0.00276719856813913	DRC3
63.6116570592351	0.751241858354366	0.229663086122524	3.27106053932229	0.00107144971115081	0.00618536536547136	WDR54
1241.78258453522	0.752655348547755	0.285787017175365	2.6336233044691	0.00844791552341754	0.0391202199752381	CHAF1A
2260.37190917722	0.754435433356201	0.164696248948812	4.58076876778584	4.63269833972055e-06	4.07126352234177e-05	OXR1
841.40769983835	0.755611142838969	0.174549148894061	4.32893054836706	1.49835172234035e-05	0.000124502758228913	KLHL8
279.188971833909	0.755689341368806	0.26316213925577	2.87157318110393	0.00408434201307907	0.0206753415822675	SNAP47
239.424465761108	0.756607705242794	0.218705446303839	3.45948268792386	0.000541214067232256	0.0033228123088598	PEX10
174.918677784302	0.758938720082673	0.206770790293564	3.67043487624709	0.000242138157741715	0.00162617785483356	AKAP7
908.748055540483	0.759353303806107	0.0992927326268072	7.64762217452656	2.04729701060094e-14	3.54564844912867e-13	SPIDR
1073.88035520219	0.763602715555247	0.17713709487073	4.31080071688262	1.62664452381363e-05	0.000133985632553847	WDR83
520.357944812615	0.768247819276578	0.165564459800236	4.64017350223301	3.48116778258722e-06	3.09378971354744e-05	SNAPC5
602.308042264661	0.768452475283388	0.167091064585332	4.59900400533356	4.24515621653393e-06	3.7446079462262e-05	DPY19L2P1
2748.23107985493	0.769064180845985	0.0892132011962107	8.62051995146488	6.66507692820659e-18	1.40680730877503e-16	POLA1
46.7865480414604	0.77632405024618	0.304684301995327	2.54796208784688	0.0108354245870182	0.0488368803121277	PAF1
131.676340092588	0.779156922965086	0.1754142942248	4.44180975335206	8.92054151894647e-06	7.62682103102693e-05	TCIRG1
1950.95272407297	0.781652420519164	0.243004921333801	3.21661148354052	0.00129714126090093	0.00738901672474648	RIC1
71.6633830514027	0.781750197059508	0.302407594981547	2.58508784181565	0.00973541909157619	0.0442587129470887	PRKCZ
705.970467944242	0.785848223086529	0.126735234832683	6.20070830439548	5.62096088991003e-10	7.4861698838013e-09	IAH1
758.049713683052	0.794460271477408	0.130368665361834	6.09395109839017	1.10157323686641e-09	1.43083468788581e-08	TEX49
71.8960106908676	0.795109084847159	0.251948662382984	3.15583769061065	0.00160037890318861	0.00896515575151153	GSK3A
1216.54780289408	0.799259889417312	0.0943472076184444	8.47147371493654	2.42307666664178e-17	4.95944003458109e-16	PHYKPL
100.124746284868	0.806970310180738	0.204682312047404	3.94255029713484	8.0619735950404e-05	0.000585514764321828	ZNF517
416.504801886714	0.815802118324984	0.174129877678673	4.68502091197932	2.79931350061261e-06	2.55504907932363e-05	SENP1
64.1059106857904	0.822356680135499	0.237738429329093	3.45908182558546	0.000542020213505441	0.0033228123088598	ACBD6
170.400319640014	0.827244587336218	0.168148269586443	4.9197329795353	8.66623578049097e-07	8.51849537841192e-06	ITCH
167.093271404517	0.830816452243258	0.266465537421771	3.11791333424184	0.00182136353303411	0.0100600546544221	RAD9A
23.3537921972322	0.837213541536179	0.321381864588329	2.60504289067026	0.00918627595753201	0.0420859619449723	CPNE2
130.844899155484	0.837746524139425	0.178082655221844	4.70425670088878	2.54792505347345e-06	2.3482630902188e-05	NR3C1
127.549389651917	0.843737405455679	0.230646791964939	3.65813631426505	0.00025405592250893	0.00169897652280371	PPP1R12B
171.633343640518	0.857443294598489	0.334967581108553	2.55977993978055	0.0104738462393246	0.0473878899708391	COL6A2
66.5192440028245	0.863122902871568	0.285588513519364	3.02226056725859	0.00250894477834102	0.0134952115039776	TRIP11
188.997500022507	0.86899974060337	0.183356780982524	4.73939243450284	2.1435999168559e-06	1.99900205264195e-05	TRIM14
156.112888373687	0.884232668376759	0.214453988380436	4.12318127097806	3.73675397258032e-05	0.000290581789183549	PSMC3IP
3267.0432573073	0.889923315847017	0.144854069750152	6.14358517770317	8.067937574186e-10	1.06849324511909e-08	SPATA21
395.438502538958	0.896186344341956	0.130476776585439	6.86855061716762	6.48574611420848e-12	9.73479607237387e-11	PSTPIP2
868.96540762179	0.896707064093383	0.148051267681788	6.05673344196354	1.38913493475501e-09	1.77508918149235e-08	USP35
116.924458728483	0.898479521521762	0.215063514830909	4.17774033976976	2.94419491469459e-05	0.000233559623434161	SCML2
342.754716139715	0.906949963336953	0.192124152853546	4.72064521751365	2.35097692587683e-06	2.17949390304817e-05	TMEM63A
20.0193650721442	0.907851874558449	0.339742994748319	2.6721724615131	0.00753619056237942	0.035348322399732	NDUFA2
68.8036479947857	0.914684083751194	0.279153239791154	3.27663789406674	0.00105051001323569	0.00607189650681949	BBS9
891.138501592235	0.915966201312755	0.221417787780054	4.13682301903691	3.5214750382259e-05	0.000274292157837431	JMJD8
163.049720398558	0.921276818638856	0.247717880753508	3.71905659711167	0.00019996824613359	0.0013662570342769	TUBGCP2
266.444141515872	0.921395872032348	0.176550483201373	5.21888048859886	1.80007864605757e-07	1.9526874537772e-06	TRIM5
77.4528142235715	0.92324192308076	0.210898518975132	4.37765958512787	1.19960520522511e-05	0.000100741268389064	SERHL2
700.096467500947	0.923678968290071	0.151498917406357	6.09693444747553	1.08121830740256e-09	1.41215473961307e-08	EMG1
53.8200664713602	0.926539766081053	0.275742584241232	3.36016204617302	0.000778967684206288	0.00461523710642523	ANKRD44
145.414463147464	0.926654157402119	0.199405754361248	4.64707831712505	3.36669372358726e-06	3.00334489153219e-05	ACOT8
694.989243440737	0.93041255876706	0.188183872651559	4.94416734897262	7.64699942809214e-07	7.61993643188042e-06	SHISA8
37.3892883363207	0.930628236743888	0.326236812515367	2.85261564925342	0.00433610313355753	0.0217633711416773	RFC5
65.6942957046906	0.930743255946205	0.244096230978937	3.81301772753107	0.000137280261656297	0.000965864698081804	RTN3
88.2133872570296	0.931208546332267	0.244084568483402	3.81510618273924	0.000136124387679904	0.000959159619896555	GANC
325.887311461336	0.938867864385316	0.135901975731023	6.90841953794345	4.90082823747785e-12	7.40291243028603e-11	PANK2
83.8320765457016	0.939331521215157	0.245831296173419	3.82104124184626	0.000132889424956166	0.000939164725250754	TMEM63B
593.252465640569	0.94113941048455	0.154974856930081	6.07285226215215	1.25658052688845e-09	1.62325484457066e-08	ARHGEF39
311.545539233996	0.971229770468444	0.161673914664734	6.00733750081142	1.88594669867796e-09	2.36518726560992e-08	DALRD3
128.195330181312	0.975395984687721	0.168692944679444	5.78207930711743	7.37829071779358e-09	8.87647799331503e-08	WIPI1
56.4349887031447	0.975403322747485	0.35015625721246	2.78562299732274	0.00534249671934729	0.0259602512734573	BCL2L12
367.386789239866	0.97585903531529	0.215909622853446	4.51975702804908	6.19106430459274e-06	5.42062074668787e-05	SERHL
1162.8666645774	0.979542349629864	0.193613298911036	5.05927203936521	4.20860081268851e-07	4.32570970486767e-06	LOC112268170
39.7322280001519	0.991311377725688	0.311676490677552	3.18057796265185	0.00146981584133568	0.0083125470069798	TAF6
406.338489147821	1.00268216076729	0.138257186477988	7.25229687012999	4.09762515151433e-13	6.54512557985127e-12	EPB41L4A
41.0473036167676	1.00327078073085	0.383691332065361	2.61478614940393	0.00892833372707755	0.0410234809150852	MPND
56.0572646423032	1.00380269882361	0.297385650704983	3.37542412165481	0.000737020127266859	0.00437767733884135	GALM
183.800561424584	1.00833267863899	0.182854670842811	5.5143938844515	3.49983994404186e-08	3.99691866073186e-07	SEMA4D
52.4235045827694	1.01453415500522	0.289004808473753	3.51044039842459	0.00044736508589298	0.00281643425579496	ALG1
165.341114778156	1.01733768115611	0.19570641015393	5.19828492258345	2.01135668098708e-07	2.15639328519431e-06	TVP23A
276.274389958643	1.02473247819122	0.273234197363726	3.75038149718539	0.000176565734233625	0.00121964494867756	C19orf44
53.7296576513425	1.02502185084007	0.360861903187804	2.8404823057939	0.00450453718294297	0.0224656664567029	GLT8D1
55.8174042418549	1.02873473198438	0.283435265171539	3.62952271080937	0.000283945749881002	0.00188247012350894	ZNF81
66.5391614043496	1.03076620680026	0.354660434170056	2.90634676859956	0.00365675951542908	0.0187925641184225	ISYNA1
15.1719637617847	1.04613093449866	0.408527857382097	2.56073341289971	0.010445147219599	0.0473356470796895	NIPAL3
115.999280901456	1.04931539498269	0.2361262232417	4.44387489274582	8.83529934517868e-06	7.56762596087044e-05	TNFAIP8L2-SCNM1
144.205318375799	1.05025271587036	0.309316459598461	3.39539873575997	0.000685287186733399	0.00410947143280881	CFAP157
467.754530568525	1.05129385759775	0.182291985666172	5.76708764104948	8.06531158715849e-09	9.6538716921735e-08	PHKG1
37.3614249795115	1.05691631396788	0.393964623518665	2.68276959623458	0.00730152745711548	0.0344183667170907	DNLZ
29.7703683729137	1.06753015917228	0.32391146694772	3.29574673361156	0.000981604645832035	0.00570522357811819	GRIN2C
49.9057442437923	1.07270046312203	0.275718418863483	3.89056511909406	0.000100011032495873	0.000714278189789253	DDB2
94.736366439756	1.07451195056733	0.228683096252867	4.69869425494917	2.61830078676857e-06	2.4084292061949e-05	ZNF276
41.1673396067987	1.07815669751931	0.325399763360072	3.31332969141183	0.000921922349408501	0.00538794668480024	SCFD1
141.960286071664	1.07915919238231	0.162469695888863	6.642218331722	3.08996782153894e-11	4.45407556714516e-10	SNF8
33.6925821379439	1.08530576096839	0.369736792154814	2.93534693867835	0.00333174938963013	0.0173677079538823	NRBP2
28.5979126350206	1.09361337538433	0.400162750987893	2.73292147428639	0.0062775296843997	0.0299497077172974	ANKRD13A
327.450281388374	1.09535244459565	0.186456028167874	5.87458853091874	4.23894897575926e-09	5.15212101732385e-08	SLC25A35
16.8670317066133	1.09585188288749	0.369949653706086	2.96216491057487	0.00305484119863838	0.0160302876661068	SERPINB9P1
18.247714317116	1.09903522861506	0.405267945551562	2.71187307231836	0.00669042061153765	0.0316957000514529	CABLES1
62.7344707484667	1.10258134867378	0.317982348248885	3.46742941784553	0.000525461718868775	0.00324908111083473	CPA6
97.6888681426801	1.10850952233799	0.307377009706296	3.6063514424751	0.000310532503075734	0.00203633519353962	ZNF286B
32.6762177071021	1.11059741297926	0.323931437408153	3.42849530711004	0.000606937028519289	0.00367897214210153	LOC112268131
118.851302646566	1.11147984803812	0.194124334263675	5.72560803494332	1.03063932831725e-08	1.21821568607098e-07	ZNF385B
323.823935305099	1.11156781540027	0.166136316941557	6.69069734940191	2.22109599976186e-11	3.22127051744604e-10	ASPRV1
23.9658677143975	1.11212450589599	0.402432310054984	2.76350700008168	0.00571838657580897	0.0275321097051169	THBS3
117.419413207575	1.12285433462901	0.341769298633622	3.28541603683576	0.00101831887643353	0.00589303751257982	TBC1D31
41.989046503808	1.12419936704566	0.31843066197791	3.53043692483246	0.000414873923226428	0.00263645686695505	UBR3
293.496643270541	1.12591070633427	0.225061867731785	5.00267201050717	5.65410930434517e-07	5.71210016900512e-06	HTRA2
1014.97742112001	1.12785803193614	0.220132835047849	5.12353385032716	2.99861782543684e-07	3.11592639091547e-06	CYB561D2
20.0184008925772	1.12809661391325	0.416168016408916	2.71067590356298	0.00671462221838709	0.0317467338485341	GAPDH
34.733280009948	1.12924650644042	0.395940552650088	2.85206074215487	0.00434367994803201	0.021778280799889	DNAJC17
27.5144692721241	1.1493408820382	0.381864097558718	3.0098165535488	0.00261405521210474	0.0139596164216636	VPS8
934.82567922209	1.16007367301402	0.104811907086593	11.0681477444695	1.79063415001355e-28	8.55163460733744e-27	ENOSF1
36.8840860674592	1.16137885282216	0.361777441022144	3.21020251992735	0.00132641483446392	0.00754667790294274	ADGRF3
172.326490073879	1.16774657580457	0.184008734173835	6.34614754048241	2.20773516365221e-10	3.0700505452199e-09	MAPK14
417.589798772365	1.16956125838996	0.140584893618122	8.319252718339	8.85196290495777e-17	1.75849078212774e-15	SLC25A51
159.598405977084	1.18093014237291	0.228372583755898	5.17106792308823	2.32759936741488e-07	2.46746408276627e-06	RNF123
37.6382341316218	1.19405160971327	0.32979279199514	3.62061160430353	0.000293907438218088	0.00194077425683676	VPS9D1
23.390002645624	1.19558504765021	0.419585140546066	2.84944563597801	0.00437954896136156	0.0219348596285143	CHCHD6
62.8811987690965	1.200882554159	0.307020240941731	3.91141167264903	9.17582141567893e-05	0.000660323952105479	YPEL1
138.746135331684	1.20243141262099	0.202132906168268	5.94871678943763	2.70252776512427e-09	3.34490871034228e-08	KAT5
124.794642432773	1.21066540297215	0.262998695176547	4.60331334404318	4.15821878357745e-06	3.67477727266433e-05	DIS3L2
23.2500558436437	1.2474381246046	0.434030727578642	2.87407790587494	0.00405208997049088	0.0205781754892383	SLC29A2
42.9449020030723	1.24862823332597	0.289537066377471	4.31249873789259	1.61419804196049e-05	0.000133192466708363	ELMOD3
522.382061670117	1.24878201870193	0.161247625451778	7.7444986566663	9.59597109161842e-15	1.6992416225158e-13	ITFG2
1000.59604786804	1.25610104888217	0.0918213990198983	13.6798291279571	1.34007229230994e-42	2.11195393268046e-40	FAAH2
70.1883094097207	1.25863454946114	0.332823866233227	3.78168357848217	0.000155771284722857	0.00108786799729641	PCNX1
26.2988035444792	1.27735749773616	0.481279288711813	2.65408781906058	0.00795231276237373	0.03715270231275	SHOC2
25.2161800990083	1.28510381633989	0.460159697327238	2.79273440026192	0.00522645858882961	0.0255539774643086	STAM2
35.9519860788745	1.2926830689569	0.439751803183578	2.9395742316428	0.00328663532334523	0.0171514479125566	SNRPD3
1527.52133878503	1.29519877259523	0.133758743233573	9.68309615718742	3.55775093117138e-22	9.3972326271387e-21	PRSS23
41925.9218866622	1.29601291514104	0.163901862026053	7.90724949137573	2.63137932660771e-15	4.80353724177655e-14	SYN3
45.1438751560242	1.29744985264121	0.362278086438405	3.5813644302822	0.000341804487378758	0.00222903671217485	DHPS
137.019358332661	1.30123586687597	0.275588028571987	4.72167050803539	2.33915412004925e-06	2.17279384667836e-05	CFAP410
42.0491323221149	1.31524551839144	0.332744395604396	3.95272027347727	7.72677449914522e-05	0.00056698450562688	CNOT6
876.385533786011	1.3261293323108	0.105545551027296	12.5645213787157	3.30871220763374e-36	3.06737084660634e-34	RMC1
19.0452066710135	1.32662422276174	0.495553997835054	2.67705281070765	0.00742729269678048	0.0349067990759226	TAF4B
33.4722713456582	1.32821121898213	0.431981407708916	3.07469533475183	0.0021071768494611	0.0115176094153203	FAM234A
34.5263347340474	1.3323385416515	0.378487792975678	3.52016251614519	0.000431282453538999	0.00272607411809142	SCMH1
92.9966023933744	1.33249066138859	0.277845017558017	4.79580549293223	1.6202243899316e-06	1.53515449210353e-05	ATP7A
21.338992935797	1.33954489968478	0.475413431775815	2.81764209875428	0.00483777024396726	0.0238757596174083	PCNX3
3589.55862524437	1.33980224816542	0.0995641500579366	13.4566733848056	2.81298136785164e-41	3.91169879623604e-39	CHRNB2
71.6694177553591	1.33987613052875	0.3429985483161	3.90636093682223	9.36965251529123e-05	0.000673247980126093	PTOV1
50.0750720549482	1.37802084543403	0.331102062149632	4.16192166393478	3.15580617837573e-05	0.000248677526856007	SENP7
74.4354383549215	1.38812161675104	0.302060517402576	4.5955083063736	4.31695594685937e-06	3.80085059902255e-05	MAF
36.5041782099503	1.38868089495607	0.3892099158078	3.56794839636571	0.000359787338192888	0.00232406647642984	SLC15A3
29.6810740547297	1.40015415661658	0.42161545021232	3.32092705784734	0.000897189820850656	0.00524989291210631	SLC27A1
40.8529924079897	1.40900245730255	0.460480998913749	3.05984928938723	0.00221448396341725	0.012062304353729	PLEKHG6
124.010659072573	1.41016025478149	0.280223223999392	5.03227475101975	4.84693939123453e-07	4.93886410382691e-06	DOC2A
82.7681026085329	1.41276681396478	0.257598721575526	5.48437043989977	4.14944457212027e-08	4.69343874090542e-07	ACOT2
35.1465427750786	1.42045906309213	0.500614100988166	2.83743318513857	0.00454778640993354	0.0226574648537047	CD96
34.9046830795709	1.42338189250222	0.406041974390177	3.50550431304535	0.000455743117234816	0.00286155837753813	EFCAB5
66.1213841105805	1.42763500875572	0.278333500435544	5.12922449694958	2.90938217967648e-07	3.02985879857057e-06	HFM1
200.839096334664	1.46552711255595	0.310615882579126	4.71813321452622	2.38018624919724e-06	2.20225451784825e-05	LOC286059
103.961969883091	1.50380613237124	0.357862523525849	4.20218948202499	2.64345717976784e-05	0.000211119350438215	HSD17B1
725.349755406418	1.51573268723482	0.103442652338999	14.6528791843765	1.29125882973262e-48	5.55006522452349e-46	UBAC2
14.15192403833	1.51929253558109	0.555107222404813	2.73693526990925	0.00620144941122818	0.0296465650316348	AKR1E2
47.7542880309897	1.52546789918848	0.559954631555998	2.72427052697023	0.00644436960413099	0.0306528968695486	LTBP3
441.81825495359	1.53978942858166	0.173386044773555	8.88069988904035	6.64409850615776e-19	1.50302859986191e-17	TRAPPC10
44.2535492119981	1.56430597241862	0.384042871340709	4.07325871446998	4.63598771769043e-05	0.000355250404039552	PARP9
22.5547609403602	1.57581863314848	0.478578419989768	3.2927072499052	0.000992277351919919	0.00575642615935874	ATG4D
13.3974889416235	1.57818792783238	0.617224386888918	2.55691116773131	0.0105606182335488	0.0477348021111076	TOR1A
191.228553798811	1.58156297214112	0.351930513974814	4.49396374948695	6.99095342489408e-06	6.05370472397421e-05	NCAPH2
13.2466323050261	1.58443021192212	0.608793484068421	2.60257419533099	0.00925267919007042	0.0423491454120551	DLG1
20.4985564848535	1.62393629357018	0.529027528335745	3.06966312070541	0.0021430034368304	0.0116999079091618	PUSL1
18.8631895130334	1.63348123061475	0.482402672340151	3.38613636340503	0.000708841509770833	0.00422623286027301	PTPRB
21.3346509263305	1.64212442811665	0.456047968754465	3.60077127983167	0.000317274594374389	0.00207479153831551	EML2
14711.5704845032	1.65702046382042	0.262213258769459	6.3193618491935	2.62645627107259e-10	3.64160857760445e-09	WTAPP1
5116.91920181555	1.65789482104747	0.193375356194163	8.57345451704211	1.00426203705978e-17	2.0916964366602e-16	RALGPS1
29.4383721027452	1.65881723595553	0.428171867706481	3.87418548733958	0.000106981908065005	0.000761762742968888	CALHM2
33.204154802565	1.66076378254527	0.48145699841797	3.4494540280906	0.000561721366852302	0.00343129020991949	RGS6
37.1162531243773	1.66698645306854	0.479913257769424	3.47351615334921	0.000513686441526986	0.00319147108480892	STAT6
12.8867950308724	1.69359572133208	0.647604257120907	2.61517076626612	0.00891828545998024	0.0410171728159402	DNASE1
11.3254340166281	1.70820271412342	0.574606650865121	2.97282099250257	0.00295076488113356	0.0155705539709816	MTMR9LP
15.8452560254951	1.78841522957172	0.566498389596976	3.15696436638427	0.00159420826554776	0.00895180128207814	RCHY1
78.1702303653685	1.81962645366596	0.280898242193972	6.47788480075086	9.30173245901167e-11	1.31672428341938e-09	ST3GAL3
15.7941004282322	1.92176342292685	0.68767976436816	2.79456154230823	0.00519701478764402	0.0254363208239968	DCTN2
23.7804388575405	1.92719685898593	0.539311039364343	3.57344225932667	0.000352318960608009	0.00229128479471068	ATXN2
613.494314461651	1.9408909618615	0.188702963277112	10.2854291642007	8.19760556370262e-25	2.7294562750131e-23	ANGPTL6
479.383234349285	1.94901609990695	0.199045863953366	9.79179401770223	1.22109755018465e-22	3.33719607934856e-21	ATAD2B
23.1444236988711	1.95546346068787	0.693466572906973	2.81983809614742	0.00480478851336858	0.0237625942376639	DYM
14.7502486112801	1.95619148876321	0.592615070173384	3.30094792930406	0.000963587640683109	0.00561064330683466	DPY30
50.7769863809121	1.96095685502339	0.388472204942711	5.04786913985924	4.46764976566688e-07	4.5622134108149e-06	TMED1
9.98142502388474	1.96334142222526	0.688247446219217	2.8526679365257	0.00433538981057439	0.0217633711416773	CDC25B
12.4085917115342	1.96916244953263	0.699698010849035	2.81430334087013	0.00488830770239992	0.0241000196214253	GUCD1
9.831076762903	1.99957138436952	0.714076901640608	2.80021854757583	0.00510680191374227	0.0250987104450867	TBCB
19.2048170407806	2.01574362309064	0.578755674462309	3.48289219792681	0.000496028062199332	0.00309804580987905	HDAC7
15.6597480906429	2.01947174515984	0.597808308900458	3.37812592279661	0.000729816526877314	0.00434519835455548	UBE2E2
29.5365959428323	2.02862684953914	0.502165655200345	4.03975626076975	5.35067776491738e-05	0.000405416738341817	ADGRV1
916.861755758556	2.03949480753958	0.219037851060963	9.31115237691015	1.26452820644466e-20	3.11390070836997e-19	CEP112
17.2300385456694	2.08692390570802	0.658701193848352	3.16824066086098	0.00153364509399488	0.00863223095762832	SLC12A2
25.197678323928	2.09471470972583	0.501523668413972	4.176701602838	2.95766609776601e-05	0.000234235264828102	MARS1
42.4462040571636	2.1467065842141	0.4148008735673	5.17527016216807	2.27581430284467e-07	2.42343469005622e-06	ARHGAP21
16.8534268931473	2.14919871410507	0.580619586330063	3.70156082348094	0.000214277274986389	0.0014556076955972	NSUN5P1
10.9753817265554	2.22509894976749	0.860320817905959	2.58635953409036	0.00969956960205999	0.0441381762064866	SNX16
10.2156407027535	2.23241823074096	0.710288949083053	3.14297193222969	0.00167241875747492	0.00932452344969508	WASHC2C
169.21238582047	2.25395058543425	0.267255663125035	8.43368690144364	3.349420765934e-17	6.76754759886151e-16	IGFL2
9.61938439887318	2.25715716159809	0.798885408138642	2.82538288796279	0.00472241475399378	0.0234287271320909	PDXDC2P-NPIPB14P
24.5561091503129	2.27004428517031	0.602759853307953	3.76608407595874	0.000165827970270071	0.00115469019651973	SNX13
25.8114215210303	2.28215699836055	0.672239958962157	3.39485472104913	0.000686650260558155	0.00410947143280881	SYPL1
19.73637246343	2.30354945339107	0.653046798614808	3.5273880191698	0.000419681241860027	0.00266342672686471	TRAPPC8
13.3606383527686	2.32286901961467	0.832135301716117	2.7914559264872	0.00524715031030369	0.025602194702906	SIMC1
39.3247782094429	2.32870868438769	0.527003246366725	4.41877483761687	9.92619940285919e-06	8.3666996123849e-05	NUP155
14.5806953286007	2.35088625164403	0.751305910807119	3.12906662629407	0.00175362540668089	0.00970859592832229	IGSF22
11.8005223006026	2.4654715205538	0.859147038632966	2.86967353629798	0.00410895791628178	0.0207777037734548	CNIH3
18.3918595310293	2.47202094457426	0.633162644993271	3.90424318952127	9.45206999963144e-05	0.000677111923609961	WASHC2A
49.6050263774167	2.67792017062384	0.484448003720406	5.52777625267989	3.24315299472167e-08	3.71274270194771e-07	ACSL1
79.104679975323	2.74499144687788	0.515094026410255	5.32910751461829	9.86965603853593e-08	1.08773272144983e-06	STX8
10.3962605271169	2.81175171377752	0.991142605164211	2.836879071818	0.00455568631311953	0.0226729314615044	LOC101927789
6.23621386885336	2.85322522553976	1.10585915631627	2.58009820621656	0.00987722217020212	0.0448602367153848	CDC45
10.5312332207134	2.91670427392276	1.04364698484784	2.79472303975277	0.00519441953153097	0.0254363208239968	EXOSC8
37.0657762183882	2.92535926762391	0.545811271946668	5.35965345162339	8.33817435054544e-08	9.23252654083814e-07	PRKAA2
7.79792722076606	2.99781257867625	1.09416811190993	2.73980985741158	0.00614747375136647	0.0294182751988468	ABCC5
19.9823869465288	3.064079280118	0.702706967058549	4.36039405293488	1.29828431332393e-05	0.00010864226961762	PAX5
43.9276773673754	3.071492330758	0.501655155595098	6.12271656435861	9.19932544835075e-10	1.2115434740892e-08	SLC25A48
86.9226877831007	3.09538703063567	0.451834112180524	6.85071566575069	7.34814399526151e-12	1.09251650344643e-10	RPS6KC1
16.2138278321226	3.11232781761628	1.05115167691279	2.96087414021648	0.00306767271978508	0.0160797745223325	HERC6
6.93790578898824	3.19530106840273	1.07583602921939	2.97006326393547	0.00297738426333395	0.0156585904305261	B3GAT3
4.74212577313762	3.20579317203588	1.20531701047876	2.65970955704219	0.00782080610834144	0.0365744523048846	FAM114A1
3.86984220420721	3.22304463949536	1.21737835118571	2.64752912383908	0.00810823753064801	0.0376949331808297	RNF149
12.1013965903371	3.24797992405045	0.944695943747338	3.43812201751036	0.000585763685959964	0.00357353639641124	RTTN
2.6934601741738	3.26772111722275	1.23417076783457	2.64770581380416	0.00810400133289067	0.0376949331808297	IGHMBP2
2.77083441350551	3.29737160213352	1.25599446479895	2.62530743132003	0.00865707625827042	0.039932347852783	MCM3
95.4245375865748	3.33596692909975	0.401990196173014	8.29862758061884	1.05320959943235e-16	2.07482291088174e-15	SAMD12
68.940646330214	3.34553792119676	0.490230759638348	6.82441453421818	8.82846138655517e-12	1.30440516986353e-10	USP31
3.49529685763984	3.57295782743256	1.29545932269349	2.75806253800678	0.00581450728543186	0.0279379984202458	CCDC189
6.52416309529748	3.58873642386198	1.256795164823	2.85546644696663	0.00429736633372234	0.0216378573225125	SMPD4BP
5.49331804573707	3.59450764633049	1.23026132227376	2.92174319492314	0.00348078410571611	0.0180847771998085	IRF1
5.81794049839581	3.65065531098093	1.27609820921424	2.86079494871231	0.00422580270510226	0.0213107587751725	CBLL1
7.88563583444471	3.67742794840974	1.20646648947607	3.04809787962427	0.00230294902797646	0.012500967857948	MOV10
3.97383448592192	3.68251364198126	1.23404930285671	2.98408956064931	0.00284423506349173	0.0150757212782387	SERF2
412.990458076789	3.69875788133334	0.337106590467253	10.9720722938303	5.20652220990078e-28	2.36696509696258e-26	ATP11C
10.8187170310972	3.70839056508414	1.10500433786811	3.35599638661939	0.00079079601967901	0.00467945379354488	HLF
14.353094254888	3.73410898939871	0.875969873072271	4.26282809967214	2.01855800966987e-05	0.000163700553511478	TBC1D19
387.279235410469	3.75200675263098	0.458029443252521	8.19162787000665	2.57716415450115e-16	4.95318378962659e-15	GRIK5
11.8185691845725	3.81894970750711	1.06958736794936	3.57048879029759	0.000356315703556364	0.00231409429452539	EYA3
2.47244890478831	3.83187631989068	1.27703425790193	3.00060573643979	0.00269443187483365	0.014329891905752	E2F6
5.00491334254523	3.84864931865689	1.22924497177177	3.13090507346932	0.00174268480554667	0.00965933617892689	TBK1
2.96408606979788	3.89351808696335	1.37025091459807	2.84146359289636	0.0044906979107524	0.0224202953770194	NUP210P1
57.7348075862129	3.97821136050247	0.543164890544011	7.32413200808701	2.40449908266209e-13	3.90669129306748e-12	TTC17
3.74998332668625	4.01199337430157	1.28103917204179	3.13182723983924	0.00173722066082824	0.00964035127276519	DNAAF11
128.476920132713	4.06292302955884	0.504853060588859	8.0477337798445	8.43411604537727e-16	1.56994097096629e-14	ROR2
106.40522399386	4.24863635439101	0.518586286226601	8.19272793599198	2.55370984537004e-16	4.93075664218271e-15	PPP2R2A
5.0965312920072	4.27081436187766	1.24771143991438	3.42291833292058	0.000619526874315275	0.00374568166465808	SLC2A9
4.84484727084284	4.30532974216268	1.28881567009794	3.34053180920396	0.000836181013475002	0.00491724357177837	FRG1CP
9.52339044220785	4.47105053676596	1.21349244841718	3.68444858688472	0.000229198281350014	0.00155028537084817	TPTEP2
13.8247736095431	4.55464369494344	1.23586969251574	3.68537534541525	0.000228365834543181	0.00154686771593146	LOC400499
7.6396418571832	5.04535424482533	1.27147444531001	3.96811297579415	7.24439908357441e-05	0.000537700453173309	SGSH
14.514795747206	5.14363162937737	1.23622445057977	4.16075869310389	3.17192095708918e-05	0.000249531485609279	CYP2F1
