# Supplementary material for: The intracellular parasite Anncaliia algerae induces a massive miRNA down-regulation in human cells
Source: Noncoding RNA Res. 2023 May 18;8(3):363–75. doi: 10.1016/j.ncrna.2023.05.003 (PMC10238475; doi:10.1016/j.ncrna.2023.05.003)
Supplement: Multimedia component 3 [file mmc3.zip › S3 File/I48hvsNI48h_downp005]

baseMean	log2FoldChange	lfcSE	stat	pvalue	padj	GeneName
25.3854562821619	-10.3877992218725	1.3730452736259	-7.56551835646376	3.86320955375707e-14	6.59395479067272e-13	hsa-miR-664b-5p
13.4013601326043	-8.99720649139825	1.52106996319351	-5.91505105557962	3.31772653749948e-09	4.08495079929623e-08	hsa-miR-34c-3p
7.53245309596735	-8.84633392135254	1.63265783836673	-5.41836367269837	6.01469755579533e-08	6.73874171654036e-07	hsa-miR-7845-5p
7.13624256610135	-8.77048744397431	1.56671208490088	-5.59802118621505	2.16812261921688e-08	2.53734746130133e-07	hsa-miR-1914-5p
10.5488008058993	-8.63463101649416	1.44932149265374	-5.957705768017	2.55803529532338e-09	3.17438080742491e-08	hsa-miR-486-3p
8.90692971858871	-8.46459014546801	1.60134258485622	-5.28593333214081	1.25065439119326e-07	1.37194755488671e-06	hsa-miR-4787-3p
2.84972366929188	-8.4622899337418	3.26514487076962	-2.59170427918782	0.00955018242175901	0.0435158426837629	hsa-miR-3679-5p
5.39506012510632	-8.4198989176843	1.46640333121355	-5.74187110630486	9.36360854716125e-09	1.11234023143162e-07	hsa-miR-6779-5p
10.4964270528248	-8.32216231996362	1.54788404678452	-5.37647657604043	7.59575757261223e-08	8.46998627436571e-07	hsa-miR-1255a
5.92708980147917	-8.28596544788805	1.60980905524958	-5.14717284069659	2.6444165074233e-07	2.77840027713274e-06	hsa-miR-6813-5p
15.1206856804045	-8.20701119197689	1.48961095732332	-5.50949974664799	3.59854912768623e-08	4.09974464474711e-07	hsa-miR-26a-2-3p
7.34842657906573	-8.15204684361757	1.34282763735858	-6.07080657027071	1.27269407747317e-09	1.63959062623791e-08	hsa-miR-6793-5p
11.968668303157	-8.10352422031577	1.35111714188934	-5.99764740530506	2.00196616486305e-09	2.50404656811442e-08	hsa-miR-296-3p
6.89605977000353	-8.09179554402843	1.82202539494285	-4.44109921106902	8.95005165557751e-06	7.63700931022141e-05	hsa-miR-17-3p
3.17222385047148	-8.04089756661126	2.28011917884403	-3.52652512255425	0.000421051216958264	0.00266853908013227	hsa-miR-10526-3p
6.9728950687466	-8.02603531876522	1.84635114133552	-4.34697124457039	1.38030307063714e-05	0.000115098287794928	hsa-miR-6734-5p
6.73120976250308	-7.99470056031366	1.5575096601536	-5.13300223096222	2.85156525514148e-07	2.98278772705949e-06	hsa-miR-636
324.068446472242	-7.97247163051956	0.564793003921595	-14.1157407672605	3.03806662219937e-45	7.18198949487931e-43	hsa-miR-483-5p
8.55874359471224	-7.96373489235221	1.52596571623448	-5.2188163912383	1.8007016282717e-07	1.9526874537772e-06	hsa-miR-541-3p
16.1470017306554	-7.93639668682842	1.46078786480832	-5.43295633679831	5.54279741504393e-08	6.22478531551727e-07	hsa-miR-136-5p
7.61544582842185	-7.9336804446169	1.5098529006253	-5.25460489649766	1.4834257993071e-07	1.61604543297788e-06	hsa-miR-4775
4.71401010813306	-7.90479414879391	1.69474568902104	-4.66429518009872	3.0967659802913e-06	2.79952381545263e-05	hsa-miR-539-3p
5.47955849185072	-7.8946841409047	1.52030286318009	-5.19283646180277	2.07114104408335e-07	2.21046385020904e-06	hsa-miR-6795-5p
7.20058802765511	-7.87909938918177	1.45518896869652	-5.41448537521518	6.14652266362426e-08	6.8701558282779e-07	hsa-miR-6796-5p
22.8226998490678	-7.86506853159431	1.80025004050366	-4.36887563096174	1.2488785994393e-05	0.000104693227272146	hsa-miR-205-5p
4.57496957102118	-7.81647245595184	1.81165255490157	-4.31455382258798	1.59925568712422e-05	0.00013219022532733	hsa-miR-6824-5p
2.51364271415092	-7.81289539012959	2.20175744946054	-3.54848141517308	0.000387459340179517	0.00247890089359777	hsa-miR-6827-5p
3.31710343865522	-7.79701153568901	1.64097712574127	-4.75144437626874	2.01968721463118e-06	1.88717018790044e-05	hsa-miR-3620-3p
5.26080285186516	-7.79554760414147	1.40057061225122	-5.56597970566525	2.60683583966926e-08	3.02828497541923e-07	hsa-miR-1226-3p
54.8217355389199	-7.78616427748461	0.841137105440148	-9.25671240410953	2.10823528890842e-20	5.08557981936685e-19	hsa-miR-6730-5p
2.74510188574899	-7.77807710522882	1.7498324746449	-4.44504100702969	8.78751041003072e-06	7.54035376018607e-05	hsa-miR-6812-5p
122.397669833238	-7.77476402988303	0.743592572756109	-10.4556773624917	1.38009074901488e-25	5.01928389334028e-24	hsa-miR-382-5p
4.2707800394936	-7.76103451745651	1.97675308478879	-3.92615272852136	8.63153606795838e-05	0.000623051947012324	hsa-miR-765
15.416723915751	-7.75849331393009	1.41121774138995	-5.49772943350932	3.84712601605601e-08	4.36192129590236e-07	hsa-miR-1307-5p
2.08377188271733	-7.74209537274291	2.14815680494686	-3.60406435643529	0.00031327943074956	0.00205150297587801	hsa-miR-4748
12.5515961872241	-7.72869419136687	1.33834164983662	-5.7748290149308	7.70312688411274e-09	9.24375226093529e-08	hsa-miR-4725-3p
7.59462188416882	-7.71252212600364	1.39098925231866	-5.54463099779349	2.94574727903634e-08	3.39694954519117e-07	hsa-miR-7854-3p
105.529039486634	-7.68785588135734	0.732196661239602	-10.4997144733518	8.66417967357267e-26	3.225530826508e-24	hsa-miR-664a-5p
5.88564606463133	-7.63350355718625	1.63342054203495	-4.67332408326166	2.96363558630777e-06	2.69462866385829e-05	hsa-miR-6741-3p
5.02873605769701	-7.62110424440056	1.63512729615344	-4.66086295686509	3.14886342097971e-06	2.83577642940801e-05	hsa-miR-7-1-3p
7.74798345606312	-7.61788612235944	1.54864752300977	-4.91905744152433	8.69619491495376e-07	8.53020945184676e-06	hsa-miR-3173-5p
13.1279999354042	-7.57088745049793	1.38327152339857	-5.47317523886919	4.42042597975735e-08	4.97613667435542e-07	hsa-miR-6875-5p
4.84933452037425	-7.56776253109521	2.12453666250878	-3.56207669401136	0.000367932858531969	0.00237000893070728	hsa-miR-4763-3p
3.762629420451	-7.55059509203573	1.91409680444369	-3.94473000242546	7.98899414775053e-05	0.000581107143547146	hsa-miR-10523-5p
242.622822403171	-7.54286619880178	0.623029580178481	-12.1067545406768	9.72670938627946e-34	7.18560655911395e-32	hsa-miR-92b-5p
4.70280823413866	-7.53381948955799	1.88199572390507	-4.00310127906433	6.25175226856916e-05	0.000469925035386248	hsa-miR-760
3.24086056453578	-7.52323959469304	2.19046844791932	-3.43453456352645	0.000593572369714809	0.00360721100772702	hsa-miR-6784-5p
6.25963344172458	-7.48658027621334	1.68588353945151	-4.44074581726389	8.96476346694772e-06	7.63700931022141e-05	hsa-miR-10394-3p
13.2619047758707	-7.47755725315178	1.20269951363094	-6.2173112805019	5.05745853789184e-10	6.81243987668166e-09	hsa-miR-6837-3p
3.35021632811419	-7.44918559263394	1.77991323788655	-4.18513972146138	2.84990749302996e-05	0.000227223653069909	hsa-miR-3936
2.12804771020113	-7.44780331587799	2.34429638412919	-3.17698878277481	0.00148812791632833	0.0083960248071603	hsa-miR-629-5p
34.0740658165524	-7.43625876578016	0.929313600225128	-8.00188307152581	1.22530715449231e-15	2.25418374569635e-14	hsa-miR-3154
5.56207085079236	-7.40328295786386	1.49744183513644	-4.94395360417407	7.65539298888155e-07	7.61993643188042e-06	hsa-miR-4657
3.61215816587969	-7.38462038693506	1.82133234462996	-4.05451559058288	5.02383000045221e-05	0.000382490631918487	hsa-miR-6810-5p
3.80483704716472	-7.34722528349968	2.25640233299851	-3.25616809380623	0.00112926874223588	0.00650326749487364	hsa-miR-6753-5p
6.06707728387485	-7.30404716117051	1.55475651783528	-4.69787203165424	2.62886048054222e-06	2.41344705864147e-05	hsa-miR-7155-3p
7.47081524891011	-7.29766204257308	1.59699067842797	-4.56963346195399	4.88577952513502e-06	4.28570790256742e-05	hsa-miR-766-3p
36.9226964778853	-7.29047054186392	0.841523116842629	-8.6634227817978	4.57806680052879e-18	9.7941628203168e-17	hsa-miR-193a-5p
5.40241317789745	-7.26831832623007	1.47989142024995	-4.91138621845814	9.04347594211966e-07	8.85249570483266e-06	hsa-miR-381-5p
8.34181611800506	-7.24451405653015	1.39285564675809	-5.20119516576751	1.98011035285962e-07	2.13256531852399e-06	hsa-miR-4654
14.4025049983422	-7.20105457238469	1.43319062486126	-5.02449182088515	5.04767310966413e-07	5.12133014216566e-06	hsa-miR-6787-5p
2.93157570403413	-7.1883108631618	1.92619383909741	-3.73187304271004	0.000190061289825463	0.00130611886380056	hsa-miR-6884-5p
3.1515411043203	-7.17595062383865	2.28352470399234	-3.14248871986923	0.00167518167724786	0.00932892693760643	hsa-miR-6729-5p
3.05014841180154	-7.1694016902216	1.93617121497676	-3.70287587934606	0.000213169189622186	0.00145016392594776	hsa-miR-627-5p
6.02475135637648	-7.16780553904844	1.45286452293386	-4.93356773870012	8.07410222594028e-07	7.98626680423549e-06	hsa-miR-3917
4.53919204000453	-7.1627932509115	1.78375424119008	-4.01557181225406	5.93018378329412e-05	0.000447569902054048	hsa-miR-19a-3p
5.286706796657	-7.1497663633771	1.8444127221506	-3.87644602398991	0.00010599330952113	0.000755861790974209	hsa-miR-6885-5p
9.21383132655935	-7.14019822340543	1.43630654670187	-4.9712216655986	6.65323278366309e-07	6.6928690640764e-06	hsa-miR-6502-5p
3.90841121101138	-7.12155002807074	1.85126546110398	-3.84685512569542	0.000119643666529659	0.00084808883860904	hsa-miR-3197
1.97824770078432	-7.10106261484049	2.69852120582563	-2.63146444782815	0.00850177617562927	0.0393311132665119	hsa-miR-4687-3p
2.86482700622177	-7.021095676141	1.7825522913791	-3.93878805693212	8.18942312950829e-05	0.000592949350020141	hsa-miR-5588-5p
3.52313493796529	-7.01358316871923	1.66797952061529	-4.20483769856602	2.61269573411121e-05	0.000209015658728897	hsa-miR-450a-2-3p
2.60928267248286	-7.01326353839598	1.65603254352418	-4.23497929785314	2.28572762558701e-05	0.000183791160098221	hsa-miR-655-5p
2.39839127444752	-6.98573225648604	1.70401773130887	-4.09956547290165	4.13926561821914e-05	0.00032030192868969	hsa-miR-2116-5p
4.31686040215803	-6.97979962133953	2.08816799395724	-3.34254697971511	0.000830133019172531	0.00489385151452335	hsa-miR-548l
3.75314426056909	-6.90670578007222	2.36386588046351	-2.9217841152299	0.00348032685176126	0.0180847771998085	hsa-miR-144-5p
2.42964938185703	-6.90609102731575	2.38735823244301	-2.89277534199326	0.00381854320822087	0.0195179159875333	hsa-miR-6804-5p
17.2990429154439	-6.89893647867287	1.1316390196694	-6.09641092146886	1.0847635174682e-09	1.41288206903296e-08	hsa-miR-328-5p
2.32131005553638	-6.88373302902598	2.3176918753112	-2.97008118393723	0.00297721058291737	0.0156585904305261	hsa-miR-6802-3p
4.9000132507179	-6.87425527421048	1.55211918583693	-4.42894807108756	9.46938174967385e-06	8.00916581618211e-05	hsa-miR-542-3p
26.5759294929602	-6.8742395425026	0.949586697597906	-7.23919107111738	4.51368759989648e-13	7.18542591660288e-12	hsa-miR-496
11.2406916358621	-6.85585722954484	1.47114652407517	-4.66021372946161	3.15881208738022e-06	2.83932767093796e-05	hsa-miR-487b-5p
26.9325297744415	-6.83480759614235	0.869534598865323	-7.86030550717735	3.83197687200137e-15	6.91510940871088e-14	hsa-miR-6757-5p
4.50406426838578	-6.80411677600287	1.85225723823286	-3.67341891588143	0.000239326644222406	0.00161278509733812	hsa-miR-101-3p
16.6599281408461	-6.78805223976348	1.1183782260103	-6.069549712157	1.28269383211677e-09	1.64351664993173e-08	hsa-miR-4745-5p
7.6049885727536	-6.7822221675301	1.37627535231987	-4.92795439233718	8.30950067439519e-07	8.20194555084352e-06	hsa-let-7a-3p
10.4206600711601	-6.77822045764684	1.19560639193764	-5.66927418869168	1.4340371516014e-08	1.68659891859985e-07	hsa-miR-1295a
292.381774059256	-6.76717613101416	0.491281512221463	-13.7745385541062	3.62693114483966e-43	6.35115942696366e-41	hsa-miR-2110
34.9947895089018	-6.75675145696353	0.828879459891952	-8.15166955379049	3.58933976531781e-16	6.81542104836249e-15	hsa-miR-628-3p
55655.7896399305	-6.71621702831867	0.437373288601418	-15.3558006475316	3.23886090631901e-53	2.55222239417938e-50	hsa-let-7b-5p
3.0164649073306	-6.71439233839186	1.92876325339748	-3.48119051239938	0.000499190295490333	0.00311368300406107	hsa-miR-1294
15.0447306337104	-6.68000237604703	1.242788176589	-5.37501281544309	7.65772353501632e-08	8.49899457125755e-07	hsa-miR-5699-5p
5.67267013889864	-6.66400331118069	1.77688168063333	-3.75039226517629	0.000176558151748681	0.00121964494867756	hsa-miR-708-3p
30.385918606047	-6.66381970406651	0.672833097713204	-9.904119947005	3.99471433428737e-23	1.15164691295797e-21	hsa-miR-3138
11.4176308631295	-6.64027690215591	1.35458159537218	-4.90208705392271	9.48237954025997e-07	9.21460430468679e-06	hsa-miR-1293
1.96416326388625	-6.59676336979764	1.98513448568101	-3.32308134153168	0.000890289498094069	0.00521597118585967	hsa-miR-6735-3p
69.1368914832953	-6.59588032875036	0.817529974597102	-8.06805931733692	7.14243467130387e-16	1.33476012355434e-14	hsa-miR-1185-1-3p
28.2340436103041	-6.5829899848646	0.906193291835906	-7.26444351792514	3.74577096169554e-13	6.00339156165983e-12	hsa-miR-628-5p
9.43920718170495	-6.579762570678	1.18793067623972	-5.53884389239415	3.04474889085654e-08	3.4940710572742e-07	hsa-miR-4467
43.358004427929	-6.57057703533482	0.591789330035547	-11.1028987882227	1.21440053759855e-28	5.9192636513051e-27	hsa-miR-4649-5p
9.85870903191858	-6.56347312539251	1.52383103078203	-4.30721844666999	1.65320325241913e-05	0.00013593643439022	hsa-miR-3125
3.33538554009836	-6.55340454350149	1.92747073938792	-3.40000209060635	0.000673853379201646	0.00404825765802463	hsa-miR-4688
47.6276755435535	-6.540154763721	0.637932546875116	-10.2521101890124	1.15787656209737e-24	3.7754761279975e-23	hsa-miR-126-3p
49.4207661892866	-6.51907109115278	0.608686963824927	-10.7100553791847	9.13071774242253e-27	3.72155461087705e-25	hsa-miR-6780a-5p
4.61301414162269	-6.46365206532415	1.63801530940082	-3.94602665080616	7.94587734271023e-05	0.000579995570493247	hsa-miR-1306-5p
12.8257849612388	-6.458302657603	1.24212196201514	-5.19941105229751	1.99920968133038e-07	2.14824167575683e-06	hsa-miR-483-3p
4.64950664208772	-6.44066203096671	1.80210957662341	-3.57395694163865	0.000351626778225531	0.00228993306811337	hsa-miR-500b-3p
71.636206541039	-6.43832298850488	0.762671312437054	-8.44180564223891	3.12472619893461e-17	6.34064612384671e-16	hsa-miR-374b-5p
2.92301007273318	-6.43739356839869	1.81313302304124	-3.55042541644352	0.00038460909694306	0.00246399974301733	hsa-miR-3916
17.2603005222507	-6.43411316296426	0.973864190016957	-6.60678688971224	3.92750770988244e-11	5.62704740979521e-10	hsa-miR-29c-5p
9.23243781558682	-6.42582264312387	1.15128660194739	-5.58142745017151	2.38552559534477e-08	2.77802093960347e-07	hsa-miR-6738-5p
3.81149014697128	-6.4127877459637	1.76815063190265	-3.62683338752825	0.000286918297018314	0.00189727231930432	hsa-miR-548s
23.8419379065392	-6.40801207743991	0.88901565335255	-7.20798565612965	5.6785610071217e-13	9.00947531599711e-12	hsa-miR-34b-5p
4.16125615821598	-6.40663897107074	1.84071265732908	-3.4805209523397	0.000500439680464525	0.00311736338502803	hsa-miR-3173-3p
19.8955626584879	-6.40413177422269	0.907178418219933	-7.05939608526942	1.67227777219419e-12	2.58383310684122e-11	hsa-miR-23b-5p
44.9862327151212	-6.40095793487728	0.825280658240181	-7.7560983296599	8.75821272795261e-15	1.55672292397594e-13	hsa-miR-301a-3p
84.9436569282729	-6.39919635585768	0.553480722241365	-11.5617330445469	6.43958672215968e-31	3.58192541439659e-29	hsa-miR-3117-3p
41.9956231259727	-6.38988999515163	0.931544902261788	-6.85945463244659	6.91239260996254e-12	1.03423393227541e-10	hsa-miR-145-3p
4.55923393420225	-6.35689041710627	1.43475274858338	-4.43065219661215	9.39485121251285e-06	7.98900297351812e-05	hsa-miR-4668-5p
31.3795550169674	-6.33278966758181	0.861051224201494	-7.35471884782998	1.91329396992598e-13	3.15193515324392e-12	hsa-miR-6740-5p
38.9616764743647	-6.29866917137972	0.875634746085565	-7.19326088821541	6.32618961677924e-13	9.97007483604408e-12	hsa-miR-539-5p
77.756093077842	-6.27785256720284	0.451900811423478	-13.8921028874185	7.07278801435759e-44	1.33760566927531e-41	hsa-miR-708-5p
5.62075120461198	-6.27316429529872	1.28103727513882	-4.89694126552168	9.73399167979594e-07	9.43080177501541e-06	hsa-miR-7976
3.75013967527473	-6.26953105128019	1.65394618320542	-3.79064997092563	0.000150253576549402	0.00105088596142836	hsa-miR-129-2-3p
24.2400228204269	-6.252524631038	0.77826297706328	-8.0339484407076	9.43848716810596e-16	1.75000656199235e-14	hsa-miR-4741
1760.42344104698	-6.24749001706918	0.603209748601897	-10.3570773376084	3.88656576709443e-25	1.36116169976463e-23	hsa-miR-146b-5p
3.09754558201599	-6.23952807649331	1.91757830512619	-3.25385829606719	0.00113849054523548	0.00654839817259534	hsa-miR-582-5p
2224.86021812273	-6.23871502631116	0.442431317099847	-14.1009797118481	3.74533709843258e-45	8.4323589530425e-43	hsa-miR-134-5p
3.48241075772336	-6.23320624589201	1.67503843739019	-3.72123176803256	0.000198253376034594	0.00135846661143704	hsa-miR-4762-5p
280.5389083045	-6.21601978258337	0.460934708282665	-13.4856839176698	1.89896388452192e-41	2.72069734727867e-39	hsa-miR-152-3p
3.69495299646949	-6.20499065350243	1.87469984202292	-3.30985820471765	0.000933432446255154	0.0054417615362446	hsa-miR-412-3p
2.53268479480578	-6.20049138263756	1.78769619388635	-3.46842567760803	0.000523517313136018	0.00324402340302371	hsa-miR-6747-5p
6624.29046160563	-6.19878007635256	0.441820563387888	-14.0300850390942	1.02029158901503e-44	2.09736462298394e-42	hsa-let-7f-5p
1.58129781317524	-6.19201416413313	2.34295327736289	-2.64282443186513	0.0082217655493301	0.0381851743784211	hsa-miR-224-3p
99099.0399136818	-6.17487996910505	0.423808451972733	-14.5699783483844	4.36029189889791e-48	1.47253286414209e-45	hsa-let-7e-5p
2.47448318152652	-6.17117494056562	2.26178857951641	-2.72844906745664	0.00636329159603633	0.0302977267533331	hsa-miR-4498
2.27707838679689	-6.13059139457571	2.21154828155805	-2.77208119112673	0.00556991420271404	0.026899442645998	hsa-miR-4757-3p
13.1602757812751	-6.11946224425872	1.20069707799998	-5.09659126884196	3.45823872663367e-07	3.56221191710762e-06	hsa-miR-3176
12.1119746753784	-6.11786858717776	2.03642301542487	-3.00422286570031	0.00266260206817542	0.0141765569575827	hsa-miR-203a-3p
16.1848596215938	-6.07681255106372	0.899763076270101	-6.75379187180551	1.44030323273406e-11	2.10828287441691e-10	hsa-miR-3911
20866.1972482004	-6.07392715773122	0.406004747990164	-14.9602367652074	1.3355006017698e-50	7.01582982796401e-48	hsa-let-7c-5p
9228.16097454647	-6.06789875566792	0.441466195596907	-13.744877447442	5.4665543517713e-43	9.23066749113382e-41	hsa-miR-196a-5p
69.2300609478553	-6.06520497876488	0.63540891862316	-9.54535701498699	1.35639600907073e-21	3.44787114563786e-20	hsa-miR-30c-1-3p
8.17396554249981	-6.05517629085274	1.18041928700793	-5.12968261150759	2.90231104019938e-07	3.02916701943988e-06	hsa-miR-2276-3p
3.1371961516755	-6.04428112632895	1.44572751711457	-4.18078860281524	2.90499844585795e-05	0.000231226138922835	hsa-miR-34a-3p
36.9417055532419	-6.034119535723	0.696732319998939	-8.660599433269	4.69289881284694e-18	9.99460612033348e-17	hsa-miR-149-3p
1186.01391598409	-6.03174315321778	0.481102625713354	-12.5373316021176	4.66438329085465e-36	4.24100080753092e-34	hsa-miR-98-5p
17.1004336095012	-6.03070385394541	0.844054677252443	-7.1449208404087	9.00477668257014e-13	1.40975444222489e-11	hsa-miR-324-3p
2.9964663797746	-6.01749381810111	1.61413151323765	-3.72800714734274	0.000192999905837814	0.00132438832336892	hsa-miR-185-3p
12.3556932187044	-6.01580182985547	1.01675907536716	-5.91664434141696	3.28576128247024e-09	4.05615648655856e-08	hsa-miR-6866-5p
174.527757171293	-6.01563434211787	0.606068038685667	-9.92567493769101	3.21917360534156e-23	9.39521778151536e-22	hsa-miR-1271-5p
9.83387739055689	-6.00471196426322	1.16362763641744	-5.16033804658545	2.4650432749564e-07	2.6015010276772e-06	hsa-miR-6889-5p
1964.68234415952	-5.99912787305588	0.396715557257326	-15.121987941513	1.15987550848233e-51	7.83413057729208e-49	hsa-miR-196b-5p
2355.10176810553	-5.99409512947863	0.379286756186248	-15.8035972301001	2.93858721494876e-56	3.47341008806944e-53	hsa-miR-342-5p
5.5472966293091	-5.98971921456934	1.47697550831064	-4.05539508330802	5.00496339916303e-05	0.000381668821794238	hsa-miR-6749-5p
6.13107332636213	-5.98667553776616	1.33984350566492	-4.4681901374707	7.88841753119893e-06	6.81836162477305e-05	hsa-miR-137-3p
6.54846797258957	-5.98593988468195	1.33132992386648	-4.49621072686285	6.91751814072714e-06	6.00110564575375e-05	hsa-miR-3940-3p
13.6541913252056	-5.97229134820464	1.03136968242069	-5.79064078574358	7.01183953858284e-09	8.45713707612746e-08	hsa-miR-130a-5p
6.72887111549005	-5.96959191013052	1.24178395760213	-4.8072709214715	1.53004582865082e-06	1.45554460319136e-05	hsa-miR-3065-3p
3.5194510754168	-5.9639714840546	1.89518293730823	-3.14691071064905	0.00165005341957659	0.00922157513919398	hsa-miR-4658
367.173435735579	-5.95800200698054	0.395001599070161	-15.0834883225935	2.07983725335103e-51	1.22918381673046e-48	hsa-miR-370-3p
3.87440750431663	-5.95199872291373	1.67233245710771	-3.55910016433436	0.000372127598451496	0.00239376773534514	hsa-miR-7111-5p
636.078947959227	-5.95034529182591	0.555578186389194	-10.7101852405299	9.11791857992706e-27	3.72155461087705e-25	hsa-miR-409-5p
87.3129554194073	-5.9437535168049	0.595649530163711	-9.97860858745459	1.8909985349378e-23	5.658633590624e-22	hsa-miR-1262
3.50955802821011	-5.94265241388221	1.90879207587206	-3.11330526200305	0.00185004555691148	0.0102065523839877	hsa-miR-3943
92.3731184329878	-5.93842953921013	0.673435668920704	-8.81810960314513	1.16408279333375e-18	2.58393589055491e-17	hsa-miR-6894-5p
1059.75300785191	-5.9378066370909	0.417549197373196	-14.2206156171432	6.82498859550717e-46	1.79269700441988e-43	hsa-miR-654-5p
3189.30796862735	-5.90982263262855	0.308652527879545	-19.1471706816375	1.02190073181358e-81	4.83154666001463e-78	hsa-miR-432-5p
102.262546832013	-5.90651637647437	0.542507663518848	-10.8874339915553	1.32315907227559e-27	5.84663186328877e-26	hsa-miR-3126-5p
8248.47171335539	-5.8803956193133	0.419912122120888	-14.0038720235383	1.47604653846774e-44	2.90781168078145e-42	hsa-let-7g-5p
2399.86015765398	-5.86566870458644	0.471282511751751	-12.4461836760796	1.46693377131418e-35	1.30861563599499e-33	hsa-miR-26b-5p
10.6339180405286	-5.86318920650806	1.32368924116384	-4.42943028029217	9.44823505138484e-06	8.00560131235618e-05	hsa-miR-184
36.7992553833222	-5.86223219117056	0.772355615662083	-7.59006870966466	3.19735896827374e-14	5.47721492826023e-13	hsa-miR-301b-3p
161.241209096005	-5.84464279128815	0.482873088385435	-12.1038900942495	1.00722507898142e-33	7.32640026680636e-32	hsa-miR-452-5p
76.353863586873	-5.84457993236951	0.680289657591249	-8.59131087346503	8.59826472176778e-18	1.80678202686747e-16	hsa-miR-182-5p
1.57191243933326	-5.83645826331642	1.99948233156955	-2.91898466476317	0.00351173498966035	0.018225557663133	hsa-miR-5090
21.2838339223545	-5.8363772841406	0.937098840691951	-6.22813414199834	4.72022846435855e-10	6.39462469326282e-09	hsa-miR-6820-5p
142.944160096675	-5.82871011601261	0.405913394575188	-14.3594919357433	9.29057246075333e-47	2.92838843962945e-44	hsa-miR-549a-5p
5.55637145772584	-5.82722516691816	1.3753745841023	-4.23682772262478	2.26699941355278e-05	0.000182595796035392	hsa-miR-6746-3p
175.881489045259	-5.81227943280223	0.439801493609149	-13.2156882531363	7.1231773004108e-40	9.10226548009251e-38	hsa-miR-365a-5p
2.9882137792988	-5.80756919633226	1.78862487670676	-3.24694645141314	0.00116650335023477	0.00669323766979367	hsa-miR-183-5p
21.5001839586493	-5.7943384462686	0.820896789417428	-7.05854684896589	1.68252773773806e-12	2.59120232704415e-11	hsa-miR-330-5p
29.2458764505602	-5.78666100752438	0.586231449275468	-9.87094945976746	5.56354687852143e-23	1.57511674500894e-21	hsa-miR-323a-5p
1266.43560421101	-5.78177782413441	0.443188685822269	-13.0458606212097	6.70950370568489e-39	7.37733337685538e-37	hsa-miR-34c-5p
4641.58558018891	-5.77836585651361	0.403333094899085	-14.3265353862404	1.49389566470221e-46	4.15478747218357e-44	hsa-let-7a-5p
10.7361611025066	-5.75661243115961	0.916234928095007	-6.28290000156236	3.32314831938934e-10	4.55415804465879e-09	hsa-miR-6865-5p
436.719816234386	-5.75619756698732	0.583112874582792	-9.87149798588444	5.53320230462871e-23	1.57511674500894e-21	hsa-miR-494-3p
13.5464227597521	-5.75269430929337	1.17184946121322	-4.90907279450178	9.15080089853361e-07	8.92061580376637e-06	hsa-miR-1304-5p
4096.76808572428	-5.75027796463231	0.425449222499101	-13.5157796995256	1.26211382249241e-41	1.86477317273254e-39	hsa-miR-155-5p
22.49003692113	-5.74716527508142	0.873007800961058	-6.58317745701081	4.60498956132532e-11	6.57776152445502e-10	hsa-miR-1249-5p
100.090028191934	-5.73353067416732	0.643784673350353	-8.90597572683605	5.29185078176336e-19	1.20287838923929e-17	hsa-miR-143-5p
13.8155903021466	-5.72797107545765	0.960339979240681	-5.96452423024878	2.45347861361544e-09	3.052643917151e-08	hsa-let-7b-3p
60.5890977723031	-5.7223601951328	0.606144427258654	-9.44058864157627	3.70691007568456e-21	9.27315917345852e-20	hsa-miR-192-5p
1.6275275687659	-5.72088333052557	2.18672415631438	-2.61618883845315	0.0088917366588728	0.0409348889222498	hsa-miR-6132
38421.1347067753	-5.71830970398335	0.405042194143917	-14.1178123826565	2.95007764548986e-45	7.18198949487931e-43	hsa-let-7i-5p
255.400669033496	-5.71825741900679	0.498372735064046	-11.473856847871	1.78521348253192e-30	9.70171189127691e-29	hsa-miR-130b-3p
102.150390769143	-5.71687540364806	0.519857779104563	-10.9969988589863	3.95061897971753e-28	1.81344917826257e-26	hsa-miR-212-5p
4.20046924905996	-5.70254288749178	1.83514399663898	-3.10740895424874	0.00188735110927664	0.0103881211230034	hsa-miR-4423-3p
45.3981754632691	-5.70215674456121	0.62761290295374	-9.0854676787636	1.03253810871424e-19	2.41675256336679e-18	hsa-miR-6514-5p
41730.4522696236	-5.697650404693	0.480772530386414	-11.8510315057177	2.1255810771161e-32	1.39579824063958e-30	hsa-miR-21-5p
12.3896527512838	-5.69576329615755	0.938351570588267	-6.06996724328685	1.27936342491025e-09	1.64351664993173e-08	hsa-miR-6816-3p
4.58421262579346	-5.6894632888971	1.67791392631408	-3.39079567769921	0.000696900356269418	0.00416554346958509	hsa-miR-3064-5p
76.8862246195673	-5.68613681451574	0.669398613932813	-8.4943958594549	1.98965097550901e-17	4.0900303531333e-16	hsa-miR-148a-5p
35.3189270113867	-5.68337086814506	0.654199219765341	-8.6875231526318	3.70426941942931e-18	7.99716247263095e-17	hsa-miR-454-3p
9.77622631181043	-5.68096841949829	1.2605344177396	-4.50679357861997	6.58146032565887e-06	5.74117055714301e-05	hsa-miR-561-5p
113.135532890589	-5.66873614867894	0.498715844377974	-11.3666654319942	6.12843488597591e-30	3.21947112676601e-28	hsa-miR-887-3p
11.2300401403385	-5.66833984261282	1.03496228251892	-5.47685644042705	4.32948181546673e-08	4.88539141372952e-07	hsa-miR-491-5p
517178.673852203	-5.66176775297283	0.432967096616998	-13.0766697913334	4.47625293902502e-39	5.03898187993102e-37	hsa-miR-423-5p
2706.79088061051	-5.66017973019265	0.408309197961253	-13.8624840156792	1.06909463880155e-43	1.94410748163605e-41	hsa-miR-493-5p
3.04803431540958	-5.65499323297009	2.18141998388615	-2.59234502055668	0.00953241194009623	0.043503130938972	hsa-miR-6507-5p
10.8602198420442	-5.6539054932716	1.13548001969597	-4.97930865818798	6.38118051105633e-07	6.43288303971734e-06	hsa-miR-8072
215.044232794253	-5.6511989849172	0.477643999404915	-11.831403706438	2.68611791378645e-32	1.67104809162925e-30	hsa-miR-1301-3p
1588.68687161883	-5.64807124736569	0.358384630133753	-15.7598032182847	5.88158352412967e-56	5.56162538041702e-53	hsa-miR-193b-5p
29.2569529736919	-5.64390879890505	0.880454247464738	-6.41022383066087	1.45306144961856e-10	2.03859778450936e-09	hsa-miR-4647
47.8848725618574	-5.63931072945636	0.763657584902264	-7.38460645313712	1.52904976885958e-13	2.52774381369514e-12	hsa-miR-425-3p
342.591148455705	-5.62773074950193	0.475563571152174	-11.8338137966861	2.61007373075982e-32	1.64539047987099e-30	hsa-miR-3605-5p
42.7104976997321	-5.61534191362597	0.685410982988264	-8.19266404098768	2.55506636492124e-16	4.93075664218271e-15	hsa-miR-1270
2.90905703823346	-5.6151798542211	1.92808576200958	-2.91230813735618	0.00358768526795654	0.0184979017959635	hsa-miR-6835-5p
10.8175729761888	-5.61408380016595	1.05066930239042	-5.34334046630386	9.12491402466446e-08	1.00800452122929e-06	hsa-miR-362-5p
26.9500698414447	-5.61213530678938	0.7640868794171	-7.34489160587435	2.05925914677248e-13	3.36940606118161e-12	hsa-miR-324-5p
295.109302212075	-5.61160055632329	0.576746043738923	-9.72975994762697	2.25123591881365e-22	6.04763830917666e-21	hsa-miR-412-5p
18244.7800093491	-5.61011453119638	0.409338875011519	-13.7053059791561	9.43686524548448e-43	1.53853444416037e-40	hsa-let-7d-5p
1.24971423129008	-5.60801599220812	2.01471227891481	-2.78353194691838	0.00537705668096111	0.0261013593301685	hsa-miR-5091
2.93316809662771	-5.60791707771457	1.79591586953309	-3.12259453399258	0.00179264524796708	0.00991301372209165	hsa-miR-6726-3p
5.27974755413216	-5.59900958081586	1.4887917152377	-3.76077427319773	0.000169388233573213	0.00117429262219084	hsa-miR-6762-3p
7.59158599514222	-5.58827125190176	1.34107570083514	-4.16700656675961	3.08625610633697e-05	0.00024360298615628	hsa-miR-6855-3p
678.350929413358	-5.58786717132913	0.383057348216999	-14.5875472624105	3.3710084833944e-48	1.22600985457605e-45	hsa-miR-1180-3p
2.52369672616766	-5.58683079257553	2.09413850049387	-2.66784207026325	0.00763401331663363	0.0357716699316589	hsa-miR-6513-5p
35.2918224695491	-5.58557315770653	0.730739868450958	-7.64372302492127	2.11029104780675e-14	3.64140732628844e-13	hsa-miR-299-3p
8.07655557075022	-5.58202559587917	1.13437984968317	-4.92077287642074	8.62031202802938e-07	8.49100734760894e-06	hsa-let-7i-3p
32.0522442607259	-5.58177511332953	0.764342478023668	-7.30271478272687	2.82018601467189e-13	4.56638338266051e-12	hsa-miR-200b-3p
40.2443390891493	-5.57582384470229	0.795849161845687	-7.00613145306476	2.44997744278979e-12	3.74870334935603e-11	hsa-miR-505-5p
97.3662872538996	-5.57359205391841	0.553524775089212	-10.0692729661831	7.55343618336712e-24	2.34951620229998e-22	hsa-miR-6735-5p
104035.165588897	-5.5702699651044	0.530981620267003	-10.4905137061117	9.55077001002714e-26	3.52781567245378e-24	hsa-miR-99b-5p
139570.808261146	-5.56412180282149	0.491417922792334	-11.3225862239721	1.01434566612879e-29	5.27013880160102e-28	hsa-miR-127-3p
41.7365250547757	-5.560759789307	0.75219846653407	-7.39267631710219	1.43902488342416e-13	2.38726654344893e-12	hsa-miR-29c-3p
16.1018211444442	-5.55494691393358	0.895530176713111	-6.20297010461675	5.54073679879738e-10	7.40277159454827e-09	hsa-miR-29b-2-5p
19.5794002285562	-5.55483563373236	0.864998938277571	-6.42178318136832	1.34687172145389e-10	1.89524092233154e-09	hsa-miR-3129-5p
9.11962416641442	-5.55444593750504	0.942342217806654	-5.89429809314208	3.76277367590892e-09	4.60891034707186e-08	hsa-miR-6789-5p
13.8318783924872	-5.55420290692293	0.893171539084167	-6.21851756787733	5.01873764487792e-10	6.77959759570937e-09	hsa-miR-10397-5p
9.63103944412384	-5.55405354817567	1.40788079005088	-3.94497430991649	7.98085343902206e-05	0.000581107143547146	hsa-miR-1226-5p
9.21488641901546	-5.55255244451776	1.03290395824883	-5.3756715715675	7.6297757998449e-08	8.48790117215687e-07	hsa-miR-6751-3p
256.082452822394	-5.54748746887817	0.426499805444555	-13.0070105497371	1.1162402193951e-38	1.19945085393183e-36	hsa-miR-197-5p
12240.2125359535	-5.54307022588632	0.448298215526543	-12.364693933425	4.05753863402312e-35	3.55260049290024e-33	hsa-miR-485-5p
22.2990007611309	-5.54216196367248	0.892378020846643	-6.21055408605241	5.27980998379251e-10	7.09174477368495e-09	hsa-miR-382-3p
3.14858544847724	-5.5340814142108	1.59607642908766	-3.46730351589375	0.000525707920852067	0.00324908111083473	hsa-miR-5002-5p
970.334781806213	-5.52782965039217	0.457895901408044	-12.0722409468919	1.48047001876051e-33	1.06055488616662e-31	hsa-miR-197-3p
28.0660553319497	-5.52389102570756	0.695037422363217	-7.94761670087579	1.9013386651406e-15	3.48431364681579e-14	hsa-miR-320b
850.410304741412	-5.52176929828655	0.384712386393653	-14.3529802875555	1.02055552959196e-46	3.01574158994425e-44	hsa-miR-130a-3p
2497.0632311524	-5.52056947768007	0.447991120404456	-12.322943974193	6.81597917499113e-35	5.65367535778211e-33	hsa-miR-27b-5p
184.387261801253	-5.51091618531728	0.942134104319292	-5.84939676851951	4.93358961541007e-09	5.98102864145098e-08	hsa-miR-10a-5p
36.7075885987293	-5.50636293891632	0.558984442013909	-9.85065508993059	6.80986557283165e-23	1.91649073978262e-21	hsa-miR-1292-5p
10.4480017188737	-5.50268830579385	1.09813974346615	-5.01091808991929	5.41709700996211e-07	5.48437573085671e-06	hsa-miR-195-3p
1993.56500152214	-5.49241017211511	0.318458617614993	-17.2468567917835	1.18154890486501e-66	2.79318161110088e-63	hsa-miR-365b-5p
143.642571999379	-5.48304955279933	0.463271090606281	-11.835509842895	2.55784473167161e-32	1.63425539072208e-30	hsa-miR-3928-3p
55.4145520056437	-5.48163064910287	0.617935059151676	-8.8708846794164	7.2567072435598e-19	1.63379580226432e-17	hsa-miR-4728-3p
21.3667850463162	-5.48045619351913	0.779362927685253	-7.03196931601091	2.03638593161323e-12	3.12598463787901e-11	hsa-miR-3187-3p
7.33655628939797	-5.47308064773289	1.16626034261157	-4.69284639780961	2.69429787399715e-06	2.4687287496625e-05	hsa-miR-10392-5p
5680.54413729935	-5.47227512424538	0.454314177141929	-12.0451339614168	2.05741903202536e-33	1.43051135050234e-31	hsa-miR-30a-3p
49.0443530577	-5.47186929631446	0.617485360618591	-8.86153688053882	7.89188320762257e-19	1.76838027514879e-17	hsa-miR-874-3p
98.3529728179757	-5.4655919395677	0.546940904666269	-9.99302098807674	1.63520758373014e-23	4.92437035406122e-22	hsa-miR-504-5p
927.499690470895	-5.46472787699502	0.546839513915944	-9.99329371402195	1.63071341229998e-23	4.92437035406122e-22	hsa-miR-501-3p
140606.527169659	-5.4633185714702	0.565892065902404	-9.65434735819821	4.71149680768241e-22	1.23071585120013e-20	hsa-miR-100-5p
42.0344492952164	-5.46028172307668	0.748210628847185	-7.29778689657172	2.92539479201984e-13	4.70451244104415e-12	hsa-miR-410-3p
58.4976533546434	-5.45950588389698	0.509577419730744	-10.7137908245262	8.76956858022832e-27	3.63706317958943e-25	hsa-miR-532-3p
295.779585887185	-5.451467361661	0.637101015694674	-8.55667661385989	1.16167811165352e-17	2.40895355784993e-16	hsa-miR-146a-5p
341.807745377582	-5.43302486160343	0.579790386232883	-9.37067083313307	7.20729747348785e-21	1.78408913375134e-19	hsa-miR-34b-3p
162.355740127937	-5.42786960828874	0.616762602091872	-8.80058160121748	1.36108905113825e-18	2.97927270082484e-17	hsa-miR-335-3p
240.817924058531	-5.4232449923338	0.490736482340149	-11.051236636152	2.16215740595199e-28	1.01214655597436e-26	hsa-miR-218-1-3p
1836.05778783664	-5.41897391357636	0.461798299758068	-11.7345038221564	8.48222856889017e-32	5.01299708421409e-30	hsa-miR-654-3p
93.9720940873333	-5.41603159283964	0.549881744710214	-9.84944789482669	6.89215264292867e-23	1.92817146128797e-21	hsa-miR-29a-5p
1388.73475154451	-5.41552852640676	0.550965494364974	-9.82916095798073	8.43183221332784e-23	2.34504133556553e-21	hsa-miR-125b-1-3p
13.6288630070939	-5.41033305682905	1.10664271343822	-4.88896099086917	1.01369578562427e-06	9.76120911289518e-06	hsa-miR-4636
285.404215677261	-5.41005336840181	0.471394568587691	-11.4766985640298	1.72751595372252e-30	9.4973202665117e-29	hsa-miR-151a-5p
8.99013664177555	-5.40836604180466	1.40546032911871	-3.84811006739406	0.000119032574198877	0.000845024040258694	hsa-miR-6842-3p
1074.17089210024	-5.3947408105971	0.512482071726949	-10.5266917775641	6.50816660160433e-26	2.46164893539082e-24	hsa-miR-99a-5p
3986.73647086869	-5.39093244135577	0.397366079483926	-13.5666648958995	6.31297726669398e-42	9.6283085538481e-40	hsa-miR-214-3p
129.413784268076	-5.3864789355815	0.565865536474607	-9.5190086484852	1.74838943965324e-21	4.39701344185135e-20	hsa-miR-664a-3p
4958.00770622718	-5.38510754880805	0.516499764433552	-10.4261568341932	1.88353135241395e-25	6.69574152948357e-24	hsa-miR-221-5p
1274.03668871972	-5.38407934439654	0.505302063786329	-10.6551699077826	1.64943194047526e-26	6.55337328955212e-25	hsa-miR-500a-3p
61.0719171951781	-5.38405237844544	0.554686958287363	-9.70647010535294	2.82967259063245e-22	7.5585830556555e-21	hsa-miR-2277-3p
2.25279438972473	-5.38043612974593	1.86366532893196	-2.88701841807047	0.00388911463766036	0.0198357432652192	hsa-miR-137-5p
12.191535895682	-5.37876732074013	1.05514842574839	-5.09764047359033	3.4391319544552e-07	3.55026547612755e-06	hsa-miR-3175
88.7071598977689	-5.37013822918401	0.540474497539858	-9.93596969630928	2.90337149573423e-23	8.52617418126175e-22	hsa-miR-3127-5p
6521.67407971744	-5.36999933150325	0.402749661426428	-13.3333428822366	1.48109292223491e-40	1.94516870453518e-38	hsa-miR-23b-3p
1061.00037703963	-5.36780687597834	0.44476752519995	-12.0687922832612	1.54383361758535e-33	1.08943960357366e-31	hsa-miR-30c-2-3p
1759.52284794461	-5.35781265744898	0.42107409275343	-12.7241565075018	4.34137663590109e-37	4.18898545602865e-35	hsa-miR-1296-5p
353.38954898513	-5.35587567476197	0.730698090119361	-7.32980658795355	2.30485122744301e-13	3.75770227701743e-12	hsa-miR-486-5p
2167.16739329202	-5.34260444194436	0.36620968304498	-14.5889218371327	3.30377572952783e-48	1.22600985457605e-45	hsa-miR-1307-3p
11.4781517881792	-5.34079688332469	1.0973032117115	-4.86720245263336	1.13189062360705e-06	1.08551295505357e-05	hsa-miR-320c
3.20457155375796	-5.33976050104246	1.75790151385219	-3.03757659855537	0.00238488783899382	0.0128718603912817	hsa-miR-6508-5p
126.624432367953	-5.33941958807369	0.57915200639088	-9.21937510213859	2.98836663568393e-20	7.17207992564142e-19	hsa-miR-1538
277.180178382921	-5.33749101395013	0.379001061110239	-14.0830503173648	4.82800205296606e-45	1.03758153211016e-42	hsa-miR-455-3p
5.37436111129182	-5.33681196451503	1.44479183185194	-3.69382761368072	0.000220903586077452	0.00149846794113945	hsa-miR-4725-5p
3879.58963382531	-5.33573490940189	0.418265898233694	-12.756801192577	2.85693946091558e-37	2.81408536900184e-35	hsa-miR-744-5p
60.8698765107165	-5.33119664918572	0.61710054764166	-8.63910536064125	5.66549099952589e-18	1.20118571505643e-16	hsa-miR-26a-5p
40.4573082437499	-5.32686191478749	0.528155968779242	-10.0857743349939	6.38596728242229e-24	1.99952670935713e-22	hsa-miR-30b-3p
108.026535972599	-5.31736392536444	0.515933402833645	-10.3062990226259	6.59939793184984e-25	2.26101111752073e-23	hsa-miR-1343-3p
5.20471857662527	-5.31248576078844	1.61583267016937	-3.28776974179609	0.00100984396295374	0.00585115472652611	hsa-miR-2355-5p
6865.42615247425	-5.31105067602937	0.435100834887696	-12.2064823833312	2.87032748302899e-34	2.18885618383243e-32	hsa-miR-140-3p
2050.69192160527	-5.3101954945572	0.45205501578258	-11.7467903444549	7.33523656240806e-32	4.44628185475196e-30	hsa-miR-27b-3p
490.102822457287	-5.30848594460056	0.478432958260542	-11.0955690926914	1.31818348893605e-28	6.35956279152006e-27	hsa-miR-589-5p
8953.78235030998	-5.30847357618284	0.434443664373438	-12.2190148263269	2.46048305973824e-34	1.90707605023646e-32	hsa-miR-186-5p
63866.5455613935	-5.30695784578121	0.402527497795869	-13.1840877327404	1.08356809784897e-39	1.34818683332367e-37	hsa-miR-221-3p
29809.3179364611	-5.30650085335341	0.415178542085472	-12.7812502705426	2.08687578260049e-37	2.0993082340713e-35	hsa-miR-320a-3p
102.566178945785	-5.30413617036152	0.491220554722007	-10.7978709754181	3.52277196313525e-27	1.51415144015486e-25	hsa-miR-1287-5p
978.75598639624	-5.2969963069076	0.475757279892753	-11.133820817417	8.58739580827333e-29	4.27381130331751e-27	hsa-miR-30e-3p
40.0738675445825	-5.29029523409953	0.64407039615106	-8.21384629027219	2.14213761766101e-16	4.1679122042392e-15	hsa-miR-584-5p
403.119745626834	-5.28980479099666	0.478890104930945	-11.0459680342726	2.29282929608319e-28	1.06279381489033e-26	hsa-miR-125b-2-3p
13.740237627798	-5.28769288315208	1.27257553440381	-4.15511122145635	3.25129347232574e-05	0.000255350756431165	hsa-miR-20a-5p
15180.5715465345	-5.28262034365968	0.412312026375298	-12.8121907820639	1.40121798342255e-37	1.4402083968743e-35	hsa-miR-29a-3p
26.8986111858023	-5.27843994301185	0.684508632245745	-7.71128323932786	1.24558874644787e-14	2.18116429377983e-13	hsa-miR-1193
1155.70293583517	-5.27786851937388	0.463288208224496	-11.3921926474252	4.57334261486935e-30	2.42952403180924e-28	hsa-miR-377-5p
4.04238111460382	-5.27700281796306	1.63210056453837	-3.23325837428138	0.00122386818175956	0.00700538591205715	hsa-miR-585-3p
188.098033223872	-5.27469929906958	0.490969350262261	-10.7434390685528	6.36290859322726e-27	2.66228600254677e-25	hsa-miR-576-5p
20.7931951644536	-5.26966396029299	0.755511354291114	-6.97496328858942	3.05950697844774e-12	4.65123761868197e-11	hsa-miR-487a-5p
43.8567154741975	-5.26790918487621	0.699140395852115	-7.53483737476743	4.88943791620906e-14	8.28575715693062e-13	hsa-miR-2682-5p
58.0230448237822	-5.26760442754239	0.586187578392276	-8.98620957132823	2.55903767675254e-19	5.87336414353689e-18	hsa-miR-10527-5p
26338.0579245783	-5.26213220884077	0.470633268323183	-11.1809609796375	5.05397260367197e-29	2.54204068831501e-27	hsa-miR-181a-2-3p
53115.4212309248	-5.26147662293215	0.565299548472529	-9.30741345389176	1.30983168464945e-20	3.20874829275783e-19	hsa-miR-10b-5p
9649.90353823764	-5.26030131723374	0.391502572250576	-13.4361858390727	3.71075917088274e-41	5.0127055314096e-39	hsa-miR-25-3p
5.26482669300894	-5.25948576794547	1.80376121091136	-2.91584370266399	0.00354728155043818	0.0183898543535874	hsa-miR-3651
6.53324781814578	-5.25871388266468	1.06503792557623	-4.93758368258999	7.90964695750657e-07	7.84000226731469e-06	hsa-miR-3935
5.50872852259668	-5.25630884306224	1.40335527206128	-3.74552969423177	0.000180013552100483	0.001240676493194	hsa-miR-6509-5p
5.96567827074321	-5.25204008748092	1.48261315264914	-3.5424210813836	0.000396472036042521	0.00252971631094337	hsa-miR-369-3p
251793.590359709	-5.23436892643813	0.464519519724373	-11.2683508532515	1.88059217260014e-29	9.5606879484446e-28	hsa-miR-191-5p
141.229302179401	-5.23114747039033	0.524745272070742	-9.96892730399885	2.0846812434186e-23	6.19897667854285e-22	hsa-miR-148b-5p
16.6897084080901	-5.22027018828601	0.821435123787309	-6.35506084061446	2.0834414363344e-10	2.90575548996726e-09	hsa-miR-6819-5p
386.165553989552	-5.21981054183469	0.429369148745427	-12.1569296655022	5.27024847050543e-34	3.95519599500788e-32	hsa-miR-5010-5p
27.2915945883149	-5.21647352172141	0.77498666080242	-6.73104943034797	1.68443725421479e-11	2.45803065985417e-10	hsa-miR-6797-5p
76.033400075136	-5.20289692151376	0.517612293102887	-10.0517259555881	9.02722983984326e-24	2.78959102501823e-22	hsa-miR-379-3p
497.189076092761	-5.19835511343089	0.487721819099984	-10.6584428045964	1.59241286219591e-26	6.38044746818835e-25	hsa-miR-361-5p
1074.56926630219	-5.19306997500801	0.352692336599411	-14.7240794202634	4.51577150142986e-49	2.13505676587604e-46	hsa-miR-433-3p
57.7652370975846	-5.19252988326536	0.631533772692456	-8.22209374666969	1.99980767169158e-16	3.90706226105693e-15	hsa-miR-502-3p
11.7169231625417	-5.18999507913409	0.859830637539197	-6.03606670028375	1.57916000817013e-09	1.99632848091668e-08	hsa-miR-6738-3p
588.414404209618	-5.18899358977262	0.434862142651477	-11.9325024664917	8.01279145043623e-33	5.41206828252322e-31	hsa-miR-493-3p
50.2532426617816	-5.18623823593553	0.504457713045981	-10.2808185935355	8.59940860727675e-25	2.8432170556087e-23	hsa-miR-671-5p
32.0285267529939	-5.16906326500831	0.793448157480082	-6.51468305304883	7.28433008759601e-11	1.03424362324787e-09	hsa-miR-2116-3p
910.137940767526	-5.16767198102053	0.434294853756303	-11.8989942807848	1.19781974147132e-32	7.97646723616395e-31	hsa-miR-485-3p
32.3132951910166	-5.16526668695326	0.601864377756794	-8.58211065124789	9.31479721710647e-18	1.94868855055219e-16	hsa-miR-6786-3p
91460.1177820575	-5.15745999972553	0.524822371924662	-9.82705821173697	8.60970322189491e-23	2.38050741714147e-21	hsa-miR-92b-3p
48684.1166907371	-5.13713258508823	0.439571631624793	-11.6866790654797	1.49103529699287e-31	8.7032282520769e-30	hsa-miR-409-3p
30.4187761546721	-5.13333602366253	0.703390936752568	-7.29798431489924	2.92110680467613e-13	4.70451244104415e-12	hsa-miR-616-3p
141.023058376634	-5.12126857190139	0.518275456463362	-9.88136425916865	5.01455002557938e-23	1.43689651642056e-21	hsa-miR-152-5p
50.1399277208078	-5.12006528725047	0.638532953470922	-8.01848245954878	1.07059567644333e-15	1.97725638993127e-14	hsa-miR-154-5p
556.145537636205	-5.11777482509663	0.578175159018907	-8.85159928659141	8.62739742032761e-19	1.92407240581646e-17	hsa-miR-671-3p
542.527186737132	-5.11308197625915	0.44667074173765	-11.447094019116	2.43161026947087e-30	1.30643788114298e-28	hsa-miR-454-5p
4.80691650360593	-5.09682094047002	1.47094283660463	-3.46500272725417	0.000530226102287347	0.00326846024982344	hsa-miR-6836-5p
8.66869442855687	-5.09559172313944	1.02909649442091	-4.9515198533514	7.36361056628486e-07	7.39175175316238e-06	hsa-miR-26a-1-3p
25.7792896814216	-5.0898484818755	0.786190727543654	-6.47406323116788	9.540194723556e-11	1.34644897471561e-09	hsa-miR-503-3p
12300.3096154322	-5.08085342514098	0.396235710138314	-12.8228054542772	1.22197689618636e-37	1.2838903922598e-35	hsa-miR-149-5p
1413.05306875402	-5.07530865059157	0.431382372087271	-11.7652203219023	5.89721938184119e-32	3.62104587497989e-30	hsa-miR-106b-3p
3.0972729439347	-5.07343376538802	1.81512965769995	-2.79508064003364	0.00518867707913898	0.0254363208239968	hsa-miR-6786-5p
943.851544574409	-5.07160466148945	0.524319552284933	-9.67273610031878	3.93708697848144e-22	1.03414151301446e-20	hsa-miR-3605-3p
47.5416519558372	-5.06969024430376	0.575891738631806	-8.80320015763422	1.32969106287004e-18	2.92408341639514e-17	hsa-miR-4521
116.460984131157	-5.06595305127581	0.538006231054021	-9.41616055515005	4.67884585918666e-21	1.16429385380182e-19	hsa-miR-6716-3p
17.0343609580978	-5.06295576909369	0.822484471262497	-6.15568554300139	7.47534192466625e-10	9.92792601680394e-09	hsa-miR-6869-5p
12.435100307305	-5.06242745334926	0.658874220437719	-7.68345049224427	1.54859827958041e-14	2.70176113131223e-13	hsa-miR-6855-5p
1954.660367763	-5.05379052892533	0.464635678748698	-10.876888624945	1.48547090560578e-27	6.5030615200964e-26	hsa-miR-3615
627.831064564545	-5.05252358709382	0.410946772673027	-12.2948370034138	9.65513246345781e-35	7.87059763572906e-33	hsa-miR-138-1-3p
6701.56191237091	-5.05248012286254	0.469046744940905	-10.7718051076105	4.67739511231481e-27	1.99231748567788e-25	hsa-miR-574-3p
160.074406994853	-5.04646559540058	0.412152508261652	-12.2441705297032	1.80513138391955e-34	1.42244353052861e-32	hsa-miR-191-3p
5.32169406484542	-5.04434931517682	1.19012121906559	-4.23851724880372	2.25000898425067e-05	0.000181536561050122	hsa-miR-4768-5p
61430.7017583878	-5.03950966646555	0.408145200610873	-12.3473451578578	5.03455231914949e-35	4.32788424817069e-33	hsa-miR-423-3p
1161.567886111	-5.03878564043639	0.470731739832849	-10.7041552843358	9.73141262356806e-27	3.93248879352391e-25	hsa-miR-424-3p
17.3536013986874	-5.03627027228436	1.23860810748237	-4.06607242586296	4.78120825329851e-05	0.000365194711172784	hsa-miR-374a-3p
29.2309592065687	-5.02556757874027	0.851939493185402	-5.89897242578775	3.6577235170363e-09	4.49187449053185e-08	hsa-miR-3691-5p
329.636745636519	-5.02394580303262	0.471830959471738	-10.6477663285543	1.78599068818634e-26	7.03680331145417e-25	hsa-miR-421
8.69072696701227	-5.02047017939178	0.830680059210622	-6.04380726818293	1.50519303159522e-09	1.90792296337325e-08	hsa-miR-31-3p
3.93126866698064	-5.01402429071457	1.16529587764603	-4.30279072199519	1.68660145332801e-05	0.00013820193537842	hsa-miR-3620-5p
71.5798944081312	-5.01233215353923	0.556148175764066	-9.01258400542809	2.01257472942526e-19	4.64168454669397e-18	hsa-miR-125a-3p
34.8334688451756	-5.00425880243715	0.657294916983594	-7.61341472926994	2.66947467795321e-14	4.5895550099501e-13	hsa-miR-2277-5p
122773.004816954	-5.00385378976577	0.479387599064447	-10.4380125800732	1.66254866450267e-25	5.95494703467322e-24	hsa-miR-125a-5p
4999.92926690354	-5.00262994865155	0.473782294176427	-10.5589212812344	4.61939634404035e-26	1.77565088736771e-24	hsa-miR-181a-3p
16.9927942854675	-4.9956004584482	0.615773318207574	-8.11272640553777	4.94964317587426e-16	9.32347128905717e-15	hsa-miR-18a-3p
113.20530352988	-4.9940188664303	0.587509249687909	-8.50032381461767	1.89062554328531e-17	3.90343998631132e-16	hsa-miR-3129-3p
22.9941304992952	-4.9915972846272	0.798071590941915	-6.25457332560344	3.98604152003807e-10	5.4311251604438e-09	hsa-miR-6858-5p
171.450039803174	-4.99115570827553	0.395896954914113	-12.6072091394548	1.92696543844559e-36	1.82213851859415e-34	hsa-miR-26b-3p
116.761965669976	-4.99009504576534	0.597997996458211	-8.34466850277157	7.14139163360229e-17	1.42466243222243e-15	hsa-miR-615-5p
1057.18768360624	-4.99003917115417	0.476678143711719	-10.4683615915312	1.20714178386763e-25	4.42431500319858e-24	hsa-miR-7706
7503.72084813732	-4.98251710868356	0.380315749024177	-13.1010012639966	3.2494241638694e-39	3.74714084067671e-37	hsa-miR-224-5p
1613.09729050374	-4.97837410451934	0.427413790372811	-11.6476684109255	2.35822922100546e-31	1.34333828396552e-29	hsa-miR-93-5p
6.83021328428181	-4.9775241257376	1.05402341696419	-4.72240373944812	2.33073413154625e-06	2.16923444369108e-05	hsa-miR-16-5p
611.999617124621	-4.97024788383049	0.488550893235609	-10.1734495886666	2.6051553535996e-24	8.26656007504625e-23	hsa-miR-1304-3p
563.162675600456	-4.96820238796491	0.471205900230438	-10.5435912104141	5.43817460614971e-26	2.0735233498287e-24	hsa-miR-532-5p
13465.559760785	-4.94214620619855	0.50615816121412	-9.76403540415874	1.6063328571024e-22	4.36479410826446e-21	hsa-miR-28-3p
41.818967480367	-4.93978628366537	0.564652842036895	-8.74835990525768	2.16475899620413e-18	4.71658089126873e-17	hsa-miR-127-5p
5.61198570427405	-4.93609630511988	1.15255801553456	-4.28273131468399	1.84613048726718e-05	0.000150491464548263	hsa-miR-5088-5p
131.495221063936	-4.93359567595413	0.449799537481233	-10.9684320788346	5.42041681069368e-28	2.4407362553295e-26	hsa-miR-369-5p
22.9306567999797	-4.92941782536479	0.719009178587638	-6.85584825919431	7.08905944270486e-12	1.05732091624948e-10	hsa-miR-887-5p
2911.94728986619	-4.92871711506744	0.455777912827411	-10.8138568727304	2.9595927755516e-27	1.28375730667963e-25	hsa-miR-193b-3p
6.97109656419558	-4.92622341361629	1.2403386682184	-3.9716760751257	7.13687214437167e-05	0.000531387897615579	hsa-miR-769-3p
334.467130728999	-4.91850747130149	0.509805350366766	-9.64781453894707	5.0214438311589e-22	1.30447178207249e-20	hsa-miR-758-3p
18.2666216744232	-4.91517063804333	0.788451512760283	-6.23395422355885	4.54806034538261e-10	6.17908888303706e-09	hsa-miR-6847-5p
27.8781424585382	-4.91066175331379	1.16696347422345	-4.20806808591978	2.57563268629252e-05	0.000206399853233747	hsa-miR-451a
518.479186284609	-4.91045734411254	0.482338986480889	-10.1805109720425	2.42285764018204e-24	7.74004792079775e-23	hsa-miR-107
14.9551342960972	-4.90187303172583	0.635492878352987	-7.71349797723943	1.2241529656387e-14	2.15159673663189e-13	hsa-miR-375-3p
71.7261025806197	-4.89746859683982	0.633635288579128	-7.72916011010366	1.08258445282623e-14	1.90987287050836e-13	hsa-miR-93-3p
94.5459228480743	-4.89442305100164	1.0177487964131	-4.80906788418839	1.516357089456e-06	1.44543070946532e-05	hsa-miR-3609
1102.11724059503	-4.89376663269225	0.447152501952668	-10.9442899487796	7.07700516346129e-28	3.15661135970236e-26	hsa-miR-425-5p
1676.67643731629	-4.89136975302158	0.433437193936611	-11.2850715661862	1.55514960441989e-29	7.99211666271438e-28	hsa-miR-204-5p
16.7679215007734	-4.88742452849594	1.14352167016508	-4.27401128986947	1.91987307762997e-05	0.000156233389174432	hsa-miR-335-5p
1527.07002695058	-4.87380533753553	0.370411340264955	-13.1578189103209	1.53451890846814e-39	1.86030907672753e-37	hsa-miR-487b-3p
28.8098117656848	-4.86740662745563	0.797745413650983	-6.10145360181932	1.051081529062e-09	1.37659652892109e-08	hsa-miR-935
24.7785073936301	-4.86681527409722	0.712518441545278	-6.83044113713364	8.46539095080982e-12	1.25468239546799e-10	hsa-miR-874-5p
107.568268216201	-4.86568891601849	0.523175520827631	-9.30029927302653	1.40050919911349e-20	3.4131997388704e-19	hsa-miR-494-5p
10.8921729413577	-4.86529425643959	0.847062302080301	-5.74372657653505	9.26152945128513e-09	1.10494010827609e-07	hsa-miR-766-5p
4.69987755817425	-4.85571546074079	1.53826901605413	-3.15661006629151	0.0015961463502205	0.00895205212792707	hsa-miR-6880-5p
112.621844255619	-4.85437656401589	0.551034584050536	-8.8095678647471	1.25629212760663e-18	2.77558372865614e-17	hsa-miR-370-5p
62.2985981527876	-4.85140900426344	0.6786007817628	-7.14913559583728	8.73260384023303e-13	1.37168607829308e-11	hsa-miR-15a-5p
7.85947131102586	-4.84930866568419	1.03783536474594	-4.67252208819391	2.97523508475767e-06	2.69998300973787e-05	hsa-miR-296-5p
31.573243735803	-4.84377755043102	0.693892875168394	-6.98058406963111	2.93955392907598e-12	4.48329386344233e-11	hsa-miR-4742-3p
1.69219838099261	-4.84224980608347	1.323479777983	-3.65872594854688	0.000253472210679948	0.00169747395480849	SNRNP48
177.413119894367	-4.83117137463296	0.436543322717544	-11.0668772678923	1.81619533456538e-28	8.58697154182514e-27	hsa-miR-132-5p
2957.04051906155	-4.82979883177909	0.295818192088456	-16.3269161970096	6.35146878749446e-60	1.00099148090913e-56	hsa-miR-342-3p
816.364700267836	-4.82746144586639	0.407553276341263	-11.8449825485494	2.28465909065555e-32	1.47970796994787e-30	hsa-miR-181b-5p
20.1640593764949	-4.82431670612588	0.708137329747084	-6.81268520026887	9.57936121779128e-12	1.41094142796627e-10	hsa-miR-4667-5p
2540.01626639225	-4.81868504632386	0.526889504402378	-9.1455324238987	5.93368456609768e-20	1.40272303142549e-18	hsa-miR-490-3p
300.494475038918	-4.81491470300569	0.454700984709445	-10.5891890823206	3.34476764334488e-26	1.30694722460617e-24	hsa-miR-34a-5p
61.1896795684307	-4.81335352201484	0.676254493454653	-7.11766586189435	1.09770087073193e-12	1.71284809135993e-11	hsa-miR-6852-5p
710.931689045195	-4.80756981164701	0.468347005155921	-10.2649739588844	1.01348315684543e-24	3.32760303164248e-23	hsa-miR-1468-5p
5770.91999105738	-4.80261939996771	0.469239078801504	-10.2349092753191	1.38324768082131e-24	4.44897621423343e-23	hsa-let-7d-3p
156.50779332779	-4.80026294555224	0.466002057801469	-10.3009479576103	6.97703308831949e-25	2.35624374582675e-23	hsa-miR-146b-3p
23.3380436261781	-4.79877591195765	0.795205434279373	-6.03463671787703	1.59320694731618e-09	2.00337299119971e-08	hsa-miR-340-5p
7.71385431794845	-4.79772772156222	1.59246595570374	-3.01276627257128	0.00258878215774162	0.0138458846626724	hsa-miR-450b-5p
351.44751111262	-4.78717080211536	0.458029357637005	-10.4516680476828	1.43970486178323e-25	5.1961256385581e-24	hsa-miR-339-3p
8034.70233973745	-4.77992688323849	0.364325769164075	-13.119925319051	2.53184317777093e-39	2.99263863612524e-37	hsa-miR-145-5p
18.5937352097754	-4.77852306820028	0.974830543183035	-4.90190126029223	9.49135426476833e-07	9.21460430468679e-06	hsa-miR-3174
1608.81499927034	-4.76402934987164	0.522942500932956	-9.11004430003752	8.23483393516178e-20	1.93702959430074e-18	hsa-miR-125b-5p
57.0068812597385	-4.76166109442771	0.724142501329949	-6.57558572474688	4.84620125774768e-11	6.90145769476838e-10	hsa-miR-942-5p
470.872940366984	-4.75640938192763	0.462135870923944	-10.2922315301303	7.63852495710273e-25	2.56134368774338e-23	hsa-miR-29b-1-5p
466.485737235923	-4.75611511118366	0.387442692014136	-12.2756609150602	1.22388280898216e-34	9.80765749299605e-33	hsa-miR-330-3p
412.905592479722	-4.75471719088645	0.548062121214576	-8.6755077697203	4.11709287028638e-18	8.84800685941546e-17	hsa-miR-328-3p
222.118188318143	-4.75230812557691	0.408815654196378	-11.6245747363043	3.09128907104162e-31	1.739954134272e-29	hsa-miR-615-3p
10.9909844872584	-4.75117110200092	1.19583407596599	-3.97310228692298	7.09425659060159e-05	0.000529883809800384	hsa-miR-452-3p
3096.05215444114	-4.74858723065063	0.474352446794654	-10.010672997975	1.36818606372057e-23	4.17340884469089e-22	hsa-miR-381-3p
9.89708594852841	-4.733122288835	1.24777155349533	-3.79326029318132	0.000148682156742527	0.00104143590678321	hsa-miR-331-5p
18.3445773053677	-4.73194102192635	0.967021207958118	-4.89331669562648	9.91506619471436e-07	9.58659160912259e-06	hsa-miR-1247-5p
2985.20207260646	-4.73190149211564	0.513291081889593	-9.21874869654067	3.00587368347578e-20	7.17766200781488e-19	hsa-miR-769-5p
25138.3560290169	-4.72042675992448	0.424516117964358	-11.1195466088777	1.00782846553752e-28	4.96355519277229e-27	hsa-miR-92a-3p
797.173594710719	-4.71080486575351	0.472824348898924	-9.96311817850257	2.21019676555283e-23	6.5311314422086e-22	hsa-miR-345-5p
42.2176868695896	-4.70805179087146	0.663959711989289	-7.09086968057997	1.33271801059081e-12	2.07272722173465e-11	hsa-miR-3934-5p
442.635425235811	-4.70039269794776	0.489902070082264	-9.59455569795506	8.42794237857645e-22	2.16561475901682e-20	hsa-miR-668-3p
51.9008268687538	-4.69758182771485	0.580184169394506	-8.09670803775525	5.64663733680344e-16	1.05941671938122e-14	hsa-miR-744-3p
585.567469022552	-4.68757694533193	0.454864491428989	-10.3054360884614	6.65889751596197e-25	2.26498327017757e-23	hsa-miR-181a-5p
68.639000443106	-4.67289870372996	0.504099071975271	-9.26980223434966	1.86491383379857e-20	4.52169877241008e-19	hsa-miR-487a-3p
136.437460252881	-4.63845923505658	0.520225231143596	-8.91625195659963	4.82335416757473e-19	1.1016820533475e-17	hsa-miR-431-3p
12.7525990061947	-4.62598458273703	0.936433011548055	-4.94000587942711	7.81202153026613e-07	7.75950373846602e-06	hsa-miR-542-5p
575.58579525972	-4.61577180000388	0.459298194148942	-10.0496188724554	9.22234032405196e-24	2.83137825013751e-22	hsa-miR-130b-5p
7.60440977786001	-4.61562740871508	0.962521630607301	-4.79534928041343	1.62391629141417e-06	1.53557524516124e-05	hsa-miR-6890-5p
76.3685813888044	-4.60553615720948	0.479256796835754	-9.60974614782113	7.27280662673359e-22	1.87900708913641e-20	hsa-miR-1843
132.754076787279	-4.60105143025321	0.463661085243843	-9.9233072963919	3.29648341253119e-23	9.56182427880213e-22	hsa-miR-17-5p
187.509327688346	-4.6003277100008	0.437843311597416	-10.5067899592141	8.03831658411315e-26	3.01628260394341e-24	hsa-miR-99b-3p
34.4878525402316	-4.59941347705445	0.616412520622992	-7.46158347401176	8.54887745527709e-14	1.43330115633156e-12	hsa-miR-431-5p
49.25858876118	-4.59621849919085	0.617280317801344	-7.44591778912028	9.62727469079591e-14	1.6084012274941e-12	hsa-let-7a-2-3p
85.0152167871534	-4.58992942807243	0.598782632759523	-7.66543512947174	1.78225929472485e-14	3.09798600935996e-13	hsa-miR-128-1-5p
9547.53683656551	-4.58836707595993	0.499241444154757	-9.19067743610165	3.90375049474033e-20	9.27484037142325e-19	hsa-miR-151a-3p
29.3374114756217	-4.56220451568324	0.662323517381349	-6.88818137353929	5.65101352429779e-12	8.50891463149043e-11	hsa-miR-331-3p
18.5490313474421	-4.54860432303541	0.79196696171672	-5.74342686363526	9.27794464859579e-09	1.10494010827609e-07	hsa-miR-758-5p
452.243287275322	-4.53884693934376	0.379258189528169	-11.9676965841937	5.24649779494024e-33	3.59499153253297e-31	hsa-miR-543
330.622256091116	-4.5308479078672	0.54583645768259	-8.30074254677568	1.03462681618722e-16	2.046742923403e-15	hsa-miR-136-3p
24.0817600100822	-4.52410114986266	0.683991025699131	-6.61426974899038	3.73390330404651e-11	5.36592547766927e-10	hsa-miR-4661-5p
338.295876522352	-4.52323690654632	0.427358544901587	-10.5841733142084	3.52881897132747e-26	1.36756197511773e-24	hsa-miR-505-3p
64.610882913547	-4.50662427434274	0.517576545560491	-8.70716479136909	3.11569960846308e-18	6.75735217835478e-17	hsa-miR-30d-3p
1915.00733024883	-4.5027590142928	0.436149171616799	-10.3238967475305	5.49468250789473e-25	1.89626707279754e-23	hsa-miR-28-5p
34.0224403693115	-4.49474585112501	0.676050195288611	-6.64853864764608	2.96017258993365e-11	4.2800293593903e-10	hsa-miR-374a-5p
203.618817056375	-4.49197773991578	0.611580101560921	-7.34487228811241	2.05955658139062e-13	3.36940606118161e-12	hsa-let-7e-3p
1186.02984348506	-4.49166434606376	0.417853156911063	-10.7493847342639	5.96582258250095e-27	2.51842939018433e-25	hsa-miR-25-5p
5.02554251420722	-4.48519910813832	1.61222825823823	-2.78198765293913	0.00540270954897961	0.0261780230812792	hsa-miR-4767
32.3806660159835	-4.48130100183154	0.667608032833031	-6.71247316005905	1.91353009955191e-11	2.7837447109789e-10	hsa-miR-4746-5p
6.91385543752931	-4.47612021431434	1.21856394946177	-3.67327477256438	0.00023946174668599	0.00161278509733812	hsa-miR-6727-5p
130.387806072828	-4.45401387895263	0.544665461705284	-8.17752215278648	2.89740176996373e-16	5.54611966331518e-15	hsa-miR-193a-3p
15.2818282704289	-4.45112873904442	0.965895731910326	-4.60829113536001	4.05991925606315e-06	3.59462513907614e-05	hsa-miR-541-5p
14476.4550491524	-4.43758689494704	0.439250462328165	-10.102634545736	5.37776872780211e-24	1.69507270300323e-22	hsa-miR-31-5p
277.939100808148	-4.42823775772218	0.462474290328555	-9.57510039006976	1.01758399963609e-21	2.60061467582672e-20	hsa-miR-3909
2756.32052869934	-4.42821469332142	0.379317270099477	-11.6741710498974	1.7274137513401e-31	9.96001489797072e-30	hsa-miR-323a-3p
42607.3848422445	-4.41189202169171	0.426304298522294	-10.3491614721801	4.22166996381815e-25	1.46765114624501e-23	hsa-miR-30d-5p
1435.31615070422	-4.40973865769007	0.485777431188054	-9.07769355794334	1.10899887011701e-19	2.5829293881346e-18	hsa-miR-15b-5p
18.8726248291628	-4.40474317781511	0.897249920366152	-4.90915973112331	9.14674562901645e-07	8.92061580376637e-06	hsa-miR-501-5p
6.89629687139198	-4.37630038374118	1.66361477211571	-2.63059721342556	0.00852349884784897	0.0393930621237829	hsa-miR-150-5p
49.0443314040038	-4.37470933442441	0.699236924743391	-6.25640491744606	3.9395310113377e-10	5.38326665364297e-09	hsa-miR-641
8.94393487358895	-4.35835932376491	0.932063651636704	-4.67603185266546	2.92479197098922e-06	2.66443476663527e-05	hsa-miR-4769-5p
577657.557582388	-4.35017287571219	0.424941919702264	-10.2370998812264	1.35229204920012e-24	4.37920329357407e-23	hsa-miR-222-3p
9.19648018702436	-4.33908345098519	0.932957086557524	-4.65089285831546	3.30501009245466e-06	2.96330294376165e-05	hsa-miR-299-5p
308.251647099392	-4.31910933758706	0.477544965793869	-9.04440345299629	1.50484580850933e-19	3.48770146207456e-18	hsa-miR-21-3p
1502.14831931129	-4.30682341221233	0.439217962957526	-9.80566319103123	1.06445450925533e-22	2.9260121626507e-21	hsa-miR-411-5p
156.434047744025	-4.29581226992952	0.568127150126753	-7.56135711692548	3.9888542808958e-14	6.78392195686164e-13	hsa-miR-16-2-3p
7.10011782098362	-4.29303186425202	1.10135876092795	-3.89794135803208	9.70139006625888e-05	0.000693920911244659	hsa-miR-323b-3p
99.7096547900143	-4.28342969382586	0.505758394012558	-8.46932002421595	2.46829670530852e-17	5.03021845805978e-16	hsa-miR-103a-3p
59.7109037214544	-4.26270079424345	0.409205403121993	-10.4170198187062	2.0734873479679e-25	7.31600610536735e-24	hsa-miR-138-5p
3859.45083249337	-4.26154910287084	0.362968688664344	-11.7408174202368	7.87218762179781e-32	4.71135481972912e-30	hsa-miR-132-3p
202.708714844247	-4.24500507532738	0.436205578929778	-9.731661584298	2.20953831247163e-22	5.96954122363763e-21	hsa-miR-128-3p
1.72397660049967	-4.23566426888647	1.64906995933116	-2.56851702677574	0.0102134694493026	0.0463428824916533	hsa-miR-6505-5p
36.8610428010148	-4.23565928111742	0.587763863040583	-7.20639622042392	5.74520724902786e-13	9.08472905465007e-12	hsa-miR-424-5p
15.2910267472168	-4.20897985652402	0.997054750285399	-4.22141297187465	2.42775686512887e-05	0.00019488004173734	hsa-miR-1248
58.4351546525469	-4.19989526982552	0.499903424396871	-8.40141328276087	4.41136879997859e-17	8.87529858991438e-16	hsa-miR-199a-3p
3.70022595274798	-4.15084080986729	1.16794091495099	-3.55398184679699	0.000379445403737165	0.00243421691841155	hsa-miR-6807-3p
82.1104973338132	-4.14371290678149	0.507472573147547	-8.16539282326241	3.20390889336051e-16	6.10809727734213e-15	hsa-miR-339-5p
17.5918482927616	-4.13077030909832	0.682742089709787	-6.0502646187438	1.44608105641758e-09	1.83792237493072e-08	hsa-miR-3200-3p
574.636206773035	-4.12726042361213	0.425348011387557	-9.70325548284169	2.92029031485809e-22	7.75681607227474e-21	hsa-miR-148b-3p
30.8649541583043	-4.12087027893742	0.671398555669008	-6.13774075642927	8.37033089600491e-10	1.10544481777406e-08	hsa-miR-222-5p
7.17999280572898	-4.11861086837398	1.00616261579423	-4.0933849098765	4.25121133753767e-05	0.000327891145250866	hsa-miR-3614-5p
11.3285501199161	-4.11354987250049	1.12916792151687	-3.64299214856774	0.000269487061305081	0.00179203210386839	hsa-miR-889-3p
58.2917468085866	-4.0977628253747	0.520630644592069	-7.87076763140868	3.52471776880901e-15	6.38500598119884e-14	hsa-miR-376a-5p
1254.96590099988	-4.09000896273228	0.331865765914322	-12.3242870546286	6.70337099309276e-35	5.65367535778211e-33	hsa-miR-92a-1-5p
9.96823476884801	-4.08725265712978	1.10372170072501	-3.70315511097131	0.000212934598586507	0.00145016392594776	hsa-miR-15b-3p
125.89326776546	-4.08073774874401	0.649432287699229	-6.28354614643663	3.3093591616668e-10	4.54844480126762e-09	hsa-miR-589-3p
164.24222500336	-4.07011059136767	0.426768133391713	-9.53705366663794	1.4694780297977e-21	3.71534338229066e-20	hsa-miR-361-3p
9.15753989148197	-4.05364060513624	1.1038850678963	-3.67215820109005	0.000240510711918553	0.00161754572681497	hsa-miR-659-5p
81.6621145962264	-4.05206082858001	0.498784572381052	-8.12386960814898	4.51550869870057e-16	8.53973005098252e-15	hsa-miR-4326
6.67074354727266	-4.04081090394504	1.24295471933984	-3.25097193089318	0.00115011211926942	0.00660720546768628	hsa-miR-6784-3p
7.15165742424502	-4.03597687616071	1.39960922086058	-2.88364553191433	0.00393100961300643	0.020006257750586	hsa-miR-1185-2-3p
33.2408594916173	-4.03455130186339	0.515336437209207	-7.82896572133036	4.91899723712988e-15	8.8094768701326e-14	hsa-miR-6851-5p
12.1320871470161	-3.94022826165253	0.973841572980184	-4.04606701025763	5.20853289093233e-05	0.000395279992107995	hsa-miR-433-5p
5.46317248554766	-3.92337452327324	1.31079913952827	-2.99311649280239	0.00276144323218642	0.0146533149290431	hsa-miR-199a-5p
31.6935419161554	-3.9190712901931	0.642174800552545	-6.10281077180391	1.04219203363438e-09	1.36874553750649e-08	hsa-miR-497-5p
26.9658801654415	-3.9005510233373	0.577148039345287	-6.75831980259702	1.39601129685403e-11	2.04979546941797e-10	hsa-miR-4449
15326.219721444	-3.88360150200298	0.464107978714868	-8.36788351011939	5.86623428005232e-17	1.1752354100037e-15	hsa-miR-30a-5p
11.6282715305552	-3.86678879621241	1.12985534170614	-3.42237510721803	0.000620766089651492	0.00374838067927491	hsa-miR-4769-3p
3.48977693187424	-3.80060120026157	1.34653915005676	-2.82249587774806	0.00476514346009338	0.0236159311103999	hsa-miR-3613-3p
11785.8739400853	-3.7905826477552	0.50685391437154	-7.4786492523299	7.50903880764891e-14	1.267954838663e-12	hsa-miR-143-3p
23.9411974891813	-3.76694084613363	0.733202203295431	-5.13765620070813	2.78186216287543e-07	2.91632911442905e-06	hsa-miR-7974
60.6576192719966	-3.74997328629504	0.506123922315896	-7.40919984405422	1.27063710638968e-13	2.11534233767973e-12	hsa-miR-337-3p
50.8853991429525	-3.73355364262882	0.618675754294133	-6.03475021724191	1.59208759095598e-09	2.00337299119971e-08	hsa-let-7c-3p
50.3820158872237	-3.64329844783171	0.464220334504279	-7.8482095182716	4.22018762162515e-15	7.58670991446528e-14	hsa-miR-3661
140.335395562516	-3.64129812468908	0.441897275158054	-8.24014613664836	1.72000441814902e-16	3.37434891660107e-15	hsa-miR-660-5p
12.4816268040533	-3.63982921768942	0.993799669627064	-3.66253816431163	0.000249728532889993	0.00167477518227502	hsa-miR-378a-5p
16.6018548974455	-3.63902561104572	1.06746981361934	-3.40901968806717	0.000651967742717787	0.00392675603512064	hsa-miR-195-5p
8.84641400909972	-3.63381555167505	0.919378506615729	-3.95246954929508	7.73487745620426e-05	0.00056698450562688	hsa-miR-940
3834.4551243922	-3.61890158703511	0.465578920318933	-7.77290686733856	7.67051396564804e-15	1.36853547281449e-13	hsa-miR-199b-5p
13.4097325781677	-3.53286936679749	0.926017740485194	-3.81512060983455	0.000136116434857616	0.000959159619896555	hsa-miR-4781-3p
4.55622243584314	-3.52222923694583	1.276016259722	-2.76033256638376	0.00577425478548111	0.0277728144717749	hsa-miR-770-5p
5.12900849507487	-3.48944769433784	1.02941333918252	-3.38974400420038	0.000699579192121331	0.00417627578326977	hsa-miR-5001-5p
17.4212868174058	-3.47901522485259	0.73882705540073	-4.70883571388113	2.49135767007728e-06	2.30061309846198e-05	hsa-miR-6772-3p
4.95365327037334	-3.37944360950007	1.1215566966681	-3.01317233407786	0.00258532059089075	0.0138430302986766	hsa-miR-30c-5p
1443.95543484464	-3.36984578703242	0.451082247708414	-7.47057948778055	7.98424231194488e-14	1.34339849291371e-12	hsa-miR-148a-3p
13.1560775281578	-3.36705588417571	1.10961759485905	-3.03442906797401	0.00240991418022777	0.0129921029009315	hsa-miR-1910-5p
41.7598621412294	-3.35515186964054	0.59998406564263	-5.59206829275858	2.24380525217234e-08	2.61943487216563e-07	hsa-miR-455-5p
26.579141200156	-3.31817971095016	0.802019578113269	-4.13728018804241	3.51446856739741e-05	0.000274198141693976	hsa-miR-10399-3p
939.810003656488	-3.31120155175519	0.420552590904701	-7.873454172835	3.44981483935469e-15	6.27335560018037e-14	hsa-miR-30e-5p
21.9365898939318	-3.29863377296529	0.619669101642158	-5.32321809208128	1.01947394472015e-07	1.12094716526439e-06	hsa-miR-99a-3p
1.0566488688803	-3.29407038350312	1.13983066279127	-2.88996470356084	0.00385285083560952	0.0196720072902395	SSX2IP
21.9829529637323	-3.13607693100343	0.781019347445401	-4.0153639487435	5.93541304119899e-05	0.000447569902054048	hsa-miR-495-3p
1206.73288162807	-3.0171374684813	0.43407132672952	-6.95078730773052	3.63253189430867e-12	5.5046829475293e-11	hsa-miR-30b-5p
11.9953315679067	-2.98825473407452	0.794101061330734	-3.76306603729616	0.00016784285788146	0.00116528785912415	hsa-miR-140-5p
1.18482510781199	-2.98625601939519	1.16969020457604	-2.55303156999384	0.0106789816293497	0.0482237107388398	C1orf50
19.0729929955088	-2.93749840388808	0.708705434426962	-4.14487918561433	3.39992917300579e-05	0.000266140151158466	hsa-miR-100-3p
99.4715309505848	-2.9316262288623	0.481520761321346	-6.08826547959759	1.14140493312234e-09	1.47851028049381e-08	FRG1HP
22.0478223896603	-2.90517909528907	0.675941922208066	-4.29797146742855	1.72368344762182e-05	0.000140996113154948	hsa-miR-340-3p
56.9887590890842	-2.88986385606396	0.575012797243638	-5.02573833124535	5.01499311718255e-07	5.099115582374e-06	NUDCD2
6.61959299939454	-2.83489058011266	0.714406434126314	-3.96817615952689	7.24247905502462e-05	0.000537700453173309	HACD4
3.72813371811159	-2.82700033253052	1.00186782190311	-2.82172984372377	0.00477653960241343	0.0236476222410583	FAM185BP
183.52354652881	-2.76416055236447	0.434893755845714	-6.35594444668253	2.07149885839987e-10	2.89764692382088e-09	hsa-miR-214-5p
3.86890319702286	-2.75735372056519	1.04068691223753	-2.64955164530392	0.00805986525414603	0.0375438846518251	ANGPTL1
2.0875777318838	-2.7091343499634	0.8440081024157	-3.20984400766934	0.00132807024141764	0.00754701454497907	GRIA1
8.82553698937806	-2.69776460496911	0.465524922319814	-5.79510242228396	6.82794978481065e-09	8.25640577559713e-08	CBFA2T3
4.62631326437154	-2.65046243009431	0.792617295362136	-3.34393716312152	0.000825984436889584	0.00487547367991755	STARD4
2.80735522009694	-2.6078525496966	0.746842738109789	-3.49183625497506	0.00047971223222472	0.0030040787204748	NAPEPLD
15.5301561155909	-2.60366137783788	0.855091332097213	-3.04489272678287	0.00232763315564203	0.0126060132415527	hsa-miR-212-3p
1.53211391431108	-2.59045196823945	0.972744641909468	-2.66303391109353	0.00774396095827881	0.0362509380304378	SPATC1
56.9907822160435	-2.58819500896679	0.366580086622836	-7.06038081012761	1.66046919343184e-12	2.57399945788385e-11	MAMDC2
556.734675217906	-2.58523833524265	0.511080535434024	-5.05837760588396	4.22838506101598e-07	4.336617043055e-06	IRAK1BP1
2.61076122008593	-2.50090297361565	0.701478200115473	-3.56518987076715	0.000363592872043004	0.00234524842976715	CCDC14
5.1686436365497	-2.50089669659165	0.697458807296378	-3.58572674174995	0.000336140795798578	0.00219512939576751	PAXBP1
16.2532298282354	-2.43776808410694	0.61641130971546	-3.95477507580487	7.66066873136207e-05	0.000563291473746188	SREK1
14.3095966710897	-2.42781344325346	0.508888409738689	-4.77081693509217	1.83480239729222e-06	1.72464129908501e-05	OSGEPL1
26.6241663973283	-2.33770962206107	0.450084108301327	-5.19393948585271	2.05890089036481e-07	2.20237181213684e-06	CCNC
10.0061526946441	-2.32584081580454	0.521058048604985	-4.4636884931179	8.05606627154182e-06	6.95056228683389e-05	TMEM39A
12.0457048444017	-2.30504029544375	0.670830267693723	-3.43610061509053	0.000590151759075337	0.00359566690323221	TEX9
6.87330415178931	-2.2956856533564	0.571195251593509	-4.01909092723012	5.84231225977412e-05	0.000441959237827393	HNRNPA3
27.3288661668818	-2.28527417277467	0.508261815077789	-4.49625390887354	6.9161141265701e-06	6.00110564575375e-05	ADH6
56.3163053728372	-2.26903733792697	0.471513192155089	-4.81224571375438	1.49243702698184e-06	1.42550348758992e-05	TCEA1
1.90266005637056	-2.26222355108945	0.870222842645484	-2.5995910934862	0.00933349028336218	0.0426777002511957	DPY19L3
3.70423414290532	-2.2350627904899	0.878267537625172	-2.54485415290823	0.0109323389249833	0.0492267604164961	ZNF124
13.3574494683595	-2.21221411246584	0.398877186118113	-5.54610338584462	2.92106145779658e-08	3.37671847737462e-07	BTBD1
8.73845942766552	-2.21060309857544	0.696554641813128	-3.17362481832187	0.0015054815470016	0.00848381019573729	LMO3
3.95666109071958	-2.18420608630682	0.783637004861955	-2.78726766698772	0.00531545541611019	0.0258820527367343	PFN1P2
5.6734392323958	-2.18245425991726	0.603813735753557	-3.6144495076674	0.000300986465224168	0.00197922671429745	C5orf34
7.0962096856513	-2.17925604408603	0.703578778706888	-3.09738740001696	0.00195234550131165	0.0107333599188389	C2CD6
12.7114927922939	-2.1750442293588	0.510093419037478	-4.26401154804742	2.00789059916962e-05	0.000163115236303676	USP45
1262.62973288275	-2.16728941391363	0.393996803678926	-5.50077917809654	3.78116528315721e-08	4.29743977374214e-07	SEPTIN7P14
2.96797489100866	-2.12839888907929	0.811314137003363	-2.62339677321617	0.00870578217826691	0.0401178734296744	CCNG1
28.407580959459	-2.12202843091372	0.601937852998924	-3.52532810545396	0.000422958573125687	0.00267703900098828	XPA
91.9353530824913	-2.11202497095303	0.45413767404208	-4.65062709322225	3.30927232298255e-06	2.96330294376165e-05	RIOX2
12.4734313336734	-2.08547662988174	0.614266203699385	-3.39506978785756	0.00068611109196608	0.00410947143280881	KCNMB3
227.04394975745	-2.08171926433172	0.348513852281153	-5.97313205976203	2.32741345944491e-09	2.903432938326e-08	CALD1
11.0042407532272	-2.06183476350608	0.497815741785363	-4.14176288622679	3.44646545447061e-05	0.000269337002789042	ATM
20.7507527492824	-2.06155996596773	0.468937121340838	-4.39623964951439	1.10142326767633e-05	9.26606620920583e-05	ZDHHC23
110.620522365311	-2.02164374395519	0.469708212862682	-4.30404171907936	1.67710060994502e-05	0.000137662008399654	CIBAR1
21.6512156615103	-2.01158959060644	0.507591673399439	-3.96300746451265	7.4011466690235e-05	0.000546759710174111	ZC3H13
8.29236396742605	-2.00136540811051	0.604133033634974	-3.31278923131982	0.000923705618183319	0.00539170390465523	NLRC5
35.271539867098	-1.98101636091289	0.501871910822214	-3.94725490348204	7.90523782697142e-05	0.000578575301020447	GNPDA2
30.7546758514902	-1.96181173099791	0.442839890707459	-4.43007003696937	9.42024892441107e-06	7.99621847659165e-05	SUV39H2
3.83346273793489	-1.92691347431933	0.664583698231799	-2.89942934117419	0.00373842595533186	0.0191498135610065	PPP2R3A
415.01992274957	-1.90297890340533	0.426894938141952	-4.45772187341456	8.28352809710898e-06	7.1337925033026e-05	C11orf65
607.288634263382	-1.89642393162869	0.367951819724745	-5.15400068695775	2.54987006488227e-07	2.68503021531478e-06	TIGIT
2.00858647744227	-1.88945635363737	0.737925923465329	-2.56049597060422	0.0104522875531294	0.0473356470796895	ABHD3
4.0707266640718	-1.88410584823623	0.649941169488981	-2.89888675573147	0.00374490125970789	0.0191622220301936	ARSB
102.72455970434	-1.87202951446403	0.40534754490327	-4.6183319425575	3.86837090992218e-06	3.43145547131559e-05	CEP57
2.64216889234045	-1.86591344670501	0.66722860351647	-2.79651297452051	0.0051657336808996	0.0253619821841052	PARL
4.7513337075212	-1.86568596191056	0.688206846354807	-2.71093781149148	0.00670932085102491	0.0317467338485341	CDHR3
54.5423396194083	-1.86512336020104	0.538922191197455	-3.46083978478755	0.000538493189193356	0.00331078777439036	NCAPG
63.7075688288867	-1.86258106276811	0.399511635197958	-4.66214472538504	3.12930995860139e-06	2.82354532142507e-05	TMEM165
7.59295993181352	-1.84204691535167	0.551355305448832	-3.34094348444176	0.00083494216848309	0.00491607294220181	BCAT1
6.72126471805019	-1.84190262436892	0.606101622749711	-3.03893366266325	0.00237417126986252	0.01282866487304	TYW5
2.8794857117287	-1.83586490021326	0.666708442560591	-2.75362479761371	0.00589392945185567	0.0282908613689072	ADAM28
4.70028797820126	-1.81902590202913	0.602646139140395	-3.01839800155985	0.00254114927639395	0.0136529020213529	USP3
50.8474766475359	-1.78324583117293	0.515078115001942	-3.46208813621641	0.00053600159663319	0.00329975982927308	COX20
6.09804257957314	-1.7572722514006	0.555660788046901	-3.1624910182654	0.00156425560958149	0.00879405531759964	CCT6P3
29.0669982473044	-1.73250075556362	0.504864876705444	-3.43161276512096	0.000600003624660506	0.0036416137835621	LOC107985917
34.9623009420488	-1.73239253084104	0.428145274581042	-4.04627268755042	5.20396093074511e-05	0.000395279992107995	PDE1C
70.0223867359672	-1.72175791122901	0.330287950287047	-5.21289956152704	1.85911565778233e-07	2.0068262168938e-06	RBM25
11.0183311068937	-1.71317702824997	0.499821305700911	-3.4275790341661	0.000608989005882829	0.00368668376416647	PRPF38B
22.5032772194775	-1.70664408987746	0.445819416720464	-3.82810623734576	0.000129133019509093	0.000913983407543403	ABCA12
35.493249171282	-1.67935977708449	0.5762606424383	-2.91423646421298	0.00356559714479728	0.0184416706909814	CRBN
73.5221496206069	-1.67685881818713	0.423335092329975	-3.96106736381797	7.46154769299651e-05	0.000550361895358619	TEX10
16.8133268532516	-1.66832330107197	0.442333303327172	-3.77164298623474	0.000162176182436247	0.00113092771468817	PEX1
168.878898381158	-1.62356006677825	0.389268466263427	-4.17079781047444	3.03535089433741e-05	0.000239985602482061	REV1
10.9497698492588	-1.59264458331702	0.534723934081338	-2.9784426725787	0.00289717220428796	0.015321957697845	PRRG3
19.6724192613242	-1.56072603687394	0.437213272950913	-3.56971330339545	0.000357372127210267	0.00231777149170115	CC2D2A
11.1203601549498	-1.52662248605176	0.447917229010953	-3.4082691782647	0.000653763690999208	0.00393256327104867	DCLK2
414.050804746723	-1.50688237619162	0.256390941375137	-5.87728399493973	4.17052375242761e-09	5.08201966532931e-08	CRB1
10.1696683500524	-1.50501016973028	0.530880720858257	-2.83493091875173	0.00458355958540597	0.0227876653205041	DPYD
205.697181309262	-1.50386415304315	0.388709614698618	-3.86886276072476	0.000109344162924296	0.000777412334294845	PSMA3
434.680974773484	-1.50235111147411	0.411413556727821	-3.6516811050736	0.000260529273983717	0.00173490479914791	CERKL
41.7821395968179	-1.49973869315101	0.31409795259733	-4.7747483889959	1.79932075765021e-06	1.69465907214546e-05	KMT2E
14.1267692553123	-1.49525604171799	0.47565427208949	-3.14357744575596	0.00166896246042383	0.00931623909431392	WWP1
4.22587618408175	-1.47470106593039	0.560965466993923	-2.62886247496294	0.00856709992264677	0.0395559066740957	BCL2L11
27.54748740342	-1.46791328363456	0.414830982286394	-3.53858160628209	0.000402282914713529	0.00255988374261853	TLK1
128.871714007325	-1.45533826250606	0.407894686909574	-3.56792649968664	0.000359817398635077	0.00232406647642984	CCDC66
60.2672560217358	-1.43971528760047	0.520480984404356	-2.76612466303279	0.00567268446668271	0.027339910457162	ZNF345
80.2711197555632	-1.41836366529594	0.397524333052678	-3.56799206328834	0.000359727397894316	0.00232406647642984	CALML4
32.6585654114901	-1.41677415730252	0.521180255394014	-2.71839568486998	0.00655993370761642	0.0311317840815546	CEP290
81.2578934255725	-1.41388169120431	0.294978163980094	-4.79317408491198	1.64163054397237e-06	1.54922738760507e-05	PSMD1
26.9680197052184	-1.4034048298171	0.381665526105667	-3.67705421062462	0.000235942912677388	0.00159362584448385	DTNA
496.899520069133	-1.39984831446794	0.342016161827787	-4.09293030769932	4.25955775219629e-05	0.000327999821700066	PAQR3
148.495818374289	-1.39939821182676	0.488825069236043	-2.86277914104079	0.00419943171609741	0.0212125140531074	RAB23
26.973102372421	-1.39121962063576	0.441066231538759	-3.15421930121962	0.00160928106324397	0.00900435605564199	IKBKB
496.74000031205	-1.36977594348663	0.459821652063357	-2.97892875931361	0.00289258022337444	0.0153148032431292	OSMR
6.23013768237593	-1.35941193911045	0.502162511587734	-2.70711554076841	0.00678706316535973	0.0320251842772663	HSDL2
10.5163905731272	-1.35695971075222	0.520423422923546	-2.60741475302807	0.00912287833255936	0.0418360511700685	TPM1
15.2205504487359	-1.34739566700312	0.343021208955691	-3.92802436649673	8.56465352722476e-05	0.000619169447656248	ARHGEF7
113.945785707279	-1.34665516997737	0.417781611203098	-3.22334716001349	0.00126701893967774	0.00722613455584603	POC1B
21.8637821775381	-1.33644669303138	0.493321598129337	-2.70907800935365	0.00674704737904199	0.0318681718362743	PLXNC1
42.4789827802431	-1.33385350583547	0.305977489829011	-4.35931906814735	1.30467771758997e-05	0.00010898438602059	B3GLCT
205.303806756096	-1.32801627750242	0.430605411769672	-3.08406778271696	0.00204191067506993	0.0111997142363465	FANCL
426.913483099164	-1.32603613423767	0.239379913048585	-5.53946284527446	3.03400804641412e-08	3.49021655558295e-07	EPHA6
77.1133676483375	-1.31837172548188	0.43231022311737	-3.04959645870773	0.00229149034760798	0.0124530647856213	CAST
50.1353567883675	-1.28869890981179	0.399337545405635	-3.22709177896801	0.00125055341189165	0.00714947585420036	RPL5
451.944292377138	-1.28119807696171	0.275731257583412	-4.64654638066969	3.37538270486882e-06	3.00542550444817e-05	GCFC2
609.261184913991	-1.26257937700093	0.345471293029184	-3.65465786152678	0.000257525170695609	0.00171731876875718	RMDN2
979.208343852816	-1.26139841394294	0.315855095111239	-3.99359843632947	6.50780430691187e-05	0.000488395218461576	CHPT1
943.685767807803	-1.25581136472183	0.222803813453216	-5.63639977816413	1.73642014332597e-08	2.03716983564397e-07	SBF2
11.5182455828114	-1.25182414738376	0.460542669445715	-2.71815019635508	0.00656480303073392	0.0311317840815546	CCT6P1
10.9634568270288	-1.24479624480265	0.45385120801797	-2.74274084283888	0.00609287507307215	0.0291865383439566	KATNAL2
94.290414390164	-1.23238759448953	0.380822436533495	-3.23612128977367	0.00121165887497737	0.00694390686168849	PGM3
82.5960506701841	-1.22431406902039	0.406268921909574	-3.01355580748286	0.00258205546782116	0.013841222507776	NEPRO
90.3760501467175	-1.21933542514018	0.412239626484585	-2.95783167556739	0.00309811249134886	0.0162213464663316	TSGA10
145.005122383903	-1.21096091019635	0.451814210893762	-2.68021872928891	0.00735740672385881	0.0346127552143328	ZC3H14
45.6934202957629	-1.19803541865887	0.405878823253718	-2.95170713528449	0.00316022507395076	0.0165099935355129	SHPRH
10.7776402017636	-1.19234899042142	0.419113370725353	-2.84493188169548	0.00444209214693384	0.0222245626145007	ZNF516
65.150079689568	-1.19179026819274	0.298919730817652	-3.98699097223447	6.69165707753567e-05	0.000501397062798552	SPATA1
15.2807868383315	-1.18862946802926	0.424083417920151	-2.80281995900407	0.00506579400480965	0.0249230739383351	KPNA1
137.21087631332	-1.17175737884535	0.295872512576636	-3.96034551719922	7.48413965264479e-05	0.000551168415540569	UNC13C
31.0868243968345	-1.16297020339891	0.305892905628337	-3.80188681071253	0.00014359833142263	0.00100881561807756	TRABD2B
71.5976719780912	-1.15020268054607	0.39190168434382	-2.93492660658477	0.0033362659009512	0.0173720982155256	KANSL1L
88.5667248565451	-1.13293762022433	0.237707566414256	-4.76609826651435	1.87827679064338e-06	1.75851339923998e-05	ZCCHC7
85.6949189576394	-1.12438569217137	0.317484062210217	-3.5415500366972	0.000397783404796852	0.00253466298905595	NRXN3
33.4205348311216	-1.11989688991252	0.308578059191146	-3.62921749150937	0.000284281655707569	0.00188247012350894	MFSD6
86.424810256565	-1.11847980529311	0.407077583960702	-2.7475838743336	0.0060036151146987	0.0287881260266688	PLPP1
297.675789824981	-1.11277155275579	0.37035993846691	-3.00456781951651	0.00265958458366174	0.0141764553681541	CMC1
12.5121757382725	-1.09837719397214	0.342582660205882	-3.20616692424553	0.00134515931890602	0.00761666258657203	C8orf34
101.237729536859	-1.08934187479136	0.374391481345554	-2.90963317561685	0.00361853185613386	0.0186163423458116	PRKRA
104.088305860127	-1.085116335806	0.380234303339092	-2.85380968070706	0.0043198402008294	0.0217278770952355	EML5
71.704443990933	-1.05613433542911	0.218852855945894	-4.82577360420744	1.39460860795882e-06	1.33475900777921e-05	MBD6
25.6900855982965	-1.0314491727211	0.344462503352836	-2.99437286404604	0.00275009640172128	0.0146095008846497	CDKL1
973.033382544008	-1.0188417069125	0.332090705593904	-3.0679621252586	0.0021552393229628	0.0117531390068836	CCNH
31.8050320482467	-1.0003014137912	0.360100495331114	-2.77783959411502	0.00547216248504359	0.026454380602542	CEP68
42.0779616353395	-0.989553081670869	0.362084447375983	-2.73293450973146	0.0062772812476183	0.0299497077172974	FBXL13
90.8303389592667	-0.986396219217928	0.292429200043366	-3.37311123195512	0.000743239212074371	0.00440907778505348	PGM5P2
88.9567943500145	-0.963267809384495	0.276443363344698	-3.48450329112583	0.000493051398535903	0.00308352779401818	TOM1L1
51.0795289192799	-0.959421591453961	0.333910657655875	-2.87328831666922	0.00406223206302679	0.020597779782242	BAALC
441.063924487235	-0.958594392767568	0.220622115159746	-4.34496057692802	1.3930067809835e-05	0.000115953099656514	ACOX3
46.1393583290794	-0.953169838514797	0.367794732658476	-2.59158099308585	0.00955360505620682	0.0435158426837629	IQCH
44.8512624770548	-0.946970486361287	0.232200639781919	-4.07824236509716	4.53774494209792e-05	0.000348286657244139	RNF212B
37.3707126388665	-0.944429035075441	0.279597333421027	-3.37781846314424	0.000730632972054063	0.00434519835455548	OXSR1
44.8677204514075	-0.94390316299637	0.261528717618945	-3.60917596962207	0.000307171197676312	0.00201709086474112	USP54
43.4972025317864	-0.929382185660569	0.284978072000475	-3.26124104614976	0.00110925699489865	0.00639581350229369	INTS4
597.616291853918	-0.928111894474109	0.236995907740018	-3.91615156280352	8.99736967562714e-05	0.000648468960767761	ZNF765
53.1619260083767	-0.906882107903248	0.250667030239763	-3.61787550215845	0.00029703120658936	0.00195593808461629	RNF32
393.703797201805	-0.899410561836167	0.199770325790829	-4.50222303175249	6.72463585030987e-06	5.85526303872285e-05	SEC22B4P
6031.23198680219	-0.899090774615744	0.174191151032541	-5.16151807532281	2.44955233471702e-07	2.59093589229129e-06	CBR4
468.359858968966	-0.880667080087376	0.184689474269773	-4.76836638129686	1.85725791568763e-06	1.74228480662126e-05	GSE1
1679.91407711006	-0.815142633419175	0.206800401528985	-3.94168786613756	8.09102256425789e-05	0.000586723231346799	PGAM1P5
218.16378135081	-0.750228388684988	0.268703469631008	-2.79203089455907	0.00523783548156907	0.0255831468562589	DNM3
99.8058327132074	-0.749955628011398	0.274588296025228	-2.73120026915676	0.00631041121509558	0.030076234097754	ZFYVE16
31610.8923467564	-0.732352094956004	0.169590335589615	-4.31835984291106	1.57192994839789e-05	0.000130159103257885	MESD
1983.70179039766	-0.723909693730118	0.230819242119625	-3.13626232840217	0.00171116069169885	0.00950689512379807	EFHC2
411.578298594335	-0.701396427442781	0.252385859755047	-2.77906388306984	0.00545158026610788	0.0263818541434576	GFM1
79.7902644836676	-0.700417482717159	0.227238668820111	-3.08229882860135	0.00205408517827999	0.0112534353683752	XPO5
403.865885250819	-0.685905305307243	0.256542558773452	-2.67365114227676	0.00750304575546746	0.0352278056920061	MEF2A
377.139181563293	-0.652947329125685	0.224176196765475	-2.91265236250205	0.00358373321959015	0.0184976972295003	HERPUD2
132.540211858438	-0.593356947978764	0.227413097073247	-2.60915908369011	0.00907650357722413	0.0416637950612774	ZNF56P
925.70035314423	-0.543518239872848	0.183132333621037	-2.9678988364642	0.00299842998077797	0.015751752165687	NDUFAF6
1315.67711965797	-0.523121303706684	0.192388852716444	-2.71908323336018	0.00654631330299401	0.0311065018055836	COA1
413.477293772287	-0.452183526928373	0.162321924837108	-2.78572058199866	0.00534088879284483	0.0259602512734573	AP3M1
71.4666750095434	-0.444797866762513	0.168715942926784	-2.63637128208765	0.00837979860220714	0.0388428311678778	WDR88
