# Supplementary material for: The intracellular parasite Anncaliia algerae induces a massive miRNA down-regulation in human cells
Source: Noncoding RNA Res. 2023 May 18;8(3):363–75. doi: 10.1016/j.ncrna.2023.05.003 (PMC10238475; doi:10.1016/j.ncrna.2023.05.003)
Supplement: Multimedia component 3 [file mmc3.zip › S3 File/I3hvsNI3h_upp005]

baseMean	log2FoldChange	lfcSE	stat	pvalue	padj	GeneName
875.601088740816	0.481909224376548	0.12765689419226	3.77503484967101	0.000159985295547447	0.0166841808213767	LETMD1
705.970467944242	0.492129429850847	0.134317948200663	3.66391414135984	0.000248390077785251	0.0207014644671593	IAH1
960.545223587571	0.498857737540214	0.136046409467185	3.66682031149482	0.000245585239290881	0.0207014644671593	DPY19L1P1
1315.67711965797	0.67949166835229	0.193479781930174	3.51195179968476	0.000444828667031941	0.0267450670801142	COA1
323.823935305099	0.707141121593532	0.193732982284046	3.65008122652415	0.000262157394541618	0.0207014644671593	ASPRV1
214.360184493709	0.712593742739635	0.175173375999657	4.06793406060194	4.74317983767493e-05	0.00629549323909581	GFM2
333.96078802296	0.763292942419238	0.231540135272177	3.29659020679928	0.000978661809772936	0.0492705600782237	RAVER2
475.805561217868	0.769817973026727	0.219280020371902	3.51066171793082	0.000446992827964396	0.0267450670801142	COX15
166.902122693884	0.800741394727122	0.19024026857023	4.20910567854626	2.56383461182993e-05	0.00415910948141299	METTL3
876.385533786011	0.964604203898686	0.114077882761758	8.45566362686782	2.77504515076635e-17	4.05156592011886e-14	RMC1
450.97741339776	1.14256204859643	0.152905531314513	7.47233954699963	7.87814031983636e-14	5.75104243348054e-11	RMDN1
109.75461981191	1.18468594767062	0.252637457328735	4.68927276341721	2.74177715866229e-06	0.000699245673629218	GLS
169.21238582047	1.37495288522708	0.224460817642036	6.12558084600681	9.03533782466648e-10	4.39719774133769e-07	IGFL2
40.8529924079897	2.0924526276228	0.447138441823059	4.6796527247613	2.87361235738035e-06	0.000699245673629218	PLEKHG6
25.4836126352408	2.44048954664978	0.696444936136921	3.5042103402845	0.000457963477399216	0.0267450670801142	R3HCC1
16.8052643816121	2.69563908889669	0.613809997781846	4.39165067144238	1.12493337660497e-05	0.00205300341230407	CAPN2
