# Supplementary material for: The intracellular parasite Anncaliia algerae induces a massive miRNA down-regulation in human cells
Source: Noncoding RNA Res. 2023 May 18;8(3):363–75. doi: 10.1016/j.ncrna.2023.05.003 (PMC10238475; doi:10.1016/j.ncrna.2023.05.003)
Supplement: Multimedia component 3 [file mmc3.zip › S3 File/I3hvsNI3h_p005]

baseMean	log2FoldChange	lfcSE	stat	pvalue	padj	GeneName
93.8807340113982	-2.77750886744323	0.792568922116103	-3.50443827651919	0.000457571624920578	0.0267450670801142	HAUS7
54.5730020636774	-2.49075242804801	0.612219480456224	-4.06839786638594	4.73375019960612e-05	0.00629549323909581	FOXP2
21.5001839586493	-2.23784961888132	0.638530632255387	-3.50468639378646	0.000457145434236595	0.0267450670801142	hsa-miR-330-5p
171.633343640518	-2.17306961247057	0.387390927927871	-5.60950052210612	2.02911385316922e-08	7.40626556406764e-06	COL6A2
180.531543651471	-2.1315424307709	0.542631259601896	-3.92816004064108	8.55982432792315e-05	0.0104144529323065	DCAF4
103.961969883091	-1.88980822579693	0.413709677989216	-4.56795749855818	4.92499861531662e-06	0.00102721399690889	HSD17B1
81.7779377629237	-1.68181105333329	0.438881172082121	-3.83204192915024	0.000127084073167186	0.0142725189864685	FAM120AOS
678.06540193004	-1.60366157541876	0.440194767028023	-3.64307278399942	0.000269402619778101	0.0207014644671593	ZNF44
164.634706003613	-1.05902590463761	0.284935667603175	-3.71671933368657	0.000201826434751566	0.0196444396491524	NEIL1
1241.78258453522	-0.977640593317616	0.293580343564831	-3.33006147975205	0.000868268104758806	0.0452739797481377	CHAF1A
168.386091184408	-0.96300350570762	0.281182459703585	-3.42483491581513	0.000615173096828348	0.0332649156062736	SLC49A3
193.278958416254	-0.930119389020361	0.269941334770293	-3.44563528891137	0.000569718705079564	0.0319918965160063	WHRN
160.034902694791	-0.58318958369841	0.166135354494378	-3.51032798210417	0.000447554280183085	0.0267450670801142	TAPBPL
875.601088740816	0.481909224376548	0.12765689419226	3.77503484967101	0.000159985295547447	0.0166841808213767	LETMD1
705.970467944242	0.492129429850847	0.134317948200663	3.66391414135984	0.000248390077785251	0.0207014644671593	IAH1
960.545223587571	0.498857737540214	0.136046409467185	3.66682031149482	0.000245585239290881	0.0207014644671593	DPY19L1P1
1315.67711965797	0.67949166835229	0.193479781930174	3.51195179968476	0.000444828667031941	0.0267450670801142	COA1
323.823935305099	0.707141121593532	0.193732982284046	3.65008122652415	0.000262157394541618	0.0207014644671593	ASPRV1
214.360184493709	0.712593742739635	0.175173375999657	4.06793406060194	4.74317983767493e-05	0.00629549323909581	GFM2
333.96078802296	0.763292942419238	0.231540135272177	3.29659020679928	0.000978661809772936	0.0492705600782237	RAVER2
475.805561217868	0.769817973026727	0.219280020371902	3.51066171793082	0.000446992827964396	0.0267450670801142	COX15
166.902122693884	0.800741394727122	0.19024026857023	4.20910567854626	2.56383461182993e-05	0.00415910948141299	METTL3
876.385533786011	0.964604203898686	0.114077882761758	8.45566362686782	2.77504515076635e-17	4.05156592011886e-14	RMC1
450.97741339776	1.14256204859643	0.152905531314513	7.47233954699963	7.87814031983636e-14	5.75104243348054e-11	RMDN1
109.75461981191	1.18468594767062	0.252637457328735	4.68927276341721	2.74177715866229e-06	0.000699245673629218	GLS
169.21238582047	1.37495288522708	0.224460817642036	6.12558084600681	9.03533782466648e-10	4.39719774133769e-07	IGFL2
40.8529924079897	2.0924526276228	0.447138441823059	4.6796527247613	2.87361235738035e-06	0.000699245673629218	PLEKHG6
25.4836126352408	2.44048954664978	0.696444936136921	3.5042103402845	0.000457963477399216	0.0267450670801142	R3HCC1
16.8052643816121	2.69563908889669	0.613809997781846	4.39165067144238	1.12493337660497e-05	0.00205300341230407	CAPN2
