# Supplementary material for: The intracellular parasite Anncaliia algerae induces a massive miRNA down-regulation in human cells
Source: Noncoding RNA Res. 2023 May 18;8(3):363–75. doi: 10.1016/j.ncrna.2023.05.003 (PMC10238475; doi:10.1016/j.ncrna.2023.05.003)
Supplement: Multimedia component 3 [file mmc3.zip › S3 File/I3hvsNI3h_downp005]

baseMean	log2FoldChange	lfcSE	stat	pvalue	padj	GeneName
93.8807340113982	-2.77750886744323	0.792568922116103	-3.50443827651919	0.000457571624920578	0.0267450670801142	HAUS7
54.5730020636774	-2.49075242804801	0.612219480456224	-4.06839786638594	4.73375019960612e-05	0.00629549323909581	FOXP2
21.5001839586493	-2.23784961888132	0.638530632255387	-3.50468639378646	0.000457145434236595	0.0267450670801142	hsa-miR-330-5p
171.633343640518	-2.17306961247057	0.387390927927871	-5.60950052210612	2.02911385316922e-08	7.40626556406764e-06	COL6A2
180.531543651471	-2.1315424307709	0.542631259601896	-3.92816004064108	8.55982432792315e-05	0.0104144529323065	DCAF4
103.961969883091	-1.88980822579693	0.413709677989216	-4.56795749855818	4.92499861531662e-06	0.00102721399690889	HSD17B1
81.7779377629237	-1.68181105333329	0.438881172082121	-3.83204192915024	0.000127084073167186	0.0142725189864685	FAM120AOS
678.06540193004	-1.60366157541876	0.440194767028023	-3.64307278399942	0.000269402619778101	0.0207014644671593	ZNF44
164.634706003613	-1.05902590463761	0.284935667603175	-3.71671933368657	0.000201826434751566	0.0196444396491524	NEIL1
1241.78258453522	-0.977640593317616	0.293580343564831	-3.33006147975205	0.000868268104758806	0.0452739797481377	CHAF1A
168.386091184408	-0.96300350570762	0.281182459703585	-3.42483491581513	0.000615173096828348	0.0332649156062736	SLC49A3
193.278958416254	-0.930119389020361	0.269941334770293	-3.44563528891137	0.000569718705079564	0.0319918965160063	WHRN
160.034902694791	-0.58318958369841	0.166135354494378	-3.51032798210417	0.000447554280183085	0.0267450670801142	TAPBPL
