# Supplementary material for: The intracellular parasite Anncaliia algerae induces a massive miRNA down-regulation in human cells
Source: Noncoding RNA Res. 2023 May 18;8(3):363–75. doi: 10.1016/j.ncrna.2023.05.003 (PMC10238475; doi:10.1016/j.ncrna.2023.05.003)
Supplement: Multimedia component 3 [file mmc3.zip › S3 File/I24hvsNI24h_upp005]

baseMean	log2FoldChange	lfcSE	stat	pvalue	padj	GeneName
378.738406367172	0.316269504130409	0.120480920491312	2.62505882956975	0.00866339972536063	0.0447490057384575	SPATA6
2371.57752003295	0.324267112591573	0.0907157068381069	3.57454209302769	0.000350841369001298	0.00257711265200588	LOC112268155
1580.70319926575	0.336725040090727	0.105078286681948	3.20451589689439	0.00135289819083788	0.00849366395435408	GCNT7
269.118582032524	0.341786054752642	0.121073735264032	2.8229578777535	0.00475828227556228	0.0262620579439687	POLR2J4
365.520630915056	0.349350755636502	0.117386894304872	2.97606268319173	0.00291975176393871	0.0172777063144414	PWWP2A
10472.4054643109	0.357124474381346	0.0868336779967998	4.11274153784557	3.90988047117186e-05	0.000339306689701264	CCSER1
875.601088740816	0.360562930561328	0.109210661196813	3.3015360094885	0.000961569911269661	0.00633375066144508	LETMD1
3267.0432573073	0.372070310089085	0.144215097724778	2.57996781168605	0.00988095246845996	0.049813885844758	SPATA21
725.349755406418	0.373587330844938	0.115969889863806	3.22141662188069	0.0012755857172329	0.00808407478208483	UBAC2
214.360184493709	0.373692708981063	0.139507099703249	2.6786644534648	0.00739164248197229	0.0388738475033569	GFM2
831.346206247351	0.373988485534429	0.112159302154537	3.33444019666896	0.000854712773593448	0.00573328201051498	AGBL5
586.202605997084	0.386033136127942	0.0982881414974348	3.92756572915785	8.58099737881848e-05	0.000702208706071133	KCTD2
819.805554611143	0.390625768657872	0.11777753766391	3.31664064647506	0.000911067175324819	0.00605069076108285	CPLANE1
229.867964176866	0.395753241536346	0.120362407219519	3.28801368033928	0.00100896936498176	0.00657056549189095	ZNF28
1101.99445165315	0.412534528677951	0.151248866471643	2.72752145719582	0.00638121072410692	0.0340244044934946	ERMP1
566.832924854758	0.414016200554627	0.102664505692744	4.03271021236591	5.51372555087541e-05	0.000465423303853306	RIC3
837.952578706763	0.420657670895339	0.116694468550285	3.60477815376548	0.00031241968478155	0.00232463387676346	DDHD2
934.82567922209	0.425740290053927	0.131592635105698	3.23528964757005	0.00121519388553116	0.00773795409201935	ENOSF1
93.05413108527	0.428275140951525	0.16292080332932	2.62873207226845	0.00857038551978011	0.0445247854030435	SARNP
312.137648151368	0.4437621141579	0.170592043212308	2.60130605039781	0.00928695614504001	0.04759565024333	OR51B5
273.991729032121	0.447431157177283	0.117791842098893	3.79849019426692	0.000145580187530021	0.00114710049498702	USP39
258.84021311602	0.454210933012674	0.143400817055286	3.16742221097359	0.00153796849804418	0.00956587836709212	EPHX1
136.476553665989	0.465532183448325	0.145496379885276	3.19961351488881	0.00137611984500462	0.00862597431704922	CTDSPL2
1324.66776701364	0.470310982888431	0.10752953787658	4.37378409854458	1.22111150435566e-05	0.000116542185855132	FBXL2
413.477293772287	0.472233595734495	0.158673571274562	2.97613264730371	0.00291908571197174	0.0172777063144414	AP3M1
986.668933347805	0.474538138871945	0.096829222148149	4.90077404676349	9.54597965536321e-07	1.10217661653015e-05	ZNF252P
587.289044738454	0.477096408745128	0.121767928565645	3.91807936921524	8.92573191423101e-05	0.000728934772995532	ANKFY1
150.921359142054	0.483980447579378	0.179690209767523	2.69341578601046	0.00707240096222997	0.0374399302585508	CNTLN
535.04817232745	0.48977416641045	0.152593431025014	3.20966743535745	0.00132888625298785	0.0083690673424846	FER
136.983654981856	0.490270514637816	0.184380417485619	2.65901618687926	0.00783691976784797	0.0410162062442406	AHCYL2
645.030971167203	0.490696548565857	0.137632479660748	3.56526707776668	0.000363485850835811	0.00266026620884934	RIPOR2
118.851302646566	0.494438449810134	0.169476785662196	2.9174405679115	0.00352916897380819	0.0203154741214345	ZNF385B
1264.10094792451	0.496327215002144	0.0930289800243334	5.3351892590064	9.54449517692182e-08	1.29560073043486e-06	SLC25A29
673.583680987342	0.497206001662363	0.144324345732021	3.44505980013633	0.00057093306687719	0.00398958097863052	CXADR
477.443691257719	0.49787969270589	0.168620487305256	2.95266429757478	0.00315044368347739	0.0184257390396101	MBNL1
249.365413506207	0.499571733791005	0.146552215341011	3.40883099329857	0.000652418851576166	0.00449643043847862	SNRNP35
602.308042264661	0.501093437486539	0.164548308991468	3.04526640570047	0.00232474288301384	0.0140674953372735	DPY19L2P1
705.970467944242	0.50277478190968	0.121716546514443	4.13070199826956	3.61657150947177e-05	0.000315899659240382	IAH1
350.956672509513	0.505764690433908	0.147957492045747	3.41831078265055	0.000630111131608811	0.00437268830190709	NUP62CL
982.68441639341	0.507692829906892	0.124298412878025	4.08446751773971	4.41780054497527e-05	0.000378480225793404	C6orf201
304.009671256515	0.509694470399152	0.154365037523056	3.30187766982549	0.000960399457226245	0.00633375066144508	SEC61A2
467.754530568525	0.510716295128204	0.17994356356823	2.83820262865115	0.00453683715810658	0.0252479386444214	PHKG1
5304.11628375065	0.511922257272897	0.116159011039607	4.40708174674755	1.04772653763466e-05	0.000101685150440001	PCNP
1344.29531224639	0.518341795726519	0.121605274043392	4.26249436797914	2.02157595387144e-05	0.000185027156780306	CSF1R
3241.3170637591	0.527370312932852	0.113959475501302	4.62770042256669	3.69748344196373e-06	3.91991780206075e-05	CNPY3-GNMT
470.682493016645	0.528222264768551	0.116168580282768	4.54703211042775	5.44076999277765e-06	5.56259893918082e-05	SETD6
286.889121122599	0.528341059835875	0.187644126386398	2.81565466508614	0.00486779598974534	0.0267562302144963	ARMH4
758.049713683052	0.528455042104918	0.13142861525627	4.02085224039296	5.79879707507665e-05	0.000485407638492874	TEX49
112.03255087651	0.533619863913891	0.205065623175896	2.60219073118938	0.00926303199565165	0.0475336686571243	TANC1
3553.23335608387	0.537154814579435	0.123793906411242	4.33910545479527	1.43063864411894e-05	0.000134620751102339	TSPAN9
593.252465640569	0.538097140256374	0.153726988124378	3.50034269728232	0.000464660384675389	0.00330443438163843	ARHGEF39
461.157498045395	0.541891489183993	0.104781113800233	5.17165230956712	2.32033029129615e-07	2.89306356402397e-06	COL4A4
433.518808910488	0.543257191824898	0.151953578171132	3.57515234825912	0.000350024012735643	0.00257581773474691	APPBP2
136.738393086824	0.545256798883211	0.197271411823078	2.76399298734792	0.00570987664236852	0.0307950125490425	FBXO25
465.51505855962	0.54691362877908	0.116123418395776	4.70976170297596	2.48006583417259e-06	2.70051613054349e-05	BRWD3
475.984395891154	0.548688841870927	0.0885609535426496	6.19560675356422	5.8060923843713e-10	1.1056340853272e-08	KHDRBS3
835.516429849927	0.566821861133075	0.12547601872286	4.51737205963652	6.26118352338006e-06	6.3051216533687e-05	CDH20
618.580224726211	0.567118950788831	0.13431362457987	4.22234864529021	2.41769746869015e-05	0.000217936290615804	FNDC3A
450.97741339776	0.567434858649078	0.143764888678333	3.946964129181	7.91484096080503e-05	0.000651676864354807	RMDN1
176.831672078074	0.570664390679584	0.178603808489142	3.19514122071073	0.00139762434279331	0.00874712555972509	ST7L
1797.20488435416	0.572790383553714	0.102066580285412	5.61192882089323	2.00083743315945e-08	2.9886114522062e-07	IQCG
788.882796776042	0.573031073993993	0.137278665076066	4.17421799429996	2.99011344302903e-05	0.000265215801635555	SLC26A5
753.000230956901	0.57370736853486	0.137460728413387	4.17360925667107	2.99811782359392e-05	0.000265340031171814	LYST
116.495185376472	0.575752117953928	0.164146520473867	3.50754993947977	0.000452253459295634	0.00323269525968374	DCAF10
263.592264218238	0.577847311140862	0.219841558789827	2.62847167897538	0.00857694970183067	0.0445247854030435	TM6SF1
3153.93955517239	0.58135759421323	0.130844742397331	4.44311008269512	8.86677703836711e-06	8.73203679905859e-05	FAM20A
166.902122693884	0.583005348984446	0.153452927085743	3.79924554100353	0.000145137243860392	0.00114710049498702	METTL3
109.120079296473	0.584795578375832	0.222325602078538	2.63035643627426	0.00852953868059748	0.044393376189949	PROX2
172.533023096444	0.586887364896792	0.165807850104485	3.53956320238734	0.000400789788138238	0.00291206757457403	NUDT17
163.126949121689	0.595481094647321	0.221893061389067	2.68363999721111	0.00728254777868463	0.0384006259511218	DPY19L2
384.23200621381	0.595505894767497	0.147910483036124	4.02612365630675	5.67038774363694e-05	0.000475649644132218	CIITA
1928.37194250065	0.597459074625432	0.155496946788403	3.84225598614771	0.00012190859140671	0.000969957861925071	SEMA6D
762.799170669681	0.598708107539893	0.113770129470812	5.26243672504119	1.42158595620178e-07	1.8666445660192e-06	FAM186B
125.452655016013	0.598768936722089	0.210252031994952	2.84786278182779	0.00440138974234896	0.0245621999788307	SIRT3
3207.19005812189	0.600098290210882	0.123516573281189	4.85844348065534	1.18312171185664e-06	1.35435414194871e-05	KIZ
1756.45159311682	0.600312024954115	0.112162058696747	5.35218443678164	8.68987591370515e-08	1.19985984265523e-06	GBA3
324.464755651187	0.6071671577232	0.180840371067332	3.35747573475799	0.000786576472090004	0.00532478324265215	CCDC158
172.326490073879	0.608974084949626	0.142079497789514	4.28615032023692	1.81795997570122e-05	0.000167535852806594	MAPK14
817.634900233593	0.613072158567687	0.229332765451917	2.67328638086051	0.00751120975802017	0.0394510337355883	PP2D1
406.338489147821	0.614825493387968	0.138738503619133	4.431541910498	9.3561622665027e-06	9.14672992379753e-05	EPB41L4A
128.195330181312	0.616510954635688	0.179687639451071	3.43101482394155	0.000601327739269577	0.00419467857011313	WIPI1
184.594989978075	0.623057788352193	0.213212700773884	2.9222358053283	0.00347528318207683	0.0200339854025605	PJVK
556.917546281678	0.623996683303955	0.134950871634006	4.62388034807414	3.76627170855619e-06	3.97188444225165e-05	GATC
170.400319640014	0.624044564037044	0.14956641885793	4.17235746367512	3.01464187601853e-05	0.000266216067205328	ITCH
348.654268599869	0.624388473367269	0.149972031492411	4.16336611002607	3.13589941808591e-05	0.000276316751356781	CDC25A
79.6383493264997	0.626301328030627	0.218663270864411	2.86422738283736	0.00418027814158992	0.0234914091928787	ZNF267
596.852520999902	0.629011899693528	0.137478735434527	4.57533958037524	4.7544816331479e-06	4.9363067705396e-05	GTPBP1
240.850121367219	0.632701692968753	0.153102049869079	4.13254880329683	3.58762558824828e-05	0.000314054022082388	FAM169A
124.75822715984	0.637414949370111	0.22900831280734	2.78337035698068	0.00537973575271624	0.0293294141850934	TRMT10B
115.560325620162	0.6389113989425	0.176862724515441	3.61247063615555	0.00030329346016607	0.00226511732889827	EIF4ENIF1
332.162705232213	0.638989675858368	0.135623954858765	4.71148092181644	2.45923123001645e-06	2.68510627233861e-05	TAF1
213.550851525179	0.641033695713713	0.199654031778267	3.21072251836935	0.00132401715884917	0.00835149284812553	SPAG8
475.805561217868	0.642208179253056	0.179523173845488	3.57729960704567	0.000347162180346223	0.0025594452121672	COX15
501.444831299955	0.642524549255573	0.166014769573602	3.87028546258778	0.000108707986281401	0.000877085720639897	GTF2IRD1P1
96.5816319627654	0.645508680187612	0.195795973267774	3.29684349179543	0.000977779707255439	0.0064047270868581	AAMDC
500.587735488157	0.647202861132167	0.183317905558391	3.53049452076583	0.000414783606580665	0.00299748296985812	CCDC192
311.545539233996	0.649985230567676	0.164236894364334	3.95760789975599	7.57040934967279e-05	0.000627173294164645	DALRD3
147.692460915164	0.653189587183654	0.160433566337332	4.07140227631816	4.67309666834187e-05	0.000399500051348886	FOXK2
338.092399570809	0.65398824120726	0.230909551779492	2.83222688783264	0.00462250359487401	0.0255829468928427	ITGB1BP1
900.410348325387	0.657867268575843	0.117451600124109	5.6011775734063	2.12900498122687e-08	3.16827482021095e-07	MRPS25
411.578298594335	0.658915244052767	0.244982950274287	2.68963714950381	0.00715297476023844	0.0377669547787622	GFM1
224.727104362702	0.660804184577659	0.203838605820878	3.24180094303793	0.00118776953551008	0.00758737359885451	TP53BP1
2827.25182938425	0.661186585830476	0.115037499298298	5.74757439846626	9.0532768594619e-09	1.3998157418117e-07	TMEM116
350.479450079867	0.662468107232863	0.120262913941543	5.50849871769176	3.61906877379303e-08	5.23072601910086e-07	ATR
879.329637399717	0.666802717534409	0.159325827075987	4.18515145831563	2.84976024092242e-05	0.000254451925511695	MLLT10
700.096467500947	0.667132398548546	0.152127294045165	4.38535637365957	1.15796042186602e-05	0.000111042600836698	EMG1
908.748055540483	0.668140697615709	0.0958445438543733	6.97108745836263	3.14500370024392e-12	1.00290673552223e-10	SPIDR
1728.4407508346	0.668742774698758	0.112567160653621	5.94083363936433	2.83576280767835e-09	4.82800633951339e-08	UTY
117.442431678715	0.674580878632518	0.247340910037221	2.72733240340631	0.00638486833949601	0.0340244044934946	CSNK1A1P1
437.87836063802	0.675039282749377	0.218638655650843	3.08746539233843	0.0020187127592148	0.0124787505638847	RUFY2
95.6168421389319	0.675980401347572	0.232563130170148	2.90665334979372	0.00365317787825415	0.0208315374126356	MMP19
340.916924178956	0.676959309023517	0.113746887569175	5.95145347262208	2.65771579215547e-09	4.56354788584645e-08	LRRFIP2
103.321186715124	0.677703716111209	0.242169152624236	2.79847250885324	0.00513449400163164	0.0281451526583301	RAD52
251.136747971663	0.680558399098156	0.160330326833512	4.24472657505933	2.18860126283163e-05	0.000199405892835771	ARHGAP27P1-BPTFP1-KPNA2P3
409.882588676133	0.682891625205751	0.112397695544902	6.07567283203722	1.23468915482798e-09	2.25499137459037e-08	SUPT7L
82.1259259228933	0.683408247472591	0.205572949754162	3.32440745871408	0.00088606634720935	0.00591397771276939	SETD4
252.992536187667	0.684849666010645	0.124675817381489	5.49304332142544	3.9506583167373e-08	5.68951437872776e-07	SLC7A6
169.366656116708	0.686148914808787	0.225635921369133	3.040956026174	0.00235828270142467	0.0142275974389254	ANKRD36BP1
48.9351067768857	0.689209193377494	0.244034350857344	2.8242302403582	0.00473943255324916	0.0261940027495944	RAF1
1142.88173865118	0.699274418955245	0.211582232263459	3.30497703646741	0.000949841819673049	0.00628021733742834	ADGRE3
1000.59604786804	0.699546746149738	0.101721881699898	6.87705274872475	6.11034900127795e-12	1.71687988021922e-10	FAAH2
60.5735261002554	0.699999736986032	0.218325289610988	3.20622378760285	0.00134489351183537	0.00845662305251101	ABRAXAS1
1004.38467135769	0.700094022887117	0.13661370912308	5.12462495441344	2.98130580995398e-07	3.65426436587689e-06	POLB
197.106766070599	0.702906479913182	0.265658189915986	2.64590555305476	0.00814725604117849	0.0425691479498767	OIT3
93.013490013837	0.704083812098994	0.20075768727233	3.50713251216077	0.000452963521951703	0.00323269525968374	VPS35L
115.999280901456	0.705265362630264	0.229799298514205	3.06904924075156	0.00214741193681312	0.0131328784811493	TNFAIP8L2-SCNM1
278.132413522156	0.70651137688428	0.119077145113087	5.93322401383832	2.97043120417029e-09	5.03594623559334e-08	COMMD5
2748.23107985493	0.707301262740303	0.08914339648433	7.93442128789243	2.11479091894331e-15	2.49918526832771e-13	POLA1
82.7681026085329	0.708306506759555	0.219215921010744	3.23109062286055	0.00123318834552683	0.00784011198152977	ACOT2
75.9246465811184	0.708799545391328	0.235318521081259	3.01208567066665	0.00259459361434951	0.0154674735051281	TNPO3
294.08240081953	0.712817736156961	0.157484878788739	4.5262614521435	6.00362974153897e-06	6.0762177081873e-05	SMIM27
342.396877826221	0.713792710876261	0.124117621391913	5.75093772239153	8.87498056954979e-09	1.38753587270238e-07	NKAIN3
119.50669282006	0.718188792799758	0.173351701159837	4.14295785962642	3.42854963181595e-05	0.00030144228491546	SCAND2P
127.138933779198	0.71923499202534	0.166420423423582	4.32179522939144	1.54764790139855e-05	0.000144279565378639	GSK3B
1216.54780289408	0.723470627562221	0.0922543862141339	7.84212715786711	4.42977444597051e-15	4.7272065812432e-13	PHYKPL
960.545223587571	0.729127139212439	0.120659694037056	6.04283928474503	1.51425473809525e-09	2.74066465660662e-08	DPY19L1P1
158.642291507605	0.732878495029812	0.181590153424627	4.03589336320489	5.43949196852596e-05	0.000460123762727101	DCAF6
298.438919574237	0.736249594655877	0.196250692211272	3.75157705871056	0.000175725724749433	0.00135521297896971	SLC9B1
262.541931064883	0.737833451191967	0.127313062285938	5.79542615615382	6.81479090178782e-09	1.08658054934061e-07	SLC25A18
220.572933914699	0.738743779699662	0.152294001656493	4.85077397444672	1.2298062863379e-06	1.39981916671549e-05	DCAF1
195.579194204462	0.740763125350718	0.162248809467267	4.56559975868521	4.98068266596478e-06	5.14457145291684e-05	CCDC7
367.386789239866	0.747005129588724	0.210494762719003	3.54880625028152	0.00038698170598959	0.0028270772630294	SERHL
369.858513633616	0.755509071327549	0.127483945243194	5.92630758238858	3.09822031268167e-09	5.23052488082141e-08	GNRHR2
170.855857462772	0.759622290031595	0.227003942594692	3.34629558125286	0.000818990415988199	0.005521314582954	PLPP5
876.385533786011	0.761847972831139	0.101443888016338	7.51004311574138	5.91078924998872e-14	3.59841684946283e-12	RMC1
125.039301733792	0.76859460540279	0.167660882695873	4.58422139406825	4.55681222407121e-06	4.74333458971972e-05	SUZ12P1
448.057305094543	0.770377666256359	0.147719463362246	5.21513989234576	1.83678562665113e-07	2.33550779996336e-06	SZRD1
155.935620511735	0.771365787003784	0.170096979420475	4.53485881778646	5.76420297167192e-06	5.84862816671156e-05	DLAT
839.475091451708	0.771738329134139	0.10706929641847	7.20783973509895	5.6846478071606e-13	2.26147672170013e-11	BBS2
775.141243784423	0.771783034477057	0.138723091662455	5.56347919605903	2.64448402750071e-08	3.892138030219e-07	ATP6V1C2
130.844899155484	0.77744149239509	0.155751693769685	4.99154438438864	5.98984145006173e-07	7.0578249109525e-06	NR3C1
69.2389703855618	0.781994810826719	0.231259158869127	3.38146525590912	0.000721003501563659	0.004926857260685	TBC1D2
417.589798772365	0.785226606592108	0.13154624351205	5.96920585208637	2.3841115982419e-09	4.12903465592067e-08	SLC25A51
320.415745875325	0.788218249054113	0.15103751206104	5.21869195472157	1.80191166069734e-07	2.29843842942283e-06	KLHL22
14711.5704845032	0.789606168462421	0.262026112398047	3.01346366297616	0.00258283969718755	0.0154202821742936	WTAPP1
165.102259266692	0.789722277073253	0.263051293949628	3.00216077714667	0.00268070554698419	0.015933542733406	RTN4IP1
81.1088897243407	0.790610867261281	0.208522264056364	3.79149378047985	0.000149743899054805	0.00117056612140507	ANKS1B
55.8174042418549	0.793128411662931	0.240459074007113	3.29839252246088	0.000972400978737611	0.00638416198131981	ZNF81
82.8020297994567	0.807832672266092	0.210309647238814	3.84115841984542	0.000122455049736461	0.000972380217077275	RABGAP1L
80.9072583382975	0.808395275390069	0.248333435672793	3.25528164662941	0.00113279966161335	0.00728254246457992	GRHPR
191.119193794535	0.809196078769728	0.177309259682275	4.56375532907728	5.02466339455276e-06	5.17669167161872e-05	XRRA1
183.800561424584	0.810718834392554	0.181013630481007	4.47877230150146	7.50735604367019e-06	7.42969373977015e-05	SEMA4D
299.572321340781	0.81112797413628	0.154736073113367	5.24200955740948	1.58837140887945e-07	2.07210270158365e-06	ZNF184
78.0770662110355	0.819154028786983	0.316066535807679	2.59171388294465	0.00954991585084445	0.0485101920211037	ZBTB44
51.0166270920083	0.822622259220468	0.267432753734644	3.07599666732184	0.00209800190075431	0.0129092980662034	STX3
109.75461981191	0.826803841714433	0.239909472811496	3.44631594586545	0.000568285528564162	0.00397799869994914	GLS
64.0713708459144	0.827667159485067	0.286679843427494	2.88707831562074	0.00388837432293637	0.0220359492659497	PAPLN
37.3892883363207	0.828514313338219	0.314324864337748	2.63585356215397	0.00839259416930205	0.0437372806384638	RFC5
323.823935305099	0.829044607883186	0.152981651338714	5.41924211582483	5.98522163201714e-08	8.46782412586086e-07	ASPRV1
174.918677784302	0.836491119832522	0.21268148637629	3.93306974708907	8.38678895231621e-05	0.000687716694089929	AKAP7
75.2860531366403	0.844642827357381	0.280121978081693	3.01526796698207	0.00256752306490726	0.0153516483255914	MILR1
448.479481957885	0.848502702583947	0.147004487963603	5.77195100869321	7.83589011253761e-09	1.22986744031938e-07	SPATA6L
25.2158408113619	0.848652699964798	0.327255914462369	2.59323869320744	0.00950767584351487	0.0483567614420794	UBE2W
773.853343129913	0.848836242501381	0.195500107508211	4.34187097552224	1.41274492489996e-05	0.000133249040099719	ARHGAP22
439.393383815231	0.860881117700195	0.142624742784074	6.03598717091831	1.57993805774259e-09	2.83401389107577e-08	EME1
90.5685070827587	0.864565278376169	0.327698584097025	2.63829421405187	0.00833242553248889	0.0434801114149875	CRYBG3
301.573825015847	0.870903630927653	0.337154220608565	2.58310167185708	0.00979164626448105	0.0496126540866139	SETD9
92.9966023933744	0.877607700789768	0.26703185580003	3.28652811163839	0.00101430649211811	0.00659233445747814	ATP7A
156.112888373687	0.879616556337234	0.201483606750746	4.36569788739885	1.26717521812864e-05	0.000120366667291746	PSMC3IP
520.357944812615	0.881095141856988	0.165586437260102	5.32105863521278	1.03165142012592e-07	1.38634628965417e-06	SNAPC5
49.9057442437923	0.89807098756852	0.305755403933884	2.93722032714332	0.00331168727767424	0.019201095933182	DDB2
211.257589831772	0.934523964460437	0.174251869205628	5.36306421687586	8.18219006866414e-08	1.13365654123767e-06	PAPPA2
31.4833114889434	0.945184665770526	0.346328064328917	2.72915990103782	0.00634959071464622	0.0339264035790539	PDE4DIPP2
49.1436435815363	0.948374572558562	0.336576139304859	2.81771183933973	0.00483671966718075	0.026658353391951	DNAJC7
141.960286071664	0.960606343826652	0.191922096754483	5.00518887648205	5.58072829540155e-07	6.61456232770602e-06	SNF8
395.438502538958	0.963992509077227	0.127628642686407	7.55310476384072	4.25002852924514e-14	2.84610243841783e-12	PSTPIP2
37.5930508327232	0.978019343060744	0.321813290278954	3.03908934964426	0.00237294465203543	0.014273191035746	JAK2
33.8050390981965	0.986707914880192	0.339911310627295	2.90283931140525	0.00369796324200672	0.0210199011367542	USP48
247.256804111167	0.986879416282824	0.155864730454456	6.33164034868806	2.42568380164071e-10	4.80118104186817e-09	SPAG17
89.9950021404284	0.990715109260933	0.186329229604239	5.31701392940443	1.05483996111754e-07	1.41278232125676e-06	SETDB1
31.8050320482467	0.993929179908833	0.373813436456067	2.65889099474798	0.00783983235330432	0.0410162062442406	CEP68
479.383234349285	0.995314559569259	0.191405397919176	5.20003390912489	1.99252171940503e-07	2.50970290550765e-06	ATAD2B
102.852111162463	0.997788622393142	0.335588410680251	2.9732511333469	0.00294663251691963	0.0174111315485045	COX11
102.480706851751	1.01183307626144	0.347646207840945	2.91052527955195	0.00360821776548429	0.0207111699738798	FBLN7
53.3835060741985	1.02887491006385	0.315505969612478	3.26103151495857	0.0011100770172815	0.00714789976832866	RPAIN
30.5290918951132	1.03530425024101	0.394276355082814	2.62583397886885	0.00864369654546039	0.0447490057384575	MAP4K4
613.494314461651	1.05690954371749	0.182156469566831	5.80220700494924	6.54476917981922e-09	1.04768456432325e-07	ANGPTL6
66.3159348764843	1.11923357879799	0.388610691256084	2.88008951884561	0.00397562271359897	0.0224370201584932	DCLRE1C
3589.55862524437	1.12015524321391	0.0992327513649892	11.2881606909584	1.50145768114726e-29	5.21144057120903e-26	CHRNB2
76.8235999549471	1.14416675190262	0.262695557100608	4.35548573615359	1.3277216310225e-05	0.000125820413053028	TMEM181
53.7296576513425	1.162548689482	0.36191363836734	3.21222680285407	0.00131710351093693	0.00832094639456699	GLT8D1
22.9173149795302	1.19413194957039	0.404011744382817	2.95568622985104	0.00311974291839491	0.0182727799505987	MRPL49
53.0803614004071	1.19510253373958	0.300474216344635	3.97738797118229	6.96764313998997e-05	0.000579627124978875	RBMS2
29.5365959428323	1.20558389126619	0.421255563433564	2.86188241987771	0.00421133108182771	0.0236328607357315	ADGRV1
266.444141515872	1.20649917702053	0.197386947573475	6.1123554107924	9.81712422364658e-10	1.80941307938587e-08	TRIM5
49.6050263774167	1.21399826672052	0.424788909747724	2.85788597315664	0.00426473614415671	0.0238991768859437	ACSL1
41.989046503808	1.22743250371801	0.291381992929701	4.21245146749388	2.52614003079392e-05	0.000227070036772483	UBR3
16.8670317066133	1.23431705274094	0.443759278347119	2.7815013971954	0.00541080977625135	0.0293792347040242	SERPINB9P1
42.9449020030723	1.2437586128906	0.338981483596005	3.6691048717366	0.000243401223257005	0.00182827352236435	ELMOD3
29.4383721027452	1.27098065810081	0.415762961360747	3.05698384950171	0.00223576321947745	0.0136524264678729	CALHM2
41925.9218866622	1.2830104406639	0.163763567470124	7.83452913541322	4.70602944872395e-15	4.7272065812432e-13	SYN3
1527.52133878503	1.33618970348845	0.135868647997736	9.83442260727229	8.00253227195281e-23	8.0385436671766e-20	PRSS23
16.2943190147636	1.3410246802632	0.510864967808646	2.62500810344369	0.0086646905088402	0.0447490057384575	URI1
74.4354383549215	1.34857968296305	0.293306796505615	4.59784668827896	4.26879921295871e-06	4.455074087706e-05	MAF
16.0022180101056	1.42846800199565	0.548856291498178	2.60262663309635	0.0092512642725573	0.0475336686571243	COPB2
22.3018403160684	1.43389926339659	0.488149683748406	2.93741717168791	0.00330958567076846	0.019201095933182	NRG3
44.2535492119981	1.43850574308776	0.390145287622166	3.68710269924079	0.00022682183356771	0.00171310174299823	PARP9
19.2372808230659	1.48722974997598	0.500409531472788	2.97202522421749	0.00295842377317246	0.0174309876104434	RGS20
23.1444236988711	1.72824258041721	0.660927705273551	2.61487386082856	0.00892604134191384	0.0460395816582925	DYM
14.514795747206	1.78227633219347	0.577664110568725	3.08531601597817	0.00203335981746402	0.0125499842497241	CYP2F1
916.861755758556	1.85357147729703	0.21597226910185	8.58245127953398	9.28724717891967e-18	2.3322599478062e-15	CEP112
15.6597480906429	1.93451139270866	0.629131008884729	3.07489436284185	0.00210577123724223	0.0129175402003653	UBE2E2
42.4462040571636	1.94313267220386	0.411220604782126	4.7252804203072	2.29798024242174e-06	2.52195564467043e-05	ARHGAP21
12.1013965903371	1.96238211490384	0.675172988653297	2.90648788959703	0.00365511047185367	0.0208315374126356	RTTN
19.3205473399074	2.02379382297037	0.680953567323184	2.97199973696572	0.00295866937539134	0.0174309876104434	SUPT20H
18.3918595310293	2.06523647209058	0.545502338373754	3.78593514053019	0.000153131615069978	0.00119472394048771	WASHC2A
24.5561091503129	2.17042785816959	0.565678261116741	3.83685923140269	0.00012461785561234	0.00098760265059247	SNX13
68.940646330214	2.26701127898465	0.431950360346296	5.2483143599352	1.53497209640988e-07	2.00896347992667e-06	USP31
79.104679975323	2.30933480803356	0.486540922172821	4.74643488921838	2.07033327508517e-06	2.29795555229066e-05	STX8
39.3247782094429	2.35519936340616	0.505163017772533	4.66225610455646	3.12761637303001e-06	3.3600969483515e-05	NUP155
10.2156407027535	2.44314715423398	0.715659517558228	3.41384009335864	0.000640541584745112	0.0044374070474239	WASHC2C
10.8187170310972	2.49911570221853	0.73245465011646	3.41197328984283	0.000644944324629519	0.00445255377381685	HLF
43.9276773673754	2.55778015622157	0.424187704994864	6.0298309595101	1.64131265602555e-09	2.93101966751585e-08	SLC25A48
14.353094254888	2.5646108586413	0.649481157290692	3.94870710235777	7.8574420509368e-05	0.000648279305147106	TBC1D19
13.3606383527686	2.61185287797508	0.794911272224733	3.28571624184576	0.00101723428661932	0.00659233445747814	SIMC1
412.990458076789	2.66911727928262	0.325263042132775	8.20602691833971	2.28628179214186e-16	3.99403488731565e-14	ATP11C
9.52339044220785	3.07058139548748	0.885628450693327	3.46712144701724	0.000526064147722245	0.00370829078166312	TPTEP2
57.7348075862129	3.11277549624799	0.450048645605742	6.9165311942187	4.62836539435262e-12	1.39289446215754e-10	TTC17
4.78848363438241	3.26288889626194	1.24177130627196	2.62760854577787	0.00859874034000843	0.044580307982134	LIN7A
86.9226877831007	3.28807573835596	0.449330110890498	7.31772845545459	2.5220354651647e-13	1.15153846579906e-11	RPS6KC1
5.69411309423578	3.29458688304381	1.21006697954298	2.72264836471128	0.00647609472870892	0.0344648326092085	KHDRBS1
106.40522399386	3.29598382947649	0.455658498953658	7.23345188786154	4.70869314253721e-13	1.9335525142582e-11	PPP2R2A
3.90728206391618	3.3098942291361	1.20905628739255	2.73758489464062	0.0061892143311446	0.0332019535147383	FTCD
387.279235410469	3.31096684254602	0.453435703325162	7.30195442984715	2.83617337015655e-13	1.26619384458767e-11	GRIK5
3.48698161906327	3.35132352403839	1.23351746370131	2.71688372694972	0.0065899754310292	0.0350244990500996	ETFA
37.0657762183882	3.37302730844832	0.614713938279624	5.48714954778523	4.08471310933525e-08	5.84070365598186e-07	PRKAA2
2.03095648169636	3.48391707183729	1.2666821950956	2.75042712791455	0.00595176280207269	0.0319708328057862	SMC2
2.92118186632423	3.55975249925087	1.25473583143906	2.83705335422531	0.00455320025835154	0.025303953856233	SCAMP5
128.476920132713	3.57344487649298	0.464445598531392	7.69400095036417	1.42603994075647e-14	1.1693527514203e-12	ROR2
9.61938439887318	3.61332957628458	1.07936627182131	3.34763987963743	0.000815028449737458	0.00550383917822707	PDXDC2P-NPIPB14P
2.47244890478831	3.62657356779715	1.27940785723163	2.8345719055097	0.00458871300335803	0.0254434779031386	E2F6
6.93790578898824	3.77559956028331	1.22836796217433	3.07367147023286	0.00211442137953504	0.0129508309496521	B3GAT3
8.69502295120113	3.86700307496961	1.23480452413131	3.13167226018228	0.00173813786449589	0.0107941853779668	DMAC2L
19.9823869465288	4.08883646285503	0.911653938294411	4.48507519257222	7.28882261567995e-06	7.2671189255092e-05	PAX5
6.78747686212407	4.15207791846002	1.23674568367963	3.35726089304515	0.000787187965688247	0.00532478324265215	CLPX
15.4567542024389	4.1605111052878	1.27837174661128	3.25453931246253	0.00113576439543275	0.0072899382441674	IRAG2
2.96408606979788	4.18312026372494	1.36987562110124	3.05364968854775	0.00226075903838493	0.0137424051682763	NUP210P1
95.4245375865748	4.23576237099824	0.483109070212261	8.76771444000668	1.82329549275183e-18	6.0750457911934e-16	SAMD12
