# Supplementary material for: The intracellular parasite Anncaliia algerae induces a massive miRNA down-regulation in human cells
Source: Noncoding RNA Res. 2023 May 18;8(3):363–75. doi: 10.1016/j.ncrna.2023.05.003 (PMC10238475; doi:10.1016/j.ncrna.2023.05.003)
Supplement: Multimedia component 3 [file mmc3.zip › S3 File/I24hvsNI24h_p005]

baseMean	log2FoldChange	lfcSE	stat	pvalue	padj	GeneName
2.47448318152652	-6.90401278697556	2.26322862153667	-3.05051496842945	0.00228449292767421	0.0138656987664576	hsa-miR-4498
12.1119746753784	-6.59793163508147	1.86909892746302	-3.53000664552144	0.00041554922904094	0.00299762442062208	hsa-miR-203a-3p
2.93316809662771	-6.41833053599907	1.95160903750994	-3.28873786329061	0.00100637706550904	0.00656432313184306	hsa-miR-6726-3p
3.20457155375796	-6.17491200437259	1.65553601185161	-3.7298566507571	0.000191588739728952	0.00146072781068487	hsa-miR-6508-5p
4.71401010813306	-5.75948526956045	1.75801600103735	-3.27612789995196	0.00105240889562119	0.00679835842862693	hsa-miR-539-3p
3.80483704716472	-5.72092675963385	2.05645285801887	-2.78193917128995	0.00540351668247217	0.0293792347040242	hsa-miR-6753-5p
4.9000132507179	-5.70093886493178	1.28363778377574	-4.4412364118504	8.94434619571674e-06	8.7654592718024e-05	hsa-miR-542-3p
6.73120976250308	-5.68445208119078	1.29542618653885	-4.3880941579378	1.14348272284708e-05	0.000109916592832526	hsa-miR-636
11.3285501199161	-5.63728262117632	1.21750677534219	-4.63018583169025	3.65337705905609e-06	3.88340450351518e-05	hsa-miR-889-3p
3.99038845837327	-5.55308917098974	1.51348757870697	-3.66906821642631	0.00024343612107141	0.00182827352236435	hsa-miR-548e-3p
7.47081524891011	-5.5527604983144	1.16306354368025	-4.77425376153046	1.80374827395745e-06	2.02078449635558e-05	hsa-miR-766-3p
7.60440977786001	-5.39371796953168	0.808767114711318	-6.66906192329163	2.5744362125291e-11	6.34606423432019e-10	hsa-miR-6890-5p
22.8226998490678	-5.36952525614095	1.39294560684489	-3.85479894531078	0.000115824775486664	0.000927059657182106	hsa-miR-205-5p
3.24086056453578	-5.29429122592918	1.91685492997911	-2.76196760804788	0.00574541782112458	0.0309037333403997	hsa-miR-6784-5p
6.56685780825858	-5.21884610902372	1.54939115818012	-3.36832056996741	0.000756276057295082	0.0051503681325621	hsa-miR-106b-5p
3.69495299646949	-5.13378413195301	1.56580088151075	-3.27869539005478	0.00104288140028168	0.00674766097637968	hsa-miR-412-3p
9.85870903191858	-5.05840389146473	1.2251468167574	-4.12881445903179	3.64638493974423e-05	0.00031781289995428	hsa-miR-3125
3.90841121101138	-5.03345613269665	1.75152868488182	-2.87375032800919	0.00405629484011877	0.0228586152420718	hsa-miR-3197
5.32169406484542	-5.00459450762344	1.17973785687514	-4.24212419603071	2.21414099714086e-05	0.000200822088634582	hsa-miR-4768-5p
6.29935955456261	-4.94394139483919	1.46691502329641	-3.37029842650959	0.000750868183130293	0.00512222132396862	hsa-miR-374b-3p
8.55874359471224	-4.91167255745668	1.02664540358125	-4.78419573138229	1.71673334153821e-06	1.9375939792979e-05	hsa-miR-541-3p
4.16125615821598	-4.89579486234633	1.77176154399627	-2.763235763264	0.00572314106981082	0.0308251753599194	hsa-miR-3173-3p
15.416723915751	-4.75199527748964	0.854454975541781	-5.56143438040906	2.6756628620827e-08	3.92365451819281e-07	hsa-miR-1307-5p
17.3536013986874	-4.7368801097342	0.977859797454922	-4.84413013201166	1.27167569072308e-06	1.4433878320128e-05	hsa-miR-374a-3p
5.27974755413216	-4.69823521054332	1.43589450027422	-3.27199192534414	0.00106792626025884	0.00688752442009631	hsa-miR-6762-3p
4.80691650360593	-4.67978203529805	1.41783728339365	-3.30064817035761	0.000964617635161398	0.00634342660896644	hsa-miR-6836-5p
5.55637145772584	-4.59104652987807	1.34194113975852	-3.42119813891704	0.000623458924789922	0.00434152159411769	hsa-miR-6746-3p
6.13107332636213	-4.56178539446162	1.21296184719174	-3.76086470075139	0.000169327003935896	0.00131158963090385	hsa-miR-137-3p
10.4480017188737	-4.55881074537765	0.904269733719391	-5.04142798922022	4.62070734506382e-07	5.52559586680548e-06	hsa-miR-195-3p
10.9909844872584	-4.47418300196854	1.00499701244505	-4.45193661927744	8.50992869090381e-06	8.40120232925098e-05	hsa-miR-452-3p
13.4013601326043	-4.47059561671051	1.27078830406565	-3.51797038295652	0.000434860893699116	0.00313131016287285	hsa-miR-34c-3p
5.46317248554766	-4.44367712546579	1.32994181964046	-3.34125678269679	0.000834000508229148	0.00560370241147946	hsa-miR-199a-5p
7.61544582842185	-4.38979687741589	1.04275270654791	-4.20981585552395	2.55578910793177e-05	0.00022922233561763	hsa-miR-4775
2.53268479480578	-4.38608390858521	1.4820687058557	-2.95943358850749	0.00308205123823737	0.018078367701077	hsa-miR-6747-5p
23.3380436261781	-4.3803371893574	0.634394561024552	-6.90475211874945	5.02911655745654e-12	1.48580811234268e-10	hsa-miR-340-5p
3.09754558201599	-4.3416383410905	1.55435643671064	-2.79320639626156	0.0052188381237805	0.0285685171408039	hsa-miR-582-5p
11.6282715305552	-4.29445545349538	0.939106273149564	-4.57291743893126	4.80979697541427e-06	4.98086707402437e-05	hsa-miR-4769-3p
7.85947131102586	-4.29396826288585	0.946011692831253	-4.53902239837515	5.65156332758002e-06	5.74885606334595e-05	hsa-miR-296-5p
585.567469022552	-4.29169823194987	0.451761503652161	-9.4999201951796	2.10051216062546e-21	1.29213442850751e-18	hsa-miR-181a-5p
3.16570821746508	-4.28138829774897	1.40829837861775	-3.04011448337473	0.00236488236349268	0.0142460229932737	hsa-miR-196a-3p
9.63103944412384	-4.25673901084874	0.907816672853295	-4.6889852743833	2.74563143487786e-06	2.97357064833942e-05	hsa-miR-1226-5p
5.37436111129182	-4.25403587936633	1.01744454658553	-4.18109851160199	2.90104134202288e-05	0.000258456410471129	hsa-miR-4725-5p
7.13624256610135	-4.23892469544523	1.09903357047303	-3.85695652010045	0.000114807574342138	0.000920752163087246	hsa-miR-1914-5p
41.9956231259727	-4.23762983239288	0.75414793387814	-5.61909625688589	1.91958894613903e-08	2.87795089014426e-07	hsa-miR-145-3p
5.39506012510632	-4.23233772835242	1.08430437804322	-3.90327459157756	9.4899931691871e-05	0.000770319041490783	hsa-miR-6779-5p
36.9226964778853	-4.21874233556324	0.850871360746339	-4.95814353401527	7.11699764191313e-07	8.28872363049477e-06	hsa-miR-193a-5p
5.26080285186516	-4.21191640277416	1.43812330642509	-2.92875887898947	0.00340318306537732	0.0196748051175339	hsa-miR-1226-3p
2.9964663797746	-4.19757634895176	1.29185216011089	-3.24926990762738	0.00115701638736876	0.00740269401982116	hsa-miR-185-3p
6.30598564970647	-4.1853727925365	1.22649092394438	-3.41247759019397	0.00064375219709047	0.00445197302566181	hsa-miR-377-3p
17.1004336095012	-4.18298892679817	0.775194538162701	-5.39605056649693	6.81237547613792e-08	9.57067295913362e-07	hsa-miR-324-3p
5.50872852259668	-4.13165325091643	1.24383585033098	-3.32170298019391	0.000894698794990838	0.0059616911414149	hsa-miR-6509-5p
141.023058376634	-4.11824632502668	0.49573867947365	-8.30729272406022	9.79102042756804e-17	1.92351534942929e-14	hsa-miR-152-5p
25.7792896814216	-4.10773213752498	0.640912519802659	-6.40919315913782	1.46291754821697e-10	3.08529649607255e-09	hsa-miR-503-3p
2.90905703823346	-4.10339338494455	1.45665203271509	-2.8170031639582	0.00484740481490646	0.0266806473236906	hsa-miR-6835-5p
27.2915945883149	-4.09049370910489	0.692600192425059	-5.90599562899701	3.50523266687282e-09	5.8928974290774e-08	hsa-miR-6797-5p
3.07296747281725	-4.04182833304644	1.38722326175967	-2.91361055171426	0.00357275309529075	0.0205369412544753	hsa-miR-6732-3p
61.1896795684307	-4.01927613286283	0.630194409827309	-6.37783526826939	1.79608550032264e-10	3.70085720015198e-09	hsa-miR-6852-5p
94.5459228480743	-4.01653463209871	0.990149769930071	-4.05649201169069	4.98152654491761e-05	0.000424063001217774	hsa-miR-3609
5.88564606463133	-4.01101652756682	1.21028765532995	-3.3141018252172	0.000919380198111554	0.00609582448186836	hsa-miR-6741-3p
104035.165588897	-3.99974814317985	0.530946862928632	-7.53323622841987	4.94979452696059e-14	3.09089107841349e-12	hsa-miR-99b-5p
22.49003692113	-3.98718876506107	0.835872288342294	-4.77009325547624	1.84140650785727e-06	2.05521426349181e-05	hsa-miR-1249-5p
7.59158599514222	-3.98241159264238	1.06479444377236	-3.74007548211227	0.000183965002177833	0.00140526878089455	hsa-miR-6855-3p
7.20058802765511	-3.97827193193324	1.11389421756256	-3.57149886336475	0.000354944088879296	0.00260249151298725	hsa-miR-6796-5p
5.26482669300894	-3.94878470156317	1.19784532726671	-3.29657311480578	0.000978721361705046	0.0064047270868581	hsa-miR-3651
174.527757171293	-3.93465526263327	0.581012283926115	-6.77206897596957	1.26953582327154e-11	3.33398361954578e-10	hsa-miR-1271-5p
7.74798345606312	-3.93125608840635	1.05477225316326	-3.72711367465018	0.000193685116836591	0.00147391439289663	hsa-miR-3173-5p
18.8726248291628	-3.90208797952157	0.878508869721965	-4.44171722564	8.92437909401382e-06	8.7654592718024e-05	hsa-miR-501-5p
490.102822457287	-3.90033964025935	0.469685301550003	-8.30415520219153	1.00532161119998e-16	1.92351534942929e-14	hsa-miR-589-5p
29.2569529736919	-3.89194135652846	0.751421550808763	-5.17943802961137	2.22555328622127e-07	2.79446034501159e-06	hsa-miR-4647
927.499690470895	-3.88378077385062	0.543592010732962	-7.14466124808174	9.02180968211367e-13	3.26573254979574e-11	hsa-miR-501-3p
4.62633416247127	-3.8744813640396	1.27982296397859	-3.02735727759953	0.00246702182293088	0.0147947666933377	hsa-miR-652-3p
10.8602198420442	-3.87296975158821	1.05011828997181	-3.68812712679463	0.000225910779855277	0.00170943411197458	hsa-miR-8072
13.4097325781677	-3.87150599390201	0.835078013521921	-4.63610097645133	3.55042575386839e-06	3.7839816124783e-05	hsa-miR-4781-3p
4.20046924905996	-3.87136534585677	1.25892298229128	-3.07514073562369	0.00210403244985406	0.0129175402003653	hsa-miR-4423-3p
140606.527169659	-3.86372188885217	0.565864277486471	-6.82800106416781	8.61059479938293e-12	2.353562578498e-10	hsa-miR-100-5p
2.23274923347656	-3.85818355274	1.00336247445103	-3.84525398445952	0.000120427635550775	0.000960075872307566	ONECUT1
7.34842657906573	-3.85641118446309	0.837430391579263	-4.60505281781153	4.1236118703638e-06	4.31475846227129e-05	hsa-miR-6793-5p
24.7785073936301	-3.85244012191441	0.608344404598387	-6.33266303231258	2.40965449131078e-10	4.80118104186817e-09	hsa-miR-874-5p
12.1320871470161	-3.84771477307744	0.819005583466427	-4.69803240753507	2.62679759297004e-06	2.85256019690638e-05	hsa-miR-433-5p
47.5416519558372	-3.8405537163198	0.497850656624226	-7.7142686571138	1.21677925335313e-14	1.04021681701551e-12	hsa-miR-4521
12.5515961872241	-3.83150226898135	0.931855040625651	-4.11169345224431	3.92767575983504e-05	0.00034011640523744	hsa-miR-4725-3p
1608.81499927034	-3.82596124206426	0.520597354910289	-7.34917533863298	1.99433434452607e-13	9.77223828817773e-12	hsa-miR-125b-5p
15.2818282704289	-3.82002962976004	0.797978887253894	-4.78713120206226	1.69182239145321e-06	1.91485700531239e-05	hsa-miR-541-5p
5.92708980147917	-3.81359926717787	1.26135701003856	-3.02340989650606	0.00249943446843115	0.0149668072938247	hsa-miR-6813-5p
69.2300609478553	-3.81016193711574	0.544237971027314	-7.00091162313355	2.54302327262276e-12	8.24021573338567e-11	hsa-miR-30c-1-3p
19.8955626584879	-3.8080585921361	0.835670080133184	-4.55689234623453	5.19160155847181e-06	5.33500129461374e-05	hsa-miR-23b-5p
4.64950664208772	-3.80581749292637	1.40373459172253	-2.71120873943574	0.00670384086576323	0.0355826058106165	hsa-miR-500b-3p
25.3854562821619	-3.78559875885467	0.798294764037815	-4.74210646166201	2.11507418078352e-06	2.3347164995572e-05	hsa-miR-664b-5p
636.078947959227	-3.7815392571214	0.548307296112958	-6.89675166449429	5.3205069962704e-12	1.5379710151809e-10	hsa-miR-409-5p
13.1560775281578	-3.76887806460528	1.07604491005532	-3.50252859279963	0.000460864315999493	0.00328324968384036	hsa-miR-1910-5p
16.6599281408461	-3.75451490146038	0.508866576534674	-7.37819120883949	1.60454423062445e-13	8.37280353071303e-12	hsa-miR-4745-5p
53115.4212309248	-3.72197715559409	0.565186260712209	-6.58539921141025	4.53664758939501e-11	1.05365607018434e-09	hsa-miR-10b-5p
6.02475135637648	-3.71774538718798	0.932052833087253	-3.98877108164956	6.64164755844706e-05	0.000553654354561002	hsa-miR-3917
28.8098117656848	-3.70964068915189	0.707965276747329	-5.2398624777128	1.60696306436681e-07	2.08957203644849e-06	hsa-miR-935
17.4212868174058	-3.70607342836843	0.633836996843053	-5.84704497659058	5.00382245550237e-09	8.23990107631497e-08	hsa-miR-6772-3p
12.191535895682	-3.70559045212983	0.902234639784312	-4.10712500798649	4.00614435943684e-05	0.00034542249004758	hsa-miR-3175
92.3731184329878	-3.69747451134012	0.626215075448892	-5.90448019586505	3.53760362342384e-09	5.92253806621542e-08	hsa-miR-6894-5p
12.4816268040533	-3.6831195281583	0.859104113706023	-4.28716318476229	1.80969353294301e-05	0.000167157439433679	hsa-miR-378a-5p
129.413784268076	-3.67984858879405	0.531418532498173	-6.92457707768536	4.37279904384859e-12	1.34121424108272e-10	hsa-miR-664a-3p
36.9417055532419	-3.6696790581489	0.659992803360899	-5.56018041327374	2.69495917685767e-08	3.93758035367786e-07	hsa-miR-149-3p
30.8649541583043	-3.66777098802462	0.610142846554098	-6.01133162297826	1.84005562122237e-09	3.22853427339365e-08	hsa-miR-222-5p
85.0152167871534	-3.66740232942909	0.585669603981744	-6.26189630552076	3.80323822438232e-10	7.38232424423583e-09	hsa-miR-128-1-5p
15.0447306337104	-3.66695889721534	0.73028163274426	-5.0212941593993	5.13244867722107e-07	6.11934088577871e-06	hsa-miR-5699-5p
308.251647099392	-3.66658290008676	0.470805106417737	-7.78789960029334	6.81322851507315e-15	6.08345603856976e-13	hsa-miR-21-3p
611.999617124621	-3.6624966446529	0.481161856013473	-7.61177678338315	2.70353190267159e-14	1.93978414016686e-12	hsa-miR-1304-3p
5.67267013889864	-3.66214962172225	1.41928757834447	-2.58027314379372	0.00987221956506488	0.049813885844758	hsa-miR-708-3p
13.8155903021466	-3.64843205312459	0.85336021625938	-4.27537162338916	1.90818730807472e-05	0.000175448434870577	hsa-let-7b-3p
50.1399277208078	-3.64067637484939	0.571575359460727	-6.36954745264791	1.89586758325848e-10	3.86679997438202e-09	hsa-miR-154-5p
49.4207661892866	-3.63822737138054	0.505773955343207	-7.19338616183136	6.32038526341882e-13	2.44185653734777e-11	hsa-miR-6780a-5p
139570.808261146	-3.63722220286795	0.491377543892221	-7.40209284709545	1.34054713141485e-13	7.2788086135471e-12	hsa-miR-127-3p
4.57496957102118	-3.63584661743961	1.40487663504333	-2.58801842577975	0.0096529817001097	0.0489718187765666	hsa-miR-6824-5p
13.1279999354042	-3.6355531716777	0.735948113736872	-4.93995854302514	7.81391823208899e-07	9.07408192385363e-06	hsa-miR-6875-5p
22.9941304992952	-3.63112484538761	0.627841039807693	-5.78350986182716	7.31578969474483e-09	1.15273894092097e-07	hsa-miR-6858-5p
15.1206856804045	-3.62272725145711	0.915847636440975	-3.955600372061	7.63426866026121e-05	0.000631162376068509	hsa-miR-26a-2-3p
1760.42344104698	-3.61977956825525	0.599197043718857	-6.04105044609273	1.53114094199985e-09	2.75880013675129e-08	hsa-miR-146b-5p
18.3445773053677	-3.61899183645941	0.840050080137191	-4.30806677129104	1.64687673251498e-05	0.000152468910397355	hsa-miR-1247-5p
32.3132951910166	-3.60673336355774	0.554654836136824	-6.50266278876908	7.89105530063159e-11	1.72316631510531e-09	hsa-miR-6786-3p
3.78278874529845	-3.59822175082995	1.2935870473985	-2.78158455441112	0.00540942373596425	0.0293792347040242	hsa-miR-642a-5p
342.591148455705	-3.59264452892354	0.459387488432279	-7.82051017798485	5.2609678149613e-15	4.91685625317853e-13	hsa-miR-3605-5p
7.6049885727536	-3.5849124925985	0.979627367256281	-3.65946543800532	0.000252741926614349	0.00189462138271726	hsa-let-7a-3p
100.090028191934	-3.58324091860668	0.616781576893614	-5.80957838697692	6.26303648030771e-09	1.00659522311505e-07	hsa-miR-143-5p
102.262546832013	-3.57496954456729	0.489991468490052	-7.2959832455529	2.96485800899166e-13	1.30909884397016e-11	hsa-miR-3126-5p
7.53245309596735	-3.57422467832183	1.22060993337731	-2.92822840498464	0.00340899516674237	0.0196800899137512	hsa-miR-7845-5p
16.6897084080901	-3.57326379625509	0.684235602500772	-5.22227107621319	1.76741984528797e-07	2.26162195489397e-06	hsa-miR-6819-5p
1274.03668871972	-3.57104748467826	0.501781868136996	-7.11673281048748	1.10515429371546e-12	3.86131300186846e-11	hsa-miR-500a-3p
77.756093077842	-3.5695986065248	0.36718617775051	-9.72149504208793	2.44169745513036e-22	1.96214807494276e-19	hsa-miR-708-5p
6.06707728387485	-3.5602677701547	1.0681632446182	-3.33307459144719	0.000858919115008375	0.00575189500683941	hsa-miR-7155-3p
57.7652370975846	-3.55883804423018	0.581213418512364	-6.12311748297062	9.17619831464512e-10	1.71488208503461e-08	hsa-miR-502-3p
9.15753989148197	-3.55613129073318	0.861445461660171	-4.12809800388271	3.65776223126623e-05	0.000318114472840427	hsa-miR-659-5p
1993.56500152214	-3.55237582748897	0.316047885447015	-11.2399923905978	2.59404707377254e-29	5.21144057120903e-26	hsa-miR-365b-5p
9.11962416641442	-3.54822183401294	0.82233182978221	-4.31482973844351	1.5972595931526e-05	0.000148216837073607	hsa-miR-6789-5p
1059.75300785191	-3.54425826390792	0.412275739884561	-8.59681499789516	8.19589509935725e-18	2.1954071006145e-15	hsa-miR-654-5p
5.5472966293091	-3.54143882794669	0.782535518266999	-4.52559499892037	6.02258196182e-06	6.08008400065145e-05	hsa-miR-6749-5p
49.0443530577	-3.54090638627906	0.540212392739152	-6.55465597211656	5.57702974958138e-11	1.26601726179763e-09	hsa-miR-874-3p
2985.20207260646	-3.53799066972185	0.512713841838377	-6.90051717159829	5.18135575433345e-12	1.51173750998932e-10	hsa-miR-769-5p
88.7071598977689	-3.52834968909097	0.491023135919359	-7.1857096559915	6.6858991317187e-13	2.55847073440436e-11	hsa-miR-3127-5p
240.817924058531	-3.52478862894441	0.471098961168113	-7.48205561779317	7.31689653161807e-14	4.19989860914877e-12	hsa-miR-218-1-3p
26338.0579245783	-3.52432638358621	0.47046454582987	-7.49116254311898	6.8266209910983e-14	3.97527002061348e-12	hsa-miR-181a-2-3p
47.8848725618574	-3.52381320033216	0.738117408311458	-4.7740551308678	1.80552920406086e-06	2.02078449635558e-05	hsa-miR-425-3p
76.353863586873	-3.51921018779582	0.584802130705562	-6.01777935307776	1.76825991294291e-09	3.12989794282141e-08	hsa-miR-182-5p
30.4187761546721	-3.51804213658153	0.630123578061403	-5.58309871121615	2.36270551629472e-08	3.50308146290486e-07	hsa-miR-616-3p
8.90692971858871	-3.51525906853275	1.10509201906234	-3.18096503087174	0.00146785346529783	0.00915812922914083	hsa-miR-4787-3p
122773.004816954	-3.5105858670708	0.479361205606261	-7.323466784574	2.41645426488247e-13	1.11601301566641e-11	hsa-miR-125a-5p
943.851544574409	-3.50720139008008	0.520697367680634	-6.73558502072398	1.63271658457376e-11	4.20529181847268e-10	hsa-miR-3605-3p
107.568268216201	-3.5042228239923	0.49657156730246	-7.05683340475652	1.70339635101707e-12	5.80020893083609e-11	hsa-miR-494-5p
2497.0632311524	-3.4991086055227	0.446352273100974	-7.83934308480855	4.52909533749351e-15	4.7272065812432e-13	hsa-miR-27b-5p
17.5918482927616	-3.49084512115719	0.607369113709179	-5.74748541268215	9.05804113666109e-09	1.3998157418117e-07	hsa-miR-3200-3p
76.8862246195673	-3.48898568495862	0.618908461458982	-5.63732102924214	1.72715953066254e-08	2.60891992263236e-07	hsa-miR-148a-5p
91460.1177820575	-3.48547019360652	0.52477832260698	-6.64179529423299	3.0988515670745e-11	7.36756544171914e-10	hsa-miR-92b-3p
2355.10176810553	-3.47707119928502	0.377162183498829	-9.21903454643622	2.99787208779286e-20	1.50568125609396e-17	hsa-miR-342-5p
9.21488641901546	-3.46992398190947	0.918842043366091	-3.7764096745048	0.000159105220417735	0.00123892398379547	hsa-miR-6751-3p
215.044232794253	-3.4684472807659	0.459695672659127	-7.54509447674923	4.51959734284229e-14	2.92899066508715e-12	hsa-miR-1301-3p
116.460984131157	-3.45214758591718	0.507451562041733	-6.80291055175288	1.02526312365594e-11	2.74633815389971e-10	hsa-miR-6716-3p
30.385918606047	-3.45206869017345	0.481239877638336	-7.17328062486078	7.32215443135498e-13	2.74957163599854e-11	hsa-miR-3138
517178.673852203	-3.45038916609699	0.432955797764841	-7.96937974710078	1.5947272083996e-15	2.06697223333858e-13	hsa-miR-423-5p
161.241209096005	-3.44758700998375	0.437742808495568	-7.8758278675837	3.38493989565022e-15	3.77796902797849e-13	hsa-miR-452-5p
403.119745626834	-3.44746130182036	0.46883398347826	-7.35326666433988	1.93420513167025e-13	9.59461261611241e-12	hsa-miR-125b-2-3p
50.8853991429525	-3.44698095189621	0.57299774334394	-6.01569725524586	1.79114045576065e-09	3.15649225931856e-08	hsa-let-7c-3p
12.3896527512838	-3.44406530029847	0.681340998370788	-5.05483349531859	4.30766416118323e-07	5.16662525362216e-06	hsa-miR-6816-3p
12.435100307305	-3.44315729943161	0.439763012754979	-7.82957456531258	4.89523595976679e-15	4.79733124057145e-13	hsa-miR-6855-5p
49.0443314040038	-3.44103696165397	0.677363438494795	-5.08004531407907	3.77344849214328e-07	4.58057886448088e-06	hsa-miR-641
156.50779332779	-3.42833820485376	0.446732491753882	-7.67425308912282	1.66385281226209e-14	1.29435534305953e-12	hsa-miR-146b-3p
1388.73475154451	-3.42830824630167	0.547440998716398	-6.26242509117902	3.79035971987272e-10	7.38232424423583e-09	hsa-miR-125b-1-3p
1057.18768360624	-3.4238034290065	0.473728184038322	-7.2273585240804	4.9247874105379e-13	1.99876725409508e-11	hsa-miR-7706
29.2309592065687	-3.41842994131744	0.780258975844368	-4.38114785878386	1.18055721095002e-05	0.000112939973180885	hsa-miR-3691-5p
1074.17089210024	-3.41534439646719	0.507291527261317	-6.73250825793484	1.66762919498805e-11	4.26785611812865e-10	hsa-miR-99a-5p
43.8567154741975	-3.4104523677282	0.618731895934344	-5.51200348670903	3.54771891019691e-08	5.14611356720982e-07	hsa-miR-2682-5p
5680.54413729935	-3.40219997525559	0.453360120684225	-7.50440945295516	6.17061461374638e-14	3.64610728206367e-12	hsa-miR-30a-3p
11.4781517881792	-3.39687304631162	1.04853199026508	-3.23964655141599	0.00119677948021727	0.00763279357383012	hsa-miR-320c
97.3662872538996	-3.39549048339938	0.526737429812817	-6.44626770610551	1.14638099885598e-10	2.45008449649113e-09	hsa-miR-6735-5p
4958.00770622718	-3.38491752196655	0.515693618603504	-6.56381502476779	5.24482578177454e-11	1.19736988586194e-09	hsa-miR-221-5p
12240.2125359535	-3.3808438325569	0.44783973625358	-7.54922700883909	4.37849119262113e-14	2.88406190359864e-12	hsa-miR-485-5p
292.381774059256	-3.37987938303966	0.474888362583306	-7.11720827323233	1.10135000654085e-12	3.86131300186846e-11	hsa-miR-2110
4999.92926690354	-3.37832004773475	0.473176056852442	-7.13966820343209	9.35564713086791e-13	3.35633840819886e-11	hsa-miR-181a-3p
17.2990429154439	-3.37775162736967	0.83004988258245	-4.06933570891043	4.71473719902698e-05	0.000402204120290667	hsa-miR-328-5p
9547.53683656551	-3.37339886421642	0.498929823090856	-6.76126923686044	1.36788054716794e-11	3.54589937969082e-10	hsa-miR-151a-3p
11.968668303157	-3.36780379606563	0.760707080474665	-4.42720185273442	9.54633900514974e-06	9.30999760259507e-05	hsa-miR-296-3p
497.189076092761	-3.36449329703736	0.478748231488261	-7.02768819965836	2.09983480016369e-12	7.09003044290562e-11	hsa-miR-361-5p
2224.86021812273	-3.36321909824506	0.438900296872411	-7.66283167774379	1.81877651704332e-14	1.34769801009528e-12	hsa-miR-134-5p
113.135532890589	-3.36003845026531	0.457908321213441	-7.33779731576253	2.17137657427159e-13	1.05115555125581e-11	hsa-miR-887-3p
7.33655628939797	-3.35627098034049	0.884862660732858	-3.79298520468788	0.000148847028297252	0.00116582331325216	hsa-miR-10392-5p
175.881489045259	-3.35496817497904	0.410847323240035	-8.16597306396208	3.18854423705435e-16	5.33815447686849e-14	hsa-miR-365a-5p
12.3556932187044	-3.34975234413761	0.643360820164782	-5.20664647138389	1.92283927248328e-07	2.42954974743327e-06	hsa-miR-6866-5p
40.2443390891493	-3.34804678446036	0.585695134535932	-5.71636434561326	1.08827271000521e-08	1.67535622559423e-07	hsa-miR-505-5p
42.0344492952164	-3.3474975409764	0.70344447795552	-4.75872317699545	1.94821404256925e-06	2.16840000638317e-05	hsa-miR-410-3p
34.9947895089018	-3.34427410172371	0.646475558114564	-5.17308668478858	2.30258122756396e-07	2.88217176708785e-06	hsa-miR-628-3p
41730.4522696236	-3.34128212831612	0.48053196626916	-6.95329835027992	3.56842893850781e-12	1.12015214647847e-10	hsa-miR-21-5p
1759.52284794461	-3.3412005271653	0.418054661059927	-7.9922575643436	1.32489875150724e-15	1.83567006329521e-13	hsa-miR-1296-5p
5.47955849185072	-3.33946983559497	0.976536230847153	-3.41970910049897	0.000626881331387651	0.00435780136594391	hsa-miR-6795-5p
2540.01626639225	-3.33569597381443	0.526064099358909	-6.34085461805795	2.28494083725197e-10	4.5904461420392e-09	hsa-miR-490-3p
20.1640593764949	-3.33555733260334	0.550895931902676	-6.05478664742184	1.40603892077584e-09	2.55631872564584e-08	hsa-miR-4667-5p
251793.590359709	-3.33229637371698	0.464500205433085	-7.17393950474157	7.28698205358698e-13	2.74957163599854e-11	hsa-miR-191-5p
6865.42615247425	-3.33156576195333	0.4344909138803	-7.6677455282095	1.75045729132399e-14	1.32704479179996e-12	hsa-miR-140-3p
1061.00037703963	-3.33030863589434	0.440199796547047	-7.56544792164258	3.86530353023267e-14	2.67772234215084e-12	hsa-miR-30c-2-3p
35.2918224695491	-3.32639435613408	0.578671084549082	-5.74833345738384	9.01273592482861e-09	1.3998157418117e-07	hsa-miR-299-3p
38.9616764743647	-3.32515260712678	0.654851962434954	-5.07771648841484	3.81998133822699e-07	4.62309789668556e-06	hsa-miR-539-5p
710.931689045195	-3.32295802263865	0.463723380332231	-7.16581945956216	7.73226199192513e-13	2.85029620950047e-11	hsa-miR-1468-5p
3096.05215444114	-3.3220270908635	0.473378630845643	-7.01769550714411	2.25557425182347e-12	7.48999780481547e-11	hsa-miR-381-3p
556.145537636205	-3.31802570198993	0.572980427371178	-5.7908185751003	7.00442054366158e-09	1.10802211592253e-07	hsa-miR-671-3p
28.0660553319497	-3.31639537572075	0.613056904075065	-5.4096044815355	6.31640917834296e-08	8.90502879950247e-07	hsa-miR-320b
295.779585887185	-3.31469909666344	0.625202121315166	-5.30180398251159	1.14663922284513e-07	1.52556172099064e-06	hsa-miR-146a-5p
40.0738675445825	-3.31228730244848	0.566391672715748	-5.84805084892342	4.97366528430435e-09	8.22394531371806e-08	hsa-miR-584-5p
29.2458764505602	-3.30062951127917	0.492585577548676	-6.70062149952617	2.07534959401492e-11	5.17935072593289e-10	hsa-miR-323a-5p
108.026535972599	-3.3001199172085	0.491566353097734	-6.71347804098457	1.90039228248935e-11	4.83276974116596e-10	hsa-miR-1343-3p
36.7992553833222	-3.29233736670193	0.616094838149537	-5.34388078398868	9.09774155101474e-08	1.24335801197201e-06	hsa-miR-301b-3p
285.404215677261	-3.28853148371711	0.455415776360148	-7.22094326639334	5.16281907795541e-13	2.07442070552248e-11	hsa-miR-151a-5p
6.91385543752931	-3.28312199648424	1.13102549124697	-2.90278337835211	0.00369862371918497	0.0210199011367542	hsa-miR-6727-5p
18.2666216744232	-3.28072414927279	0.728187579640811	-4.50532835356936	6.62703886904196e-06	6.65686054395265e-05	hsa-miR-6847-5p
386.165553989552	-3.28017898096269	0.418558112827106	-7.83685438279303	4.61973265797018e-15	4.7272065812432e-13	hsa-miR-5010-5p
978.75598639624	-3.27985842691776	0.470968641805696	-6.96406965513195	3.30581025152715e-12	1.04588547957764e-10	hsa-miR-30e-3p
2167.16739329202	-3.27814485548829	0.364032352598251	-9.00509208066481	2.15484907072513e-19	9.62020396241506e-17	hsa-miR-1307-3p
126.624432367953	-3.27794029169947	0.556752440378987	-5.88760830481163	3.9182439839485e-09	6.53257440975314e-08	hsa-miR-1538
38421.1347067753	-3.27087532121505	0.404848273933712	-8.07926211326915	6.51598373486734e-16	1.00697010179604e-13	hsa-let-7i-5p
43.358004427929	-3.26043624691265	0.43801892627204	-7.44359672916895	9.79802986470957e-14	5.3929430132059e-12	hsa-miR-4649-5p
3.1371961516755	-3.26009719378431	1.11101718423992	-2.93433552606538	0.00334262655532619	0.0193525554744966	hsa-miR-34a-3p
280.5389083045	-3.25470937182983	0.433635444424715	-7.50563500672255	6.11315301519863e-14	3.64610728206367e-12	hsa-miR-152-3p
1.73448078909646	-3.25096819661137	0.920812253463388	-3.53054402174138	0.000414705998376714	0.00299748296985812	NXNL2
102.150390769143	-3.25033922727221	0.480518156084319	-6.76423811695027	1.34012523476299e-11	3.49650856706343e-10	hsa-miR-212-5p
7.59462188416882	-3.24816223370905	0.835393752449754	-3.88818114114926	0.000100998241107002	0.000816520991484778	hsa-miR-7854-3p
105.529039486634	-3.24012078678768	0.66342850836483	-4.88390345897811	1.04006012296237e-06	1.1939890211608e-05	hsa-miR-664a-5p
55.4145520056437	-3.23746396671878	0.555030278763564	-5.83295018414284	5.44558302270524e-09	8.82272281662486e-08	hsa-miR-4728-3p
7.71385431794845	-3.23528412208173	1.07500580078021	-3.00955038543389	0.00261634678743448	0.0155740465065359	hsa-miR-450b-5p
1413.05306875402	-3.23451715970809	0.429030690232027	-7.5391276972722	4.73125504421302e-14	3.01748932819808e-12	hsa-miR-106b-3p
970.334781806213	-3.23417575423567	0.451088909853332	-7.16970797461467	7.51579120763696e-13	2.79615269187827e-11	hsa-miR-197-3p
40.4573082437499	-3.2288975318929	0.490927134035322	-6.57714212158537	4.79576344531853e-11	1.10110728704513e-09	hsa-miR-30b-3p
1954.660367763	-3.2270345089341	0.462757472099811	-6.97348979432161	3.09173875386898e-12	9.93808505043646e-11	hsa-miR-3615
48684.1166907371	-3.2206704141572	0.439485918099764	-7.32826759975072	2.33146830135725e-13	1.08928367847133e-11	hsa-miR-409-3p
816.364700267836	-3.22022937724375	0.404301924967265	-7.96491230533834	1.65340991200171e-15	2.07606282075715e-13	hsa-miR-181b-5p
277.939100808148	-3.21657183804168	0.454952595332917	-7.07012526368362	1.54793902897927e-12	5.36174053313683e-11	hsa-miR-3909
45.3981754632691	-3.21290968280427	0.609975750791296	-5.26727444269103	1.38464129156373e-07	1.82409465885347e-06	hsa-miR-6514-5p
141.229302179401	-3.21218903099365	0.495820980461036	-6.47852583407588	9.2623074851391e-11	1.99824853384779e-09	hsa-miR-148b-5p
13.5464227597521	-3.21208064171493	0.793451655175247	-4.04823736993212	5.16047964874767e-05	0.000438368017519411	hsa-miR-1304-5p
41.818967480367	-3.21068200231681	0.537745075055582	-5.97063953023643	2.36325370901915e-09	4.11062917871817e-08	hsa-miR-127-5p
3189.30796862735	-3.20422926466282	0.306308705533299	-10.4607841918306	1.30768852836889e-25	1.75143083566206e-22	hsa-miR-432-5p
136.437460252881	-3.20379818169657	0.508071444421809	-6.30580249465216	2.86704453076813e-10	5.61940728030554e-09	hsa-miR-431-3p
22.9306567999797	-3.20342305580947	0.641039141650574	-4.99723472042779	5.8158262928274e-07	6.87293824840603e-06	hsa-miR-887-5p
44.9862327151212	-3.20017783055345	0.703749431715405	-4.5473256337173	5.43319006905297e-06	5.56259893918082e-05	hsa-miR-301a-3p
15326.219721444	-3.19624464568508	0.464004163871851	-6.8883964725968	5.64247736577746e-12	1.60790596139673e-10	hsa-miR-30a-5p
31.3795550169674	-3.1939601835991	0.690654448968716	-4.62454153211974	3.75427858888578e-06	3.96965562372186e-05	hsa-miR-6740-5p
442.635425235811	-3.19362319872858	0.484258391331459	-6.59487425700105	4.25616438202295e-11	9.94259795753967e-10	hsa-miR-668-3p
256.082452822394	-3.19341438851978	0.402376571583568	-7.93638251837572	2.08163353729991e-15	2.49918526832771e-13	hsa-miR-197-5p
62.2985981527876	-3.19174631508552	0.599462191356944	-5.32434966058606	1.01314854579538e-07	1.37065012020399e-06	hsa-miR-15a-5p
98.3529728179757	-3.19024607505343	0.49248049707541	-6.47791352956851	9.29996206643944e-11	1.99824853384779e-09	hsa-miR-504-5p
222.118188318143	-3.18622092836742	0.396133273533102	-8.04330547633528	8.74469735072073e-16	1.30134051685911e-13	hsa-miR-615-3p
242.622822403171	-3.18600154574382	0.616102281456106	-5.17122179488441	2.32568325330946e-07	2.89306356402397e-06	hsa-miR-92b-5p
60.5890977723031	-3.18404905788069	0.453572863836929	-7.01992846517695	2.21981867970923e-12	7.4326928792264e-11	hsa-miR-192-5p
26.9325297744415	-3.18369109343273	0.621701210361417	-5.12093436585388	3.04025458501549e-07	3.71299176978488e-06	hsa-miR-6757-5p
23.9411974891813	-3.18227643661529	0.724803040403358	-4.39053958002761	1.13069730721688e-05	0.00010894824413423	hsa-miR-7974
21.2838339223545	-3.18028253737897	0.736392365114059	-4.31873371865606	1.56926980695119e-05	0.000145956622322451	hsa-miR-6820-5p
29809.3179364611	-3.17953553573235	0.415028314150304	-7.66100872477068	1.84478323930414e-14	1.34769801009528e-12	hsa-miR-320a-3p
1676.67643731629	-3.17790957398091	0.430357772808519	-7.38434338769309	1.53207572658365e-13	8.09984245975408e-12	hsa-miR-204-5p
64.610882913547	-3.17249937892349	0.465392556242984	-6.81682449872944	9.30748505091872e-12	2.50989764661687e-10	hsa-miR-30d-3p
1836.05778783664	-3.1689161294502	0.458199800414361	-6.91601377081456	4.64529263138652e-12	1.39289446215754e-10	hsa-miR-654-3p
11.7169231625417	-3.16092805022929	0.83216123285707	-3.79845626715491	0.000145600112604127	0.00114710049498702	hsa-miR-6738-3p
5.62075120461198	-3.15904140320519	0.944525602212148	-3.34457996247692	0.000824072706516708	0.00554627158255299	hsa-miR-7976
277.180178382921	-3.15845654037107	0.360585289068836	-8.75924957595294	1.96554492995307e-18	6.0750457911934e-16	hsa-miR-455-3p
71.7261025806197	-3.15700184280206	0.614321747888163	-5.13900387485027	2.76198704321745e-07	3.41466582758392e-06	hsa-miR-93-3p
17.0343609580978	-3.15646802946507	0.743855940259019	-4.24338619701814	2.2017205017997e-05	0.000200147352403421	hsa-miR-6869-5p
4.55622243584314	-3.14972112522444	1.07035532146929	-2.94268740673964	0.00325376780437462	0.0189748026676012	hsa-miR-770-5p
8953.78235030998	-3.14602681397751	0.433864829464039	-7.25116810658253	4.13192456935544e-13	1.72938259579898e-11	hsa-miR-186-5p
1266.43560421101	-3.14320381448163	0.436607673645215	-7.19914926881423	6.05893936868334e-13	2.38674690033036e-11	hsa-miR-34c-5p
26.8986111858023	-3.14304417088027	0.493109781111751	-6.37392380210763	1.84252160208879e-10	3.77716928428202e-09	hsa-miR-1193
50.3820158872237	-3.14123406750561	0.42662845004649	-7.36292684457238	1.79920984576179e-13	9.11705535860102e-12	hsa-miR-3661
9.19648018702436	-3.13891183022293	0.855312683137038	-3.66989978297798	0.000242645578738749	0.00182827352236435	hsa-miR-299-5p
16.1848596215938	-3.13765610976076	0.712086022539591	-4.40628801920671	1.05157119213752e-05	0.000101812362650809	hsa-miR-3911
203.618817056375	-3.13677848885419	0.59899854223524	-5.236704712417	1.63468911326571e-07	2.11876801841988e-06	hsa-let-7e-3p
330.622256091116	-3.13629680844766	0.534977208330546	-5.86248677440822	4.55985940509735e-09	7.57087400400047e-08	hsa-miR-136-3p
15.2910267472168	-3.13597550776664	0.833873541767998	-3.76073271388089	0.000169416380895744	0.00131158963090385	hsa-miR-1248
6.76806001342274	-3.13470072809883	1.05295829046861	-2.97704168956566	0.00291044430927984	0.0172735084707332	hsa-miR-4423-5p
116.761965669976	-3.13241705053318	0.582349010744998	-5.37893426920377	7.49280568347856e-08	1.0417333299729e-06	hsa-miR-615-5p
29.3374114756217	-3.13026164614197	0.609745059685166	-5.13372203090623	2.84067553213729e-07	3.50117616200235e-06	hsa-miR-331-3p
51.9008268687538	-3.12660054480273	0.525334181147052	-5.95164117814663	2.65466885812616e-09	4.56354788584645e-08	hsa-miR-744-3p
367.173435735579	-3.12648822098453	0.369446404471405	-8.46262998677125	2.61414107520252e-17	6.17859931774337e-15	hsa-miR-370-3p
3986.73647086869	-3.12551152367175	0.395894196425203	-7.89481521046307	2.90745689399201e-15	3.33776051430282e-13	hsa-miR-214-3p
21.9365898939318	-3.12524836777234	0.525581318987476	-5.94626988225738	2.74321723855988e-09	4.69031781469515e-08	hsa-miR-99a-3p
797.173594710719	-3.12354961653599	0.469584565217803	-6.65172973708629	2.89668255283084e-11	6.96938353130198e-10	hsa-miR-345-5p
1502.14831931129	-3.12134700957407	0.437465075084032	-7.13507703209107	9.67329707204002e-13	3.4395847465006e-11	hsa-miR-411-5p
1074.56926630219	-3.12073204962084	0.348229785942751	-8.96170337977317	3.19700883996367e-19	1.2845581518974e-16	hsa-miR-433-3p
6.83021328428181	-3.12049590473217	0.774099208272625	-4.03113176112845	5.55089125527445e-05	0.000467578219364628	hsa-miR-16-5p
678.350929413358	-3.12032822820302	0.375205804557141	-8.31631118256811	9.07433750316538e-17	1.91898358356413e-14	hsa-miR-1180-3p
54.8217355389199	-3.11778216935997	0.624892789157146	-4.98930732352541	6.05961793566539e-07	7.11916516535191e-06	hsa-miR-6730-5p
143.642571999379	-3.11692804884541	0.428417319861258	-7.27544827052003	3.45271984042821e-13	1.50793786074354e-11	hsa-miR-3928-3p
13465.559760785	-3.112555568594	0.505899444390959	-6.15251825852693	7.62621885525399e-10	1.43859846762491e-08	hsa-miR-28-3p
3879.58963382531	-3.1116700426626	0.417480964409345	-7.45344173252308	9.09361699661647e-14	5.07474348505625e-12	hsa-miR-744-5p
1588.68687161883	-3.10855778239251	0.353643547266956	-8.79008766430552	1.49443310527549e-18	5.45875656090629e-16	hsa-miR-193b-5p
2911.94728986619	-3.10412280359681	0.454516596551104	-6.82950375663079	8.52088654474747e-12	2.34499466690379e-10	hsa-miR-193b-3p
42607.3848422445	-3.09983594935108	0.426255003171896	-7.27225704398595	3.5353005389648e-13	1.52740188876995e-11	hsa-miR-30d-5p
160.074406994853	-3.09883712668824	0.396246061777544	-7.82048687824675	5.26194173436228e-15	4.91685625317853e-13	hsa-miR-191-3p
76.3685813888044	-3.097250368508	0.449601099024036	-6.88888522566183	5.6231282648448e-12	1.60790596139673e-10	hsa-miR-1843
3.18675241330679	-3.09642580640042	0.99465143932552	-3.11307628378855	0.00185148155068976	0.0114803285041226	hsa-miR-585-5p
1435.31615070422	-3.09609460719665	0.484216886976637	-6.39402443505866	1.61575591354167e-10	3.38130586490127e-09	hsa-miR-15b-5p
1613.09729050374	-3.09180364930741	0.425372950406697	-7.26845382705072	3.63625396693573e-13	1.55430515310082e-11	hsa-miR-93-5p
588.414404209618	-3.08959514786614	0.42713836722801	-7.23324193028272	4.71598174209317e-13	1.9335525142582e-11	hsa-miR-493-3p
16.1470017306554	-3.08660400172528	0.882274351546546	-3.49846280390533	0.00046794835626892	0.00332193727118113	hsa-miR-136-5p
255.400669033496	-3.08457341050935	0.475092425145739	-6.49257543848049	8.43812408461136e-11	1.83266932821451e-09	hsa-miR-130b-3p
171.450039803174	-3.08242387742036	0.375356274343977	-8.21199507802984	2.17543195166778e-16	3.97312980990961e-14	hsa-miR-26b-3p
25138.3560290169	-3.08132045350656	0.424404762163743	-7.26033430397214	3.86134792663946e-13	1.63314694413025e-11	hsa-miR-92a-3p
10.8175729761888	-3.08082443274216	0.855155465030147	-3.60264835895488	0.000314991513518968	0.0023394378952296	hsa-miR-362-5p
2050.69192160527	-3.07712912505722	0.449076379171799	-6.85212865288564	7.27590739968492e-12	2.01617902978855e-10	hsa-miR-27b-3p
351.44751111262	-3.07165709382271	0.451920592354516	-6.79689561792108	1.06897488624665e-11	2.84446429995963e-10	hsa-miR-339-3p
1102.11724059503	-3.07042689700029	0.44376081053276	-6.91910331900211	4.54511297389785e-12	1.38350484311527e-10	hsa-miR-425-5p
9.21383132655935	-3.06927448414462	0.88420392374125	-3.47122920599344	0.000518081576400423	0.00365843897008243	hsa-miR-6502-5p
5770.91999105738	-3.06629907889889	0.468696888152754	-6.54217929840306	6.06287508804743e-11	1.36092916780863e-09	hsa-let-7d-3p
9.43920718170495	-3.06290486039786	0.706248006334453	-4.33686868200146	1.44526910963733e-05	0.000135517099206572	hsa-miR-4467
329.636745636519	-3.06210336448101	0.459526266295737	-6.66360900142829	2.67183714918752e-11	6.54600101550943e-10	hsa-miR-421
1155.70293583517	-3.05900256704269	0.460388648508933	-6.6443918131994	3.04471648226491e-11	7.28194692008359e-10	hsa-miR-377-5p
1186.02984348506	-3.05893163884489	0.417217542549237	-7.33174262077893	2.27179083751156e-13	1.07388889236723e-11	hsa-miR-25-5p
22.2990007611309	-3.05803233304993	0.72926982457801	-4.19327967507698	2.74950115481066e-05	0.00024604667349731	hsa-miR-382-3p
60.8698765107165	-3.05794624771765	0.577592821842237	-5.29429406335817	1.1947704358075e-07	1.58435234688929e-06	hsa-miR-26a-5p
11785.8739400853	-3.05482988432747	0.506735555896367	-6.02844984683138	1.65539750609448e-09	2.94309167233965e-08	hsa-miR-143-3p
34.4878525402316	-3.05386613978064	0.577652603936561	-5.28668289378304	1.24554279625679e-07	1.6462470247894e-06	hsa-miR-431-5p
142.944160096675	-3.05375455783992	0.361716351597012	-8.44240119186567	3.10884190755625e-17	6.93962599142278e-15	hsa-miR-549a-5p
12300.3096154322	-3.05258516744298	0.395923500334615	-7.71003783524618	1.25780443175868e-14	1.05288712641799e-12	hsa-miR-149-5p
61430.7017583878	-3.0509723048602	0.408081956725004	-7.47637148514304	7.64027869135685e-14	4.32375208195378e-12	hsa-miR-423-3p
9649.90353823764	-3.05003678582778	0.390936588223443	-7.80187088573174	6.09960378245106e-15	5.57004727224736e-13	hsa-miR-25-3p
61.0719171951781	-3.04439363696849	0.487957233902414	-6.2390583138221	4.40212878877684e-10	8.5037276313968e-09	hsa-miR-2277-3p
466.485737235923	-3.04101858459878	0.381519439347678	-7.9708090098851	1.57638973049044e-15	2.06697223333858e-13	hsa-miR-330-3p
69.1368914832953	-3.03729152320135	0.719359301926858	-4.22221762485831	2.41910367383396e-05	0.000217936290615804	hsa-miR-1185-1-3p
4641.58558018891	-3.03593899481855	0.401681035186827	-7.55808397428197	4.0904994715885e-14	2.78569947065129e-12	hsa-let-7a-5p
187.509327688346	-3.03533776330801	0.423842749567931	-7.1614714806429	7.98156209443865e-13	2.91544695413223e-11	hsa-miR-99b-3p
28.2340436103041	-3.03102371761893	0.656054052330419	-4.62008230396901	3.83587848882415e-06	4.03470150997263e-05	hsa-miR-628-5p
295.109302212075	-3.02864712283943	0.567071621419643	-5.34085467944477	9.25093930132042e-08	1.26000929195612e-06	hsa-miR-412-5p
341.807745377582	-3.02713830187142	0.562597836034	-5.38064334411779	7.42201118956696e-08	1.03547364443333e-06	hsa-miR-34b-3p
6521.67407971744	-3.0270598091071	0.401897830458278	-7.53191378429535	5.00019711540261e-14	3.09089107841349e-12	hsa-miR-23b-3p
563.162675600456	-3.02431724566044	0.464984311687739	-6.50412749342697	7.81456011511882e-11	1.71578702418292e-09	hsa-miR-532-5p
18.5490313474421	-3.02288945697193	0.766776413806533	-3.94233495259107	8.06921772304922e-05	0.000663028973644413	hsa-miR-758-5p
31.6935419161554	-3.02212778417721	0.577586168142694	-5.2323409923324	1.67376616656634e-07	2.16244130458635e-06	hsa-miR-497-5p
6701.56191237091	-3.01708534719826	0.468384831681801	-6.4414668091727	1.18324327267784e-10	2.51548755006327e-09	hsa-miR-574-3p
1186.01391598409	-3.01619588310003	0.47063298796502	-6.40880677774378	1.46662924527093e-10	3.08529649607255e-09	hsa-miR-98-5p
32.0522442607259	-3.01521273706799	0.695949888338096	-4.33251414734502	1.47416187092127e-05	0.00013774842784562	hsa-miR-200b-3p
324.068446472242	-3.01413109527015	0.542694693157594	-5.55400878850104	2.79191435100818e-08	4.06446081969234e-07	hsa-miR-483-5p
21.5001839586493	-3.01188690027902	0.595713389970372	-5.05593285460449	4.2829201483295e-07	5.15232729221195e-06	hsa-miR-330-5p
518.479186284609	-3.0117436681125	0.475623234524906	-6.33220467271935	2.41682588064605e-10	4.80118104186817e-09	hsa-miR-107
334.467130728999	-3.00906633225618	0.50307682271374	-5.98132570692568	2.21328802090507e-09	3.86651794260721e-08	hsa-miR-758-3p
50.2532426617816	-3.00805194931145	0.43374588466554	-6.93505588331047	4.06060611160599e-12	1.25503964280253e-10	hsa-miR-671-5p
8.17396554249981	-3.00757156752196	1.08454929224436	-2.77310730736647	0.00555238083453175	0.0300666660285021	hsa-miR-2276-3p
58.0230448237822	-3.00270186424502	0.534266060370699	-5.62023696987528	1.90695713756552e-08	2.86972051638138e-07	hsa-miR-10527-5p
24.2400228204269	-2.99842389945968	0.561087066943931	-5.34395475517049	9.09402765621621e-08	1.24335801197201e-06	hsa-miR-4741
2706.79088061051	-2.99762108834604	0.405832576995746	-7.38634909631087	1.50915247616344e-13	8.08503286563292e-12	hsa-miR-493-5p
131.495221063936	-2.9916751042763	0.415844931001346	-7.19420842060623	6.28241678006291e-13	2.44185653734777e-11	hsa-miR-369-5p
41.7365250547757	-2.98990634226047	0.657971893285044	-4.54412471531697	5.51639916661449e-06	5.62560706889772e-05	hsa-miR-29c-3p
20866.1972482004	-2.98851683248253	0.405540014869968	-7.3692279994633	1.71618934261876e-13	8.84057535723354e-12	hsa-let-7c-5p
9228.16097454647	-2.98787084301671	0.440240932321794	-6.78689922642797	1.14569174214587e-11	3.02854567101453e-10	hsa-miR-196a-5p
3.35574160552429	-2.97417389512979	0.855426566294955	-3.47683134042891	0.000507376876314756	0.00358915543843784	MROH5
11.2300401403385	-2.97124977190795	0.769554037046905	-3.86100212443801	0.000112922921495053	0.000909267131397041	hsa-miR-491-5p
13.1602757812751	-2.9706299506558	0.976692053157095	-3.04152157381994	0.00235385696545909	0.0142222515597212	hsa-miR-3176
26.5759294929602	-2.96518734905431	0.796177138255653	-3.72428095028042	0.000195872699055537	0.00148774386541616	hsa-miR-496
102.566178945785	-2.963479492099	0.447702629669419	-6.61930329577742	3.60895716520905e-11	8.47999408760816e-10	hsa-miR-1287-5p
7503.72084813732	-2.94590175328578	0.379587272350673	-7.76080223934453	8.43938267317215e-15	7.37161730017515e-13	hsa-miR-224-5p
113.20530352988	-2.94543641627888	0.563385770041406	-5.22809870768019	1.71262075509922e-07	2.20554813909893e-06	hsa-miR-3129-3p
6624.29046160563	-2.94479452243236	0.439687046754813	-6.69747845465753	2.12046480519515e-11	5.25927628844082e-10	hsa-let-7f-5p
300.494475038918	-2.94465426622572	0.438945988132948	-6.70846606606606	1.96680893679945e-11	4.93914894253762e-10	hsa-miR-34a-5p
33.2408594916173	-2.94018753975978	0.473281470197651	-6.21234450301193	5.21998269095917e-10	1.00353542833847e-08	hsa-miR-6851-5p
81.6621145962264	-2.94002729171138	0.476704493187564	-6.16740000089446	6.94219872456261e-10	1.31574313562701e-08	hsa-miR-4326
63866.5455613935	-2.93971160059288	0.402442796913184	-7.30466944157294	2.7794920566632e-13	1.25483135771604e-11	hsa-miR-221-3p
12.8257849612388	-2.93931723238628	0.715128215820235	-4.11019614016342	3.95323179742087e-05	0.000341593233592195	hsa-miR-483-3p
8248.47171335539	-2.93379636021583	0.418776360773318	-7.00563984747908	2.45859614774366e-12	8.03141408262929e-11	hsa-let-7g-5p
68.639000443106	-2.92738757207081	0.459967887938614	-6.36433031268802	1.96143628015104e-10	3.98032877456914e-09	hsa-miR-487a-3p
9.77622631181043	-2.9248700315577	1.13275648443215	-2.5820819141229	0.00982062722472242	0.0496585407265106	hsa-miR-561-5p
99099.0399136818	-2.91697148556676	0.423705282664593	-6.88443501865859	5.80173294387522e-12	1.64164527947117e-10	hsa-let-7e-5p
35.3189270113867	-2.91149118622887	0.445986000317215	-6.52821206082258	6.65594174690123e-11	1.47754552149443e-09	hsa-miR-454-3p
55655.7896399305	-2.910590731537	0.437245555400274	-6.65665024055536	2.80138758727434e-11	6.78070802751102e-10	hsa-let-7b-5p
3.93126866698064	-2.90603008049331	0.951108053527189	-3.05541528085719	0.00224749088238726	0.0137032145150714	hsa-miR-3620-5p
850.410304741412	-2.9044870033384	0.378514311232701	-7.67338755007547	1.67512388847924e-14	1.29435534305953e-12	hsa-miR-130a-3p
575.58579525972	-2.89209907084303	0.453372899413698	-6.37907354979333	1.7816246309243e-10	3.70085720015198e-09	hsa-miR-130b-5p
4096.76808572428	-2.89160866289078	0.424124326668811	-6.81783260489268	9.24242433779041e-12	2.50919331008391e-10	hsa-miR-155-5p
1161.567886111	-2.88826925415459	0.465602648839423	-6.20329214482347	5.52940556474195e-10	1.05795959805396e-08	hsa-miR-424-3p
15180.5715465345	-2.88711965971941	0.411951696333725	-7.00839366705879	2.41069727698888e-12	7.93949316306666e-11	hsa-miR-29a-3p
36.8610428010148	-2.8806804757882	0.379082746596886	-7.59908094380116	2.98241199717408e-14	2.10233884292026e-12	hsa-miR-424-5p
939.810003656488	-2.87241416306051	0.418415096285553	-6.86498691983187	6.64973458228609e-12	1.85546066330733e-10	hsa-miR-30e-5p
14476.4550491524	-2.87183600584969	0.43905611088524	-6.54093163641294	6.11367754945836e-11	1.36470868854021e-09	hsa-miR-31-5p
18.5937352097754	-2.87121440681013	0.931581155525399	-3.08208725539408	0.00205554574242446	0.0126674582715667	hsa-miR-3174
1964.68234415952	-2.87103685129229	0.391507805194875	-7.33328126079942	2.24584909625434e-13	1.07388889236723e-11	hsa-miR-196b-5p
910.137940767526	-2.86970671867023	0.431044880817139	-6.657558983719	2.78412688316111e-11	6.77977079790385e-10	hsa-miR-485-3p
5.40241317789745	-2.86931429356314	1.03745715437448	-2.76571835421305	0.00567975659385286	0.0307150228722756	hsa-miR-381-5p
125.89326776546	-2.86740889372378	0.639998257175538	-4.48033859713669	7.45247181651092e-06	7.39358808857799e-05	hsa-miR-589-3p
2399.86015765398	-2.86562554636345	0.467668059730178	-6.12747757034504	8.92831807965838e-10	1.67635430112464e-08	hsa-miR-26b-5p
162.355740127937	-2.86484743791542	0.559047712600463	-5.12451329885479	2.98307295173624e-07	3.65426436587689e-06	hsa-miR-335-3p
2.92739666617843	-2.85536214135831	0.857863244223636	-3.32845842339638	0.000873280385868953	0.00583833708888761	ATAD3B
31.573243735803	-2.85302846310806	0.574952060424527	-4.96220234605554	6.96983284412078e-07	8.14092685106898e-06	hsa-miR-4742-3p
71.5798944081312	-2.84722543772757	0.432632317596992	-6.58116678278258	4.66770621333841e-11	1.07786457271228e-09	hsa-miR-125a-3p
1915.00733024883	-2.84698534330425	0.434470202540451	-6.55277468203169	5.64777011288104e-11	1.27487305132337e-09	hsa-miR-28-5p
10.4206600711601	-2.84377408829983	1.02072521236694	-2.7860329634706	0.00533574454541814	0.0291291054123506	hsa-miR-1295a
41.7598621412294	-2.84159233967737	0.549955585841446	-5.16694877338078	2.37946444003109e-07	2.95082966668053e-06	hsa-miR-455-5p
18244.7800093491	-2.84005709240591	0.408908650914028	-6.94545612096386	3.77239469420816e-12	1.17499859545181e-10	hsa-let-7d-5p
93.9720940873333	-2.83612823917315	0.532903043870056	-5.32203422704546	1.02613258843268e-07	1.38355729541023e-06	hsa-miR-29a-5p
26.9658801654415	-2.8233208495023	0.46425591110173	-6.08138912610127	1.1914574255159e-09	2.18597074690542e-08	hsa-miR-4449
42.2176868695896	-2.81251493834555	0.627406387971289	-4.48276426932754	7.36823088397237e-06	7.32810685440619e-05	hsa-miR-3934-5p
542.527186737132	-2.80964142099387	0.440518730332995	-6.37802941743254	1.79381063552404e-10	3.70085720015198e-09	hsa-miR-454-5p
8034.70233973745	-2.79860649344885	0.363995677055078	-7.68857068878152	1.48787805618829e-14	1.19565880595291e-12	hsa-miR-145-5p
2957.04051906155	-2.79687959688661	0.294634557702736	-9.49270723262698	2.25110527614549e-21	1.29213442850751e-18	hsa-miR-342-3p
9.23243781558682	-2.79105949747334	0.874919129848216	-3.19007711942194	0.00142234832665787	0.00888801800390561	hsa-miR-6738-5p
2.09547926224209	-2.76305686195043	0.822122727278577	-3.36088125321241	0.000776942207140038	0.00528215531013312	CYBC1
84.9436569282729	-2.7619382931941	0.488943607454733	-5.64878699932651	1.61583912675134e-08	2.45925818609352e-07	hsa-miR-3117-3p
12.7525990061947	-2.76086988879575	0.835402748665188	-3.3048369702004	0.000950316610541669	0.00628021733742834	hsa-miR-542-5p
32.0285267529939	-2.76060858054256	0.732603325591493	-3.76821737508997	0.000164417499112806	0.00127781336834672	hsa-miR-2116-3p
49.25858876118	-2.74247205198071	0.578426100508641	-4.74126608320251	2.12386776635033e-06	2.33800018772483e-05	hsa-let-7a-2-3p
338.295876522352	-2.74069071651073	0.421308627807499	-6.50518535728395	7.75976392675587e-11	1.71311711306072e-09	hsa-miR-505-3p
26.579141200156	-2.73923099784424	0.772513829455195	-3.54586661545728	0.000391324229257665	0.00285361298213666	hsa-miR-10399-3p
122.397669833238	-2.73713823264341	0.73024907219139	-3.74822555327538	0.000178090066765051	0.00136298264430852	hsa-miR-382-5p
6.54846797258957	-2.73440107312863	0.86025794500027	-3.17858275999738	0.00147996961500694	0.00921940761720601	hsa-miR-3940-3p
353.38954898513	-2.73406193323474	0.720261107673844	-3.7959316477113	0.000147090024295596	0.00115657087596811	hsa-miR-486-5p
8.94393487358895	-2.72996864854251	0.801618899515778	-3.40556921773121	0.000660262735024021	0.00454269806391526	hsa-miR-4769-5p
8.69072696701227	-2.71866492493108	0.662988719131191	-4.10062018625859	4.12044367710236e-05	0.000354516974188378	hsa-miR-31-3p
627.831064564545	-2.71129256836359	0.403934341246768	-6.71221109845483	1.91697088816815e-11	4.84426982934569e-10	hsa-miR-138-1-3p
99.7096547900143	-2.70784508708797	0.486236515946262	-5.56898751591754	2.56223841370236e-08	3.78495365671179e-07	hsa-miR-103a-3p
34.0224403693115	-2.70590717955995	0.60309259028052	-4.48671932497353	7.232825673767e-06	7.22922725303378e-05	hsa-miR-374a-5p
8.82553698937806	-2.70414147627616	0.46356445206417	-5.83336678262343	5.43199792575167e-09	8.82272281662486e-08	CBFA2T3
10.6339180405286	-2.70357628502707	0.768846370315386	-3.51640638417535	0.000437430888524176	0.0031441812345083	hsa-miR-184
7.10011782098362	-2.7014254407192	0.91699653543416	-2.94594945164126	0.0032196501119392	0.0188031310316449	hsa-miR-323b-3p
10.7361611025066	-2.69397250794583	0.748744479949802	-3.59798646946478	0.000320690297715076	0.00237736829560733	hsa-miR-6865-5p
577657.557582388	-2.68600875324077	0.424939107689533	-6.32092623304326	2.60000126942938e-10	5.12098289243492e-09	hsa-miR-222-3p
32.3806660159835	-2.68412896046724	0.575153065617718	-4.66680805671178	3.05914857404991e-06	3.29535093043768e-05	hsa-miR-4746-5p
42.7104976997321	-2.68147310694584	0.576821663268443	-4.64870388492661	3.34027341969578e-06	3.57899162675671e-05	hsa-miR-1270
21.3667850463162	-2.67732880611367	0.757121274150159	-3.53619545180377	0.000405934242652077	0.00294412235916254	hsa-miR-3187-3p
87.3129554194073	-2.66567930166918	0.521634619369131	-5.11024230886568	3.21745888318415e-07	3.91749993716179e-06	hsa-miR-1262
164.24222500336	-2.64768848796296	0.417057511144057	-6.3484973108383	2.17428237232663e-10	4.39008370452684e-09	hsa-miR-361-3p
58.2917468085866	-2.64556599371786	0.498769944911506	-5.30418085674197	1.13180061151419e-07	1.51082221164918e-06	hsa-miR-376a-5p
58.4976533546434	-2.64285507131994	0.456203213359691	-5.79315312546075	6.90770722372723e-09	1.09704219861407e-07	hsa-miR-532-3p
1254.96590099988	-2.63966729499265	0.32973950033787	-8.00531113890782	1.19164987831297e-15	1.71001757537911e-13	hsa-miR-92a-1-5p
26.9500698414447	-2.62970095749129	0.748906686031119	-3.511386674123	0.00044577548002632	0.00319273775177496	hsa-miR-324-5p
452.243287275322	-2.62893132144955	0.372408195940482	-7.05927353400597	1.67375312913918e-12	5.74798296827456e-11	hsa-miR-543
47.6276755435535	-2.62602041192648	0.487461876263632	-5.38712982449989	7.15917232906924e-08	1.00228412606969e-06	hsa-miR-126-3p
2756.32052869934	-2.61318381283899	0.378710101645819	-6.90022209991884	5.19212982524954e-12	1.51173750998932e-10	hsa-miR-323a-3p
2.03114278181724	-2.61053627222047	0.727504486645421	-3.58834387985406	0.000332785172461487	0.00246248770340747	ZCCHC2
14.9551342960972	-2.60494071525095	0.561594216564728	-4.63847496718426	3.50989437154951e-06	3.75073286832073e-05	hsa-miR-375-3p
188.098033223872	-2.60191362446985	0.459369240011005	-5.66410067946108	1.47797614136487e-08	2.25798788441218e-07	hsa-miR-576-5p
412.905592479722	-2.59445857907184	0.543046395655714	-4.77760021947867	1.77399638780077e-06	1.99661554234832e-05	hsa-miR-328-3p
9.96823476884801	-2.59368252121958	0.992640396312064	-2.61291252185165	0.00897742773671341	0.0461860494828611	hsa-miR-15b-3p
574.636206773035	-2.58298852253562	0.422177858690279	-6.1182472490358	9.46101941701302e-10	1.7599248156277e-08	hsa-miR-148b-3p
130.387806072828	-2.58004540496168	0.543785380040658	-4.7446023737688	2.08916302876096e-06	2.31246750676627e-05	hsa-miR-193a-3p
140.335395562516	-2.57584138020446	0.421368202375238	-6.11304167159395	9.77498322877465e-10	1.80941307938587e-08	hsa-miR-660-5p
8.07655557075022	-2.57073025777921	0.846721883175618	-3.03609757685455	0.00239661791079025	0.0143940370187671	hsa-let-7i-3p
8.84641400909972	-2.56265508620224	0.772485865839051	-3.31741355994748	0.000908550241059371	0.00604396501419959	hsa-miR-940
34.8334688451756	-2.55835195158323	0.618755616056732	-4.13467269660897	3.55460870341347e-05	0.000311843182757976	hsa-miR-2277-5p
112.621844255619	-2.54456420139063	0.538555998545057	-4.72479038069381	2.30352842606781e-06	2.52195564467043e-05	hsa-miR-370-5p
1527.07002695058	-2.54177823360356	0.368054034666018	-6.90599203975588	4.98537937268273e-12	1.48379661625476e-10	hsa-miR-487b-3p
3834.4551243922	-2.52833861988926	0.465093471895316	-5.43619459887482	5.4430507730612e-08	7.72797809404944e-07	hsa-miR-199b-5p
19.0729929955088	-2.5005547768551	0.665130653947254	-3.75949411144324	0.000170257284711649	0.0013155649422527	hsa-miR-100-3p
10.2162764883923	-2.49407649541758	0.759015829492873	-3.28593475722894	0.00101644550006711	0.00659233445747814	PLEKHN1
10.5488008058993	-2.48377605163561	0.90979409873273	-2.7300419458593	0.00633262675405466	0.0338808179730914	hsa-miR-486-3p
5.61198570427405	-2.4813263228815	0.894623752994203	-2.77359763205122	0.005544020198142	0.030061907093299	hsa-miR-5088-5p
15.5301561155909	-2.47324115865954	0.715180797278847	-3.45820409058778	0.000543789273212723	0.0038131680624236	hsa-miR-212-3p
60.6576192719966	-2.46386557854915	0.472745035379957	-5.21182750564241	1.86989376471483e-07	2.3701050935723e-06	hsa-miR-337-3p
34.0740658165524	-2.45733579404906	0.608517723565179	-4.03823208246432	5.3855556891005e-05	0.000456522421071852	hsa-miR-3154
20.7931951644536	-2.45382501278406	0.654191852384586	-3.7509256708711	0.000176182927057823	0.00135613601708493	hsa-miR-487a-5p
202.708714844247	-2.43635437531545	0.417118667380174	-5.84091426695821	5.19151176736217e-09	8.51407929847395e-08	hsa-miR-128-3p
436.719816234386	-2.41880397520208	0.578778227159702	-4.17915509204989	2.92594104169959e-05	0.000260098033308605	hsa-miR-494-3p
13.8318783924872	-2.41320914026268	0.6662114095579	-3.6222873184716	0.000292009521754225	0.00218490550914055	hsa-miR-10397-5p
1443.95543484464	-2.40426718978772	0.449841886869805	-5.34469390237901	9.05699757549105e-08	1.24335801197201e-06	hsa-miR-148a-3p
3859.45083249337	-2.40070171611356	0.36239759043362	-6.62449690474224	3.4843281826777e-11	8.2353121399994e-10	hsa-miR-132-3p
19.5794002285562	-2.40043101101425	0.622138183303967	-3.85835667289599	0.000114151978502274	0.000917325299244274	hsa-miR-3129-5p
177.413119894367	-2.39141982328918	0.409569122225735	-5.83886746709179	5.25568557368391e-09	8.58428643701705e-08	hsa-miR-132-5p
82.1104973338132	-2.38255469886432	0.490729028617967	-4.85513299584962	1.20305972604142e-06	1.37326533500978e-05	hsa-miR-339-5p
36.7075885987293	-2.36820401748206	0.542399635363654	-4.36616078455562	1.26449415228842e-05	0.000120366667291746	hsa-miR-1292-5p
11.4176308631295	-2.35760148390392	0.906693357331924	-2.60021920844496	0.00931642274103862	0.0476858427687811	hsa-miR-1293
93.8807340113982	-2.34313351223341	0.691590325737648	-3.38803685510527	0.000703948046464721	0.00483497991571837	HAUS7
132.754076787279	-2.34041465338321	0.448109524472553	-5.22286299568837	1.76177740422538e-07	2.26160434829954e-06	hsa-miR-17-5p
24.0817600100822	-2.3217657381129	0.64802908834234	-3.58281098777832	0.000339916567983944	0.00251063376867553	hsa-miR-4661-5p
76.033400075136	-2.31675226827021	0.473035742221631	-4.89762624995205	9.70013110082989e-07	1.11676580983193e-05	hsa-miR-379-3p
16.1018211444442	-2.30890162765549	0.682030292735979	-3.38533588939764	0.000710912047672391	0.00486724760259285	hsa-miR-29b-2-5p
13.2619047758707	-2.30754156396289	0.808707653340629	-2.85336926691722	0.0043258322711326	0.0241741224831861	hsa-miR-6837-3p
11.9953315679067	-2.30740673181786	0.757345960103699	-3.04670104994277	0.00231367692992915	0.0140216499313052	hsa-miR-140-5p
16.6018548974455	-2.30302924698448	0.83309709546007	-2.7644187688743	0.00570243033693014	0.0307950125490425	hsa-miR-195-5p
27.54748740342	-2.27752481777936	0.417972024038137	-5.44898865664643	5.06570437042488e-08	7.2177305533217e-07	TLK1
5.37067308817087	-2.24823680055562	0.691725724708121	-3.25018532671208	0.00115329823762155	0.00739067355464654	TAFAZZIN
414.050804746723	-2.24141578290927	0.256234959428887	-8.74750185495797	2.18127785589541e-18	6.26026744641982e-16	CRB1
71.636206541039	-2.21040977533618	0.637829572419622	-3.46551786075227	0.000529211374483331	0.00372394273673209	hsa-miR-374b-5p
10.8921729413577	-2.2035090817237	0.757522526315526	-2.90883637802988	0.00362776672144856	0.0207752282762324	hsa-miR-766-5p
6.69603999348551	-2.14764336258956	0.75201133528787	-2.85586567889624	0.0042919666688626	0.0240182758711559	COX17
2.29842961266771	-2.13143038756235	0.73285991693022	-2.90837353540963	0.00363314089282737	0.0207752282762324	MKRN1
59.7109037214544	-2.13055117193286	0.431995601232577	-4.93188163456743	8.14412645179886e-07	9.43028820845183e-06	hsa-miR-138-5p
144.939462956768	-2.12826130914257	0.567659325828246	-3.74918760655843	0.000177408336717028	0.00136156498861513	MFSD11
10.3317028328696	-2.11021470762013	0.539513514705773	-3.91132872504769	9.17897386439345e-05	0.000746581315529005	FOSL1
156.434047744025	-2.10202568148752	0.5465923444613	-3.84569177155087	0.00012021280149251	0.000960075872307566	hsa-miR-16-2-3p
58.4351546525469	-2.077327367096	0.443297877892115	-4.68607559542966	2.78493434497911e-06	3.00802854788335e-05	hsa-miR-199a-3p
57.0068812597385	-2.04905182152612	0.671002062242597	-3.05371911179805	0.00226023598080668	0.0137424051682763	hsa-miR-942-5p
6.40921347930875	-2.04775669512105	0.510083038822455	-4.01455555128507	5.95579157718722e-05	0.000497512901395806	SLC25A32
26.973102372421	-2.03268236967371	0.475960085799533	-4.27069922524941	1.94861061015926e-05	0.000178756105744747	IKBKB
1206.73288162807	-1.99989701222255	0.43333499638591	-4.61512923927687	3.92850773843923e-06	4.12134310523469e-05	hsa-miR-30b-5p
470.872940366984	-1.99893876811903	0.459397219646693	-4.35122086645703	1.3538159300701e-05	0.000127991350753451	hsa-miR-29b-1-5p
21.9829529637323	-1.95620120570727	0.729770673716058	-2.68056976823434	0.00734969417142553	0.0387038940770482	hsa-miR-495-3p
180.531543651471	-1.92737603069289	0.47851833757549	-4.02779972959518	5.63012689960758e-05	0.000473260457795466	DCAF4
20.8149276165696	-1.88978101107024	0.372414675523098	-5.07439995058151	3.88720689891541e-07	4.69032952547812e-06	KIF23
5.77563689407877	-1.86246147471868	0.633171215682422	-2.94148159074374	0.00326646257699536	0.0190212270063295	MAP3K4
8.78236141874909	-1.82759755669201	0.568110485886979	-3.21697557445824	0.00129549627468423	0.00819732918374998	PHPT1
57.4441541550319	-1.79492834207384	0.55597378009615	-3.22844063215253	0.00124467091072506	0.00790061251073187	NBPF11
33.0907671235388	-1.78436781957139	0.527096798952321	-3.38527538607344	0.000711068776187656	0.00486724760259285	SLC5A6
16.9927942854675	-1.75779452030836	0.569187934857436	-3.0882497900252	0.00201339159157873	0.0124650345376939	hsa-miR-18a-3p
426.913483099164	-1.75575882152202	0.238497707626312	-7.36174296598697	1.8152424805577e-13	9.11705535860102e-12	EPHA6
46.1257755327606	-1.647615383737	0.387572316974245	-4.25111730528083	2.12706717774178e-05	0.000194239907276511	STAB1
183.52354652881	-1.64141900702725	0.421667539891857	-3.89268523597576	9.91407483060475e-05	0.000803120013495361	hsa-miR-214-5p
16.6669764833303	-1.64049902813911	0.400802170355296	-4.09303928340726	4.25755556222469e-05	0.000365531159167069	BRWD1
11.7421497402246	-1.60877176295347	0.366068679091925	-4.39472660415584	1.10912252839954e-05	0.000107126305747821	ITGA3
16.3804525000411	-1.58966801734198	0.473433734940711	-3.35774132686395	0.000785821139530034	0.00532478324265215	NRCAM
6.52416309529748	-1.56505343338595	0.572014694088158	-2.73603711506185	0.00621840119412416	0.0333140479973212	SMPD4BP
54.5730020636774	-1.54475539058304	0.356211906401379	-4.33661919442528	1.44690979491337e-05	0.000135517099206572	FOXP2
678.06540193004	-1.51401160948113	0.42727124437214	-3.54344372438617	0.000394937589313429	0.00287474498887927	ZNF44
468.359858968966	-1.48633670000987	0.183100369021308	-8.11760625035609	4.75468488566009e-16	7.6417295482329e-14	GSE1
5.90852209939293	-1.45260412623534	0.493923100333102	-2.94095199284202	0.00327205240585484	0.019026203425072	BRAT1
403.865885250819	-1.45226450010106	0.255099952274702	-5.69292344883389	1.24882387273703e-08	1.91518103841885e-07	MEF2A
22.8486912757732	-1.4436007920632	0.415149756395001	-3.47730131073391	0.000506488284104621	0.00358915543843784	CMC2
21.868961949943	-1.43621615358889	0.512916457534863	-2.80009762309347	0.00510871541032147	0.028042101801464	TPD52L2
38.4442026758272	-1.35928204584397	0.36257529735868	-3.74896485156653	0.000177565966658618	0.00136156498861513	MYO7B
88.5667248565451	-1.35898589241471	0.233834992057571	-5.81173023103457	6.18304227231805e-09	9.97729471894535e-08	ZCCHC7
81.7779377629237	-1.32244835423748	0.358220856847354	-3.69171233042135	0.0002227493255241	0.00168869205652044	FAM120AOS
7.52057400088489	-1.3078526465257	0.504088625851911	-2.59448949937211	0.00947315072610857	0.048303451291249	HIVEP1
11.3271691805538	-1.29207463150625	0.4364416713554	-2.9604749415738	0.00307165108495941	0.0180437047651563	C12orf57
31.0868243968345	-1.29010365310328	0.32942546727985	-3.91622318625211	8.99469844419974e-05	0.000733077045614494	TRABD2B
8.20711754316432	-1.26362174049914	0.445813992184491	-2.83441471701546	0.00459097100044187	0.0254434779031386	HMGXB3
85.6949189576394	-1.26115323300085	0.31806952874284	-3.96502374177596	7.33886422268905e-05	0.000609247034024062	NRXN3
11.1203601549498	-1.25822789563151	0.485147636499025	-2.59349484769476	0.0095005962691457	0.0483567614420794	DCLK2
33.4303415563957	-1.25787663735386	0.382461677885798	-3.28889588182339	0.00100581223932318	0.00656432313184306	STRBP
10.0347738788046	-1.24505805821302	0.445857752254175	-2.79250063931431	0.00523023642482877	0.0285919591223973	COG4
441.063924487235	-1.2397896174783	0.219647819510172	-5.64444309186912	1.65716782847503e-08	2.51264163577836e-07	ACOX3
18.5969770799744	-1.23068791398961	0.473683308482915	-2.59812387717689	0.00937346716253558	0.0478558971525641	TRAPPC2L
9.93789329139766	-1.21283314614947	0.450588559444738	-2.69166431487751	0.00710964660054436	0.037587579001299	ATOH8
28.2845223799192	-1.20240287023882	0.418706469397024	-2.87170836402503	0.00408259540245809	0.0229746055001073	CCDC144B
14.7212082689972	-1.1370642304102	0.382777108801212	-2.97056486468398	0.00297252624603933	0.0174869845630835	SEMA3F
31.946452025698	-1.09250945164033	0.258137388052727	-4.23227901964038	2.3133516580841e-05	0.000209347904553647	KDM6A
393.703797201805	-1.09088824179595	0.198796947567017	-5.48744965728508	4.07778176927688e-08	5.84070365598186e-07	SEC22B4P
78.6457100205886	-1.09076413214648	0.24698533973206	-4.41631124069869	1.00399494053738e-05	9.76767959099074e-05	TRIO
1983.70179039766	-1.03710911442503	0.230560456696571	-4.49820896993588	6.85283228757815e-06	6.86650377343866e-05	EFHC2
71.704443990933	-1.02855081042275	0.204992661826518	-5.01750063274556	5.23480292336206e-07	6.22291069410319e-06	MBD6
295.938964881879	-1.02163281541091	0.205224688853028	-4.97811847648874	6.42053528523079e-07	7.52119847698463e-06	POU2F1
34.3512292718303	-0.972799143773069	0.376774489421205	-2.58191350817691	0.00982542057679839	0.0496585407265106	EXOSC7
21.3758239042236	-0.962423171430887	0.333023486629375	-2.88995584417137	0.00385295941771155	0.0218660888988206	UCHL5
117.419413207575	-0.932479832108171	0.320635592561624	-2.9082230848372	0.00363488936739457	0.0207752282762324	TBC1D31
33.4722713456582	-0.854781505805922	0.316004027572613	-2.7049702890559	0.00683104989124792	0.0362099715871163	FAM234A
377.139181563293	-0.844843980045025	0.222659448614756	-3.79433248982291	0.000148041186009934	0.00116177633864827	HERPUD2
62.1744522616585	-0.821541611490085	0.285250800065694	-2.88006768535227	0.00397589804700029	0.0224370201584932	SLC1A7
597.616291853918	-0.818735173115269	0.236301558692828	-3.46478955807293	0.000530646540460146	0.0037275136356099	ZNF765
47.0204832948398	-0.802008005029843	0.222406943281241	-3.6060385219884	0.000310907003139247	0.00231767038703803	TASP1
42.4789827802431	-0.787468307975444	0.302998985336429	-2.59891400989708	0.00935191967162692	0.0478066326216246	B3GLCT
115.881648051637	-0.725933103049357	0.206509212071243	-3.5152577251562	0.000439327411551914	0.00315217417788498	FCMR
239.546041227158	-0.722271017867926	0.27149927289926	-2.66030553288416	0.0078069795840115	0.0409509712383267	PTPRR
68.8036479947857	-0.6683211894434	0.235288182907687	-2.84043669845336	0.00450518133030032	0.025106544500897	BBS9
168.386091184408	-0.612937167276528	0.234452643003823	-2.61433251262829	0.00894019816212679	0.0460534823274685	SLC49A3
263.736767080669	-0.521401130367172	0.180911799336095	-2.8820736529104	0.00395067375326877	0.0223574748459633	ANKRD11
378.738406367172	0.316269504130409	0.120480920491312	2.62505882956975	0.00866339972536063	0.0447490057384575	SPATA6
2371.57752003295	0.324267112591573	0.0907157068381069	3.57454209302769	0.000350841369001298	0.00257711265200588	LOC112268155
1580.70319926575	0.336725040090727	0.105078286681948	3.20451589689439	0.00135289819083788	0.00849366395435408	GCNT7
269.118582032524	0.341786054752642	0.121073735264032	2.8229578777535	0.00475828227556228	0.0262620579439687	POLR2J4
365.520630915056	0.349350755636502	0.117386894304872	2.97606268319173	0.00291975176393871	0.0172777063144414	PWWP2A
10472.4054643109	0.357124474381346	0.0868336779967998	4.11274153784557	3.90988047117186e-05	0.000339306689701264	CCSER1
875.601088740816	0.360562930561328	0.109210661196813	3.3015360094885	0.000961569911269661	0.00633375066144508	LETMD1
3267.0432573073	0.372070310089085	0.144215097724778	2.57996781168605	0.00988095246845996	0.049813885844758	SPATA21
725.349755406418	0.373587330844938	0.115969889863806	3.22141662188069	0.0012755857172329	0.00808407478208483	UBAC2
214.360184493709	0.373692708981063	0.139507099703249	2.6786644534648	0.00739164248197229	0.0388738475033569	GFM2
831.346206247351	0.373988485534429	0.112159302154537	3.33444019666896	0.000854712773593448	0.00573328201051498	AGBL5
586.202605997084	0.386033136127942	0.0982881414974348	3.92756572915785	8.58099737881848e-05	0.000702208706071133	KCTD2
819.805554611143	0.390625768657872	0.11777753766391	3.31664064647506	0.000911067175324819	0.00605069076108285	CPLANE1
229.867964176866	0.395753241536346	0.120362407219519	3.28801368033928	0.00100896936498176	0.00657056549189095	ZNF28
1101.99445165315	0.412534528677951	0.151248866471643	2.72752145719582	0.00638121072410692	0.0340244044934946	ERMP1
566.832924854758	0.414016200554627	0.102664505692744	4.03271021236591	5.51372555087541e-05	0.000465423303853306	RIC3
837.952578706763	0.420657670895339	0.116694468550285	3.60477815376548	0.00031241968478155	0.00232463387676346	DDHD2
934.82567922209	0.425740290053927	0.131592635105698	3.23528964757005	0.00121519388553116	0.00773795409201935	ENOSF1
93.05413108527	0.428275140951525	0.16292080332932	2.62873207226845	0.00857038551978011	0.0445247854030435	SARNP
312.137648151368	0.4437621141579	0.170592043212308	2.60130605039781	0.00928695614504001	0.04759565024333	OR51B5
273.991729032121	0.447431157177283	0.117791842098893	3.79849019426692	0.000145580187530021	0.00114710049498702	USP39
258.84021311602	0.454210933012674	0.143400817055286	3.16742221097359	0.00153796849804418	0.00956587836709212	EPHX1
136.476553665989	0.465532183448325	0.145496379885276	3.19961351488881	0.00137611984500462	0.00862597431704922	CTDSPL2
1324.66776701364	0.470310982888431	0.10752953787658	4.37378409854458	1.22111150435566e-05	0.000116542185855132	FBXL2
413.477293772287	0.472233595734495	0.158673571274562	2.97613264730371	0.00291908571197174	0.0172777063144414	AP3M1
986.668933347805	0.474538138871945	0.096829222148149	4.90077404676349	9.54597965536321e-07	1.10217661653015e-05	ZNF252P
587.289044738454	0.477096408745128	0.121767928565645	3.91807936921524	8.92573191423101e-05	0.000728934772995532	ANKFY1
150.921359142054	0.483980447579378	0.179690209767523	2.69341578601046	0.00707240096222997	0.0374399302585508	CNTLN
535.04817232745	0.48977416641045	0.152593431025014	3.20966743535745	0.00132888625298785	0.0083690673424846	FER
136.983654981856	0.490270514637816	0.184380417485619	2.65901618687926	0.00783691976784797	0.0410162062442406	AHCYL2
645.030971167203	0.490696548565857	0.137632479660748	3.56526707776668	0.000363485850835811	0.00266026620884934	RIPOR2
118.851302646566	0.494438449810134	0.169476785662196	2.9174405679115	0.00352916897380819	0.0203154741214345	ZNF385B
1264.10094792451	0.496327215002144	0.0930289800243334	5.3351892590064	9.54449517692182e-08	1.29560073043486e-06	SLC25A29
673.583680987342	0.497206001662363	0.144324345732021	3.44505980013633	0.00057093306687719	0.00398958097863052	CXADR
477.443691257719	0.49787969270589	0.168620487305256	2.95266429757478	0.00315044368347739	0.0184257390396101	MBNL1
249.365413506207	0.499571733791005	0.146552215341011	3.40883099329857	0.000652418851576166	0.00449643043847862	SNRNP35
602.308042264661	0.501093437486539	0.164548308991468	3.04526640570047	0.00232474288301384	0.0140674953372735	DPY19L2P1
705.970467944242	0.50277478190968	0.121716546514443	4.13070199826956	3.61657150947177e-05	0.000315899659240382	IAH1
350.956672509513	0.505764690433908	0.147957492045747	3.41831078265055	0.000630111131608811	0.00437268830190709	NUP62CL
982.68441639341	0.507692829906892	0.124298412878025	4.08446751773971	4.41780054497527e-05	0.000378480225793404	C6orf201
304.009671256515	0.509694470399152	0.154365037523056	3.30187766982549	0.000960399457226245	0.00633375066144508	SEC61A2
467.754530568525	0.510716295128204	0.17994356356823	2.83820262865115	0.00453683715810658	0.0252479386444214	PHKG1
5304.11628375065	0.511922257272897	0.116159011039607	4.40708174674755	1.04772653763466e-05	0.000101685150440001	PCNP
1344.29531224639	0.518341795726519	0.121605274043392	4.26249436797914	2.02157595387144e-05	0.000185027156780306	CSF1R
3241.3170637591	0.527370312932852	0.113959475501302	4.62770042256669	3.69748344196373e-06	3.91991780206075e-05	CNPY3-GNMT
470.682493016645	0.528222264768551	0.116168580282768	4.54703211042775	5.44076999277765e-06	5.56259893918082e-05	SETD6
286.889121122599	0.528341059835875	0.187644126386398	2.81565466508614	0.00486779598974534	0.0267562302144963	ARMH4
758.049713683052	0.528455042104918	0.13142861525627	4.02085224039296	5.79879707507665e-05	0.000485407638492874	TEX49
112.03255087651	0.533619863913891	0.205065623175896	2.60219073118938	0.00926303199565165	0.0475336686571243	TANC1
3553.23335608387	0.537154814579435	0.123793906411242	4.33910545479527	1.43063864411894e-05	0.000134620751102339	TSPAN9
593.252465640569	0.538097140256374	0.153726988124378	3.50034269728232	0.000464660384675389	0.00330443438163843	ARHGEF39
461.157498045395	0.541891489183993	0.104781113800233	5.17165230956712	2.32033029129615e-07	2.89306356402397e-06	COL4A4
433.518808910488	0.543257191824898	0.151953578171132	3.57515234825912	0.000350024012735643	0.00257581773474691	APPBP2
136.738393086824	0.545256798883211	0.197271411823078	2.76399298734792	0.00570987664236852	0.0307950125490425	FBXO25
465.51505855962	0.54691362877908	0.116123418395776	4.70976170297596	2.48006583417259e-06	2.70051613054349e-05	BRWD3
475.984395891154	0.548688841870927	0.0885609535426496	6.19560675356422	5.8060923843713e-10	1.1056340853272e-08	KHDRBS3
835.516429849927	0.566821861133075	0.12547601872286	4.51737205963652	6.26118352338006e-06	6.3051216533687e-05	CDH20
618.580224726211	0.567118950788831	0.13431362457987	4.22234864529021	2.41769746869015e-05	0.000217936290615804	FNDC3A
450.97741339776	0.567434858649078	0.143764888678333	3.946964129181	7.91484096080503e-05	0.000651676864354807	RMDN1
176.831672078074	0.570664390679584	0.178603808489142	3.19514122071073	0.00139762434279331	0.00874712555972509	ST7L
1797.20488435416	0.572790383553714	0.102066580285412	5.61192882089323	2.00083743315945e-08	2.9886114522062e-07	IQCG
788.882796776042	0.573031073993993	0.137278665076066	4.17421799429996	2.99011344302903e-05	0.000265215801635555	SLC26A5
753.000230956901	0.57370736853486	0.137460728413387	4.17360925667107	2.99811782359392e-05	0.000265340031171814	LYST
116.495185376472	0.575752117953928	0.164146520473867	3.50754993947977	0.000452253459295634	0.00323269525968374	DCAF10
263.592264218238	0.577847311140862	0.219841558789827	2.62847167897538	0.00857694970183067	0.0445247854030435	TM6SF1
3153.93955517239	0.58135759421323	0.130844742397331	4.44311008269512	8.86677703836711e-06	8.73203679905859e-05	FAM20A
166.902122693884	0.583005348984446	0.153452927085743	3.79924554100353	0.000145137243860392	0.00114710049498702	METTL3
109.120079296473	0.584795578375832	0.222325602078538	2.63035643627426	0.00852953868059748	0.044393376189949	PROX2
172.533023096444	0.586887364896792	0.165807850104485	3.53956320238734	0.000400789788138238	0.00291206757457403	NUDT17
163.126949121689	0.595481094647321	0.221893061389067	2.68363999721111	0.00728254777868463	0.0384006259511218	DPY19L2
384.23200621381	0.595505894767497	0.147910483036124	4.02612365630675	5.67038774363694e-05	0.000475649644132218	CIITA
1928.37194250065	0.597459074625432	0.155496946788403	3.84225598614771	0.00012190859140671	0.000969957861925071	SEMA6D
762.799170669681	0.598708107539893	0.113770129470812	5.26243672504119	1.42158595620178e-07	1.8666445660192e-06	FAM186B
125.452655016013	0.598768936722089	0.210252031994952	2.84786278182779	0.00440138974234896	0.0245621999788307	SIRT3
3207.19005812189	0.600098290210882	0.123516573281189	4.85844348065534	1.18312171185664e-06	1.35435414194871e-05	KIZ
1756.45159311682	0.600312024954115	0.112162058696747	5.35218443678164	8.68987591370515e-08	1.19985984265523e-06	GBA3
324.464755651187	0.6071671577232	0.180840371067332	3.35747573475799	0.000786576472090004	0.00532478324265215	CCDC158
172.326490073879	0.608974084949626	0.142079497789514	4.28615032023692	1.81795997570122e-05	0.000167535852806594	MAPK14
817.634900233593	0.613072158567687	0.229332765451917	2.67328638086051	0.00751120975802017	0.0394510337355883	PP2D1
406.338489147821	0.614825493387968	0.138738503619133	4.431541910498	9.3561622665027e-06	9.14672992379753e-05	EPB41L4A
128.195330181312	0.616510954635688	0.179687639451071	3.43101482394155	0.000601327739269577	0.00419467857011313	WIPI1
184.594989978075	0.623057788352193	0.213212700773884	2.9222358053283	0.00347528318207683	0.0200339854025605	PJVK
556.917546281678	0.623996683303955	0.134950871634006	4.62388034807414	3.76627170855619e-06	3.97188444225165e-05	GATC
170.400319640014	0.624044564037044	0.14956641885793	4.17235746367512	3.01464187601853e-05	0.000266216067205328	ITCH
348.654268599869	0.624388473367269	0.149972031492411	4.16336611002607	3.13589941808591e-05	0.000276316751356781	CDC25A
79.6383493264997	0.626301328030627	0.218663270864411	2.86422738283736	0.00418027814158992	0.0234914091928787	ZNF267
596.852520999902	0.629011899693528	0.137478735434527	4.57533958037524	4.7544816331479e-06	4.9363067705396e-05	GTPBP1
240.850121367219	0.632701692968753	0.153102049869079	4.13254880329683	3.58762558824828e-05	0.000314054022082388	FAM169A
124.75822715984	0.637414949370111	0.22900831280734	2.78337035698068	0.00537973575271624	0.0293294141850934	TRMT10B
115.560325620162	0.6389113989425	0.176862724515441	3.61247063615555	0.00030329346016607	0.00226511732889827	EIF4ENIF1
332.162705232213	0.638989675858368	0.135623954858765	4.71148092181644	2.45923123001645e-06	2.68510627233861e-05	TAF1
213.550851525179	0.641033695713713	0.199654031778267	3.21072251836935	0.00132401715884917	0.00835149284812553	SPAG8
475.805561217868	0.642208179253056	0.179523173845488	3.57729960704567	0.000347162180346223	0.0025594452121672	COX15
501.444831299955	0.642524549255573	0.166014769573602	3.87028546258778	0.000108707986281401	0.000877085720639897	GTF2IRD1P1
96.5816319627654	0.645508680187612	0.195795973267774	3.29684349179543	0.000977779707255439	0.0064047270868581	AAMDC
500.587735488157	0.647202861132167	0.183317905558391	3.53049452076583	0.000414783606580665	0.00299748296985812	CCDC192
311.545539233996	0.649985230567676	0.164236894364334	3.95760789975599	7.57040934967279e-05	0.000627173294164645	DALRD3
147.692460915164	0.653189587183654	0.160433566337332	4.07140227631816	4.67309666834187e-05	0.000399500051348886	FOXK2
338.092399570809	0.65398824120726	0.230909551779492	2.83222688783264	0.00462250359487401	0.0255829468928427	ITGB1BP1
900.410348325387	0.657867268575843	0.117451600124109	5.6011775734063	2.12900498122687e-08	3.16827482021095e-07	MRPS25
411.578298594335	0.658915244052767	0.244982950274287	2.68963714950381	0.00715297476023844	0.0377669547787622	GFM1
224.727104362702	0.660804184577659	0.203838605820878	3.24180094303793	0.00118776953551008	0.00758737359885451	TP53BP1
2827.25182938425	0.661186585830476	0.115037499298298	5.74757439846626	9.0532768594619e-09	1.3998157418117e-07	TMEM116
350.479450079867	0.662468107232863	0.120262913941543	5.50849871769176	3.61906877379303e-08	5.23072601910086e-07	ATR
879.329637399717	0.666802717534409	0.159325827075987	4.18515145831563	2.84976024092242e-05	0.000254451925511695	MLLT10
700.096467500947	0.667132398548546	0.152127294045165	4.38535637365957	1.15796042186602e-05	0.000111042600836698	EMG1
908.748055540483	0.668140697615709	0.0958445438543733	6.97108745836263	3.14500370024392e-12	1.00290673552223e-10	SPIDR
1728.4407508346	0.668742774698758	0.112567160653621	5.94083363936433	2.83576280767835e-09	4.82800633951339e-08	UTY
117.442431678715	0.674580878632518	0.247340910037221	2.72733240340631	0.00638486833949601	0.0340244044934946	CSNK1A1P1
437.87836063802	0.675039282749377	0.218638655650843	3.08746539233843	0.0020187127592148	0.0124787505638847	RUFY2
95.6168421389319	0.675980401347572	0.232563130170148	2.90665334979372	0.00365317787825415	0.0208315374126356	MMP19
340.916924178956	0.676959309023517	0.113746887569175	5.95145347262208	2.65771579215547e-09	4.56354788584645e-08	LRRFIP2
103.321186715124	0.677703716111209	0.242169152624236	2.79847250885324	0.00513449400163164	0.0281451526583301	RAD52
251.136747971663	0.680558399098156	0.160330326833512	4.24472657505933	2.18860126283163e-05	0.000199405892835771	ARHGAP27P1-BPTFP1-KPNA2P3
409.882588676133	0.682891625205751	0.112397695544902	6.07567283203722	1.23468915482798e-09	2.25499137459037e-08	SUPT7L
82.1259259228933	0.683408247472591	0.205572949754162	3.32440745871408	0.00088606634720935	0.00591397771276939	SETD4
252.992536187667	0.684849666010645	0.124675817381489	5.49304332142544	3.9506583167373e-08	5.68951437872776e-07	SLC7A6
169.366656116708	0.686148914808787	0.225635921369133	3.040956026174	0.00235828270142467	0.0142275974389254	ANKRD36BP1
48.9351067768857	0.689209193377494	0.244034350857344	2.8242302403582	0.00473943255324916	0.0261940027495944	RAF1
1142.88173865118	0.699274418955245	0.211582232263459	3.30497703646741	0.000949841819673049	0.00628021733742834	ADGRE3
1000.59604786804	0.699546746149738	0.101721881699898	6.87705274872475	6.11034900127795e-12	1.71687988021922e-10	FAAH2
60.5735261002554	0.699999736986032	0.218325289610988	3.20622378760285	0.00134489351183537	0.00845662305251101	ABRAXAS1
1004.38467135769	0.700094022887117	0.13661370912308	5.12462495441344	2.98130580995398e-07	3.65426436587689e-06	POLB
197.106766070599	0.702906479913182	0.265658189915986	2.64590555305476	0.00814725604117849	0.0425691479498767	OIT3
93.013490013837	0.704083812098994	0.20075768727233	3.50713251216077	0.000452963521951703	0.00323269525968374	VPS35L
115.999280901456	0.705265362630264	0.229799298514205	3.06904924075156	0.00214741193681312	0.0131328784811493	TNFAIP8L2-SCNM1
278.132413522156	0.70651137688428	0.119077145113087	5.93322401383832	2.97043120417029e-09	5.03594623559334e-08	COMMD5
2748.23107985493	0.707301262740303	0.08914339648433	7.93442128789243	2.11479091894331e-15	2.49918526832771e-13	POLA1
82.7681026085329	0.708306506759555	0.219215921010744	3.23109062286055	0.00123318834552683	0.00784011198152977	ACOT2
75.9246465811184	0.708799545391328	0.235318521081259	3.01208567066665	0.00259459361434951	0.0154674735051281	TNPO3
294.08240081953	0.712817736156961	0.157484878788739	4.5262614521435	6.00362974153897e-06	6.0762177081873e-05	SMIM27
342.396877826221	0.713792710876261	0.124117621391913	5.75093772239153	8.87498056954979e-09	1.38753587270238e-07	NKAIN3
119.50669282006	0.718188792799758	0.173351701159837	4.14295785962642	3.42854963181595e-05	0.00030144228491546	SCAND2P
127.138933779198	0.71923499202534	0.166420423423582	4.32179522939144	1.54764790139855e-05	0.000144279565378639	GSK3B
1216.54780289408	0.723470627562221	0.0922543862141339	7.84212715786711	4.42977444597051e-15	4.7272065812432e-13	PHYKPL
960.545223587571	0.729127139212439	0.120659694037056	6.04283928474503	1.51425473809525e-09	2.74066465660662e-08	DPY19L1P1
158.642291507605	0.732878495029812	0.181590153424627	4.03589336320489	5.43949196852596e-05	0.000460123762727101	DCAF6
298.438919574237	0.736249594655877	0.196250692211272	3.75157705871056	0.000175725724749433	0.00135521297896971	SLC9B1
262.541931064883	0.737833451191967	0.127313062285938	5.79542615615382	6.81479090178782e-09	1.08658054934061e-07	SLC25A18
220.572933914699	0.738743779699662	0.152294001656493	4.85077397444672	1.2298062863379e-06	1.39981916671549e-05	DCAF1
195.579194204462	0.740763125350718	0.162248809467267	4.56559975868521	4.98068266596478e-06	5.14457145291684e-05	CCDC7
367.386789239866	0.747005129588724	0.210494762719003	3.54880625028152	0.00038698170598959	0.0028270772630294	SERHL
369.858513633616	0.755509071327549	0.127483945243194	5.92630758238858	3.09822031268167e-09	5.23052488082141e-08	GNRHR2
170.855857462772	0.759622290031595	0.227003942594692	3.34629558125286	0.000818990415988199	0.005521314582954	PLPP5
876.385533786011	0.761847972831139	0.101443888016338	7.51004311574138	5.91078924998872e-14	3.59841684946283e-12	RMC1
125.039301733792	0.76859460540279	0.167660882695873	4.58422139406825	4.55681222407121e-06	4.74333458971972e-05	SUZ12P1
448.057305094543	0.770377666256359	0.147719463362246	5.21513989234576	1.83678562665113e-07	2.33550779996336e-06	SZRD1
155.935620511735	0.771365787003784	0.170096979420475	4.53485881778646	5.76420297167192e-06	5.84862816671156e-05	DLAT
839.475091451708	0.771738329134139	0.10706929641847	7.20783973509895	5.6846478071606e-13	2.26147672170013e-11	BBS2
775.141243784423	0.771783034477057	0.138723091662455	5.56347919605903	2.64448402750071e-08	3.892138030219e-07	ATP6V1C2
130.844899155484	0.77744149239509	0.155751693769685	4.99154438438864	5.98984145006173e-07	7.0578249109525e-06	NR3C1
69.2389703855618	0.781994810826719	0.231259158869127	3.38146525590912	0.000721003501563659	0.004926857260685	TBC1D2
417.589798772365	0.785226606592108	0.13154624351205	5.96920585208637	2.3841115982419e-09	4.12903465592067e-08	SLC25A51
320.415745875325	0.788218249054113	0.15103751206104	5.21869195472157	1.80191166069734e-07	2.29843842942283e-06	KLHL22
14711.5704845032	0.789606168462421	0.262026112398047	3.01346366297616	0.00258283969718755	0.0154202821742936	WTAPP1
165.102259266692	0.789722277073253	0.263051293949628	3.00216077714667	0.00268070554698419	0.015933542733406	RTN4IP1
81.1088897243407	0.790610867261281	0.208522264056364	3.79149378047985	0.000149743899054805	0.00117056612140507	ANKS1B
55.8174042418549	0.793128411662931	0.240459074007113	3.29839252246088	0.000972400978737611	0.00638416198131981	ZNF81
82.8020297994567	0.807832672266092	0.210309647238814	3.84115841984542	0.000122455049736461	0.000972380217077275	RABGAP1L
80.9072583382975	0.808395275390069	0.248333435672793	3.25528164662941	0.00113279966161335	0.00728254246457992	GRHPR
191.119193794535	0.809196078769728	0.177309259682275	4.56375532907728	5.02466339455276e-06	5.17669167161872e-05	XRRA1
183.800561424584	0.810718834392554	0.181013630481007	4.47877230150146	7.50735604367019e-06	7.42969373977015e-05	SEMA4D
299.572321340781	0.81112797413628	0.154736073113367	5.24200955740948	1.58837140887945e-07	2.07210270158365e-06	ZNF184
78.0770662110355	0.819154028786983	0.316066535807679	2.59171388294465	0.00954991585084445	0.0485101920211037	ZBTB44
51.0166270920083	0.822622259220468	0.267432753734644	3.07599666732184	0.00209800190075431	0.0129092980662034	STX3
109.75461981191	0.826803841714433	0.239909472811496	3.44631594586545	0.000568285528564162	0.00397799869994914	GLS
64.0713708459144	0.827667159485067	0.286679843427494	2.88707831562074	0.00388837432293637	0.0220359492659497	PAPLN
37.3892883363207	0.828514313338219	0.314324864337748	2.63585356215397	0.00839259416930205	0.0437372806384638	RFC5
323.823935305099	0.829044607883186	0.152981651338714	5.41924211582483	5.98522163201714e-08	8.46782412586086e-07	ASPRV1
174.918677784302	0.836491119832522	0.21268148637629	3.93306974708907	8.38678895231621e-05	0.000687716694089929	AKAP7
75.2860531366403	0.844642827357381	0.280121978081693	3.01526796698207	0.00256752306490726	0.0153516483255914	MILR1
448.479481957885	0.848502702583947	0.147004487963603	5.77195100869321	7.83589011253761e-09	1.22986744031938e-07	SPATA6L
25.2158408113619	0.848652699964798	0.327255914462369	2.59323869320744	0.00950767584351487	0.0483567614420794	UBE2W
773.853343129913	0.848836242501381	0.195500107508211	4.34187097552224	1.41274492489996e-05	0.000133249040099719	ARHGAP22
439.393383815231	0.860881117700195	0.142624742784074	6.03598717091831	1.57993805774259e-09	2.83401389107577e-08	EME1
90.5685070827587	0.864565278376169	0.327698584097025	2.63829421405187	0.00833242553248889	0.0434801114149875	CRYBG3
301.573825015847	0.870903630927653	0.337154220608565	2.58310167185708	0.00979164626448105	0.0496126540866139	SETD9
92.9966023933744	0.877607700789768	0.26703185580003	3.28652811163839	0.00101430649211811	0.00659233445747814	ATP7A
156.112888373687	0.879616556337234	0.201483606750746	4.36569788739885	1.26717521812864e-05	0.000120366667291746	PSMC3IP
520.357944812615	0.881095141856988	0.165586437260102	5.32105863521278	1.03165142012592e-07	1.38634628965417e-06	SNAPC5
49.9057442437923	0.89807098756852	0.305755403933884	2.93722032714332	0.00331168727767424	0.019201095933182	DDB2
211.257589831772	0.934523964460437	0.174251869205628	5.36306421687586	8.18219006866414e-08	1.13365654123767e-06	PAPPA2
31.4833114889434	0.945184665770526	0.346328064328917	2.72915990103782	0.00634959071464622	0.0339264035790539	PDE4DIPP2
49.1436435815363	0.948374572558562	0.336576139304859	2.81771183933973	0.00483671966718075	0.026658353391951	DNAJC7
141.960286071664	0.960606343826652	0.191922096754483	5.00518887648205	5.58072829540155e-07	6.61456232770602e-06	SNF8
395.438502538958	0.963992509077227	0.127628642686407	7.55310476384072	4.25002852924514e-14	2.84610243841783e-12	PSTPIP2
37.5930508327232	0.978019343060744	0.321813290278954	3.03908934964426	0.00237294465203543	0.014273191035746	JAK2
33.8050390981965	0.986707914880192	0.339911310627295	2.90283931140525	0.00369796324200672	0.0210199011367542	USP48
247.256804111167	0.986879416282824	0.155864730454456	6.33164034868806	2.42568380164071e-10	4.80118104186817e-09	SPAG17
89.9950021404284	0.990715109260933	0.186329229604239	5.31701392940443	1.05483996111754e-07	1.41278232125676e-06	SETDB1
31.8050320482467	0.993929179908833	0.373813436456067	2.65889099474798	0.00783983235330432	0.0410162062442406	CEP68
479.383234349285	0.995314559569259	0.191405397919176	5.20003390912489	1.99252171940503e-07	2.50970290550765e-06	ATAD2B
102.852111162463	0.997788622393142	0.335588410680251	2.9732511333469	0.00294663251691963	0.0174111315485045	COX11
102.480706851751	1.01183307626144	0.347646207840945	2.91052527955195	0.00360821776548429	0.0207111699738798	FBLN7
53.3835060741985	1.02887491006385	0.315505969612478	3.26103151495857	0.0011100770172815	0.00714789976832866	RPAIN
30.5290918951132	1.03530425024101	0.394276355082814	2.62583397886885	0.00864369654546039	0.0447490057384575	MAP4K4
613.494314461651	1.05690954371749	0.182156469566831	5.80220700494924	6.54476917981922e-09	1.04768456432325e-07	ANGPTL6
66.3159348764843	1.11923357879799	0.388610691256084	2.88008951884561	0.00397562271359897	0.0224370201584932	DCLRE1C
3589.55862524437	1.12015524321391	0.0992327513649892	11.2881606909584	1.50145768114726e-29	5.21144057120903e-26	CHRNB2
76.8235999549471	1.14416675190262	0.262695557100608	4.35548573615359	1.3277216310225e-05	0.000125820413053028	TMEM181
53.7296576513425	1.162548689482	0.36191363836734	3.21222680285407	0.00131710351093693	0.00832094639456699	GLT8D1
22.9173149795302	1.19413194957039	0.404011744382817	2.95568622985104	0.00311974291839491	0.0182727799505987	MRPL49
53.0803614004071	1.19510253373958	0.300474216344635	3.97738797118229	6.96764313998997e-05	0.000579627124978875	RBMS2
29.5365959428323	1.20558389126619	0.421255563433564	2.86188241987771	0.00421133108182771	0.0236328607357315	ADGRV1
266.444141515872	1.20649917702053	0.197386947573475	6.1123554107924	9.81712422364658e-10	1.80941307938587e-08	TRIM5
49.6050263774167	1.21399826672052	0.424788909747724	2.85788597315664	0.00426473614415671	0.0238991768859437	ACSL1
41.989046503808	1.22743250371801	0.291381992929701	4.21245146749388	2.52614003079392e-05	0.000227070036772483	UBR3
16.8670317066133	1.23431705274094	0.443759278347119	2.7815013971954	0.00541080977625135	0.0293792347040242	SERPINB9P1
42.9449020030723	1.2437586128906	0.338981483596005	3.6691048717366	0.000243401223257005	0.00182827352236435	ELMOD3
29.4383721027452	1.27098065810081	0.415762961360747	3.05698384950171	0.00223576321947745	0.0136524264678729	CALHM2
41925.9218866622	1.2830104406639	0.163763567470124	7.83452913541322	4.70602944872395e-15	4.7272065812432e-13	SYN3
1527.52133878503	1.33618970348845	0.135868647997736	9.83442260727229	8.00253227195281e-23	8.0385436671766e-20	PRSS23
16.2943190147636	1.3410246802632	0.510864967808646	2.62500810344369	0.0086646905088402	0.0447490057384575	URI1
74.4354383549215	1.34857968296305	0.293306796505615	4.59784668827896	4.26879921295871e-06	4.455074087706e-05	MAF
16.0022180101056	1.42846800199565	0.548856291498178	2.60262663309635	0.0092512642725573	0.0475336686571243	COPB2
22.3018403160684	1.43389926339659	0.488149683748406	2.93741717168791	0.00330958567076846	0.019201095933182	NRG3
44.2535492119981	1.43850574308776	0.390145287622166	3.68710269924079	0.00022682183356771	0.00171310174299823	PARP9
19.2372808230659	1.48722974997598	0.500409531472788	2.97202522421749	0.00295842377317246	0.0174309876104434	RGS20
23.1444236988711	1.72824258041721	0.660927705273551	2.61487386082856	0.00892604134191384	0.0460395816582925	DYM
14.514795747206	1.78227633219347	0.577664110568725	3.08531601597817	0.00203335981746402	0.0125499842497241	CYP2F1
916.861755758556	1.85357147729703	0.21597226910185	8.58245127953398	9.28724717891967e-18	2.3322599478062e-15	CEP112
15.6597480906429	1.93451139270866	0.629131008884729	3.07489436284185	0.00210577123724223	0.0129175402003653	UBE2E2
42.4462040571636	1.94313267220386	0.411220604782126	4.7252804203072	2.29798024242174e-06	2.52195564467043e-05	ARHGAP21
12.1013965903371	1.96238211490384	0.675172988653297	2.90648788959703	0.00365511047185367	0.0208315374126356	RTTN
19.3205473399074	2.02379382297037	0.680953567323184	2.97199973696572	0.00295866937539134	0.0174309876104434	SUPT20H
18.3918595310293	2.06523647209058	0.545502338373754	3.78593514053019	0.000153131615069978	0.00119472394048771	WASHC2A
24.5561091503129	2.17042785816959	0.565678261116741	3.83685923140269	0.00012461785561234	0.00098760265059247	SNX13
68.940646330214	2.26701127898465	0.431950360346296	5.2483143599352	1.53497209640988e-07	2.00896347992667e-06	USP31
79.104679975323	2.30933480803356	0.486540922172821	4.74643488921838	2.07033327508517e-06	2.29795555229066e-05	STX8
39.3247782094429	2.35519936340616	0.505163017772533	4.66225610455646	3.12761637303001e-06	3.3600969483515e-05	NUP155
10.2156407027535	2.44314715423398	0.715659517558228	3.41384009335864	0.000640541584745112	0.0044374070474239	WASHC2C
10.8187170310972	2.49911570221853	0.73245465011646	3.41197328984283	0.000644944324629519	0.00445255377381685	HLF
43.9276773673754	2.55778015622157	0.424187704994864	6.0298309595101	1.64131265602555e-09	2.93101966751585e-08	SLC25A48
14.353094254888	2.5646108586413	0.649481157290692	3.94870710235777	7.8574420509368e-05	0.000648279305147106	TBC1D19
13.3606383527686	2.61185287797508	0.794911272224733	3.28571624184576	0.00101723428661932	0.00659233445747814	SIMC1
412.990458076789	2.66911727928262	0.325263042132775	8.20602691833971	2.28628179214186e-16	3.99403488731565e-14	ATP11C
9.52339044220785	3.07058139548748	0.885628450693327	3.46712144701724	0.000526064147722245	0.00370829078166312	TPTEP2
57.7348075862129	3.11277549624799	0.450048645605742	6.9165311942187	4.62836539435262e-12	1.39289446215754e-10	TTC17
4.78848363438241	3.26288889626194	1.24177130627196	2.62760854577787	0.00859874034000843	0.044580307982134	LIN7A
86.9226877831007	3.28807573835596	0.449330110890498	7.31772845545459	2.5220354651647e-13	1.15153846579906e-11	RPS6KC1
5.69411309423578	3.29458688304381	1.21006697954298	2.72264836471128	0.00647609472870892	0.0344648326092085	KHDRBS1
106.40522399386	3.29598382947649	0.455658498953658	7.23345188786154	4.70869314253721e-13	1.9335525142582e-11	PPP2R2A
3.90728206391618	3.3098942291361	1.20905628739255	2.73758489464062	0.0061892143311446	0.0332019535147383	FTCD
387.279235410469	3.31096684254602	0.453435703325162	7.30195442984715	2.83617337015655e-13	1.26619384458767e-11	GRIK5
3.48698161906327	3.35132352403839	1.23351746370131	2.71688372694972	0.0065899754310292	0.0350244990500996	ETFA
37.0657762183882	3.37302730844832	0.614713938279624	5.48714954778523	4.08471310933525e-08	5.84070365598186e-07	PRKAA2
2.03095648169636	3.48391707183729	1.2666821950956	2.75042712791455	0.00595176280207269	0.0319708328057862	SMC2
2.92118186632423	3.55975249925087	1.25473583143906	2.83705335422531	0.00455320025835154	0.025303953856233	SCAMP5
128.476920132713	3.57344487649298	0.464445598531392	7.69400095036417	1.42603994075647e-14	1.1693527514203e-12	ROR2
9.61938439887318	3.61332957628458	1.07936627182131	3.34763987963743	0.000815028449737458	0.00550383917822707	PDXDC2P-NPIPB14P
2.47244890478831	3.62657356779715	1.27940785723163	2.8345719055097	0.00458871300335803	0.0254434779031386	E2F6
6.93790578898824	3.77559956028331	1.22836796217433	3.07367147023286	0.00211442137953504	0.0129508309496521	B3GAT3
8.69502295120113	3.86700307496961	1.23480452413131	3.13167226018228	0.00173813786449589	0.0107941853779668	DMAC2L
19.9823869465288	4.08883646285503	0.911653938294411	4.48507519257222	7.28882261567995e-06	7.2671189255092e-05	PAX5
6.78747686212407	4.15207791846002	1.23674568367963	3.35726089304515	0.000787187965688247	0.00532478324265215	CLPX
15.4567542024389	4.1605111052878	1.27837174661128	3.25453931246253	0.00113576439543275	0.0072899382441674	IRAG2
2.96408606979788	4.18312026372494	1.36987562110124	3.05364968854775	0.00226075903838493	0.0137424051682763	NUP210P1
95.4245375865748	4.23576237099824	0.483109070212261	8.76771444000668	1.82329549275183e-18	6.0750457911934e-16	SAMD12
