# Supplementary material for: The intracellular parasite Anncaliia algerae induces a massive miRNA down-regulation in human cells
Source: Noncoding RNA Res. 2023 May 18;8(3):363–75. doi: 10.1016/j.ncrna.2023.05.003 (PMC10238475; doi:10.1016/j.ncrna.2023.05.003)
Supplement: Multimedia component 3 [file mmc3.zip › S3 File/I24hvsNI24h_downp005]

baseMean	log2FoldChange	lfcSE	stat	pvalue	padj	GeneName
2.47448318152652	-6.90401278697556	2.26322862153667	-3.05051496842945	0.00228449292767421	0.0138656987664576	hsa-miR-4498
12.1119746753784	-6.59793163508147	1.86909892746302	-3.53000664552144	0.00041554922904094	0.00299762442062208	hsa-miR-203a-3p
2.93316809662771	-6.41833053599907	1.95160903750994	-3.28873786329061	0.00100637706550904	0.00656432313184306	hsa-miR-6726-3p
3.20457155375796	-6.17491200437259	1.65553601185161	-3.7298566507571	0.000191588739728952	0.00146072781068487	hsa-miR-6508-5p
4.71401010813306	-5.75948526956045	1.75801600103735	-3.27612789995196	0.00105240889562119	0.00679835842862693	hsa-miR-539-3p
3.80483704716472	-5.72092675963385	2.05645285801887	-2.78193917128995	0.00540351668247217	0.0293792347040242	hsa-miR-6753-5p
4.9000132507179	-5.70093886493178	1.28363778377574	-4.4412364118504	8.94434619571674e-06	8.7654592718024e-05	hsa-miR-542-3p
6.73120976250308	-5.68445208119078	1.29542618653885	-4.3880941579378	1.14348272284708e-05	0.000109916592832526	hsa-miR-636
11.3285501199161	-5.63728262117632	1.21750677534219	-4.63018583169025	3.65337705905609e-06	3.88340450351518e-05	hsa-miR-889-3p
3.99038845837327	-5.55308917098974	1.51348757870697	-3.66906821642631	0.00024343612107141	0.00182827352236435	hsa-miR-548e-3p
7.47081524891011	-5.5527604983144	1.16306354368025	-4.77425376153046	1.80374827395745e-06	2.02078449635558e-05	hsa-miR-766-3p
7.60440977786001	-5.39371796953168	0.808767114711318	-6.66906192329163	2.5744362125291e-11	6.34606423432019e-10	hsa-miR-6890-5p
22.8226998490678	-5.36952525614095	1.39294560684489	-3.85479894531078	0.000115824775486664	0.000927059657182106	hsa-miR-205-5p
3.24086056453578	-5.29429122592918	1.91685492997911	-2.76196760804788	0.00574541782112458	0.0309037333403997	hsa-miR-6784-5p
6.56685780825858	-5.21884610902372	1.54939115818012	-3.36832056996741	0.000756276057295082	0.0051503681325621	hsa-miR-106b-5p
3.69495299646949	-5.13378413195301	1.56580088151075	-3.27869539005478	0.00104288140028168	0.00674766097637968	hsa-miR-412-3p
9.85870903191858	-5.05840389146473	1.2251468167574	-4.12881445903179	3.64638493974423e-05	0.00031781289995428	hsa-miR-3125
3.90841121101138	-5.03345613269665	1.75152868488182	-2.87375032800919	0.00405629484011877	0.0228586152420718	hsa-miR-3197
5.32169406484542	-5.00459450762344	1.17973785687514	-4.24212419603071	2.21414099714086e-05	0.000200822088634582	hsa-miR-4768-5p
6.29935955456261	-4.94394139483919	1.46691502329641	-3.37029842650959	0.000750868183130293	0.00512222132396862	hsa-miR-374b-3p
8.55874359471224	-4.91167255745668	1.02664540358125	-4.78419573138229	1.71673334153821e-06	1.9375939792979e-05	hsa-miR-541-3p
4.16125615821598	-4.89579486234633	1.77176154399627	-2.763235763264	0.00572314106981082	0.0308251753599194	hsa-miR-3173-3p
15.416723915751	-4.75199527748964	0.854454975541781	-5.56143438040906	2.6756628620827e-08	3.92365451819281e-07	hsa-miR-1307-5p
17.3536013986874	-4.7368801097342	0.977859797454922	-4.84413013201166	1.27167569072308e-06	1.4433878320128e-05	hsa-miR-374a-3p
5.27974755413216	-4.69823521054332	1.43589450027422	-3.27199192534414	0.00106792626025884	0.00688752442009631	hsa-miR-6762-3p
4.80691650360593	-4.67978203529805	1.41783728339365	-3.30064817035761	0.000964617635161398	0.00634342660896644	hsa-miR-6836-5p
5.55637145772584	-4.59104652987807	1.34194113975852	-3.42119813891704	0.000623458924789922	0.00434152159411769	hsa-miR-6746-3p
6.13107332636213	-4.56178539446162	1.21296184719174	-3.76086470075139	0.000169327003935896	0.00131158963090385	hsa-miR-137-3p
10.4480017188737	-4.55881074537765	0.904269733719391	-5.04142798922022	4.62070734506382e-07	5.52559586680548e-06	hsa-miR-195-3p
10.9909844872584	-4.47418300196854	1.00499701244505	-4.45193661927744	8.50992869090381e-06	8.40120232925098e-05	hsa-miR-452-3p
13.4013601326043	-4.47059561671051	1.27078830406565	-3.51797038295652	0.000434860893699116	0.00313131016287285	hsa-miR-34c-3p
5.46317248554766	-4.44367712546579	1.32994181964046	-3.34125678269679	0.000834000508229148	0.00560370241147946	hsa-miR-199a-5p
7.61544582842185	-4.38979687741589	1.04275270654791	-4.20981585552395	2.55578910793177e-05	0.00022922233561763	hsa-miR-4775
2.53268479480578	-4.38608390858521	1.4820687058557	-2.95943358850749	0.00308205123823737	0.018078367701077	hsa-miR-6747-5p
23.3380436261781	-4.3803371893574	0.634394561024552	-6.90475211874945	5.02911655745654e-12	1.48580811234268e-10	hsa-miR-340-5p
3.09754558201599	-4.3416383410905	1.55435643671064	-2.79320639626156	0.0052188381237805	0.0285685171408039	hsa-miR-582-5p
11.6282715305552	-4.29445545349538	0.939106273149564	-4.57291743893126	4.80979697541427e-06	4.98086707402437e-05	hsa-miR-4769-3p
7.85947131102586	-4.29396826288585	0.946011692831253	-4.53902239837515	5.65156332758002e-06	5.74885606334595e-05	hsa-miR-296-5p
585.567469022552	-4.29169823194987	0.451761503652161	-9.4999201951796	2.10051216062546e-21	1.29213442850751e-18	hsa-miR-181a-5p
3.16570821746508	-4.28138829774897	1.40829837861775	-3.04011448337473	0.00236488236349268	0.0142460229932737	hsa-miR-196a-3p
9.63103944412384	-4.25673901084874	0.907816672853295	-4.6889852743833	2.74563143487786e-06	2.97357064833942e-05	hsa-miR-1226-5p
5.37436111129182	-4.25403587936633	1.01744454658553	-4.18109851160199	2.90104134202288e-05	0.000258456410471129	hsa-miR-4725-5p
7.13624256610135	-4.23892469544523	1.09903357047303	-3.85695652010045	0.000114807574342138	0.000920752163087246	hsa-miR-1914-5p
41.9956231259727	-4.23762983239288	0.75414793387814	-5.61909625688589	1.91958894613903e-08	2.87795089014426e-07	hsa-miR-145-3p
5.39506012510632	-4.23233772835242	1.08430437804322	-3.90327459157756	9.4899931691871e-05	0.000770319041490783	hsa-miR-6779-5p
36.9226964778853	-4.21874233556324	0.850871360746339	-4.95814353401527	7.11699764191313e-07	8.28872363049477e-06	hsa-miR-193a-5p
5.26080285186516	-4.21191640277416	1.43812330642509	-2.92875887898947	0.00340318306537732	0.0196748051175339	hsa-miR-1226-3p
2.9964663797746	-4.19757634895176	1.29185216011089	-3.24926990762738	0.00115701638736876	0.00740269401982116	hsa-miR-185-3p
6.30598564970647	-4.1853727925365	1.22649092394438	-3.41247759019397	0.00064375219709047	0.00445197302566181	hsa-miR-377-3p
17.1004336095012	-4.18298892679817	0.775194538162701	-5.39605056649693	6.81237547613792e-08	9.57067295913362e-07	hsa-miR-324-3p
5.50872852259668	-4.13165325091643	1.24383585033098	-3.32170298019391	0.000894698794990838	0.0059616911414149	hsa-miR-6509-5p
141.023058376634	-4.11824632502668	0.49573867947365	-8.30729272406022	9.79102042756804e-17	1.92351534942929e-14	hsa-miR-152-5p
25.7792896814216	-4.10773213752498	0.640912519802659	-6.40919315913782	1.46291754821697e-10	3.08529649607255e-09	hsa-miR-503-3p
2.90905703823346	-4.10339338494455	1.45665203271509	-2.8170031639582	0.00484740481490646	0.0266806473236906	hsa-miR-6835-5p
27.2915945883149	-4.09049370910489	0.692600192425059	-5.90599562899701	3.50523266687282e-09	5.8928974290774e-08	hsa-miR-6797-5p
3.07296747281725	-4.04182833304644	1.38722326175967	-2.91361055171426	0.00357275309529075	0.0205369412544753	hsa-miR-6732-3p
61.1896795684307	-4.01927613286283	0.630194409827309	-6.37783526826939	1.79608550032264e-10	3.70085720015198e-09	hsa-miR-6852-5p
94.5459228480743	-4.01653463209871	0.990149769930071	-4.05649201169069	4.98152654491761e-05	0.000424063001217774	hsa-miR-3609
5.88564606463133	-4.01101652756682	1.21028765532995	-3.3141018252172	0.000919380198111554	0.00609582448186836	hsa-miR-6741-3p
104035.165588897	-3.99974814317985	0.530946862928632	-7.53323622841987	4.94979452696059e-14	3.09089107841349e-12	hsa-miR-99b-5p
22.49003692113	-3.98718876506107	0.835872288342294	-4.77009325547624	1.84140650785727e-06	2.05521426349181e-05	hsa-miR-1249-5p
7.59158599514222	-3.98241159264238	1.06479444377236	-3.74007548211227	0.000183965002177833	0.00140526878089455	hsa-miR-6855-3p
7.20058802765511	-3.97827193193324	1.11389421756256	-3.57149886336475	0.000354944088879296	0.00260249151298725	hsa-miR-6796-5p
5.26482669300894	-3.94878470156317	1.19784532726671	-3.29657311480578	0.000978721361705046	0.0064047270868581	hsa-miR-3651
174.527757171293	-3.93465526263327	0.581012283926115	-6.77206897596957	1.26953582327154e-11	3.33398361954578e-10	hsa-miR-1271-5p
7.74798345606312	-3.93125608840635	1.05477225316326	-3.72711367465018	0.000193685116836591	0.00147391439289663	hsa-miR-3173-5p
18.8726248291628	-3.90208797952157	0.878508869721965	-4.44171722564	8.92437909401382e-06	8.7654592718024e-05	hsa-miR-501-5p
490.102822457287	-3.90033964025935	0.469685301550003	-8.30415520219153	1.00532161119998e-16	1.92351534942929e-14	hsa-miR-589-5p
29.2569529736919	-3.89194135652846	0.751421550808763	-5.17943802961137	2.22555328622127e-07	2.79446034501159e-06	hsa-miR-4647
927.499690470895	-3.88378077385062	0.543592010732962	-7.14466124808174	9.02180968211367e-13	3.26573254979574e-11	hsa-miR-501-3p
4.62633416247127	-3.8744813640396	1.27982296397859	-3.02735727759953	0.00246702182293088	0.0147947666933377	hsa-miR-652-3p
10.8602198420442	-3.87296975158821	1.05011828997181	-3.68812712679463	0.000225910779855277	0.00170943411197458	hsa-miR-8072
13.4097325781677	-3.87150599390201	0.835078013521921	-4.63610097645133	3.55042575386839e-06	3.7839816124783e-05	hsa-miR-4781-3p
4.20046924905996	-3.87136534585677	1.25892298229128	-3.07514073562369	0.00210403244985406	0.0129175402003653	hsa-miR-4423-3p
140606.527169659	-3.86372188885217	0.565864277486471	-6.82800106416781	8.61059479938293e-12	2.353562578498e-10	hsa-miR-100-5p
2.23274923347656	-3.85818355274	1.00336247445103	-3.84525398445952	0.000120427635550775	0.000960075872307566	ONECUT1
7.34842657906573	-3.85641118446309	0.837430391579263	-4.60505281781153	4.1236118703638e-06	4.31475846227129e-05	hsa-miR-6793-5p
24.7785073936301	-3.85244012191441	0.608344404598387	-6.33266303231258	2.40965449131078e-10	4.80118104186817e-09	hsa-miR-874-5p
12.1320871470161	-3.84771477307744	0.819005583466427	-4.69803240753507	2.62679759297004e-06	2.85256019690638e-05	hsa-miR-433-5p
47.5416519558372	-3.8405537163198	0.497850656624226	-7.7142686571138	1.21677925335313e-14	1.04021681701551e-12	hsa-miR-4521
12.5515961872241	-3.83150226898135	0.931855040625651	-4.11169345224431	3.92767575983504e-05	0.00034011640523744	hsa-miR-4725-3p
1608.81499927034	-3.82596124206426	0.520597354910289	-7.34917533863298	1.99433434452607e-13	9.77223828817773e-12	hsa-miR-125b-5p
15.2818282704289	-3.82002962976004	0.797978887253894	-4.78713120206226	1.69182239145321e-06	1.91485700531239e-05	hsa-miR-541-5p
5.92708980147917	-3.81359926717787	1.26135701003856	-3.02340989650606	0.00249943446843115	0.0149668072938247	hsa-miR-6813-5p
69.2300609478553	-3.81016193711574	0.544237971027314	-7.00091162313355	2.54302327262276e-12	8.24021573338567e-11	hsa-miR-30c-1-3p
19.8955626584879	-3.8080585921361	0.835670080133184	-4.55689234623453	5.19160155847181e-06	5.33500129461374e-05	hsa-miR-23b-5p
4.64950664208772	-3.80581749292637	1.40373459172253	-2.71120873943574	0.00670384086576323	0.0355826058106165	hsa-miR-500b-3p
25.3854562821619	-3.78559875885467	0.798294764037815	-4.74210646166201	2.11507418078352e-06	2.3347164995572e-05	hsa-miR-664b-5p
636.078947959227	-3.7815392571214	0.548307296112958	-6.89675166449429	5.3205069962704e-12	1.5379710151809e-10	hsa-miR-409-5p
13.1560775281578	-3.76887806460528	1.07604491005532	-3.50252859279963	0.000460864315999493	0.00328324968384036	hsa-miR-1910-5p
16.6599281408461	-3.75451490146038	0.508866576534674	-7.37819120883949	1.60454423062445e-13	8.37280353071303e-12	hsa-miR-4745-5p
53115.4212309248	-3.72197715559409	0.565186260712209	-6.58539921141025	4.53664758939501e-11	1.05365607018434e-09	hsa-miR-10b-5p
6.02475135637648	-3.71774538718798	0.932052833087253	-3.98877108164956	6.64164755844706e-05	0.000553654354561002	hsa-miR-3917
28.8098117656848	-3.70964068915189	0.707965276747329	-5.2398624777128	1.60696306436681e-07	2.08957203644849e-06	hsa-miR-935
17.4212868174058	-3.70607342836843	0.633836996843053	-5.84704497659058	5.00382245550237e-09	8.23990107631497e-08	hsa-miR-6772-3p
12.191535895682	-3.70559045212983	0.902234639784312	-4.10712500798649	4.00614435943684e-05	0.00034542249004758	hsa-miR-3175
92.3731184329878	-3.69747451134012	0.626215075448892	-5.90448019586505	3.53760362342384e-09	5.92253806621542e-08	hsa-miR-6894-5p
12.4816268040533	-3.6831195281583	0.859104113706023	-4.28716318476229	1.80969353294301e-05	0.000167157439433679	hsa-miR-378a-5p
129.413784268076	-3.67984858879405	0.531418532498173	-6.92457707768536	4.37279904384859e-12	1.34121424108272e-10	hsa-miR-664a-3p
36.9417055532419	-3.6696790581489	0.659992803360899	-5.56018041327374	2.69495917685767e-08	3.93758035367786e-07	hsa-miR-149-3p
30.8649541583043	-3.66777098802462	0.610142846554098	-6.01133162297826	1.84005562122237e-09	3.22853427339365e-08	hsa-miR-222-5p
85.0152167871534	-3.66740232942909	0.585669603981744	-6.26189630552076	3.80323822438232e-10	7.38232424423583e-09	hsa-miR-128-1-5p
15.0447306337104	-3.66695889721534	0.73028163274426	-5.0212941593993	5.13244867722107e-07	6.11934088577871e-06	hsa-miR-5699-5p
308.251647099392	-3.66658290008676	0.470805106417737	-7.78789960029334	6.81322851507315e-15	6.08345603856976e-13	hsa-miR-21-3p
611.999617124621	-3.6624966446529	0.481161856013473	-7.61177678338315	2.70353190267159e-14	1.93978414016686e-12	hsa-miR-1304-3p
5.67267013889864	-3.66214962172225	1.41928757834447	-2.58027314379372	0.00987221956506488	0.049813885844758	hsa-miR-708-3p
13.8155903021466	-3.64843205312459	0.85336021625938	-4.27537162338916	1.90818730807472e-05	0.000175448434870577	hsa-let-7b-3p
50.1399277208078	-3.64067637484939	0.571575359460727	-6.36954745264791	1.89586758325848e-10	3.86679997438202e-09	hsa-miR-154-5p
49.4207661892866	-3.63822737138054	0.505773955343207	-7.19338616183136	6.32038526341882e-13	2.44185653734777e-11	hsa-miR-6780a-5p
139570.808261146	-3.63722220286795	0.491377543892221	-7.40209284709545	1.34054713141485e-13	7.2788086135471e-12	hsa-miR-127-3p
4.57496957102118	-3.63584661743961	1.40487663504333	-2.58801842577975	0.0096529817001097	0.0489718187765666	hsa-miR-6824-5p
13.1279999354042	-3.6355531716777	0.735948113736872	-4.93995854302514	7.81391823208899e-07	9.07408192385363e-06	hsa-miR-6875-5p
22.9941304992952	-3.63112484538761	0.627841039807693	-5.78350986182716	7.31578969474483e-09	1.15273894092097e-07	hsa-miR-6858-5p
15.1206856804045	-3.62272725145711	0.915847636440975	-3.955600372061	7.63426866026121e-05	0.000631162376068509	hsa-miR-26a-2-3p
1760.42344104698	-3.61977956825525	0.599197043718857	-6.04105044609273	1.53114094199985e-09	2.75880013675129e-08	hsa-miR-146b-5p
18.3445773053677	-3.61899183645941	0.840050080137191	-4.30806677129104	1.64687673251498e-05	0.000152468910397355	hsa-miR-1247-5p
32.3132951910166	-3.60673336355774	0.554654836136824	-6.50266278876908	7.89105530063159e-11	1.72316631510531e-09	hsa-miR-6786-3p
3.78278874529845	-3.59822175082995	1.2935870473985	-2.78158455441112	0.00540942373596425	0.0293792347040242	hsa-miR-642a-5p
342.591148455705	-3.59264452892354	0.459387488432279	-7.82051017798485	5.2609678149613e-15	4.91685625317853e-13	hsa-miR-3605-5p
7.6049885727536	-3.5849124925985	0.979627367256281	-3.65946543800532	0.000252741926614349	0.00189462138271726	hsa-let-7a-3p
100.090028191934	-3.58324091860668	0.616781576893614	-5.80957838697692	6.26303648030771e-09	1.00659522311505e-07	hsa-miR-143-5p
102.262546832013	-3.57496954456729	0.489991468490052	-7.2959832455529	2.96485800899166e-13	1.30909884397016e-11	hsa-miR-3126-5p
7.53245309596735	-3.57422467832183	1.22060993337731	-2.92822840498464	0.00340899516674237	0.0196800899137512	hsa-miR-7845-5p
16.6897084080901	-3.57326379625509	0.684235602500772	-5.22227107621319	1.76741984528797e-07	2.26162195489397e-06	hsa-miR-6819-5p
1274.03668871972	-3.57104748467826	0.501781868136996	-7.11673281048748	1.10515429371546e-12	3.86131300186846e-11	hsa-miR-500a-3p
77.756093077842	-3.5695986065248	0.36718617775051	-9.72149504208793	2.44169745513036e-22	1.96214807494276e-19	hsa-miR-708-5p
6.06707728387485	-3.5602677701547	1.0681632446182	-3.33307459144719	0.000858919115008375	0.00575189500683941	hsa-miR-7155-3p
57.7652370975846	-3.55883804423018	0.581213418512364	-6.12311748297062	9.17619831464512e-10	1.71488208503461e-08	hsa-miR-502-3p
9.15753989148197	-3.55613129073318	0.861445461660171	-4.12809800388271	3.65776223126623e-05	0.000318114472840427	hsa-miR-659-5p
1993.56500152214	-3.55237582748897	0.316047885447015	-11.2399923905978	2.59404707377254e-29	5.21144057120903e-26	hsa-miR-365b-5p
9.11962416641442	-3.54822183401294	0.82233182978221	-4.31482973844351	1.5972595931526e-05	0.000148216837073607	hsa-miR-6789-5p
1059.75300785191	-3.54425826390792	0.412275739884561	-8.59681499789516	8.19589509935725e-18	2.1954071006145e-15	hsa-miR-654-5p
5.5472966293091	-3.54143882794669	0.782535518266999	-4.52559499892037	6.02258196182e-06	6.08008400065145e-05	hsa-miR-6749-5p
49.0443530577	-3.54090638627906	0.540212392739152	-6.55465597211656	5.57702974958138e-11	1.26601726179763e-09	hsa-miR-874-3p
2985.20207260646	-3.53799066972185	0.512713841838377	-6.90051717159829	5.18135575433345e-12	1.51173750998932e-10	hsa-miR-769-5p
88.7071598977689	-3.52834968909097	0.491023135919359	-7.1857096559915	6.6858991317187e-13	2.55847073440436e-11	hsa-miR-3127-5p
240.817924058531	-3.52478862894441	0.471098961168113	-7.48205561779317	7.31689653161807e-14	4.19989860914877e-12	hsa-miR-218-1-3p
26338.0579245783	-3.52432638358621	0.47046454582987	-7.49116254311898	6.8266209910983e-14	3.97527002061348e-12	hsa-miR-181a-2-3p
47.8848725618574	-3.52381320033216	0.738117408311458	-4.7740551308678	1.80552920406086e-06	2.02078449635558e-05	hsa-miR-425-3p
76.353863586873	-3.51921018779582	0.584802130705562	-6.01777935307776	1.76825991294291e-09	3.12989794282141e-08	hsa-miR-182-5p
30.4187761546721	-3.51804213658153	0.630123578061403	-5.58309871121615	2.36270551629472e-08	3.50308146290486e-07	hsa-miR-616-3p
8.90692971858871	-3.51525906853275	1.10509201906234	-3.18096503087174	0.00146785346529783	0.00915812922914083	hsa-miR-4787-3p
122773.004816954	-3.5105858670708	0.479361205606261	-7.323466784574	2.41645426488247e-13	1.11601301566641e-11	hsa-miR-125a-5p
943.851544574409	-3.50720139008008	0.520697367680634	-6.73558502072398	1.63271658457376e-11	4.20529181847268e-10	hsa-miR-3605-3p
107.568268216201	-3.5042228239923	0.49657156730246	-7.05683340475652	1.70339635101707e-12	5.80020893083609e-11	hsa-miR-494-5p
2497.0632311524	-3.4991086055227	0.446352273100974	-7.83934308480855	4.52909533749351e-15	4.7272065812432e-13	hsa-miR-27b-5p
17.5918482927616	-3.49084512115719	0.607369113709179	-5.74748541268215	9.05804113666109e-09	1.3998157418117e-07	hsa-miR-3200-3p
76.8862246195673	-3.48898568495862	0.618908461458982	-5.63732102924214	1.72715953066254e-08	2.60891992263236e-07	hsa-miR-148a-5p
91460.1177820575	-3.48547019360652	0.52477832260698	-6.64179529423299	3.0988515670745e-11	7.36756544171914e-10	hsa-miR-92b-3p
2355.10176810553	-3.47707119928502	0.377162183498829	-9.21903454643622	2.99787208779286e-20	1.50568125609396e-17	hsa-miR-342-5p
9.21488641901546	-3.46992398190947	0.918842043366091	-3.7764096745048	0.000159105220417735	0.00123892398379547	hsa-miR-6751-3p
215.044232794253	-3.4684472807659	0.459695672659127	-7.54509447674923	4.51959734284229e-14	2.92899066508715e-12	hsa-miR-1301-3p
116.460984131157	-3.45214758591718	0.507451562041733	-6.80291055175288	1.02526312365594e-11	2.74633815389971e-10	hsa-miR-6716-3p
30.385918606047	-3.45206869017345	0.481239877638336	-7.17328062486078	7.32215443135498e-13	2.74957163599854e-11	hsa-miR-3138
517178.673852203	-3.45038916609699	0.432955797764841	-7.96937974710078	1.5947272083996e-15	2.06697223333858e-13	hsa-miR-423-5p
161.241209096005	-3.44758700998375	0.437742808495568	-7.8758278675837	3.38493989565022e-15	3.77796902797849e-13	hsa-miR-452-5p
403.119745626834	-3.44746130182036	0.46883398347826	-7.35326666433988	1.93420513167025e-13	9.59461261611241e-12	hsa-miR-125b-2-3p
50.8853991429525	-3.44698095189621	0.57299774334394	-6.01569725524586	1.79114045576065e-09	3.15649225931856e-08	hsa-let-7c-3p
12.3896527512838	-3.44406530029847	0.681340998370788	-5.05483349531859	4.30766416118323e-07	5.16662525362216e-06	hsa-miR-6816-3p
12.435100307305	-3.44315729943161	0.439763012754979	-7.82957456531258	4.89523595976679e-15	4.79733124057145e-13	hsa-miR-6855-5p
49.0443314040038	-3.44103696165397	0.677363438494795	-5.08004531407907	3.77344849214328e-07	4.58057886448088e-06	hsa-miR-641
156.50779332779	-3.42833820485376	0.446732491753882	-7.67425308912282	1.66385281226209e-14	1.29435534305953e-12	hsa-miR-146b-3p
1388.73475154451	-3.42830824630167	0.547440998716398	-6.26242509117902	3.79035971987272e-10	7.38232424423583e-09	hsa-miR-125b-1-3p
1057.18768360624	-3.4238034290065	0.473728184038322	-7.2273585240804	4.9247874105379e-13	1.99876725409508e-11	hsa-miR-7706
29.2309592065687	-3.41842994131744	0.780258975844368	-4.38114785878386	1.18055721095002e-05	0.000112939973180885	hsa-miR-3691-5p
1074.17089210024	-3.41534439646719	0.507291527261317	-6.73250825793484	1.66762919498805e-11	4.26785611812865e-10	hsa-miR-99a-5p
43.8567154741975	-3.4104523677282	0.618731895934344	-5.51200348670903	3.54771891019691e-08	5.14611356720982e-07	hsa-miR-2682-5p
5680.54413729935	-3.40219997525559	0.453360120684225	-7.50440945295516	6.17061461374638e-14	3.64610728206367e-12	hsa-miR-30a-3p
11.4781517881792	-3.39687304631162	1.04853199026508	-3.23964655141599	0.00119677948021727	0.00763279357383012	hsa-miR-320c
97.3662872538996	-3.39549048339938	0.526737429812817	-6.44626770610551	1.14638099885598e-10	2.45008449649113e-09	hsa-miR-6735-5p
4958.00770622718	-3.38491752196655	0.515693618603504	-6.56381502476779	5.24482578177454e-11	1.19736988586194e-09	hsa-miR-221-5p
12240.2125359535	-3.3808438325569	0.44783973625358	-7.54922700883909	4.37849119262113e-14	2.88406190359864e-12	hsa-miR-485-5p
292.381774059256	-3.37987938303966	0.474888362583306	-7.11720827323233	1.10135000654085e-12	3.86131300186846e-11	hsa-miR-2110
4999.92926690354	-3.37832004773475	0.473176056852442	-7.13966820343209	9.35564713086791e-13	3.35633840819886e-11	hsa-miR-181a-3p
17.2990429154439	-3.37775162736967	0.83004988258245	-4.06933570891043	4.71473719902698e-05	0.000402204120290667	hsa-miR-328-5p
9547.53683656551	-3.37339886421642	0.498929823090856	-6.76126923686044	1.36788054716794e-11	3.54589937969082e-10	hsa-miR-151a-3p
11.968668303157	-3.36780379606563	0.760707080474665	-4.42720185273442	9.54633900514974e-06	9.30999760259507e-05	hsa-miR-296-3p
497.189076092761	-3.36449329703736	0.478748231488261	-7.02768819965836	2.09983480016369e-12	7.09003044290562e-11	hsa-miR-361-5p
2224.86021812273	-3.36321909824506	0.438900296872411	-7.66283167774379	1.81877651704332e-14	1.34769801009528e-12	hsa-miR-134-5p
113.135532890589	-3.36003845026531	0.457908321213441	-7.33779731576253	2.17137657427159e-13	1.05115555125581e-11	hsa-miR-887-3p
7.33655628939797	-3.35627098034049	0.884862660732858	-3.79298520468788	0.000148847028297252	0.00116582331325216	hsa-miR-10392-5p
175.881489045259	-3.35496817497904	0.410847323240035	-8.16597306396208	3.18854423705435e-16	5.33815447686849e-14	hsa-miR-365a-5p
12.3556932187044	-3.34975234413761	0.643360820164782	-5.20664647138389	1.92283927248328e-07	2.42954974743327e-06	hsa-miR-6866-5p
40.2443390891493	-3.34804678446036	0.585695134535932	-5.71636434561326	1.08827271000521e-08	1.67535622559423e-07	hsa-miR-505-5p
42.0344492952164	-3.3474975409764	0.70344447795552	-4.75872317699545	1.94821404256925e-06	2.16840000638317e-05	hsa-miR-410-3p
34.9947895089018	-3.34427410172371	0.646475558114564	-5.17308668478858	2.30258122756396e-07	2.88217176708785e-06	hsa-miR-628-3p
41730.4522696236	-3.34128212831612	0.48053196626916	-6.95329835027992	3.56842893850781e-12	1.12015214647847e-10	hsa-miR-21-5p
1759.52284794461	-3.3412005271653	0.418054661059927	-7.9922575643436	1.32489875150724e-15	1.83567006329521e-13	hsa-miR-1296-5p
5.47955849185072	-3.33946983559497	0.976536230847153	-3.41970910049897	0.000626881331387651	0.00435780136594391	hsa-miR-6795-5p
2540.01626639225	-3.33569597381443	0.526064099358909	-6.34085461805795	2.28494083725197e-10	4.5904461420392e-09	hsa-miR-490-3p
20.1640593764949	-3.33555733260334	0.550895931902676	-6.05478664742184	1.40603892077584e-09	2.55631872564584e-08	hsa-miR-4667-5p
251793.590359709	-3.33229637371698	0.464500205433085	-7.17393950474157	7.28698205358698e-13	2.74957163599854e-11	hsa-miR-191-5p
6865.42615247425	-3.33156576195333	0.4344909138803	-7.6677455282095	1.75045729132399e-14	1.32704479179996e-12	hsa-miR-140-3p
1061.00037703963	-3.33030863589434	0.440199796547047	-7.56544792164258	3.86530353023267e-14	2.67772234215084e-12	hsa-miR-30c-2-3p
35.2918224695491	-3.32639435613408	0.578671084549082	-5.74833345738384	9.01273592482861e-09	1.3998157418117e-07	hsa-miR-299-3p
38.9616764743647	-3.32515260712678	0.654851962434954	-5.07771648841484	3.81998133822699e-07	4.62309789668556e-06	hsa-miR-539-5p
710.931689045195	-3.32295802263865	0.463723380332231	-7.16581945956216	7.73226199192513e-13	2.85029620950047e-11	hsa-miR-1468-5p
3096.05215444114	-3.3220270908635	0.473378630845643	-7.01769550714411	2.25557425182347e-12	7.48999780481547e-11	hsa-miR-381-3p
556.145537636205	-3.31802570198993	0.572980427371178	-5.7908185751003	7.00442054366158e-09	1.10802211592253e-07	hsa-miR-671-3p
28.0660553319497	-3.31639537572075	0.613056904075065	-5.4096044815355	6.31640917834296e-08	8.90502879950247e-07	hsa-miR-320b
295.779585887185	-3.31469909666344	0.625202121315166	-5.30180398251159	1.14663922284513e-07	1.52556172099064e-06	hsa-miR-146a-5p
40.0738675445825	-3.31228730244848	0.566391672715748	-5.84805084892342	4.97366528430435e-09	8.22394531371806e-08	hsa-miR-584-5p
29.2458764505602	-3.30062951127917	0.492585577548676	-6.70062149952617	2.07534959401492e-11	5.17935072593289e-10	hsa-miR-323a-5p
108.026535972599	-3.3001199172085	0.491566353097734	-6.71347804098457	1.90039228248935e-11	4.83276974116596e-10	hsa-miR-1343-3p
36.7992553833222	-3.29233736670193	0.616094838149537	-5.34388078398868	9.09774155101474e-08	1.24335801197201e-06	hsa-miR-301b-3p
285.404215677261	-3.28853148371711	0.455415776360148	-7.22094326639334	5.16281907795541e-13	2.07442070552248e-11	hsa-miR-151a-5p
6.91385543752931	-3.28312199648424	1.13102549124697	-2.90278337835211	0.00369862371918497	0.0210199011367542	hsa-miR-6727-5p
18.2666216744232	-3.28072414927279	0.728187579640811	-4.50532835356936	6.62703886904196e-06	6.65686054395265e-05	hsa-miR-6847-5p
386.165553989552	-3.28017898096269	0.418558112827106	-7.83685438279303	4.61973265797018e-15	4.7272065812432e-13	hsa-miR-5010-5p
978.75598639624	-3.27985842691776	0.470968641805696	-6.96406965513195	3.30581025152715e-12	1.04588547957764e-10	hsa-miR-30e-3p
2167.16739329202	-3.27814485548829	0.364032352598251	-9.00509208066481	2.15484907072513e-19	9.62020396241506e-17	hsa-miR-1307-3p
126.624432367953	-3.27794029169947	0.556752440378987	-5.88760830481163	3.9182439839485e-09	6.53257440975314e-08	hsa-miR-1538
38421.1347067753	-3.27087532121505	0.404848273933712	-8.07926211326915	6.51598373486734e-16	1.00697010179604e-13	hsa-let-7i-5p
43.358004427929	-3.26043624691265	0.43801892627204	-7.44359672916895	9.79802986470957e-14	5.3929430132059e-12	hsa-miR-4649-5p
3.1371961516755	-3.26009719378431	1.11101718423992	-2.93433552606538	0.00334262655532619	0.0193525554744966	hsa-miR-34a-3p
280.5389083045	-3.25470937182983	0.433635444424715	-7.50563500672255	6.11315301519863e-14	3.64610728206367e-12	hsa-miR-152-3p
1.73448078909646	-3.25096819661137	0.920812253463388	-3.53054402174138	0.000414705998376714	0.00299748296985812	NXNL2
102.150390769143	-3.25033922727221	0.480518156084319	-6.76423811695027	1.34012523476299e-11	3.49650856706343e-10	hsa-miR-212-5p
7.59462188416882	-3.24816223370905	0.835393752449754	-3.88818114114926	0.000100998241107002	0.000816520991484778	hsa-miR-7854-3p
105.529039486634	-3.24012078678768	0.66342850836483	-4.88390345897811	1.04006012296237e-06	1.1939890211608e-05	hsa-miR-664a-5p
55.4145520056437	-3.23746396671878	0.555030278763564	-5.83295018414284	5.44558302270524e-09	8.82272281662486e-08	hsa-miR-4728-3p
7.71385431794845	-3.23528412208173	1.07500580078021	-3.00955038543389	0.00261634678743448	0.0155740465065359	hsa-miR-450b-5p
1413.05306875402	-3.23451715970809	0.429030690232027	-7.5391276972722	4.73125504421302e-14	3.01748932819808e-12	hsa-miR-106b-3p
970.334781806213	-3.23417575423567	0.451088909853332	-7.16970797461467	7.51579120763696e-13	2.79615269187827e-11	hsa-miR-197-3p
40.4573082437499	-3.2288975318929	0.490927134035322	-6.57714212158537	4.79576344531853e-11	1.10110728704513e-09	hsa-miR-30b-3p
1954.660367763	-3.2270345089341	0.462757472099811	-6.97348979432161	3.09173875386898e-12	9.93808505043646e-11	hsa-miR-3615
48684.1166907371	-3.2206704141572	0.439485918099764	-7.32826759975072	2.33146830135725e-13	1.08928367847133e-11	hsa-miR-409-3p
816.364700267836	-3.22022937724375	0.404301924967265	-7.96491230533834	1.65340991200171e-15	2.07606282075715e-13	hsa-miR-181b-5p
277.939100808148	-3.21657183804168	0.454952595332917	-7.07012526368362	1.54793902897927e-12	5.36174053313683e-11	hsa-miR-3909
45.3981754632691	-3.21290968280427	0.609975750791296	-5.26727444269103	1.38464129156373e-07	1.82409465885347e-06	hsa-miR-6514-5p
141.229302179401	-3.21218903099365	0.495820980461036	-6.47852583407588	9.2623074851391e-11	1.99824853384779e-09	hsa-miR-148b-5p
13.5464227597521	-3.21208064171493	0.793451655175247	-4.04823736993212	5.16047964874767e-05	0.000438368017519411	hsa-miR-1304-5p
41.818967480367	-3.21068200231681	0.537745075055582	-5.97063953023643	2.36325370901915e-09	4.11062917871817e-08	hsa-miR-127-5p
3189.30796862735	-3.20422926466282	0.306308705533299	-10.4607841918306	1.30768852836889e-25	1.75143083566206e-22	hsa-miR-432-5p
136.437460252881	-3.20379818169657	0.508071444421809	-6.30580249465216	2.86704453076813e-10	5.61940728030554e-09	hsa-miR-431-3p
22.9306567999797	-3.20342305580947	0.641039141650574	-4.99723472042779	5.8158262928274e-07	6.87293824840603e-06	hsa-miR-887-5p
44.9862327151212	-3.20017783055345	0.703749431715405	-4.5473256337173	5.43319006905297e-06	5.56259893918082e-05	hsa-miR-301a-3p
15326.219721444	-3.19624464568508	0.464004163871851	-6.8883964725968	5.64247736577746e-12	1.60790596139673e-10	hsa-miR-30a-5p
31.3795550169674	-3.1939601835991	0.690654448968716	-4.62454153211974	3.75427858888578e-06	3.96965562372186e-05	hsa-miR-6740-5p
442.635425235811	-3.19362319872858	0.484258391331459	-6.59487425700105	4.25616438202295e-11	9.94259795753967e-10	hsa-miR-668-3p
256.082452822394	-3.19341438851978	0.402376571583568	-7.93638251837572	2.08163353729991e-15	2.49918526832771e-13	hsa-miR-197-5p
62.2985981527876	-3.19174631508552	0.599462191356944	-5.32434966058606	1.01314854579538e-07	1.37065012020399e-06	hsa-miR-15a-5p
98.3529728179757	-3.19024607505343	0.49248049707541	-6.47791352956851	9.29996206643944e-11	1.99824853384779e-09	hsa-miR-504-5p
222.118188318143	-3.18622092836742	0.396133273533102	-8.04330547633528	8.74469735072073e-16	1.30134051685911e-13	hsa-miR-615-3p
242.622822403171	-3.18600154574382	0.616102281456106	-5.17122179488441	2.32568325330946e-07	2.89306356402397e-06	hsa-miR-92b-5p
60.5890977723031	-3.18404905788069	0.453572863836929	-7.01992846517695	2.21981867970923e-12	7.4326928792264e-11	hsa-miR-192-5p
26.9325297744415	-3.18369109343273	0.621701210361417	-5.12093436585388	3.04025458501549e-07	3.71299176978488e-06	hsa-miR-6757-5p
23.9411974891813	-3.18227643661529	0.724803040403358	-4.39053958002761	1.13069730721688e-05	0.00010894824413423	hsa-miR-7974
21.2838339223545	-3.18028253737897	0.736392365114059	-4.31873371865606	1.56926980695119e-05	0.000145956622322451	hsa-miR-6820-5p
29809.3179364611	-3.17953553573235	0.415028314150304	-7.66100872477068	1.84478323930414e-14	1.34769801009528e-12	hsa-miR-320a-3p
1676.67643731629	-3.17790957398091	0.430357772808519	-7.38434338769309	1.53207572658365e-13	8.09984245975408e-12	hsa-miR-204-5p
64.610882913547	-3.17249937892349	0.465392556242984	-6.81682449872944	9.30748505091872e-12	2.50989764661687e-10	hsa-miR-30d-3p
1836.05778783664	-3.1689161294502	0.458199800414361	-6.91601377081456	4.64529263138652e-12	1.39289446215754e-10	hsa-miR-654-3p
11.7169231625417	-3.16092805022929	0.83216123285707	-3.79845626715491	0.000145600112604127	0.00114710049498702	hsa-miR-6738-3p
5.62075120461198	-3.15904140320519	0.944525602212148	-3.34457996247692	0.000824072706516708	0.00554627158255299	hsa-miR-7976
277.180178382921	-3.15845654037107	0.360585289068836	-8.75924957595294	1.96554492995307e-18	6.0750457911934e-16	hsa-miR-455-3p
71.7261025806197	-3.15700184280206	0.614321747888163	-5.13900387485027	2.76198704321745e-07	3.41466582758392e-06	hsa-miR-93-3p
17.0343609580978	-3.15646802946507	0.743855940259019	-4.24338619701814	2.2017205017997e-05	0.000200147352403421	hsa-miR-6869-5p
4.55622243584314	-3.14972112522444	1.07035532146929	-2.94268740673964	0.00325376780437462	0.0189748026676012	hsa-miR-770-5p
8953.78235030998	-3.14602681397751	0.433864829464039	-7.25116810658253	4.13192456935544e-13	1.72938259579898e-11	hsa-miR-186-5p
1266.43560421101	-3.14320381448163	0.436607673645215	-7.19914926881423	6.05893936868334e-13	2.38674690033036e-11	hsa-miR-34c-5p
26.8986111858023	-3.14304417088027	0.493109781111751	-6.37392380210763	1.84252160208879e-10	3.77716928428202e-09	hsa-miR-1193
50.3820158872237	-3.14123406750561	0.42662845004649	-7.36292684457238	1.79920984576179e-13	9.11705535860102e-12	hsa-miR-3661
9.19648018702436	-3.13891183022293	0.855312683137038	-3.66989978297798	0.000242645578738749	0.00182827352236435	hsa-miR-299-5p
16.1848596215938	-3.13765610976076	0.712086022539591	-4.40628801920671	1.05157119213752e-05	0.000101812362650809	hsa-miR-3911
203.618817056375	-3.13677848885419	0.59899854223524	-5.236704712417	1.63468911326571e-07	2.11876801841988e-06	hsa-let-7e-3p
330.622256091116	-3.13629680844766	0.534977208330546	-5.86248677440822	4.55985940509735e-09	7.57087400400047e-08	hsa-miR-136-3p
15.2910267472168	-3.13597550776664	0.833873541767998	-3.76073271388089	0.000169416380895744	0.00131158963090385	hsa-miR-1248
6.76806001342274	-3.13470072809883	1.05295829046861	-2.97704168956566	0.00291044430927984	0.0172735084707332	hsa-miR-4423-5p
116.761965669976	-3.13241705053318	0.582349010744998	-5.37893426920377	7.49280568347856e-08	1.0417333299729e-06	hsa-miR-615-5p
29.3374114756217	-3.13026164614197	0.609745059685166	-5.13372203090623	2.84067553213729e-07	3.50117616200235e-06	hsa-miR-331-3p
51.9008268687538	-3.12660054480273	0.525334181147052	-5.95164117814663	2.65466885812616e-09	4.56354788584645e-08	hsa-miR-744-3p
367.173435735579	-3.12648822098453	0.369446404471405	-8.46262998677125	2.61414107520252e-17	6.17859931774337e-15	hsa-miR-370-3p
3986.73647086869	-3.12551152367175	0.395894196425203	-7.89481521046307	2.90745689399201e-15	3.33776051430282e-13	hsa-miR-214-3p
21.9365898939318	-3.12524836777234	0.525581318987476	-5.94626988225738	2.74321723855988e-09	4.69031781469515e-08	hsa-miR-99a-3p
797.173594710719	-3.12354961653599	0.469584565217803	-6.65172973708629	2.89668255283084e-11	6.96938353130198e-10	hsa-miR-345-5p
1502.14831931129	-3.12134700957407	0.437465075084032	-7.13507703209107	9.67329707204002e-13	3.4395847465006e-11	hsa-miR-411-5p
1074.56926630219	-3.12073204962084	0.348229785942751	-8.96170337977317	3.19700883996367e-19	1.2845581518974e-16	hsa-miR-433-3p
6.83021328428181	-3.12049590473217	0.774099208272625	-4.03113176112845	5.55089125527445e-05	0.000467578219364628	hsa-miR-16-5p
678.350929413358	-3.12032822820302	0.375205804557141	-8.31631118256811	9.07433750316538e-17	1.91898358356413e-14	hsa-miR-1180-3p
54.8217355389199	-3.11778216935997	0.624892789157146	-4.98930732352541	6.05961793566539e-07	7.11916516535191e-06	hsa-miR-6730-5p
143.642571999379	-3.11692804884541	0.428417319861258	-7.27544827052003	3.45271984042821e-13	1.50793786074354e-11	hsa-miR-3928-3p
13465.559760785	-3.112555568594	0.505899444390959	-6.15251825852693	7.62621885525399e-10	1.43859846762491e-08	hsa-miR-28-3p
3879.58963382531	-3.1116700426626	0.417480964409345	-7.45344173252308	9.09361699661647e-14	5.07474348505625e-12	hsa-miR-744-5p
1588.68687161883	-3.10855778239251	0.353643547266956	-8.79008766430552	1.49443310527549e-18	5.45875656090629e-16	hsa-miR-193b-5p
2911.94728986619	-3.10412280359681	0.454516596551104	-6.82950375663079	8.52088654474747e-12	2.34499466690379e-10	hsa-miR-193b-3p
42607.3848422445	-3.09983594935108	0.426255003171896	-7.27225704398595	3.5353005389648e-13	1.52740188876995e-11	hsa-miR-30d-5p
160.074406994853	-3.09883712668824	0.396246061777544	-7.82048687824675	5.26194173436228e-15	4.91685625317853e-13	hsa-miR-191-3p
76.3685813888044	-3.097250368508	0.449601099024036	-6.88888522566183	5.6231282648448e-12	1.60790596139673e-10	hsa-miR-1843
3.18675241330679	-3.09642580640042	0.99465143932552	-3.11307628378855	0.00185148155068976	0.0114803285041226	hsa-miR-585-5p
1435.31615070422	-3.09609460719665	0.484216886976637	-6.39402443505866	1.61575591354167e-10	3.38130586490127e-09	hsa-miR-15b-5p
1613.09729050374	-3.09180364930741	0.425372950406697	-7.26845382705072	3.63625396693573e-13	1.55430515310082e-11	hsa-miR-93-5p
588.414404209618	-3.08959514786614	0.42713836722801	-7.23324193028272	4.71598174209317e-13	1.9335525142582e-11	hsa-miR-493-3p
16.1470017306554	-3.08660400172528	0.882274351546546	-3.49846280390533	0.00046794835626892	0.00332193727118113	hsa-miR-136-5p
255.400669033496	-3.08457341050935	0.475092425145739	-6.49257543848049	8.43812408461136e-11	1.83266932821451e-09	hsa-miR-130b-3p
171.450039803174	-3.08242387742036	0.375356274343977	-8.21199507802984	2.17543195166778e-16	3.97312980990961e-14	hsa-miR-26b-3p
25138.3560290169	-3.08132045350656	0.424404762163743	-7.26033430397214	3.86134792663946e-13	1.63314694413025e-11	hsa-miR-92a-3p
10.8175729761888	-3.08082443274216	0.855155465030147	-3.60264835895488	0.000314991513518968	0.0023394378952296	hsa-miR-362-5p
2050.69192160527	-3.07712912505722	0.449076379171799	-6.85212865288564	7.27590739968492e-12	2.01617902978855e-10	hsa-miR-27b-3p
351.44751111262	-3.07165709382271	0.451920592354516	-6.79689561792108	1.06897488624665e-11	2.84446429995963e-10	hsa-miR-339-3p
1102.11724059503	-3.07042689700029	0.44376081053276	-6.91910331900211	4.54511297389785e-12	1.38350484311527e-10	hsa-miR-425-5p
9.21383132655935	-3.06927448414462	0.88420392374125	-3.47122920599344	0.000518081576400423	0.00365843897008243	hsa-miR-6502-5p
5770.91999105738	-3.06629907889889	0.468696888152754	-6.54217929840306	6.06287508804743e-11	1.36092916780863e-09	hsa-let-7d-3p
9.43920718170495	-3.06290486039786	0.706248006334453	-4.33686868200146	1.44526910963733e-05	0.000135517099206572	hsa-miR-4467
329.636745636519	-3.06210336448101	0.459526266295737	-6.66360900142829	2.67183714918752e-11	6.54600101550943e-10	hsa-miR-421
1155.70293583517	-3.05900256704269	0.460388648508933	-6.6443918131994	3.04471648226491e-11	7.28194692008359e-10	hsa-miR-377-5p
1186.02984348506	-3.05893163884489	0.417217542549237	-7.33174262077893	2.27179083751156e-13	1.07388889236723e-11	hsa-miR-25-5p
22.2990007611309	-3.05803233304993	0.72926982457801	-4.19327967507698	2.74950115481066e-05	0.00024604667349731	hsa-miR-382-3p
60.8698765107165	-3.05794624771765	0.577592821842237	-5.29429406335817	1.1947704358075e-07	1.58435234688929e-06	hsa-miR-26a-5p
11785.8739400853	-3.05482988432747	0.506735555896367	-6.02844984683138	1.65539750609448e-09	2.94309167233965e-08	hsa-miR-143-3p
34.4878525402316	-3.05386613978064	0.577652603936561	-5.28668289378304	1.24554279625679e-07	1.6462470247894e-06	hsa-miR-431-5p
142.944160096675	-3.05375455783992	0.361716351597012	-8.44240119186567	3.10884190755625e-17	6.93962599142278e-15	hsa-miR-549a-5p
12300.3096154322	-3.05258516744298	0.395923500334615	-7.71003783524618	1.25780443175868e-14	1.05288712641799e-12	hsa-miR-149-5p
61430.7017583878	-3.0509723048602	0.408081956725004	-7.47637148514304	7.64027869135685e-14	4.32375208195378e-12	hsa-miR-423-3p
9649.90353823764	-3.05003678582778	0.390936588223443	-7.80187088573174	6.09960378245106e-15	5.57004727224736e-13	hsa-miR-25-3p
61.0719171951781	-3.04439363696849	0.487957233902414	-6.2390583138221	4.40212878877684e-10	8.5037276313968e-09	hsa-miR-2277-3p
466.485737235923	-3.04101858459878	0.381519439347678	-7.9708090098851	1.57638973049044e-15	2.06697223333858e-13	hsa-miR-330-3p
69.1368914832953	-3.03729152320135	0.719359301926858	-4.22221762485831	2.41910367383396e-05	0.000217936290615804	hsa-miR-1185-1-3p
4641.58558018891	-3.03593899481855	0.401681035186827	-7.55808397428197	4.0904994715885e-14	2.78569947065129e-12	hsa-let-7a-5p
187.509327688346	-3.03533776330801	0.423842749567931	-7.1614714806429	7.98156209443865e-13	2.91544695413223e-11	hsa-miR-99b-3p
28.2340436103041	-3.03102371761893	0.656054052330419	-4.62008230396901	3.83587848882415e-06	4.03470150997263e-05	hsa-miR-628-5p
295.109302212075	-3.02864712283943	0.567071621419643	-5.34085467944477	9.25093930132042e-08	1.26000929195612e-06	hsa-miR-412-5p
341.807745377582	-3.02713830187142	0.562597836034	-5.38064334411779	7.42201118956696e-08	1.03547364443333e-06	hsa-miR-34b-3p
6521.67407971744	-3.0270598091071	0.401897830458278	-7.53191378429535	5.00019711540261e-14	3.09089107841349e-12	hsa-miR-23b-3p
563.162675600456	-3.02431724566044	0.464984311687739	-6.50412749342697	7.81456011511882e-11	1.71578702418292e-09	hsa-miR-532-5p
18.5490313474421	-3.02288945697193	0.766776413806533	-3.94233495259107	8.06921772304922e-05	0.000663028973644413	hsa-miR-758-5p
31.6935419161554	-3.02212778417721	0.577586168142694	-5.2323409923324	1.67376616656634e-07	2.16244130458635e-06	hsa-miR-497-5p
6701.56191237091	-3.01708534719826	0.468384831681801	-6.4414668091727	1.18324327267784e-10	2.51548755006327e-09	hsa-miR-574-3p
1186.01391598409	-3.01619588310003	0.47063298796502	-6.40880677774378	1.46662924527093e-10	3.08529649607255e-09	hsa-miR-98-5p
32.0522442607259	-3.01521273706799	0.695949888338096	-4.33251414734502	1.47416187092127e-05	0.00013774842784562	hsa-miR-200b-3p
324.068446472242	-3.01413109527015	0.542694693157594	-5.55400878850104	2.79191435100818e-08	4.06446081969234e-07	hsa-miR-483-5p
21.5001839586493	-3.01188690027902	0.595713389970372	-5.05593285460449	4.2829201483295e-07	5.15232729221195e-06	hsa-miR-330-5p
518.479186284609	-3.0117436681125	0.475623234524906	-6.33220467271935	2.41682588064605e-10	4.80118104186817e-09	hsa-miR-107
334.467130728999	-3.00906633225618	0.50307682271374	-5.98132570692568	2.21328802090507e-09	3.86651794260721e-08	hsa-miR-758-3p
50.2532426617816	-3.00805194931145	0.43374588466554	-6.93505588331047	4.06060611160599e-12	1.25503964280253e-10	hsa-miR-671-5p
8.17396554249981	-3.00757156752196	1.08454929224436	-2.77310730736647	0.00555238083453175	0.0300666660285021	hsa-miR-2276-3p
58.0230448237822	-3.00270186424502	0.534266060370699	-5.62023696987528	1.90695713756552e-08	2.86972051638138e-07	hsa-miR-10527-5p
24.2400228204269	-2.99842389945968	0.561087066943931	-5.34395475517049	9.09402765621621e-08	1.24335801197201e-06	hsa-miR-4741
2706.79088061051	-2.99762108834604	0.405832576995746	-7.38634909631087	1.50915247616344e-13	8.08503286563292e-12	hsa-miR-493-5p
131.495221063936	-2.9916751042763	0.415844931001346	-7.19420842060623	6.28241678006291e-13	2.44185653734777e-11	hsa-miR-369-5p
41.7365250547757	-2.98990634226047	0.657971893285044	-4.54412471531697	5.51639916661449e-06	5.62560706889772e-05	hsa-miR-29c-3p
20866.1972482004	-2.98851683248253	0.405540014869968	-7.3692279994633	1.71618934261876e-13	8.84057535723354e-12	hsa-let-7c-5p
9228.16097454647	-2.98787084301671	0.440240932321794	-6.78689922642797	1.14569174214587e-11	3.02854567101453e-10	hsa-miR-196a-5p
3.35574160552429	-2.97417389512979	0.855426566294955	-3.47683134042891	0.000507376876314756	0.00358915543843784	MROH5
11.2300401403385	-2.97124977190795	0.769554037046905	-3.86100212443801	0.000112922921495053	0.000909267131397041	hsa-miR-491-5p
13.1602757812751	-2.9706299506558	0.976692053157095	-3.04152157381994	0.00235385696545909	0.0142222515597212	hsa-miR-3176
26.5759294929602	-2.96518734905431	0.796177138255653	-3.72428095028042	0.000195872699055537	0.00148774386541616	hsa-miR-496
102.566178945785	-2.963479492099	0.447702629669419	-6.61930329577742	3.60895716520905e-11	8.47999408760816e-10	hsa-miR-1287-5p
7503.72084813732	-2.94590175328578	0.379587272350673	-7.76080223934453	8.43938267317215e-15	7.37161730017515e-13	hsa-miR-224-5p
113.20530352988	-2.94543641627888	0.563385770041406	-5.22809870768019	1.71262075509922e-07	2.20554813909893e-06	hsa-miR-3129-3p
6624.29046160563	-2.94479452243236	0.439687046754813	-6.69747845465753	2.12046480519515e-11	5.25927628844082e-10	hsa-let-7f-5p
300.494475038918	-2.94465426622572	0.438945988132948	-6.70846606606606	1.96680893679945e-11	4.93914894253762e-10	hsa-miR-34a-5p
33.2408594916173	-2.94018753975978	0.473281470197651	-6.21234450301193	5.21998269095917e-10	1.00353542833847e-08	hsa-miR-6851-5p
81.6621145962264	-2.94002729171138	0.476704493187564	-6.16740000089446	6.94219872456261e-10	1.31574313562701e-08	hsa-miR-4326
63866.5455613935	-2.93971160059288	0.402442796913184	-7.30466944157294	2.7794920566632e-13	1.25483135771604e-11	hsa-miR-221-3p
12.8257849612388	-2.93931723238628	0.715128215820235	-4.11019614016342	3.95323179742087e-05	0.000341593233592195	hsa-miR-483-3p
8248.47171335539	-2.93379636021583	0.418776360773318	-7.00563984747908	2.45859614774366e-12	8.03141408262929e-11	hsa-let-7g-5p
68.639000443106	-2.92738757207081	0.459967887938614	-6.36433031268802	1.96143628015104e-10	3.98032877456914e-09	hsa-miR-487a-3p
9.77622631181043	-2.9248700315577	1.13275648443215	-2.5820819141229	0.00982062722472242	0.0496585407265106	hsa-miR-561-5p
99099.0399136818	-2.91697148556676	0.423705282664593	-6.88443501865859	5.80173294387522e-12	1.64164527947117e-10	hsa-let-7e-5p
35.3189270113867	-2.91149118622887	0.445986000317215	-6.52821206082258	6.65594174690123e-11	1.47754552149443e-09	hsa-miR-454-3p
55655.7896399305	-2.910590731537	0.437245555400274	-6.65665024055536	2.80138758727434e-11	6.78070802751102e-10	hsa-let-7b-5p
3.93126866698064	-2.90603008049331	0.951108053527189	-3.05541528085719	0.00224749088238726	0.0137032145150714	hsa-miR-3620-5p
850.410304741412	-2.9044870033384	0.378514311232701	-7.67338755007547	1.67512388847924e-14	1.29435534305953e-12	hsa-miR-130a-3p
575.58579525972	-2.89209907084303	0.453372899413698	-6.37907354979333	1.7816246309243e-10	3.70085720015198e-09	hsa-miR-130b-5p
4096.76808572428	-2.89160866289078	0.424124326668811	-6.81783260489268	9.24242433779041e-12	2.50919331008391e-10	hsa-miR-155-5p
1161.567886111	-2.88826925415459	0.465602648839423	-6.20329214482347	5.52940556474195e-10	1.05795959805396e-08	hsa-miR-424-3p
15180.5715465345	-2.88711965971941	0.411951696333725	-7.00839366705879	2.41069727698888e-12	7.93949316306666e-11	hsa-miR-29a-3p
36.8610428010148	-2.8806804757882	0.379082746596886	-7.59908094380116	2.98241199717408e-14	2.10233884292026e-12	hsa-miR-424-5p
939.810003656488	-2.87241416306051	0.418415096285553	-6.86498691983187	6.64973458228609e-12	1.85546066330733e-10	hsa-miR-30e-5p
14476.4550491524	-2.87183600584969	0.43905611088524	-6.54093163641294	6.11367754945836e-11	1.36470868854021e-09	hsa-miR-31-5p
18.5937352097754	-2.87121440681013	0.931581155525399	-3.08208725539408	0.00205554574242446	0.0126674582715667	hsa-miR-3174
1964.68234415952	-2.87103685129229	0.391507805194875	-7.33328126079942	2.24584909625434e-13	1.07388889236723e-11	hsa-miR-196b-5p
910.137940767526	-2.86970671867023	0.431044880817139	-6.657558983719	2.78412688316111e-11	6.77977079790385e-10	hsa-miR-485-3p
5.40241317789745	-2.86931429356314	1.03745715437448	-2.76571835421305	0.00567975659385286	0.0307150228722756	hsa-miR-381-5p
125.89326776546	-2.86740889372378	0.639998257175538	-4.48033859713669	7.45247181651092e-06	7.39358808857799e-05	hsa-miR-589-3p
2399.86015765398	-2.86562554636345	0.467668059730178	-6.12747757034504	8.92831807965838e-10	1.67635430112464e-08	hsa-miR-26b-5p
162.355740127937	-2.86484743791542	0.559047712600463	-5.12451329885479	2.98307295173624e-07	3.65426436587689e-06	hsa-miR-335-3p
2.92739666617843	-2.85536214135831	0.857863244223636	-3.32845842339638	0.000873280385868953	0.00583833708888761	ATAD3B
31.573243735803	-2.85302846310806	0.574952060424527	-4.96220234605554	6.96983284412078e-07	8.14092685106898e-06	hsa-miR-4742-3p
71.5798944081312	-2.84722543772757	0.432632317596992	-6.58116678278258	4.66770621333841e-11	1.07786457271228e-09	hsa-miR-125a-3p
1915.00733024883	-2.84698534330425	0.434470202540451	-6.55277468203169	5.64777011288104e-11	1.27487305132337e-09	hsa-miR-28-5p
10.4206600711601	-2.84377408829983	1.02072521236694	-2.7860329634706	0.00533574454541814	0.0291291054123506	hsa-miR-1295a
41.7598621412294	-2.84159233967737	0.549955585841446	-5.16694877338078	2.37946444003109e-07	2.95082966668053e-06	hsa-miR-455-5p
18244.7800093491	-2.84005709240591	0.408908650914028	-6.94545612096386	3.77239469420816e-12	1.17499859545181e-10	hsa-let-7d-5p
93.9720940873333	-2.83612823917315	0.532903043870056	-5.32203422704546	1.02613258843268e-07	1.38355729541023e-06	hsa-miR-29a-5p
26.9658801654415	-2.8233208495023	0.46425591110173	-6.08138912610127	1.1914574255159e-09	2.18597074690542e-08	hsa-miR-4449
42.2176868695896	-2.81251493834555	0.627406387971289	-4.48276426932754	7.36823088397237e-06	7.32810685440619e-05	hsa-miR-3934-5p
542.527186737132	-2.80964142099387	0.440518730332995	-6.37802941743254	1.79381063552404e-10	3.70085720015198e-09	hsa-miR-454-5p
8034.70233973745	-2.79860649344885	0.363995677055078	-7.68857068878152	1.48787805618829e-14	1.19565880595291e-12	hsa-miR-145-5p
2957.04051906155	-2.79687959688661	0.294634557702736	-9.49270723262698	2.25110527614549e-21	1.29213442850751e-18	hsa-miR-342-3p
9.23243781558682	-2.79105949747334	0.874919129848216	-3.19007711942194	0.00142234832665787	0.00888801800390561	hsa-miR-6738-5p
2.09547926224209	-2.76305686195043	0.822122727278577	-3.36088125321241	0.000776942207140038	0.00528215531013312	CYBC1
84.9436569282729	-2.7619382931941	0.488943607454733	-5.64878699932651	1.61583912675134e-08	2.45925818609352e-07	hsa-miR-3117-3p
12.7525990061947	-2.76086988879575	0.835402748665188	-3.3048369702004	0.000950316610541669	0.00628021733742834	hsa-miR-542-5p
32.0285267529939	-2.76060858054256	0.732603325591493	-3.76821737508997	0.000164417499112806	0.00127781336834672	hsa-miR-2116-3p
49.25858876118	-2.74247205198071	0.578426100508641	-4.74126608320251	2.12386776635033e-06	2.33800018772483e-05	hsa-let-7a-2-3p
338.295876522352	-2.74069071651073	0.421308627807499	-6.50518535728395	7.75976392675587e-11	1.71311711306072e-09	hsa-miR-505-3p
26.579141200156	-2.73923099784424	0.772513829455195	-3.54586661545728	0.000391324229257665	0.00285361298213666	hsa-miR-10399-3p
122.397669833238	-2.73713823264341	0.73024907219139	-3.74822555327538	0.000178090066765051	0.00136298264430852	hsa-miR-382-5p
6.54846797258957	-2.73440107312863	0.86025794500027	-3.17858275999738	0.00147996961500694	0.00921940761720601	hsa-miR-3940-3p
353.38954898513	-2.73406193323474	0.720261107673844	-3.7959316477113	0.000147090024295596	0.00115657087596811	hsa-miR-486-5p
8.94393487358895	-2.72996864854251	0.801618899515778	-3.40556921773121	0.000660262735024021	0.00454269806391526	hsa-miR-4769-5p
8.69072696701227	-2.71866492493108	0.662988719131191	-4.10062018625859	4.12044367710236e-05	0.000354516974188378	hsa-miR-31-3p
627.831064564545	-2.71129256836359	0.403934341246768	-6.71221109845483	1.91697088816815e-11	4.84426982934569e-10	hsa-miR-138-1-3p
99.7096547900143	-2.70784508708797	0.486236515946262	-5.56898751591754	2.56223841370236e-08	3.78495365671179e-07	hsa-miR-103a-3p
34.0224403693115	-2.70590717955995	0.60309259028052	-4.48671932497353	7.232825673767e-06	7.22922725303378e-05	hsa-miR-374a-5p
8.82553698937806	-2.70414147627616	0.46356445206417	-5.83336678262343	5.43199792575167e-09	8.82272281662486e-08	CBFA2T3
10.6339180405286	-2.70357628502707	0.768846370315386	-3.51640638417535	0.000437430888524176	0.0031441812345083	hsa-miR-184
7.10011782098362	-2.7014254407192	0.91699653543416	-2.94594945164126	0.0032196501119392	0.0188031310316449	hsa-miR-323b-3p
10.7361611025066	-2.69397250794583	0.748744479949802	-3.59798646946478	0.000320690297715076	0.00237736829560733	hsa-miR-6865-5p
577657.557582388	-2.68600875324077	0.424939107689533	-6.32092623304326	2.60000126942938e-10	5.12098289243492e-09	hsa-miR-222-3p
32.3806660159835	-2.68412896046724	0.575153065617718	-4.66680805671178	3.05914857404991e-06	3.29535093043768e-05	hsa-miR-4746-5p
42.7104976997321	-2.68147310694584	0.576821663268443	-4.64870388492661	3.34027341969578e-06	3.57899162675671e-05	hsa-miR-1270
21.3667850463162	-2.67732880611367	0.757121274150159	-3.53619545180377	0.000405934242652077	0.00294412235916254	hsa-miR-3187-3p
87.3129554194073	-2.66567930166918	0.521634619369131	-5.11024230886568	3.21745888318415e-07	3.91749993716179e-06	hsa-miR-1262
164.24222500336	-2.64768848796296	0.417057511144057	-6.3484973108383	2.17428237232663e-10	4.39008370452684e-09	hsa-miR-361-3p
58.2917468085866	-2.64556599371786	0.498769944911506	-5.30418085674197	1.13180061151419e-07	1.51082221164918e-06	hsa-miR-376a-5p
58.4976533546434	-2.64285507131994	0.456203213359691	-5.79315312546075	6.90770722372723e-09	1.09704219861407e-07	hsa-miR-532-3p
1254.96590099988	-2.63966729499265	0.32973950033787	-8.00531113890782	1.19164987831297e-15	1.71001757537911e-13	hsa-miR-92a-1-5p
26.9500698414447	-2.62970095749129	0.748906686031119	-3.511386674123	0.00044577548002632	0.00319273775177496	hsa-miR-324-5p
452.243287275322	-2.62893132144955	0.372408195940482	-7.05927353400597	1.67375312913918e-12	5.74798296827456e-11	hsa-miR-543
47.6276755435535	-2.62602041192648	0.487461876263632	-5.38712982449989	7.15917232906924e-08	1.00228412606969e-06	hsa-miR-126-3p
2756.32052869934	-2.61318381283899	0.378710101645819	-6.90022209991884	5.19212982524954e-12	1.51173750998932e-10	hsa-miR-323a-3p
2.03114278181724	-2.61053627222047	0.727504486645421	-3.58834387985406	0.000332785172461487	0.00246248770340747	ZCCHC2
14.9551342960972	-2.60494071525095	0.561594216564728	-4.63847496718426	3.50989437154951e-06	3.75073286832073e-05	hsa-miR-375-3p
188.098033223872	-2.60191362446985	0.459369240011005	-5.66410067946108	1.47797614136487e-08	2.25798788441218e-07	hsa-miR-576-5p
412.905592479722	-2.59445857907184	0.543046395655714	-4.77760021947867	1.77399638780077e-06	1.99661554234832e-05	hsa-miR-328-3p
9.96823476884801	-2.59368252121958	0.992640396312064	-2.61291252185165	0.00897742773671341	0.0461860494828611	hsa-miR-15b-3p
574.636206773035	-2.58298852253562	0.422177858690279	-6.1182472490358	9.46101941701302e-10	1.7599248156277e-08	hsa-miR-148b-3p
130.387806072828	-2.58004540496168	0.543785380040658	-4.7446023737688	2.08916302876096e-06	2.31246750676627e-05	hsa-miR-193a-3p
140.335395562516	-2.57584138020446	0.421368202375238	-6.11304167159395	9.77498322877465e-10	1.80941307938587e-08	hsa-miR-660-5p
8.07655557075022	-2.57073025777921	0.846721883175618	-3.03609757685455	0.00239661791079025	0.0143940370187671	hsa-let-7i-3p
8.84641400909972	-2.56265508620224	0.772485865839051	-3.31741355994748	0.000908550241059371	0.00604396501419959	hsa-miR-940
34.8334688451756	-2.55835195158323	0.618755616056732	-4.13467269660897	3.55460870341347e-05	0.000311843182757976	hsa-miR-2277-5p
112.621844255619	-2.54456420139063	0.538555998545057	-4.72479038069381	2.30352842606781e-06	2.52195564467043e-05	hsa-miR-370-5p
1527.07002695058	-2.54177823360356	0.368054034666018	-6.90599203975588	4.98537937268273e-12	1.48379661625476e-10	hsa-miR-487b-3p
3834.4551243922	-2.52833861988926	0.465093471895316	-5.43619459887482	5.4430507730612e-08	7.72797809404944e-07	hsa-miR-199b-5p
19.0729929955088	-2.5005547768551	0.665130653947254	-3.75949411144324	0.000170257284711649	0.0013155649422527	hsa-miR-100-3p
10.2162764883923	-2.49407649541758	0.759015829492873	-3.28593475722894	0.00101644550006711	0.00659233445747814	PLEKHN1
10.5488008058993	-2.48377605163561	0.90979409873273	-2.7300419458593	0.00633262675405466	0.0338808179730914	hsa-miR-486-3p
5.61198570427405	-2.4813263228815	0.894623752994203	-2.77359763205122	0.005544020198142	0.030061907093299	hsa-miR-5088-5p
15.5301561155909	-2.47324115865954	0.715180797278847	-3.45820409058778	0.000543789273212723	0.0038131680624236	hsa-miR-212-3p
60.6576192719966	-2.46386557854915	0.472745035379957	-5.21182750564241	1.86989376471483e-07	2.3701050935723e-06	hsa-miR-337-3p
34.0740658165524	-2.45733579404906	0.608517723565179	-4.03823208246432	5.3855556891005e-05	0.000456522421071852	hsa-miR-3154
20.7931951644536	-2.45382501278406	0.654191852384586	-3.7509256708711	0.000176182927057823	0.00135613601708493	hsa-miR-487a-5p
202.708714844247	-2.43635437531545	0.417118667380174	-5.84091426695821	5.19151176736217e-09	8.51407929847395e-08	hsa-miR-128-3p
436.719816234386	-2.41880397520208	0.578778227159702	-4.17915509204989	2.92594104169959e-05	0.000260098033308605	hsa-miR-494-3p
13.8318783924872	-2.41320914026268	0.6662114095579	-3.6222873184716	0.000292009521754225	0.00218490550914055	hsa-miR-10397-5p
1443.95543484464	-2.40426718978772	0.449841886869805	-5.34469390237901	9.05699757549105e-08	1.24335801197201e-06	hsa-miR-148a-3p
3859.45083249337	-2.40070171611356	0.36239759043362	-6.62449690474224	3.4843281826777e-11	8.2353121399994e-10	hsa-miR-132-3p
19.5794002285562	-2.40043101101425	0.622138183303967	-3.85835667289599	0.000114151978502274	0.000917325299244274	hsa-miR-3129-5p
177.413119894367	-2.39141982328918	0.409569122225735	-5.83886746709179	5.25568557368391e-09	8.58428643701705e-08	hsa-miR-132-5p
82.1104973338132	-2.38255469886432	0.490729028617967	-4.85513299584962	1.20305972604142e-06	1.37326533500978e-05	hsa-miR-339-5p
36.7075885987293	-2.36820401748206	0.542399635363654	-4.36616078455562	1.26449415228842e-05	0.000120366667291746	hsa-miR-1292-5p
11.4176308631295	-2.35760148390392	0.906693357331924	-2.60021920844496	0.00931642274103862	0.0476858427687811	hsa-miR-1293
93.8807340113982	-2.34313351223341	0.691590325737648	-3.38803685510527	0.000703948046464721	0.00483497991571837	HAUS7
132.754076787279	-2.34041465338321	0.448109524472553	-5.22286299568837	1.76177740422538e-07	2.26160434829954e-06	hsa-miR-17-5p
24.0817600100822	-2.3217657381129	0.64802908834234	-3.58281098777832	0.000339916567983944	0.00251063376867553	hsa-miR-4661-5p
76.033400075136	-2.31675226827021	0.473035742221631	-4.89762624995205	9.70013110082989e-07	1.11676580983193e-05	hsa-miR-379-3p
16.1018211444442	-2.30890162765549	0.682030292735979	-3.38533588939764	0.000710912047672391	0.00486724760259285	hsa-miR-29b-2-5p
13.2619047758707	-2.30754156396289	0.808707653340629	-2.85336926691722	0.0043258322711326	0.0241741224831861	hsa-miR-6837-3p
11.9953315679067	-2.30740673181786	0.757345960103699	-3.04670104994277	0.00231367692992915	0.0140216499313052	hsa-miR-140-5p
16.6018548974455	-2.30302924698448	0.83309709546007	-2.7644187688743	0.00570243033693014	0.0307950125490425	hsa-miR-195-5p
27.54748740342	-2.27752481777936	0.417972024038137	-5.44898865664643	5.06570437042488e-08	7.2177305533217e-07	TLK1
5.37067308817087	-2.24823680055562	0.691725724708121	-3.25018532671208	0.00115329823762155	0.00739067355464654	TAFAZZIN
414.050804746723	-2.24141578290927	0.256234959428887	-8.74750185495797	2.18127785589541e-18	6.26026744641982e-16	CRB1
71.636206541039	-2.21040977533618	0.637829572419622	-3.46551786075227	0.000529211374483331	0.00372394273673209	hsa-miR-374b-5p
10.8921729413577	-2.2035090817237	0.757522526315526	-2.90883637802988	0.00362776672144856	0.0207752282762324	hsa-miR-766-5p
6.69603999348551	-2.14764336258956	0.75201133528787	-2.85586567889624	0.0042919666688626	0.0240182758711559	COX17
2.29842961266771	-2.13143038756235	0.73285991693022	-2.90837353540963	0.00363314089282737	0.0207752282762324	MKRN1
59.7109037214544	-2.13055117193286	0.431995601232577	-4.93188163456743	8.14412645179886e-07	9.43028820845183e-06	hsa-miR-138-5p
144.939462956768	-2.12826130914257	0.567659325828246	-3.74918760655843	0.000177408336717028	0.00136156498861513	MFSD11
10.3317028328696	-2.11021470762013	0.539513514705773	-3.91132872504769	9.17897386439345e-05	0.000746581315529005	FOSL1
156.434047744025	-2.10202568148752	0.5465923444613	-3.84569177155087	0.00012021280149251	0.000960075872307566	hsa-miR-16-2-3p
58.4351546525469	-2.077327367096	0.443297877892115	-4.68607559542966	2.78493434497911e-06	3.00802854788335e-05	hsa-miR-199a-3p
57.0068812597385	-2.04905182152612	0.671002062242597	-3.05371911179805	0.00226023598080668	0.0137424051682763	hsa-miR-942-5p
6.40921347930875	-2.04775669512105	0.510083038822455	-4.01455555128507	5.95579157718722e-05	0.000497512901395806	SLC25A32
26.973102372421	-2.03268236967371	0.475960085799533	-4.27069922524941	1.94861061015926e-05	0.000178756105744747	IKBKB
1206.73288162807	-1.99989701222255	0.43333499638591	-4.61512923927687	3.92850773843923e-06	4.12134310523469e-05	hsa-miR-30b-5p
470.872940366984	-1.99893876811903	0.459397219646693	-4.35122086645703	1.3538159300701e-05	0.000127991350753451	hsa-miR-29b-1-5p
21.9829529637323	-1.95620120570727	0.729770673716058	-2.68056976823434	0.00734969417142553	0.0387038940770482	hsa-miR-495-3p
180.531543651471	-1.92737603069289	0.47851833757549	-4.02779972959518	5.63012689960758e-05	0.000473260457795466	DCAF4
20.8149276165696	-1.88978101107024	0.372414675523098	-5.07439995058151	3.88720689891541e-07	4.69032952547812e-06	KIF23
5.77563689407877	-1.86246147471868	0.633171215682422	-2.94148159074374	0.00326646257699536	0.0190212270063295	MAP3K4
8.78236141874909	-1.82759755669201	0.568110485886979	-3.21697557445824	0.00129549627468423	0.00819732918374998	PHPT1
57.4441541550319	-1.79492834207384	0.55597378009615	-3.22844063215253	0.00124467091072506	0.00790061251073187	NBPF11
33.0907671235388	-1.78436781957139	0.527096798952321	-3.38527538607344	0.000711068776187656	0.00486724760259285	SLC5A6
16.9927942854675	-1.75779452030836	0.569187934857436	-3.0882497900252	0.00201339159157873	0.0124650345376939	hsa-miR-18a-3p
426.913483099164	-1.75575882152202	0.238497707626312	-7.36174296598697	1.8152424805577e-13	9.11705535860102e-12	EPHA6
46.1257755327606	-1.647615383737	0.387572316974245	-4.25111730528083	2.12706717774178e-05	0.000194239907276511	STAB1
183.52354652881	-1.64141900702725	0.421667539891857	-3.89268523597576	9.91407483060475e-05	0.000803120013495361	hsa-miR-214-5p
16.6669764833303	-1.64049902813911	0.400802170355296	-4.09303928340726	4.25755556222469e-05	0.000365531159167069	BRWD1
11.7421497402246	-1.60877176295347	0.366068679091925	-4.39472660415584	1.10912252839954e-05	0.000107126305747821	ITGA3
16.3804525000411	-1.58966801734198	0.473433734940711	-3.35774132686395	0.000785821139530034	0.00532478324265215	NRCAM
6.52416309529748	-1.56505343338595	0.572014694088158	-2.73603711506185	0.00621840119412416	0.0333140479973212	SMPD4BP
54.5730020636774	-1.54475539058304	0.356211906401379	-4.33661919442528	1.44690979491337e-05	0.000135517099206572	FOXP2
678.06540193004	-1.51401160948113	0.42727124437214	-3.54344372438617	0.000394937589313429	0.00287474498887927	ZNF44
468.359858968966	-1.48633670000987	0.183100369021308	-8.11760625035609	4.75468488566009e-16	7.6417295482329e-14	GSE1
5.90852209939293	-1.45260412623534	0.493923100333102	-2.94095199284202	0.00327205240585484	0.019026203425072	BRAT1
403.865885250819	-1.45226450010106	0.255099952274702	-5.69292344883389	1.24882387273703e-08	1.91518103841885e-07	MEF2A
22.8486912757732	-1.4436007920632	0.415149756395001	-3.47730131073391	0.000506488284104621	0.00358915543843784	CMC2
21.868961949943	-1.43621615358889	0.512916457534863	-2.80009762309347	0.00510871541032147	0.028042101801464	TPD52L2
38.4442026758272	-1.35928204584397	0.36257529735868	-3.74896485156653	0.000177565966658618	0.00136156498861513	MYO7B
88.5667248565451	-1.35898589241471	0.233834992057571	-5.81173023103457	6.18304227231805e-09	9.97729471894535e-08	ZCCHC7
81.7779377629237	-1.32244835423748	0.358220856847354	-3.69171233042135	0.0002227493255241	0.00168869205652044	FAM120AOS
7.52057400088489	-1.3078526465257	0.504088625851911	-2.59448949937211	0.00947315072610857	0.048303451291249	HIVEP1
11.3271691805538	-1.29207463150625	0.4364416713554	-2.9604749415738	0.00307165108495941	0.0180437047651563	C12orf57
31.0868243968345	-1.29010365310328	0.32942546727985	-3.91622318625211	8.99469844419974e-05	0.000733077045614494	TRABD2B
8.20711754316432	-1.26362174049914	0.445813992184491	-2.83441471701546	0.00459097100044187	0.0254434779031386	HMGXB3
85.6949189576394	-1.26115323300085	0.31806952874284	-3.96502374177596	7.33886422268905e-05	0.000609247034024062	NRXN3
11.1203601549498	-1.25822789563151	0.485147636499025	-2.59349484769476	0.0095005962691457	0.0483567614420794	DCLK2
33.4303415563957	-1.25787663735386	0.382461677885798	-3.28889588182339	0.00100581223932318	0.00656432313184306	STRBP
10.0347738788046	-1.24505805821302	0.445857752254175	-2.79250063931431	0.00523023642482877	0.0285919591223973	COG4
441.063924487235	-1.2397896174783	0.219647819510172	-5.64444309186912	1.65716782847503e-08	2.51264163577836e-07	ACOX3
18.5969770799744	-1.23068791398961	0.473683308482915	-2.59812387717689	0.00937346716253558	0.0478558971525641	TRAPPC2L
9.93789329139766	-1.21283314614947	0.450588559444738	-2.69166431487751	0.00710964660054436	0.037587579001299	ATOH8
28.2845223799192	-1.20240287023882	0.418706469397024	-2.87170836402503	0.00408259540245809	0.0229746055001073	CCDC144B
14.7212082689972	-1.1370642304102	0.382777108801212	-2.97056486468398	0.00297252624603933	0.0174869845630835	SEMA3F
31.946452025698	-1.09250945164033	0.258137388052727	-4.23227901964038	2.3133516580841e-05	0.000209347904553647	KDM6A
393.703797201805	-1.09088824179595	0.198796947567017	-5.48744965728508	4.07778176927688e-08	5.84070365598186e-07	SEC22B4P
78.6457100205886	-1.09076413214648	0.24698533973206	-4.41631124069869	1.00399494053738e-05	9.76767959099074e-05	TRIO
1983.70179039766	-1.03710911442503	0.230560456696571	-4.49820896993588	6.85283228757815e-06	6.86650377343866e-05	EFHC2
71.704443990933	-1.02855081042275	0.204992661826518	-5.01750063274556	5.23480292336206e-07	6.22291069410319e-06	MBD6
295.938964881879	-1.02163281541091	0.205224688853028	-4.97811847648874	6.42053528523079e-07	7.52119847698463e-06	POU2F1
34.3512292718303	-0.972799143773069	0.376774489421205	-2.58191350817691	0.00982542057679839	0.0496585407265106	EXOSC7
21.3758239042236	-0.962423171430887	0.333023486629375	-2.88995584417137	0.00385295941771155	0.0218660888988206	UCHL5
117.419413207575	-0.932479832108171	0.320635592561624	-2.9082230848372	0.00363488936739457	0.0207752282762324	TBC1D31
33.4722713456582	-0.854781505805922	0.316004027572613	-2.7049702890559	0.00683104989124792	0.0362099715871163	FAM234A
377.139181563293	-0.844843980045025	0.222659448614756	-3.79433248982291	0.000148041186009934	0.00116177633864827	HERPUD2
62.1744522616585	-0.821541611490085	0.285250800065694	-2.88006768535227	0.00397589804700029	0.0224370201584932	SLC1A7
597.616291853918	-0.818735173115269	0.236301558692828	-3.46478955807293	0.000530646540460146	0.0037275136356099	ZNF765
47.0204832948398	-0.802008005029843	0.222406943281241	-3.6060385219884	0.000310907003139247	0.00231767038703803	TASP1
42.4789827802431	-0.787468307975444	0.302998985336429	-2.59891400989708	0.00935191967162692	0.0478066326216246	B3GLCT
115.881648051637	-0.725933103049357	0.206509212071243	-3.5152577251562	0.000439327411551914	0.00315217417788498	FCMR
239.546041227158	-0.722271017867926	0.27149927289926	-2.66030553288416	0.0078069795840115	0.0409509712383267	PTPRR
68.8036479947857	-0.6683211894434	0.235288182907687	-2.84043669845336	0.00450518133030032	0.025106544500897	BBS9
168.386091184408	-0.612937167276528	0.234452643003823	-2.61433251262829	0.00894019816212679	0.0460534823274685	SLC49A3
263.736767080669	-0.521401130367172	0.180911799336095	-2.8820736529104	0.00395067375326877	0.0223574748459633	ANKRD11
