# Supplementary material for: The intracellular parasite Anncaliia algerae induces a massive miRNA down-regulation in human cells
Source: Noncoding RNA Res. 2023 May 18;8(3):363–75. doi: 10.1016/j.ncrna.2023.05.003 (PMC10238475; doi:10.1016/j.ncrna.2023.05.003)
Supplement: Multimedia component 3 [file mmc3.zip › S3 File/I12hvsNI12h_upp005]

baseMean	log2FoldChange	lfcSE	stat	pvalue	padj	GeneName
3589.55862524437	0.264453220178608	0.0980014041238383	2.69846358368942	0.00696603589219878	0.0377429299851879	CHRNB2
566.832924854758	0.264915461087723	0.0993603319353784	2.66620950159484	0.00767118718229611	0.0411489367309699	RIC3
1447.00844631442	0.284610216051692	0.107655192764506	2.64372027714699	0.00820003906051012	0.0434976178031005	OXNAD1
725.349755406418	0.289796862233752	0.109036939819001	2.65778609262887	0.00786557989307251	0.0419822887096748	UBAC2
1728.4407508346	0.305591086659943	0.112114298531222	2.72571019632113	0.00641633073542833	0.0352980240713717	UTY
705.970467944242	0.312434961885218	0.11999042308263	2.60383248811502	0.0092187801615367	0.0478397976537164	IAH1
3241.3170637591	0.324066722634203	0.113522282304375	2.85465299019728	0.00430838751100956	0.0247553593920399	CNPY3-GNMT
1264.10094792451	0.354767000970723	0.0903350171833425	3.92723676855779	8.59273825684055e-05	0.000667255595323611	SLC25A29
586.202605997084	0.356904515456751	0.0974337576862451	3.66304783816355	0.000249231970670978	0.00178997652391744	KCTD2
1580.70319926575	0.37640125167013	0.104861921671858	3.58949412397756	0.000331320298828699	0.00233662282878863	GCNT7
446.854934422279	0.397760791309793	0.151528261668058	2.62499408975692	0.00866504713320425	0.0456826381949077	ANO2
395.438502538958	0.398565566004546	0.124613067026897	3.19842513721709	0.00138180404969555	0.00872910575886966	PSTPIP2
839.475091451708	0.413496269401979	0.109959879709844	3.76042853532663	0.000169622529139214	0.00126907151366417	BBS2
2748.23107985493	0.416653822902017	0.0881730810303415	4.72540845837791	2.29653272270319e-06	2.18094564526912e-05	POLA1
131.676340092588	0.428507966515163	0.160208490501033	2.67468949476433	0.00747984914733144	0.0401726729485891	TCIRG1
312.137648151368	0.432012299808328	0.16441527016862	2.62756798298156	0.00859976560376564	0.0453941001563187	OR51B5
762.799170669681	0.434959498055349	0.111717259887657	3.8933956891956	9.88507180332277e-05	0.000759385337462403	FAM186B
835.516429849927	0.435564414125243	0.123164101290038	3.53645591177203	0.000405534183077808	0.00280033395762557	CDH20
3553.23335608387	0.435768159262927	0.123179471281729	3.53766869372464	0.000403676227707067	0.00279198574211544	TSPAN9
700.096467500947	0.442485583226968	0.146829608771582	3.01359914344883	0.00258168671659238	0.0156649030391825	EMG1
3207.19005812189	0.449995013727743	0.122797465238951	3.66453015013053	0.000247793050176768	0.00178261823053588	KIZ
5304.11628375065	0.452541753282525	0.115688832367509	3.91171510699439	9.16429801195236e-05	0.000710356937791334	PCNP
311.545539233996	0.453141617562931	0.16080856210236	2.81789484116208	0.00483396389706929	0.027398830942282	DALRD3
875.601088740816	0.457208752893941	0.110850737970708	4.12454406045322	3.71469879485231e-05	0.000305557059568923	LETMD1
2827.25182938425	0.462611766244648	0.114330556236516	4.04626533336933	5.2041243398115e-05	0.000416911413591603	TMEM116
342.754716139715	0.467079006515262	0.177173432656647	2.63628129517837	0.00838202139563703	0.0442990860491775	TMEM63A
340.916924178956	0.470517259978926	0.110948768623521	4.2408515733556	2.22673354740789e-05	0.000188200544615889	LRRFIP2
332.162705232213	0.47250997428244	0.122464571423164	3.85834016149641	0.000114159689045933	0.000873870075223497	TAF1
119.692078363867	0.490322469641453	0.162062577406452	3.02551321525467	0.00248211557467135	0.0151208625098741	SLC30A7
822.749829461251	0.493857722721511	0.148260200448817	3.33102020114967	0.000865283228152212	0.00565721648557875	ARMC2
406.338489147821	0.497157925648367	0.145090022544802	3.42654799364202	0.000611305722073541	0.00412200190652096	EPB41L4A
141.960286071664	0.500490626750286	0.180263112650888	2.77644504962908	0.00549569239935052	0.0307444326424004	SNF8
841.40769983835	0.503635222532026	0.17275083558803	2.91538516046937	0.00355249821002564	0.0209641252394106	KLHL8
479.383234349285	0.50496787370939	0.18675009604314	2.7039765141151	0.00685151315938074	0.0373576801161672	ATAD2B
416.504801886714	0.505748113733679	0.17245585535163	2.93262361375021	0.00336111091072359	0.0199716838921725	SENP1
501.631912475996	0.508169387559328	0.157032052469353	3.23608702534475	0.00121180433286693	0.00772323294813855	CPEB3
417.589798772365	0.515879725080354	0.126439653004867	4.08004698542233	4.50265986742149e-05	0.00036479176553008	SLC25A51
348.654268599869	0.520962303308284	0.142407418820726	3.65825255188506	0.000253940752747932	0.00181470617661396	CDC25A
1333.71329672317	0.522311903240939	0.115526674781409	4.52113682168399	6.15084148465222e-06	5.59427485559701e-05	LOC107987135
6942.28031015885	0.523242601534831	0.152548647270865	3.43000486006122	0.000603570438298446	0.00407623237921494	SNX22
286.889121122599	0.529230359633954	0.182410550506154	2.90131441501296	0.00371600819537186	0.0217796556627925	ARMH4
409.882588676133	0.532011783662583	0.108143511913458	4.9194979361159	8.67664832421598e-07	8.5809059978798e-06	SUPT7L
159.598405977084	0.534694338095808	0.204441803446156	2.6153865260567	0.00891265307389614	0.046588376092225	RNF123
877.573349068815	0.534973283403612	0.122062287282779	4.38278927351452	1.17169434299755e-05	0.000102139167328163	CSNK1D
556.917546281678	0.536003126600826	0.134232928912774	3.99308225591298	6.52199309083647e-05	0.000513875719354918	GATC
4377.16385915158	0.538819087792906	0.141844886954107	3.79865005615068	0.00014548633669518	0.00109803898326783	PCSK7
145.414463147464	0.54290837534628	0.162544544543106	3.34005903964561	0.000837605811488663	0.00548459695741892	ACOT8
170.400319640014	0.557452414016261	0.15126228550367	3.68533644827637	0.000228400716181956	0.00165417488386326	ITCH
1928.37194250065	0.561160529424147	0.154326159342959	3.63619837241645	0.000276691285655552	0.00196423417638644	SEMA6D
1797.20488435416	0.564988849837117	0.101010326883567	5.59337710577226	2.2269487142801e-08	2.44396259409005e-07	IQCG
211.257589831772	0.568458460952565	0.172538862586386	3.29466911066457	0.00098537634051587	0.0063841702061736	PAPPA2
333.96078802296	0.575711443127688	0.203080718267177	2.83488973271342	0.00458415051978193	0.0262247547022631	RAVER2
1348.10006757589	0.579553636881543	0.161049611045673	3.59860314544432	0.000319930961169091	0.00226745139200894	SYT16
131.89564549806	0.580817758539679	0.215411320530762	2.69631956718234	0.0070110369238527	0.0379389696181312	PSCA
640.26264458243	0.581894605845394	0.218655521473739	2.66123902073647	0.00778536685897223	0.041616376096748	SLC5A2
193.278958416254	0.58929531817662	0.227085515848003	2.59503701051131	0.00945807338012345	0.0490224478087844	WHRN
238.181023561217	0.590279429399453	0.168738491005022	3.49819075590692	0.000468425967628703	0.00320886705850108	POLDIP2
240.850121367219	0.594839849822333	0.149635642796973	3.9752550843078	7.0303861310795e-05	0.000552919947639927	FAM169A
868.96540762179	0.598097301544478	0.148095193430284	4.03860036028808	5.37710866889715e-05	0.000429171085224407	USP35
127.549389651917	0.602482070001193	0.212470201939042	2.83560736754064	0.00457386381287274	0.0262007484993056	PPP1R12B
88.2133872570296	0.608716272180309	0.230144144040134	2.64493487209545	0.00817066415431241	0.0434366574609022	GANC
125.039301733792	0.608839906443524	0.197993120652533	3.07505586273376	0.00210463129550002	0.0129901346244492	SUZ12P1
876.385533786011	0.613553948206682	0.103305536560201	5.93921650897322	2.86387441306357e-09	3.31193218413964e-08	RMC1
259.26702360003	0.613701520373397	0.161197239638304	3.8071465848325	0.000140579427308468	0.00106766132384288	BEST1
813.799136867145	0.61641531740285	0.125943782477443	4.89436878325654	9.86217518440673e-07	9.70871341952352e-06	SRPK2
501.444831299955	0.618529451315911	0.168899843691752	3.66210789658722	0.000250148453916828	0.00179356441458366	GTF2IRD1P1
115.999280901456	0.61855690171031	0.227850321533635	2.71475105914651	0.0066325606305656	0.036394484480476	TNFAIP8L2-SCNM1
694.989243440737	0.621073524644777	0.176647437127197	3.51589320935105	0.000438277232552339	0.00301674984710426	SHISA8
1000.08383752714	0.621971340369256	0.169961715975648	3.65947905855676	0.000252728494141184	0.00180904822262126	PTGIR
83.8320765457016	0.625380494850849	0.240016132816924	2.60557691481459	0.0091719677986822	0.0477697402783666	TMEM63B
758.049713683052	0.627384899314574	0.126029638697664	4.97807425140386	6.4220021385044e-07	6.42498911624324e-06	TEX49
936.293280221298	0.631069765493408	0.13358227790745	4.72420275637637	2.31019841464814e-06	2.18909109687584e-05	CMTM4
188.997500022507	0.631807990842573	0.166990955791487	3.78348628431997	0.000154646850353896	0.00116309571717214	TRIM14
475.805561217868	0.633258080429618	0.181078917850315	3.49713863959076	0.000470277361779722	0.0032164279974187	COX15
229.867964176866	0.633662894577279	0.109749100757269	5.77374110771754	7.75305318607837e-09	8.73131801217517e-08	ZNF28
1315.67711965797	0.63573598502825	0.188638995762806	3.37011964285276	0.000751355534774828	0.00494997168545377	COA1
138.746135331684	0.644926545218754	0.200534048403105	3.21604510732437	0.00129970401748673	0.00825353248393977	KAT5
54.6710964406134	0.649820048930597	0.231305135751038	2.80936282206039	0.00496396687317293	0.0279150137103136	DCAF8
156.112888373687	0.654548507999545	0.208990166443806	3.13195840329426	0.00173644475442123	0.0108420686988681	PSMC3IP
205.644156128051	0.655254192974577	0.218328774209875	3.00122691269588	0.00268894107326311	0.0162697953546806	MDM4
908.748055540483	0.661796160528547	0.0962632278960526	6.87485943483186	6.20510134170011e-12	8.31032798486505e-11	SPIDR
121.26107093074	0.664214282796434	0.246911496388062	2.69009054869002	0.00714326338522121	0.0386059284965096	UNKL
86.9551102590745	0.666121327958657	0.246851617330597	2.69846855840751	0.00696593177959303	0.0377429299851879	CTSA
384.23200621381	0.666139749898493	0.14499814738936	4.59412593810405	4.34566885489379e-06	3.98615509888125e-05	CIITA
602.308042264661	0.670214190854327	0.163145204915213	4.10808390723244	3.98955173543869e-05	0.000324443318825279	DPY19L2P1
704.538357237807	0.674707130995344	0.232369554189364	2.90359523797816	0.00368904750607373	0.021651135567707	MFSD14B
340.780299287886	0.685252757552109	0.165929878415601	4.12977315535524	3.63121341740765e-05	0.000300413079263225	SMUG1
116.924458728483	0.685376338613947	0.195629171021047	3.50344652097008	0.000459278867593877	0.00315625828816112	SCML2
69.1381462406383	0.68621524977724	0.236260437547773	2.90448649337867	0.00367856074879305	0.0216190824334805	CDIN1
485.611849811634	0.68733358078948	0.15211337352055	4.51856115528607	6.2261290835864e-06	5.63890680370288e-05	CENPO
150.921359142054	0.68752484823425	0.184336383295549	3.72972950831922	0.000191685437827904	0.00140962521971905	CNTLN
467.754530568525	0.689578369144694	0.176829725533055	3.89967448666198	9.63221001712419e-05	0.000745283588015616	PHKG1
498.542738760099	0.689993607089992	0.167501827572621	4.11931987303747	3.79992338372482e-05	0.000310784608303881	DPY19L2P2
1073.88035520219	0.6966653798321	0.175588107545491	3.96761141497929	7.25965761299664e-05	0.000569909617721014	WDR83
613.494314461651	0.699464717379634	0.184168264120462	3.79796552201917	0.000145888609977766	0.00109914676028783	ANGPTL6
77.4528142235715	0.703967053795864	0.243358579337328	2.89271516834453	0.00381927479138189	0.0223240762941915	SERHL2
593.252465640569	0.708717984859085	0.156777524201863	4.52053308321514	6.1684103969496e-06	5.59841804381375e-05	ARHGEF39
2260.37190917722	0.712213693137529	0.164021425438545	4.34219914400378	1.41063580273982e-05	0.000121614333134002	OXR1
439.393383815231	0.719354795915444	0.143050270610561	5.02868532051792	4.93854075928356e-07	4.99896525798538e-06	EME1
635.166334190945	0.719493581358414	0.172401649884441	4.17335670418865	3.00144464681598e-05	0.000249752705427511	DBT
53.8200664713602	0.731796221920923	0.249594248274549	2.93194345214223	0.00336848074974651	0.0199878678419441	ANKRD44
239.424465761108	0.741428494976907	0.190275898211015	3.89659700439131	9.75537445883626e-05	0.000752107901826408	PEX10
1216.54780289408	0.742058187955721	0.0936171435291314	7.92652029299324	2.2537182824958e-15	3.60427362501744e-14	PHYKPL
169.21238582047	0.745177549744726	0.226263776761097	3.29340188876777	0.00098982880015046	0.00640337368157486	IGFL2
76.8235999549471	0.74546047438336	0.249800653408553	2.98422147505014	0.00284300904758812	0.017105769122691	TMEM181
71.6633830514027	0.749126688385071	0.283417677969708	2.64318970415508	0.0082129005702901	0.0435121899672266	PRKCZ
14711.5704845032	0.752586401390504	0.262246318983271	2.86976917086304	0.00410771545708299	0.0239125736080799	WTAPP1
327.450281388374	0.753110956400618	0.184623441788114	4.07917298641273	4.5196197338578e-05	0.000365477520583764	SLC25A35
450.97741339776	0.759414677549437	0.149290693696605	5.08681860031245	3.64119798150645e-07	3.70317581948954e-06	RMDN1
1162.8666645774	0.770071699207045	0.194309336577178	3.96312247662469	7.39758056280361e-05	0.000577575164812724	LOC112268170
163.049720398558	0.772169401168269	0.233158652434808	3.31177673701888	0.000927054987149946	0.00603357118716954	TUBGCP2
520.357944812615	0.776379166403462	0.167302865237505	4.64056108842669	3.4746443676875e-06	3.22849245567854e-05	SNAPC5
3267.0432573073	0.780069573112426	0.143880869206944	5.42163511669123	5.90563334469937e-08	6.39950494934425e-07	SPATA21
1748.06007504571	0.781294093374872	0.220130004710089	3.54923943423268	0.000386345612901969	0.00268941557719138	MUS81
71.8960106908676	0.781756927564206	0.265356927959599	2.94605810210174	0.00321851936833921	0.0192573996141798	GSK3A
103.728733836627	0.784003418876444	0.291568205836056	2.688919447264	0.00716837148291063	0.0386549531608487	NIM1K
56.0572646423032	0.796274508045866	0.274783480756889	2.89782524718201	0.00375759896859313	0.0219934568202553	GALM
249.365413506207	0.804866287511111	0.156471662539417	5.14384697170554	2.69168816608709e-07	2.76363782589658e-06	SNRNP35
773.853343129913	0.812270259439749	0.20072971601507	4.04658700049558	5.19698147607968e-05	0.000416911413591603	ARHGAP22
61.0612271723275	0.817673166194097	0.276413998076976	2.95814673599269	0.00309494758629798	0.0185696855177879	MRPL43
1950.95272407297	0.82511719060304	0.242463787828345	3.40305328887789	0.000666372823326989	0.004451453239057	RIC1
64.0713708459144	0.828038193750583	0.254956896194384	3.24775758612652	0.00116318324828509	0.00743538534044944	PAPLN
165.341114778156	0.832761161001601	0.183371940982407	4.54137724964964	5.58879227076422e-06	5.10750780306188e-05	TVP23A
891.138501592235	0.837134071960724	0.221432685969982	3.78053523712488	0.000156491567846703	0.0011749157502208	JMJD8
50.0750720549482	0.845374193105046	0.31187604773364	2.71060954904445	0.00671596592041705	0.0368052043180053	SENP7
338.092399570809	0.850492516312112	0.239271187113077	3.55451287960626	0.000378679963829967	0.00264891252747401	ITGB1BP1
334.592373772474	0.874734688484918	0.206242360635628	4.24129497834019	2.22233835527772e-05	0.000188198811110329	PRPF40B
41.0473036167676	0.888692531340251	0.331237403259814	2.68294740447287	0.00729764662557329	0.0392922099915098	MPND
183.800561424584	0.898875129056143	0.191980255380826	4.68212279056025	2.8391931689933e-06	2.67269343829522e-05	SEMA4D
284.396464200086	0.905812492496181	0.296879028931059	3.05111646234375	0.00227992121945055	0.0139917561855581	PRCD
618.051995920623	0.908928607597295	0.266978145960415	3.40450565467655	0.000662839279364855	0.00443473496085164	DOCK2
48.9351067768857	0.922620858260794	0.293963058649517	3.1385605473673	0.00169779855527578	0.0106316293810719	RAF1
93.013490013837	0.935828003689786	0.222202006485751	4.21160915011719	2.53557984730195e-05	0.000213465058768943	VPS35L
89.9950021404284	0.936237044312672	0.21356488570136	4.38385290371127	1.16598518895519e-05	0.000101963166758539	SETDB1
325.887311461336	0.941478374653437	0.1296839431715	7.25979139459372	3.8768775027204e-13	5.59675403245072e-12	PANK2
42.0491323221149	0.946483477821681	0.343614222797922	2.75449447381666	0.00587828826562509	0.0325461983509899	CNOT6
311.163442348382	0.950178287218993	0.278757916965642	3.40861453393665	0.000652936694174865	0.0043752860721811	ANKRD19P
163.126949121689	0.956100845564235	0.221163978040015	4.32304055134715	1.53893433522956e-05	0.000132145618965221	DPY19L2
40.8529924079897	0.958693420852316	0.280225594808288	3.42114866955031	0.000623572345479305	0.00419813494562124	PLEKHG6
61.2184469213247	0.965631872014513	0.260601440027659	3.70539729907873	0.000211059637861773	0.00153435161413246	SNX17
1241.78258453522	0.972044752665459	0.286445092672979	3.39347671693296	0.000690114248308349	0.00459577630994198	CHAF1A
23.390002645624	0.981180821339259	0.375089760696171	2.61585605407669	0.00890040707440064	0.0465809625718632	CHCHD6
117.419413207575	1.02332976399516	0.346278300822797	2.95522347650318	0.00312442642080343	0.0187204491118334	TBC1D31
323.823935305099	1.0287022613773	0.183696095535235	5.60002246307944	2.1432403077408e-08	2.35811248181609e-07	ASPRV1
246.67821638972	1.03771619968635	0.292422177017425	3.54869186144015	0.000387149839359944	0.00269066011135134	KRT8
124.010659072573	1.04647800163158	0.287755544602653	3.6366910082536	0.000276162877349874	0.00196372346836224	DOC2A
124.794642432773	1.05151251402017	0.254714181221587	4.12820561845912	3.65605116579322e-05	0.000301887372653406	DIS3L2
77.0050269802655	1.08599983935322	0.392437913424065	2.76731631222312	0.00565198865359181	0.0314145415862428	TBC1D7-LOC100130357
41.989046503808	1.10363320641944	0.292210896483625	3.7768379608708	0.000158831990850126	0.00119040979901958	UBR3
167.093271404517	1.11928428188022	0.271614233297065	4.12086019312565	3.774604386421e-05	0.00030989213874777	RAD9A
1014.97742112001	1.1330745074947	0.216460093617337	5.23456535825849	1.65373547716368e-07	1.72678884047527e-06	CYB561D2
144.485170695779	1.1365562223141	0.241350004980952	4.70916179348659	2.48737572294398e-06	2.35180007914396e-05	FUZ
58.1743676524614	1.18550768938662	0.270019696599894	4.39044893507627	1.13116878144792e-05	9.93120019956931e-05	SLC9A7
367.386789239866	1.19667164643155	0.211783031826078	5.65046045527526	1.60018617064904e-08	1.78341992386843e-07	SERHL
191.228553798811	1.20350850163442	0.347450606135661	3.46382616804104	0.00053255053284178	0.00362505125361604	NCAPH2
22.3018403160684	1.21442098684814	0.457208865185034	2.656162378559	0.00790355476623966	0.0420805601539146	NRG3
144.205318375799	1.24763087809037	0.308914225880682	4.03876148640778	5.37341694156538e-05	0.000429171085224407	CFAP157
40.5442820640568	1.26219938947349	0.406675577512874	3.10370098247055	0.00191116378624048	0.0118641076600383	THADA
27.9096485659025	1.26683745044194	0.401856743331423	3.15246035176556	0.00161900806571899	0.0101678433558001	FUT8
29.5365959428323	1.2801896893765	0.448297329812535	2.85567101171858	0.00429459879926378	0.0247327497114227	ADGRV1
21.338992935797	1.28199502360268	0.454476900881334	2.82081448169664	0.0047901896120468	0.0272224514016187	PCNX3
15.5904339722691	1.29320529123159	0.489720858043544	2.64069881850245	0.00827352324924823	0.0437794551270183	TCTN1
279.188971833909	1.30930977835363	0.272223029801936	4.80969512133583	1.51160676100012e-06	1.46462438869876e-05	SNAP47
18.9187463167282	1.31314617088509	0.486254789858209	2.70053107603938	0.00692288692090846	0.0376038630476619	AOPEP
18.8631895130334	1.35005206458002	0.41271824631302	3.27112279779386	0.00107121385120206	0.00688843346468053	PTPRB
27.5144692721241	1.40994491367425	0.402640734236479	3.50174434374582	0.000462222917219037	0.00317142422627799	VPS8
50.7769863809121	1.43345614632367	0.358388319844776	3.99972897259743	6.34150663189679e-05	0.000501491939897426	TMED1
41925.9218866622	1.46726896260116	0.163902947881584	8.95205962775745	3.48910396210979e-19	6.98145360232387e-18	SYN3
97.6888681426801	1.47211485462374	0.308387158613776	4.77359323663479	1.80967710074774e-06	1.7399778274073e-05	ZNF286B
306.050047357655	1.47370516013674	0.282978482361679	5.20783470120238	1.91057005815169e-07	1.99013859326115e-06	RPSAP52
37.3614249795115	1.47594826322018	0.392724856886658	3.75822471467893	0.000171123167752013	0.00127586112247688	DNLZ
24.5561091503129	1.49315182359106	0.508009192828464	2.93922205477735	0.00329037242918699	0.0195783986035442	SNX13
71.6694177553591	1.49353579109557	0.43932774804913	3.39959357843371	0.000674860824556691	0.00450116475541532	PTOV1
17.2300385456694	1.52190735770411	0.532672318186699	2.85711741673552	0.00427507660909276	0.0246533238234813	SLC12A2
276.274389958643	1.53850566594277	0.274385494088029	5.60709548825194	2.05750159576604e-08	2.28128140850142e-07	C19orf44
15.6597480906429	1.54001862800412	0.500468886863989	3.07715158409567	0.00208988994895114	0.0129176818396377	UBE2E2
47.7542880309897	1.54004036123788	0.569918467585993	2.70221171768839	0.00688798867351427	0.0375090218651372	LTBP3
12.2694326969564	1.54193812879103	0.556317577268043	2.77168687777791	0.00557666515811149	0.0310761833033622	PTTG1IP
42.4462040571636	1.55678570368591	0.35228518947377	4.41910630989448	9.91098883723893e-06	8.75504599133509e-05	ARHGAP21
37.6382341316218	1.55689875710536	0.447910260388036	3.47591670652193	0.000509110380224861	0.00347098709307029	VPS9D1
45.1438751560242	1.56947776733036	0.418169381146125	3.75321063208576	0.000174584039493684	0.00129716845924323	DHPS
21.6926787308821	1.5874595025184	0.503335698855517	3.15387822903872	0.00161116298038558	0.0101333671661093	HOXC5
103.848129229782	1.62038851206606	0.251185685494406	6.45095881509594	1.11144704272765e-10	1.410455804665e-09	NTMT1
200.839096334664	1.622486473506	0.302461045327176	5.36428243759765	8.12716511984781e-08	8.74076608639632e-07	LOC286059
74.4354383549215	1.62945552035625	0.300419285687669	5.4239378028823	5.83001752446747e-08	6.33351903794421e-07	MAF
70.1883094097207	1.64009113176379	0.33856510471949	4.84424150304163	1.27096266439952e-06	1.23703198693365e-05	PCNX1
33.204154802565	1.64938887359595	0.459244217844997	3.59152888486154	0.000328743731922361	0.00232225867771757	RGS6
36.5041782099503	1.66301110144882	0.468028527846813	3.55322593069184	0.000380537489075743	0.00265758486688936	SLC15A3
14.3086096251703	1.74078312464912	0.664742506043784	2.61873298130037	0.00882570010128557	0.0463026363850372	BICD1
7.88563583444471	1.7734228393218	0.631171498655744	2.80973213001348	0.00495827487685293	0.0279150137103136	MOV10
18.3918595310293	1.7895033363095	0.500036052507414	3.57874862689619	0.000345243334217497	0.00242289857064221	WASHC2A
8.90934415496961	1.79728876047081	0.674617825366969	2.66415842109293	0.0077181205529696	0.0413491340210152	DHX38
916.861755758556	1.90570222020878	0.216219780103367	8.81372749198863	1.21052099326157e-18	2.34579338423931e-17	CEP112
17.4917374275848	1.92386536661748	0.494687909735587	3.88904868858792	0.00010063792865193	0.000771736843245285	HLCS
9.88167340929398	1.94763163399495	0.715822998668819	2.720828525511	0.00651185304531646	0.0357777673064514	ARID4B
12.1104719238342	1.97149778762189	0.61834778921782	3.18833158620286	0.00143096339641638	0.00902639960613385	AFTPH
14.7502486112801	2.00076077353202	0.564862966248562	3.54202858583511	0.000397062442263595	0.00275066445510143	DPY30
7.24450461762623	2.00381188111859	0.773121261244099	2.59184681830386	0.00954622665337027	0.0494198159600468	LRPPRC
14.0422027609828	2.01579911048445	0.644569212980274	3.12735866046729	0.00176384606411138	0.0109971967649379	PPFIA3
31.4833114889434	2.10822415464531	0.445783368001287	4.72925709206635	2.25342884359026e-06	2.14474577104542e-05	PDE4DIPP2
10.2156407027535	2.147608131092	0.660563974675395	3.25117356293514	0.00114929672529426	0.00735755135746417	WASHC2C
49.6050263774167	2.19279889080368	0.437982361930069	5.0065917749304	5.54022522792187e-07	5.55572236142655e-06	ACSL1
10.1094544272455	2.24284104513501	0.772180828391551	2.90455417004698	0.00367776555469282	0.0216190824334805	RPL13A
8.20711754316432	2.30718973551024	0.879874662301266	2.62217999263203	0.00873692747803436	0.0460052166591234	HMGXB3
11.0782855292819	2.31679946553157	0.74830225720759	3.09607440471592	0.00196101147614313	0.0121560106201264	EPB41L2
10.4833094626875	2.32548900727834	0.818847612674758	2.83995333354169	0.00451201339366262	0.0258809088260488	POLDIP3
79.104679975323	2.34635729339901	0.482271770200926	4.86521799196635	1.14330723159104e-06	1.11784266143287e-05	STX8
10.3742008685057	2.40814368992399	0.867885646704273	2.77472464151092	0.00552484635712518	0.03082735282536	DDX31
12.1013965903371	2.66959250181632	0.777764952771713	3.43238981430408	0.00059828693788583	0.00404690315532208	RTTN
11.8185691845725	2.83515414356454	0.790363381676714	3.58715270632847	0.000334308557256686	0.00235383864700207	EYA3
39.3247782094429	2.96679027848691	0.553309575710266	5.36189939362343	8.23514042308424e-08	8.83480650875522e-07	NUP155
43.9276773673754	3.01318999954977	0.457268806001574	6.58953761989048	4.41198433361998e-11	5.73424670792542e-10	SLC25A48
3.14699131634092	3.18134700531086	1.20295390634703	2.64461255624628	0.00817845014954225	0.0434366574609022	SMYD2
68.940646330214	3.19078999917184	0.463141297828697	6.88945255828174	5.60074985026799e-12	7.52950807995403e-11	USP31
5.59540890780421	3.2179586525477	1.23157701496433	2.61287650991189	0.00897837370173607	0.0468749559039667	QRICH2
2.70988696593726	3.2840615005339	1.22717254373686	2.67612041786204	0.00744798796638832	0.0400515552892532	TPD52
412.990458076789	3.29610874984288	0.324860313117127	10.1462339865888	3.44397976821222e-24	9.3772157992715e-23	ATP11C
106.40522399386	3.32192510959715	0.43871561079877	7.57193276881331	3.6771176778904e-14	5.50304235667492e-13	PPP2R2A
19.9823869465288	3.36061613686802	0.700427926512525	4.79794709728486	1.60300101339834e-06	1.54968772126734e-05	PAX5
6.43500517260447	3.36635893405538	1.19395909766895	2.81949267829004	0.00480996282907062	0.0272987600140657	WDPCP
4.59184569255778	3.36656990067601	1.21290485030493	2.77562572186074	0.0055095593285742	0.0307819795214626	VCPKMT
3.68479726360795	3.37679478448658	1.2229785507295	2.76112347389278	0.00576028942166422	0.0319751807638703	GTF2IP23
8.50512244080423	3.3824819711657	1.20070597282612	2.81707765907442	0.0048462806011838	0.0274059218480067	SLC38A6
14.514795747206	3.39567753278509	0.812209267240748	4.18079141638083	2.90496249747385e-05	0.000242192803568459	CYP2F1
3.29821834806648	3.39678243849674	1.29642275267889	2.62011942591853	0.00878989786994676	0.0462129580374189	CIDEA
37.0657762183882	3.41383908244523	0.574479476015617	5.94249094175198	2.80723172151513e-09	3.26798260899113e-08	PRKAA2
4.09218430046985	3.41908435705511	1.21871492003871	2.80548330116982	0.00502411845755741	0.0282163937394412	CHPF2
12.3433678177555	3.42986053388279	1.11837927935341	3.06681337646542	0.00216353889478485	0.0132964918933778	SUGP2
2.03095648169636	3.44064321460837	1.25996811078049	2.7307383299384	0.00631926234715951	0.0348531623301028	SMC2
128.476920132713	3.45536014833474	0.455433873374948	7.58696344373582	3.27489431490237e-14	4.94336678691578e-13	ROR2
4.11010161882219	3.45568709025695	1.20906180592826	2.85815586375572	0.00426111031290713	0.0246226987921254	CD47
4.30553005391991	3.50806882851878	1.2608229329528	2.78236438823572	0.00539644128278629	0.0302679144700738	PCID2
5.72597990080433	3.51740138850575	1.24322744962387	2.82925010187792	0.00466572217431132	0.0265853467468706	GBF1
6.93790578898824	3.52532151894931	1.07486727799134	3.27977378336167	0.00103890352862653	0.00669066314393915	B3GAT3
4.86104450231167	3.52951328719997	1.23091034888602	2.86740077406466	0.00413858558596815	0.0240226112440386	CANX
3.61574076224306	3.53768062569693	1.21317533850022	2.91605056039993	0.0035449304908508	0.0209482018841211	CELF4
6.50570736258083	3.55274997141518	1.25509970692642	2.83065158234752	0.00464532935648132	0.0265283421437849	EVA1B
2.47244890478831	3.58068819428066	1.27339443845825	2.8119238518239	0.00492461603570529	0.0278027535244149	E2F6
5.74928901463429	3.658778289271	1.03271462172312	3.54287449050174	0.000395791022490512	0.00274627899799062	TDP1
387.279235410469	3.67799361800192	0.452535674188912	8.12752193425204	4.38155360156548e-16	7.27777744939564e-15	GRIK5
9.52339044220785	3.98106469219771	1.05891563376297	3.7595673963662	0.000170207421520279	0.00127123667947958	TPTEP2
57.7348075862129	4.07607984974583	0.52397727229725	7.7791157465194	7.3033219079068e-15	1.13017592977752e-13	TTC17
2.96408606979788	4.09180711155442	1.36613303167317	2.99517471336081	0.00274287683787863	0.0165495878773547	NUP210P1
10.8187170310972	4.09741288027735	1.10560265738548	3.70604471046306	0.000210521151595754	0.00153435161413246	HLF
86.9226877831007	4.39023092875609	0.533842753036245	8.22382790397833	1.97108870658674e-16	3.35162988764276e-15	RPS6KC1
95.4245375865748	4.48275953621458	0.47969578074114	9.34500513906672	9.18850105377239e-21	2.00654474788471e-19	SAMD12
14.353094254888	4.56038479821459	1.05196482990268	4.33511146816239	1.45686279918608e-05	0.00012534847524197	TBC1D19
7.79792722076606	5.20165961105407	1.24245888697217	4.18658489676897	2.83183041824581e-05	0.000237014289091313	ABCC5
