# Supplementary material for: The intracellular parasite Anncaliia algerae induces a massive miRNA down-regulation in human cells
Source: Noncoding RNA Res. 2023 May 18;8(3):363–75. doi: 10.1016/j.ncrna.2023.05.003 (PMC10238475; doi:10.1016/j.ncrna.2023.05.003)
Supplement: Multimedia component 3 [file mmc3.zip › S3 File/I12hvsNI12h_downp005]

baseMean	log2FoldChange	lfcSE	stat	pvalue	padj	GeneName
3.0164649073306	-8.98432412566765	1.92574476174675	-4.66537638015872	3.08052649923344e-06	2.88096195645701e-05	hsa-miR-1294
2.74510188574899	-8.74176327699687	1.7650250208626	-4.95277017247303	7.31643696071407e-07	7.26912512817366e-06	hsa-miR-6812-5p
2.42964938185703	-8.72854940048922	2.35569462343618	-3.70529750064002	0.000211142760475689	0.00153435161413246	hsa-miR-6804-5p
2.51116029651788	-8.70051514356856	2.88516642154921	-3.01560252420267	0.0025646921732	0.0155837651541051	hsa-miR-3939
2.27707838679689	-8.56657546417738	2.1112276081446	-4.05762762438764	4.95737278433093e-05	0.000399374863636548	hsa-miR-4757-3p
3.90841121101138	-8.39942508187163	1.79819440506026	-4.67103281949659	2.99689046715323e-06	2.81498314185441e-05	hsa-miR-3197
3.52313493796529	-8.30007776214521	1.60426515239599	-5.17375681304862	2.29433403924626e-07	2.36696044048859e-06	hsa-miR-450a-2-3p
5.56207085079236	-8.2636885875961	1.53052420859643	-5.39925375971304	6.69186638747086e-08	7.21514015010016e-07	hsa-miR-4657
2.16374851781349	-8.18955994715264	2.55449578126432	-3.20593989906662	0.00134622102842173	0.00851682774157395	hsa-miR-24-1-5p
2.18909588229529	-8.06596811579944	2.5729188173245	-3.13494855006229	0.00171884254659519	0.0107477625515298	hsa-miR-6830-5p
5.50872852259668	-7.99879137905686	1.63795728881565	-4.88339435568586	1.04275028593329e-06	1.02418076029339e-05	hsa-miR-6509-5p
3.50449288923119	-7.98354614823485	1.92712523407195	-4.1427230607976	3.43206289199048e-05	0.000284484288272506	hsa-miR-502-5p
2.94969645368668	-7.98043725272387	1.82218956531297	-4.37958673709845	1.18904587573455e-05	0.000103130551560686	hsa-miR-6866-3p
1.72397660049967	-7.95721055854843	1.85199661994862	-4.29655781918715	1.73470736949709e-05	0.000148364037844463	hsa-miR-6505-5p
9.77622631181043	-7.86063972737816	1.31511299285016	-5.97715920237569	2.27062277116874e-09	2.68357669273844e-08	hsa-miR-561-5p
2.55028333605489	-7.61687262222104	2.25094487196404	-3.38385569415346	0.000714755590469938	0.00474518294784209	hsa-miR-665
3.49723340591814	-7.57127057235209	1.83761130577785	-4.12016978157806	3.78593315220637e-05	0.000310230179443653	hsa-miR-1276
2.83599769824622	-7.46815520026795	2.29072251073569	-3.26017453675324	0.00111343672970777	0.0071386062760102	hsa-miR-3190-3p
3.48241075772336	-7.39468433250509	1.39715433849515	-5.29267535358317	1.2053979515833e-07	1.27098578130181e-06	hsa-miR-4762-5p
2.37298521067426	-7.38107631548469	2.11528984178552	-3.48939240839654	0.000484119900297279	0.00330584731917285	hsa-miR-582-3p
3.05014841180154	-7.37563362872519	1.94158809047496	-3.79876332416157	0.000145419874422211	0.00109803898326783	hsa-miR-627-5p
6.97109656419558	-7.31447451794872	1.53942856393799	-4.75142185177963	2.01991225144584e-06	1.92675443585809e-05	hsa-miR-769-3p
11.3285501199161	-7.26482927413049	1.12127978862953	-6.47905130173607	9.23011194762905e-11	1.17479117155918e-09	hsa-miR-889-3p
5.61198570427405	-7.23273906164311	1.35634754495328	-5.33251163284425	9.6863562107579e-08	1.03658468703185e-06	hsa-miR-5088-5p
6.02475135637648	-7.20283173791243	1.17837309764663	-6.11252221583935	9.80686501235958e-10	1.17846741014444e-08	hsa-miR-3917
1.5085602614368	-7.03148165177502	2.61507168284347	-2.68882941064523	0.00717030511909745	0.0386549531608487	hsa-miR-151b
1.82409162327222	-7.02654027992756	2.15471711147991	-3.26100361040042	0.00111018626699422	0.00712839003075992	hsa-let-7g-3p
3.87440750431663	-6.96315865397112	1.86035801709603	-3.74291324034523	0.000181899047060116	0.00134455425878258	hsa-miR-7111-5p
1.96416326388625	-6.94295317979644	2.10413219540419	-3.29967536971353	0.000967967280115841	0.00628083746464306	hsa-miR-6735-3p
4.31686040215803	-6.94202401663735	2.23098198360435	-3.1116450368738	0.00186048057589079	0.0115661668171708	hsa-miR-548l
7.20058802765511	-6.92903906135266	1.06836171513092	-6.48566769402024	8.83396809411513e-11	1.12770714364639e-09	hsa-miR-6796-5p
2.12435087486827	-6.91848599535184	2.44438291272998	-2.83036097140158	0.00464955136597253	0.0265283421437849	hsa-miR-346
3.24086056453578	-6.91679933388252	2.35966834293442	-2.93125911299932	0.00337591070155961	0.0200043634133739	hsa-miR-6784-5p
2.48449905099643	-6.89467243682023	2.29720496862246	-3.00133097873051	0.00268802219658592	0.0162697953546806	hsa-miR-4638-3p
7.61544582842185	-6.88676784939238	1.15937435774078	-5.94007259468144	2.84895889653818e-09	3.30356365846556e-08	hsa-miR-4775
24.0817600100822	-6.78545563245235	0.732029522965727	-9.26937428009995	1.87241110371961e-20	4.02755628410088e-19	hsa-miR-4661-5p
13.2619047758707	-6.77499986133431	0.77145023826702	-8.78216056625197	1.60363936163964e-18	3.06615845945499e-17	hsa-miR-6837-3p
5.12900849507487	-6.7500041248849	1.03601393790046	-6.5153603421245	7.251536450673e-11	9.31227158531201e-10	hsa-miR-5001-5p
3.5194510754168	-6.73503532722447	1.76916304522186	-3.8069048216977	0.000140716869042054	0.00106766132384288	hsa-miR-4658
2.39839127444752	-6.60594721094627	1.77639017609719	-3.71874788536595	0.000200212755842437	0.00146233493316496	hsa-miR-2116-5p
13.4013601326043	-6.59518061965016	1.81265984039051	-3.63839947942429	0.000274337664460657	0.00195397455713534	hsa-miR-34c-3p
2.81365676365875	-6.56381668319148	2.13721591128085	-3.0711996146696	0.00213200565569172	0.0131402411615842	hsa-miR-6818-3p
2.47448318152652	-6.56273874336753	2.32971829695424	-2.81696664869196	0.00484795595684172	0.0274059218480067	hsa-miR-4498
5.40241317789745	-6.55126714842266	1.07953582313065	-6.06859634303196	1.29033002384064e-09	1.54623948817895e-08	hsa-miR-381-5p
6.73120976250308	-6.47022762965024	1.11375389791888	-5.80938719203609	6.27019259830355e-09	7.09851804155312e-08	hsa-miR-636
6.13107332636213	-6.46978580133239	1.54313689817045	-4.19261946817744	2.75751779455374e-05	0.000231244474701173	hsa-miR-137-3p
1.7580817405896	-6.46647811029833	1.92463331345435	-3.35984941396043	0.000779849666671577	0.00512200498629179	hsa-miR-508-3p
5.8059493876483	-6.45010791787982	1.16042706238843	-5.55839149821617	2.72272129773304e-08	2.97287995503745e-07	hsa-miR-4753-5p
6.72887111549005	-6.44917304014436	1.12697052455916	-5.7225747254278	1.04921670954444e-08	1.17851965651702e-07	hsa-miR-3065-3p
3.1515411043203	-6.37531720090951	2.10742963000998	-3.02516255353178	0.00248499530322664	0.0151208625098741	hsa-miR-6729-5p
2.93157570403413	-6.34175523285296	1.71705383166442	-3.69339336711744	0.000221281322738597	0.00160531576799569	hsa-miR-6884-5p
1760.42344104698	-6.33781973298549	0.599741312573064	-10.5675890590135	4.21183161581478e-26	1.38315264207902e-24	hsa-miR-146b-5p
100.090028191934	-6.27836440852269	0.61768302569967	-10.1643790541451	2.85938141380779e-24	7.83506932624274e-23	hsa-miR-143-5p
6.67074354727266	-6.24610047190375	1.18184543089561	-5.28504008106241	1.25677237596235e-07	1.32191558958192e-06	hsa-miR-6784-3p
295.779585887185	-6.24574747207035	0.629968975759096	-9.91437310788899	3.60512462826614e-23	9.06973459111167e-22	hsa-miR-146a-5p
26.5759294929602	-6.17463119302717	0.858654245666277	-7.19105649822524	6.4291869003764e-13	9.09814540967739e-12	hsa-miR-496
3.80483704716472	-6.1704790138009	2.09715500441676	-2.94230946248867	0.00325774193842188	0.0194110883920927	hsa-miR-6753-5p
41.9956231259727	-6.10268735638974	0.730530826337704	-8.35377117073037	6.61173759132494e-17	1.16572520974917e-15	hsa-miR-145-3p
2.0385046919562	-6.08103855243362	2.22874670641058	-2.72845655136254	0.00636314720987392	0.0350502679857588	hsa-miR-6737-3p
1.77231668166962	-6.07728334779375	1.34231671303931	-4.527458601058	5.96972915404746e-06	5.44105398743902e-05	hsa-miR-4749-5p
1.8318567115952	-6.05549070840829	2.11686645549383	-2.86059174526229	0.00422851185024853	0.0244832543469302	hsa-miR-3193
5.27974755413216	-6.05281105667207	1.38188340151243	-4.38011705622012	1.18615573074636e-05	0.000103087716235775	hsa-miR-6762-3p
47.8848725618574	-6.04980768753265	0.743618899301821	-8.13562927624994	4.09804069766075e-16	6.83324460516921e-15	hsa-miR-425-3p
8.99013664177555	-6.04354526912071	1.26364945694764	-4.78261216818704	1.73031774476337e-06	1.66901949281884e-05	hsa-miR-6842-3p
18.5490313474421	-6.03876914607655	0.758477334786349	-7.96170019737976	1.69691230961656e-15	2.73412612583163e-14	hsa-miR-758-5p
3.04803431540958	-5.99432517588091	2.17337767713737	-2.75806880641944	0.00581439578550235	0.0322339312747823	hsa-miR-6507-5p
4.14874490911627	-5.98828755781579	1.34303212541846	-4.45878206818766	8.24266745062309e-06	7.41840070556078e-05	hsa-miR-194-5p
2.15650228553097	-5.98037927150651	2.21416084547549	-2.70096875921506	0.00691378323893405	0.0376018906370345	hsa-miR-6803-3p
15.2818282704289	-5.94456563338304	0.78738760919286	-7.54973225890198	4.36153933578742e-14	6.44788392527748e-13	hsa-miR-541-5p
16.6018548974455	-5.91416502468831	0.815791340447963	-7.24960505395995	4.17988652196476e-13	5.99395727249746e-12	hsa-miR-195-5p
36.7075885987293	-5.89312620571816	0.556501917419774	-10.5895883217109	3.33053339101812e-26	1.1193714568875e-24	hsa-miR-1292-5p
5.02873605769701	-5.88516027118564	1.45227925849779	-4.05236130499663	5.0703282480222e-05	0.000407711254635355	hsa-miR-7-1-3p
35.2918224695491	-5.84054774628432	0.593167363785244	-9.84637406382811	7.10614769847996e-23	1.74689413707776e-21	hsa-miR-299-3p
6.53324781814578	-5.80409767058518	0.83399497706697	-6.95939163926057	3.41745258410584e-12	4.66726381486455e-11	hsa-miR-3935
5.09449062387109	-5.76810734596895	1.30401888288874	-4.42333115084276	9.71905953570957e-06	8.60316751494292e-05	hsa-miR-411-3p
19.5794002285562	-5.75961478927351	0.672250098465649	-8.56766670978453	1.05602915973352e-17	1.94980147861528e-16	hsa-miR-3129-5p
16.6897084080901	-5.75185594303865	0.702074924132573	-8.19265258639622	2.55530962609712e-16	4.31095765155678e-15	hsa-miR-6819-5p
5.67267013889864	-5.75072736254509	1.53272987053587	-3.75195099481849	0.000175463767244772	0.0013014571149776	hsa-miR-708-3p
20.1640593764949	-5.741115361629	0.556920911158335	-10.3086726438196	6.43843963649918e-25	1.83431571630593e-23	hsa-miR-4667-5p
87.3129554194073	-5.70874244561589	0.522457244822242	-10.9267169748181	8.59002189972839e-28	3.61680662331221e-26	hsa-miR-1262
18.5937352097754	-5.6931079285058	0.94780924321248	-6.00659675907964	1.89457929218093e-09	2.25151384391226e-08	hsa-miR-3174
36.9226964778853	-5.68741290290623	0.85475310242322	-6.65386634664729	2.85491949097156e-11	3.74447062504867e-10	hsa-miR-193a-5p
68.639000443106	-5.67869187295977	0.484993924675908	-11.7087897064989	1.14908136066298e-31	9.15434817328171e-30	hsa-miR-487a-3p
7.71385431794845	-5.67790506003039	1.22549353006664	-4.63315792431939	3.60129602599145e-06	3.33896023789121e-05	hsa-miR-450b-5p
3.14858544847724	-5.67731775022608	1.4431592410229	-3.93395100751464	8.35608226244488e-05	0.000651229454584019	hsa-miR-5002-5p
7.53245309596735	-5.67366367910478	1.17395868857561	-4.83293299356961	1.34536079649927e-06	1.30648806919635e-05	hsa-miR-7845-5p
40.4573082437499	-5.6736071381999	0.490754415410219	-11.5609905077621	6.49551799412266e-31	4.43551085884376e-29	hsa-miR-30b-3p
329.636745636519	-5.6655035218485	0.461221280102419	-12.2836993136796	1.10812929029819e-34	1.5890574022876e-32	hsa-miR-421
10.7361611025066	-5.65692443885393	0.735021650315323	-7.69626913224545	1.40096574265067e-14	2.14482370992284e-13	hsa-miR-6865-5p
295.109302212075	-5.65318155289259	0.570915327903222	-9.90196142334242	4.08189666868156e-23	1.02094880631791e-21	hsa-miR-412-5p
11.7169231625417	-5.65235712025841	0.745646801398845	-7.58047524599382	3.44291453264051e-14	5.17881759420262e-13	hsa-miR-6738-3p
30.385918606047	-5.65185299233704	0.504301686196418	-11.2072855337147	3.75533975549875e-29	1.92327043192329e-27	hsa-miR-3138
10.8921729413577	-5.64750649383659	0.712029085586827	-7.9315671342023	2.1639756315426e-15	3.47366536078219e-14	hsa-miR-766-5p
43.358004427929	-5.64492214495987	0.456712285752805	-12.3599086800463	4.3064567358377e-35	6.61656317056206e-33	hsa-miR-4649-5p
1.96657896664488	-5.62651455241684	1.93280916314044	-2.91105540045912	0.00360210142694022	0.0212277264913655	hsa-miR-5588-3p
23.9411974891813	-5.6222483718465	0.790672425209554	-7.11071765321324	1.15441091027744e-12	1.60720897605616e-11	hsa-miR-7974
85.0152167871534	-5.61725285809495	0.586762221341884	-9.57330355258503	1.03543151440467e-21	2.40779804052372e-20	hsa-miR-128-1-5p
31.6935419161554	-5.60926349096376	0.59351680288358	-9.45089248309628	3.35953842715334e-21	7.48846337492936e-20	hsa-miR-497-5p
1059.75300785191	-5.59754584458209	0.412819832813267	-13.5592948779524	6.98038757902283e-42	4.28994676642232e-39	hsa-miR-654-5p
5.96567827074321	-5.58638904536423	1.30563054324504	-4.27869053329567	1.8799602502786e-05	0.000160150277162347	hsa-miR-369-3p
8.17396554249981	-5.57965640368723	1.16903117073452	-4.77288933209661	1.81601591005551e-06	1.7399778274073e-05	hsa-miR-2276-3p
26.9325297744415	-5.55915470077442	0.615556503122048	-9.03110384274859	1.69948726592979e-19	3.49817905168896e-18	hsa-miR-6757-5p
21.3667850463162	-5.55858557262426	0.659157390196994	-8.4328654359212	3.3730248185843e-17	6.09695494518893e-16	hsa-miR-3187-3p
12.3556932187044	-5.54457148844241	0.713975511869277	-7.76577262982875	8.11490116146117e-15	1.24679659987878e-13	hsa-miR-6866-5p
116.761965669976	-5.53127200118156	0.581112122878098	-9.51842472978639	1.75823991437382e-21	4.00208894795565e-20	hsa-miR-615-5p
53115.4212309248	-5.52010486812666	0.565193550022949	-9.76675135075856	1.5638629254391e-22	3.73763239179944e-21	hsa-miR-10b-5p
5.5472966293091	-5.51277731760646	0.984198588454538	-5.60128553553712	2.12767917971812e-08	2.34699380285829e-07	hsa-miR-6749-5p
58.4351546525469	-5.50936401025531	0.447265474304714	-12.317883509385	7.25740444784472e-35	1.0765984115389e-32	hsa-miR-199a-3p
30.4187761546721	-5.50666681837532	0.595560534241627	-9.24619161574797	2.32633919769009e-20	4.97906031266804e-19	hsa-miR-616-3p
10.4480017188737	-5.49531394284492	0.768247948748633	-7.1530473355588	8.48723207639356e-13	1.1932049801518e-11	hsa-miR-195-3p
15.2910267472168	-5.48478662172439	0.816965480466811	-6.71360877890508	1.89868952059476e-11	2.51328071310728e-10	hsa-miR-1248
4.70280823413866	-5.48031587847413	1.47034675086313	-3.72722684309469	0.000193598200828152	0.00141884064729593	hsa-miR-760
84.9436569282729	-5.47355889679104	0.493332111255455	-11.0950793023825	1.32542409582281e-28	6.19779832633668e-27	hsa-miR-3117-3p
17.4212868174058	-5.45777016506067	0.617971204540548	-8.83175482119501	1.03046124545721e-18	2.01502012634404e-17	hsa-miR-6772-3p
15.5301561155909	-5.44866344421747	0.709804903794726	-7.6762831801923	1.63770880287057e-14	2.49837704608127e-13	hsa-miR-212-3p
436.719816234386	-5.44553693648198	0.578386194665931	-9.41505344820213	4.72841768931146e-21	1.04853880924835e-19	hsa-miR-494-3p
6.06707728387485	-5.44201522052324	1.17694203981358	-4.62386000026411	3.76664137637047e-06	3.47727278994545e-05	hsa-miR-7155-3p
141.023058376634	-5.43837751986103	0.507056146012294	-10.7253951315466	7.73557409999428e-27	2.86883101535995e-25	hsa-miR-152-5p
71.636206541039	-5.43774331524771	0.617927040468687	-8.79997630646375	1.36845042743578e-18	2.63994338064069e-17	hsa-miR-374b-5p
13.4097325781677	-5.43673962105719	0.911173212361481	-5.96674654972223	2.42030913092466e-09	2.85264928253092e-08	hsa-miR-4781-3p
43.8567154741975	-5.4310267092134	0.630140754818465	-8.61875171171559	6.76879470187014e-18	1.26057813019244e-16	hsa-miR-2682-5p
32.3132951910166	-5.4154177955641	0.543825967692607	-9.95799781047806	2.32701762073844e-23	5.9588272645338e-22	hsa-miR-6786-3p
10.8602198420442	-5.40889768952528	0.972205150615558	-5.56353531566933	2.64363332012213e-08	2.89387036721766e-07	hsa-miR-8072
280.5389083045	-5.3959168316718	0.435618765521152	-12.3867869310368	3.08143912728184e-35	4.90975967613573e-33	hsa-miR-152-3p
403.119745626834	-5.38975625523333	0.468629380311024	-11.501106165508	1.30235549582481e-30	8.23931373976223e-29	hsa-miR-125b-2-3p
34.9947895089018	-5.38424653568323	0.711102505409329	-7.57168832162098	3.68404509233467e-14	5.50304235667492e-13	hsa-miR-628-3p
2985.20207260646	-5.38121749639512	0.512957243838844	-10.4905770627654	9.54436759988535e-26	3.0414718084968e-24	hsa-miR-769-5p
105.529039486634	-5.37537792123422	0.670230088735923	-8.0201978567873	1.05574969530676e-15	1.70745683804876e-14	hsa-miR-664a-5p
18.2666216744232	-5.37506835037676	0.758031069116046	-7.09082855488328	1.33311416034678e-12	1.84406981280124e-11	hsa-miR-6847-5p
13.1279999354042	-5.37287647406669	0.737828558951714	-7.28201207296764	3.28877635198672e-13	4.77983644129962e-12	hsa-miR-6875-5p
35.3189270113867	-5.36741630632581	0.438264529647552	-12.2469785785362	1.74372016459836e-34	2.34421379628193e-32	hsa-miR-454-3p
13.1560775281578	-5.36732666217338	1.06936118766461	-5.01918970324249	5.18898884478654e-07	5.2156612173532e-06	hsa-miR-1910-5p
4.09135206297682	-5.36345332050958	1.61860818107256	-3.3136205433952	0.000920963992969808	0.00600301075417593	hsa-miR-4665-5p
2.13038996429398	-5.36251111510534	1.85761256353963	-2.88677586508525	0.00389211382478816	0.0227189602092791	hsa-miR-3153
4.84933452037425	-5.36158978181631	1.89665844205206	-2.82686100087447	0.00470067270440533	0.0267490661036398	hsa-miR-4763-3p
6.76806001342274	-5.35155880406033	0.897590308942737	-5.96213968749716	2.4895617649446e-09	2.92625538600866e-08	hsa-miR-4423-5p
50.8853991429525	-5.3512321909702	0.539261844887429	-9.92325387324088	3.29824886308308e-23	8.39589740176533e-22	hsa-let-7c-3p
156.434047744025	-5.3475354782826	0.545345252555551	-9.80577983070986	1.06322535319159e-22	2.58417823131651e-21	hsa-miR-16-2-3p
102.262546832013	-5.34566388499324	0.49224992432188	-10.8596540514605	1.79427643664402e-27	7.08163048664458e-26	hsa-miR-3126-5p
17.3536013986874	-5.34107968482531	1.16150990474349	-4.59839357633789	4.25761107688425e-06	3.92210767724968e-05	hsa-miR-374a-3p
11785.8739400853	-5.3386897291493	0.506776689414882	-10.5346000332282	5.98370980219682e-26	1.93548267436472e-24	hsa-miR-143-3p
49.4207661892866	-5.33780610087674	0.512398001912871	-10.4173046751739	2.06728807607385e-25	6.17602312727062e-24	hsa-miR-6780a-5p
16.7679215007734	-5.32790050159995	1.15935972619094	-4.5955542367378	4.31600506312304e-06	3.96740465417849e-05	hsa-miR-335-5p
140.335395562516	-5.32634817030133	0.427241146495775	-12.466842704613	1.13223903359934e-35	2.11777927067147e-33	hsa-miR-660-5p
240.817924058531	-5.32514108508056	0.472161551284254	-11.2782183780032	1.68116206266423e-29	9.04044899197688e-28	hsa-miR-218-1-3p
518.479186284609	-5.32328858920953	0.476010797299536	-11.183125717755	4.93216372730812e-29	2.49625510057406e-27	hsa-miR-107
161.241209096005	-5.31412030183537	0.441064334724366	-12.0484017488204	1.977470259614e-33	2.07489684313644e-31	hsa-miR-452-5p
26.9500698414447	-5.30241300810874	0.745859702036012	-7.10912922850566	1.16777367490956e-12	1.62056849982611e-11	hsa-miR-324-5p
41730.4522696236	-5.30158376936308	0.480545016049229	-11.0324394017229	2.66535714108074e-28	1.19441316884681e-26	hsa-miR-21-5p
13465.559760785	-5.29927503423776	0.505953034223708	-10.4738477206062	1.13916414735091e-25	3.57621496511831e-24	hsa-miR-28-3p
18.3445773053677	-5.29640101845673	0.883950238062092	-5.99174115283703	2.07606183099126e-09	2.46039063276154e-08	hsa-miR-1247-5p
490.102822457287	-5.29250190976981	0.469885786128993	-11.2633794551872	1.98978859221495e-29	1.04391103947667e-27	hsa-miR-589-5p
9547.53683656551	-5.29059786913413	0.499006236675457	-10.6022680285157	2.90839962462967e-26	9.93010728980701e-25	hsa-miR-151a-3p
17.5918482927616	-5.28994525490561	0.597142679772609	-8.85876262758511	8.09074397947495e-19	1.58933244747494e-17	hsa-miR-3200-3p
41.818967480367	-5.28841929010109	0.538892604102795	-9.81349391295841	9.84977879699885e-23	2.40759934003915e-21	hsa-miR-127-5p
5.26080285186516	-5.28584958344499	0.906376124722272	-5.83184997846745	5.48161936492229e-09	6.22214419733395e-08	hsa-miR-1226-3p
5.286706796657	-5.28496170286328	1.44617919077142	-3.65443074868488	0.000257753220468828	0.00183889611021045	hsa-miR-6885-5p
141.229302179401	-5.28076636178836	0.497390732814569	-10.6169375772368	2.48582789752739e-26	8.62421904448616e-25	hsa-miR-148b-5p
2.52369672616766	-5.28059878967867	1.59287628139958	-3.31513429595352	0.000915991070220442	0.00597965642502024	hsa-miR-6513-5p
1074.17089210024	-5.2777076695686	0.5075836435822	-10.3977102814463	2.53962364202861e-25	7.43228633197761e-24	hsa-miR-99a-5p
8.66869442855687	-5.2713022706729	0.869091123083211	-6.06530446654695	1.31703913655809e-09	1.57073063979386e-08	hsa-miR-26a-1-3p
6.25963344172458	-5.26696115907295	1.23169113495566	-4.27620286417224	1.90108002134476e-05	0.000161629372565715	hsa-miR-10394-3p
300.494475038918	-5.26281692079618	0.440159441185709	-11.9566148725996	5.99565959767549e-33	5.86211990663635e-31	hsa-miR-34a-5p
5.32169406484542	-5.26028495319647	1.10654975854059	-4.75377172386189	1.996564587082e-06	1.90871574525039e-05	hsa-miR-4768-5p
255.400669033496	-5.26023178602533	0.478412911450584	-10.9951710334822	4.03148493272915e-28	1.72879153742946e-26	hsa-miR-130b-3p
8.94393487358895	-5.24486661310494	0.856349289943122	-6.12468145265035	9.08652096659105e-10	1.09803969658075e-08	hsa-miR-4769-5p
6.34162139527835	-5.24351292334108	1.19276028115269	-4.39611630785837	1.10204898700248e-05	9.69532667092981e-05	hsa-miR-6824-3p
678.350929413358	-5.24042155587506	0.375533986697543	-13.9545866459637	2.95007111610026e-44	3.17280148536583e-41	hsa-miR-1180-3p
9228.16097454647	-5.23880010538926	0.440258673528049	-11.8993683041102	1.19246363336851e-32	1.05505522400463e-30	hsa-miR-196a-5p
71.5798944081312	-5.23674729757357	0.427809367484425	-12.2408429912751	1.88069065711834e-34	2.45173672937063e-32	hsa-miR-125a-3p
143.642571999379	-5.23387389434318	0.432287080145115	-12.1074030077101	9.65013351537895e-34	1.09249669429369e-31	hsa-miR-3928-3p
33.2408594916173	-5.23103241195651	0.499469159230997	-10.4731840100206	1.14718192744381e-25	3.57621496511831e-24	hsa-miR-6851-5p
386.165553989552	-5.22978720757588	0.421257660124426	-12.4146993695763	2.17502302862807e-35	3.60561020540492e-33	hsa-miR-5010-5p
3096.05215444114	-5.21778916642742	0.473575634454699	-11.0178581557209	3.13428191956056e-28	1.37588579774995e-26	hsa-miR-381-3p
3.50955802821011	-5.21739711573378	1.53885894023289	-3.39043233874586	0.000697824778070437	0.00463994156917932	hsa-miR-3943
7.17999280572898	-5.21431089508489	0.882954949237379	-5.90552315221583	3.51529411532802e-09	4.03274540910431e-08	hsa-miR-3614-5p
76.8862246195673	-5.20939078802149	0.630384731652534	-8.26382766975532	1.4107423420398e-16	2.43735484154828e-15	hsa-miR-148a-5p
850.410304741412	-5.20237314754925	0.379113410955938	-13.7224719495715	7.44820370691365e-43	6.4084344694285e-40	hsa-miR-130a-3p
585.567469022552	-5.19998908364746	0.450871535704596	-11.5331944286996	8.97505143537455e-31	5.7627867574599e-29	hsa-miR-181a-5p
497.189076092761	-5.1960737030068	0.479482437182422	-10.8368384325825	2.302925205851e-27	9.00653112324636e-26	hsa-miR-361-5p
50.1399277208078	-5.19170328562686	0.575230705004335	-9.02542795518492	1.78994365630172e-19	3.66682743305239e-18	hsa-miR-154-5p
2.19047281946083	-5.19161747803161	1.535714447971	-3.38058776805207	0.000723309703439597	0.00479457371987233	hsa-miR-103a-2-5p
4096.76808572428	-5.18725677403336	0.424139345098375	-12.2300768225835	2.14735454446405e-34	2.71703507361304e-32	hsa-miR-155-5p
102.566178945785	-5.18412965998347	0.448758083859256	-11.5521699696208	7.19797603766949e-31	4.75859115987273e-29	hsa-miR-1287-5p
1915.00733024883	-5.17950168929161	0.434696529484815	-11.9152128852516	9.86139842469352e-33	9.22255130935468e-31	hsa-miR-28-5p
26.8986111858023	-5.17549010988244	0.482370264130542	-10.729289292347	7.41643694262946e-27	2.77439232410365e-25	hsa-miR-1193
2224.86021812273	-5.17265711187525	0.439013727916808	-11.782449574915	4.80753080096755e-32	3.90226368033253e-30	hsa-miR-134-5p
162.355740127937	-5.16958615946229	0.552440167240157	-9.35773042226121	8.14677952202816e-21	1.78813497468189e-19	hsa-miR-335-3p
242.622822403171	-5.16895854066222	0.614880049288578	-8.40645024447086	4.2260648681629e-17	7.54378882275386e-16	hsa-miR-92b-5p
16.1470017306554	-5.1678412706928	0.884710920663571	-5.84127668144608	5.18022862519586e-09	5.89559353058005e-08	hsa-miR-136-5p
14.9551342960972	-5.1637387084541	0.601592859959577	-8.58344413994718	9.20740256529021e-18	1.70733818258097e-16	hsa-miR-375-3p
6.56685780825858	-5.16324767636828	1.20551396210523	-4.28302602763017	1.84368594997368e-05	0.000157371765015611	hsa-miR-106b-5p
156.50779332779	-5.16056622613375	0.446765340070279	-11.5509547480159	7.30048852979079e-31	4.75859115987273e-29	hsa-miR-146b-3p
342.591148455705	-5.15573675038685	0.461235418106286	-11.1781024353138	5.21940563596556e-29	2.58090609723263e-27	hsa-miR-3605-5p
131.495221063936	-5.15249201670131	0.414537332030794	-12.429500598799	1.80760062554838e-35	3.24012412129547e-33	hsa-miR-369-5p
99099.0399136818	-5.1490334644337	0.423705187774894	-12.1523965554306	5.57082970012376e-34	6.6571414916479e-32	hsa-let-7e-5p
3.16570821746508	-5.14073975031552	1.89729040216674	-2.70951655289286	0.0067381342807098	0.036879712055488	hsa-miR-196a-3p
1608.81499927034	-5.14035197946197	0.521166816457277	-9.86316054119566	6.01263727048988e-23	1.4951656380143e-21	hsa-miR-125b-5p
28.8098117656848	-5.13317306310971	0.706169635009661	-7.26903679884152	3.62059772163757e-13	5.24438094225079e-12	hsa-miR-935
2.60928267248286	-5.13253237046541	1.73051317703935	-2.96590192930308	0.00301796709296613	0.0181330927848328	hsa-miR-655-5p
3.33538554009836	-5.1268099229023	1.56310148399553	-3.27989575558292	0.00103845449436147	0.00669066314393915	hsa-miR-4688
31.3795550169674	-5.12662263469548	0.70651640065144	-7.25619763386739	3.98123262207895e-13	5.72818151845607e-12	hsa-miR-6740-5p
1.6275275687659	-5.12487641887706	1.78751782125792	-2.86703514668769	0.00414336995422516	0.0240226112440386	hsa-miR-6132
5680.54413729935	-5.1230206035192	0.453419058893581	-11.2986441637902	1.33259488120444e-29	7.2567382011918e-28	hsa-miR-30a-3p
8.55874359471224	-5.11913411719622	1.00064854066222	-5.11581630230371	3.12386975179063e-07	3.19213483900316e-06	hsa-miR-541-3p
1186.01391598409	-5.11735773005196	0.470520668936243	-10.8759467285918	1.50089482814052e-27	6.03443883239301e-26	hsa-miR-98-5p
9.21383132655935	-5.11656357656876	0.821337146925337	-6.2295533517783	4.67766842534881e-10	5.79923042243532e-09	hsa-miR-6502-5p
22.9306567999797	-5.11082594147821	0.666725909822847	-7.66555771446799	1.780557758261e-14	2.70669946149781e-13	hsa-miR-887-5p
2399.86015765398	-5.11055993812248	0.467743597299868	-10.9259858769293	8.6594858717145e-28	3.61680662331221e-26	hsa-miR-26b-5p
15326.219721444	-5.11009716493988	0.464046906006514	-11.0120272299976	3.34393543047191e-28	1.45309194160507e-26	hsa-miR-30a-5p
542.527186737132	-5.10788992093243	0.440332136596854	-11.6000843372669	4.11672351559537e-31	2.90330238755595e-29	hsa-miR-454-5p
38.9616764743647	-5.10443108349449	0.674329087930821	-7.56964392438927	3.74248622551755e-14	5.57099506649707e-13	hsa-miR-539-5p
3.64767874575859	-5.10212772538626	1.95943005954362	-2.60388356325136	0.00921740651604424	0.0478397976537164	hsa-miR-6125
40.0738675445825	-5.10135111296173	0.562876439394404	-9.06300345143288	1.2690701640579e-19	2.63745886269425e-18	hsa-miR-584-5p
14.4025049983422	-5.10116162243369	1.04799290672488	-4.86755357760533	1.12988205591412e-06	1.10723293953133e-05	hsa-miR-6787-5p
2497.0632311524	-5.09749603696194	0.446693096560403	-11.4116293182351	3.6581214737319e-30	2.09829847733262e-28	hsa-miR-27b-5p
4.58421262579346	-5.0948389780211	1.38903947566986	-3.66788638282878	0.000244563808408293	0.00176233417717333	hsa-miR-3064-5p
5.62075120461198	-5.09304141893506	0.923309121281469	-5.51607397949928	3.46656380626294e-08	3.77548291001093e-07	hsa-miR-7976
1061.00037703963	-5.0885601858091	0.440402814460683	-11.554331668022	7.01914091258137e-31	4.71817878217579e-29	hsa-miR-30c-2-3p
6624.29046160563	-5.08436987811074	0.439646359345039	-11.5646809533125	6.22221420346177e-31	4.31741379085364e-29	hsa-let-7f-5p
6.7751980405215	-5.07237309483719	1.00624004700634	-5.04091753247941	4.63305101995297e-07	4.70079846411266e-06	hsa-miR-6720-3p
140606.527169659	-5.06817834698701	0.565866983095352	-8.95648358782755	3.35197316315227e-19	6.73840586349583e-18	hsa-miR-100-5p
41.7365250547757	-5.06759446674307	0.646553050594463	-7.83786336184441	4.58277290592623e-15	7.22164433747056e-14	hsa-miR-29c-3p
1274.03668871972	-5.06189222279567	0.501983358614552	-10.0837849222058	6.51664275235823e-24	1.74127932426367e-22	hsa-miR-500a-3p
32.0522442607259	-5.06127758476856	0.703089904663538	-7.19862076129599	6.08246626920763e-13	8.63589765350866e-12	hsa-miR-200b-3p
76.3685813888044	-5.06095946036417	0.468384052759583	-10.8051489595909	3.25428386801203e-27	1.23893178762723e-25	hsa-miR-1843
277.939100808148	-5.05384928803386	0.456667104391325	-11.0668126506943	1.81750502122155e-28	8.23042800136326e-27	hsa-miR-3909
1836.05778783664	-5.05310594692557	0.458209782356628	-11.0279311823873	2.80237371465955e-28	1.24286718767684e-26	hsa-miR-654-3p
816.364700267836	-5.05184166254922	0.404700196740186	-12.482923663594	9.2525678391181e-36	1.809297583813e-33	hsa-miR-181b-5p
351.44751111262	-5.0494521861691	0.45267722093932	-11.1546416576724	6.79660961519321e-29	3.32261529142741e-27	hsa-miR-339-3p
34.0740658165524	-5.04750037306314	0.60694199070451	-8.31628137510183	9.07661885222645e-17	1.58087507296673e-15	hsa-miR-3154
1527.07002695058	-5.04510559941576	0.368059851863669	-13.7072967178297	9.18153547258049e-43	6.58316093384021e-40	hsa-miR-487b-3p
139570.808261146	-5.04480098796568	0.491379746147387	-10.2666034314986	9.96515481673945e-25	2.82040105405349e-23	hsa-miR-127-3p
113.20530352988	-5.04419633131261	0.56049802991456	-8.99948985027035	2.2676893738144e-19	4.58009374936598e-18	hsa-miR-3129-3p
6865.42615247425	-5.04326858301954	0.434530838329902	-11.6062385868932	3.83100066371454e-31	2.74682747588332e-29	hsa-miR-140-3p
978.75598639624	-5.04254019503334	0.471291400907621	-10.6994105670554	1.02427684084483e-26	3.73427031297835e-25	hsa-miR-30e-3p
4.62633416247127	-5.04110210602091	1.29469622094411	-3.89365630676275	9.87445263608998e-05	0.000759385337462403	hsa-miR-652-3p
36.8610428010148	-5.03855655247738	0.427080410682164	-11.7976765650043	4.01237312578987e-32	3.31946715137462e-30	hsa-miR-424-5p
251793.590359709	-5.02693808528844	0.464501198797229	-10.8222284426932	2.70128212764697e-27	1.04692934352588e-25	hsa-miR-191-5p
97.3662872538996	-5.02567888202043	0.531421707151258	-9.4570447808034	3.16769124024073e-21	7.09760818516439e-20	hsa-miR-6735-5p
76.033400075136	-5.02331455190838	0.459985762280714	-10.9205870351327	9.18998901861907e-28	3.80147430366339e-26	hsa-miR-379-3p
55655.7896399305	-5.02313383343289	0.437241951279076	-11.4882248117743	1.51186755801249e-30	9.42616555734746e-29	hsa-let-7b-5p
34.4878525402316	-5.02059369768582	0.598878694415574	-8.38332327481654	5.14539067899605e-17	9.14688871943844e-16	hsa-miR-431-5p
62.2985981527876	-5.02022153204173	0.602434490856261	-8.33322395752327	7.86701444884362e-17	1.38138351669083e-15	hsa-miR-15a-5p
44.9862327151212	-5.02001747283983	0.730236065262857	-6.87451320420995	6.22018970508263e-12	8.31032798486505e-11	hsa-miR-301a-3p
3.762629420451	-5.01981017903229	1.55167623612306	-3.23508864940443	0.00121604968433887	0.00773882506216836	hsa-miR-10523-5p
2540.01626639225	-5.01649163801806	0.526210681471956	-9.53323794945696	1.52452440391861e-21	3.48856594981801e-20	hsa-miR-490-3p
8248.47171335539	-5.01641176844574	0.418748266720236	-11.9795403757389	4.54838356611119e-33	4.6588443098596e-31	hsa-let-7g-5p
69.2300609478553	-5.01092852928742	0.552645650424929	-9.06716360733957	1.22155414940625e-19	2.55103201492509e-18	hsa-miR-30c-1-3p
292.381774059256	-5.00989350622121	0.475136227438801	-10.5441202267964	5.40765895320086e-26	1.7624052133841e-24	hsa-miR-2110
1502.14831931129	-5.0087338543477	0.437766753837173	-11.4415583423009	2.59187713828016e-30	1.54531004097236e-28	hsa-miR-411-5p
24.7785073936301	-5.00621472398106	0.662138293825144	-7.56067844235435	4.00972385997616e-14	5.94821794676463e-13	hsa-miR-874-5p
48684.1166907371	-5.00461608463089	0.439486097002893	-11.3874275403937	4.83040434054538e-30	2.73426308855608e-28	hsa-miR-409-3p
2355.10176810553	-5.00092182279937	0.377162757080904	-13.2593203568258	3.9849079179283e-40	1.90478598476973e-37	hsa-miR-342-5p
588.414404209618	-4.99974627210024	0.427562876658826	-11.6935930246577	1.37446216947281e-31	1.07507931874037e-29	hsa-miR-493-3p
77.756093077842	-4.99875121505196	0.381593817972901	-13.099665087884	3.30713743754473e-39	1.01623608973696e-36	hsa-miR-708-5p
15.0447306337104	-4.99707945424202	0.710977990498146	-7.0284587160579	2.08827390431598e-12	2.8702090531525e-11	hsa-miR-5699-5p
10.4206600711601	-4.99459039248506	0.972738231432645	-5.13456779130501	2.82793148980992e-07	2.89660982599101e-06	hsa-miR-1295a
7503.72084813732	-4.99158033920693	0.379618576825303	-13.1489359160208	1.72586097663544e-39	6.18721160123804e-37	hsa-miR-224-5p
6521.67407971744	-4.98946381941884	0.401904568771334	-12.4145486444013	2.17912285775286e-35	3.60561020540492e-33	hsa-miR-23b-3p
9.85870903191858	-4.98705372625154	1.24110612755711	-4.01823310313329	5.86361756609707e-05	0.000466271400542507	hsa-miR-3125
59.7109037214544	-4.98610160858936	0.419045088135964	-11.8987234303808	1.20171329558873e-32	1.05505522400463e-30	hsa-miR-138-5p
1266.43560421101	-4.98552892263469	0.436542114239905	-11.4204993287196	3.3033055895723e-30	1.92038116842433e-28	hsa-miR-34c-5p
285.404215677261	-4.98368600689237	0.457903503343747	-10.8837035980289	1.37845968687395e-27	5.59446563484126e-26	hsa-miR-151a-5p
5.88564606463133	-4.98071224666536	1.16870333254847	-4.26174214443663	2.02839409427684e-05	0.000172113439715561	hsa-miR-6741-3p
99.7096547900143	-4.97783957853872	0.490680178489971	-10.144774125292	3.49586193298709e-24	9.45861511679903e-23	hsa-miR-103a-3p
40.2443390891493	-4.97732670538339	0.593884904313249	-8.38096181471227	5.24969310448935e-17	9.29390112572559e-16	hsa-miR-505-5p
16.6599281408461	-4.9704594743633	0.41252284253825	-12.0489315059018	1.96480328808474e-33	2.07489684313644e-31	hsa-miR-4745-5p
57.0068812597385	-4.96621343322246	0.659491131009639	-7.53037182716847	5.05960351513459e-14	7.45425148017432e-13	hsa-miR-942-5p
42607.3848422445	-4.96578529217572	0.426257366417276	-11.6497348395724	2.30173900000125e-31	1.67831884372972e-29	hsa-miR-30d-5p
125.89326776546	-4.96400826937633	0.637999099117204	-7.78058821124512	7.21881107771882e-15	1.12113087568037e-13	hsa-miR-589-3p
132.754076787279	-4.96155091724696	0.447975449391353	-11.0754973826982	1.64961600910632e-28	7.5496256076334e-27	hsa-miR-17-5p
4999.92926690354	-4.96106049089232	0.473348618401224	-10.4807752637976	1.0587226122048e-25	3.34898873360667e-24	hsa-miR-181a-3p
1964.68234415952	-4.96092295348759	0.391467108472061	-12.672643106213	8.38410059977238e-37	1.89833688316952e-34	hsa-miR-196b-5p
22.0478223896603	-4.95836825202561	0.611721305044976	-8.1056000684185	5.24858241361155e-16	8.6511117024356e-15	hsa-miR-340-3p
34.0224403693115	-4.95298002209266	0.632991362489247	-7.82471976017968	5.08789015238431e-15	7.98835891808661e-14	hsa-miR-374a-5p
61.0719171951781	-4.94999921622387	0.490426842097018	-10.0932469255927	5.91789873698984e-24	1.59117502290814e-22	hsa-miR-2277-3p
25.3854562821619	-4.94652005076018	0.784261798517189	-6.30723064684855	2.84072348911721e-10	3.562913250782e-09	hsa-miR-664b-5p
122773.004816954	-4.94580043685847	0.479364235068638	-10.3174164341866	5.87836417814985e-25	1.6972297110336e-23	hsa-miR-125a-5p
710.931689045195	-4.94556635259864	0.464056842424633	-10.6572426057953	1.61309167146485e-26	5.7829336422015e-25	hsa-miR-1468-5p
3986.73647086869	-4.94336286575901	0.395963291580963	-12.4843968389636	9.0829039174841e-36	1.809297583813e-33	hsa-miR-214-3p
1993.56500152214	-4.93802490501217	0.316308175437554	-15.6114362146389	6.08515880776715e-55	2.61783531910143e-51	hsa-miR-365b-5p
130.387806072828	-4.93730444800863	0.546564727117491	-9.03333896800715	1.66511920401355e-19	3.44391481522417e-18	hsa-miR-193a-3p
4958.00770622718	-4.93572932609933	0.515814294163173	-9.56881067847639	1.08142488465114e-21	2.50123110417699e-20	hsa-miR-221-5p
49.0443314040038	-4.93281756026332	0.684655260147172	-7.2048194871138	5.81207942937985e-13	8.27932639244773e-12	hsa-miR-641
32.3806660159835	-4.93013474797413	0.583768635248919	-8.44535737325443	3.03116713550053e-17	5.50214388899716e-16	hsa-miR-4746-5p
3.75013967527473	-4.92474026445917	1.24241900639181	-3.9638320398538	7.37561550818378e-05	0.000577283626473049	hsa-miR-129-2-3p
7.15165742424502	-4.92033025896566	1.24135518112746	-3.96367641894142	7.38042758159407e-05	0.000577283626473049	hsa-miR-1185-2-3p
29.2458764505602	-4.91901235941295	0.503120301320692	-9.77701028263128	1.4132344470955e-22	3.39649977173454e-21	hsa-miR-323a-5p
60.5890977723031	-4.91283032689934	0.460897347071038	-10.6592723046031	1.57827480931921e-26	5.7056623778918e-25	hsa-miR-192-5p
797.173594710719	-4.90508477047998	0.469423931501469	-10.4491578748252	1.47832023510584e-25	4.57534795066569e-24	hsa-miR-345-5p
927.499690470895	-4.9005554566132	0.544147038938678	-9.00593976615476	2.13826531421884e-19	4.35962909088599e-18	hsa-miR-501-3p
26338.0579245783	-4.8998810141792	0.470467222483493	-10.4149253763393	2.11963750612223e-25	6.28874520781918e-24	hsa-miR-181a-2-3p
42.0344492952164	-4.89595770669687	0.70952062351943	-6.90037406159033	5.18657844797079e-12	6.99456441478694e-11	hsa-miR-410-3p
36.7992553833222	-4.89305096416025	0.629751703704335	-7.76980980818038	7.86040617178367e-15	1.21202391939116e-13	hsa-miR-301b-3p
22.2990007611309	-4.88573530716146	0.724857948396018	-6.74026589343846	1.58097043414403e-11	2.09917740978012e-10	hsa-miR-382-3p
18244.7800093491	-4.88405828034832	0.408886981794693	-11.9447634622925	6.91467936280898e-33	6.61043347084538e-31	hsa-let-7d-5p
308.251647099392	-4.88136281881374	0.468353587649852	-10.4223880152341	1.95969875456984e-25	5.8955412882234e-24	hsa-miR-21-3p
517178.673852203	-4.87848808487689	0.432955956424261	-11.2678622674875	1.89105495693919e-29	1.00436029935215e-27	hsa-miR-423-5p
1613.09729050374	-4.87738355613906	0.425480181591785	-11.4632449809813	2.01809193847446e-30	1.24026164561673e-28	hsa-miR-93-5p
188.098033223872	-4.87689629990679	0.455271882977869	-10.7120524729261	8.93583852896039e-27	3.28563908987928e-25	hsa-miR-576-5p
3879.58963382531	-4.875847898514	0.417572147610402	-11.6766597734464	1.67759014564447e-31	1.24430910457974e-29	hsa-miR-744-5p
367.173435735579	-4.87533708458497	0.368394763258632	-13.2340021379789	5.58333448546833e-40	2.18359135968043e-37	hsa-miR-370-3p
3.99038845837327	-4.86855204037458	1.27581747883849	-3.81602550609897	0.000135618491753979	0.00103262079916039	hsa-miR-548e-3p
4641.58558018891	-4.86461372571423	0.40155036051843	-12.1145794002866	8.84165245943478e-34	1.02802132109428e-31	hsa-let-7a-5p
60.8698765107165	-4.86413309066475	0.57833149203444	-8.41063154550658	4.07808911002759e-17	7.30997472972446e-16	hsa-miR-26a-5p
29.2309592065687	-4.8639317827319	0.783422136607065	-6.20857077615547	5.34686410377671e-10	6.53471857228619e-09	hsa-miR-3691-5p
215.044232794253	-4.8517205232095	0.462461904295074	-10.4910706766321	9.49463166408367e-26	3.0414718084968e-24	hsa-miR-1301-3p
1057.18768360624	-4.85057444408606	0.474092381413582	-10.2312853659941	1.43600595475569e-24	4.01149195932402e-23	hsa-miR-7706
12.7525990061947	-4.84940371001802	0.78026501398535	-6.21507260110098	5.13009248865596e-10	6.3056165389137e-09	hsa-miR-542-5p
64.610882913547	-4.84372976133923	0.474746134482171	-10.2027787264082	1.92679483682122e-24	5.31350730000313e-23	hsa-miR-30d-3p
13.8155903021466	-4.83974143078336	0.797955289287408	-6.06517870832758	1.31807010917151e-09	1.57073063979386e-08	hsa-let-7b-3p
1435.31615070422	-4.83945857542383	0.484451809016017	-9.98955620633017	1.69338172479381e-23	4.41510798791694e-22	hsa-miR-15b-5p
13.1602757812751	-4.83899722336095	0.908430895535861	-5.32676425597188	9.99777866219749e-08	1.06198626678453e-06	hsa-miR-3176
32.0285267529939	-4.83764592609175	0.715376132263621	-6.76238094606859	1.35742213812748e-11	1.8079349963543e-10	hsa-miR-2116-3p
10.8175729761888	-4.831602313286	0.862503501336024	-5.60183501377306	2.12094386252341e-08	2.34557853382409e-07	hsa-miR-362-5p
7.34842657906573	-4.82885605059996	1.04006265307516	-4.64285111701918	3.43633975878012e-06	3.19981247668227e-05	hsa-miR-6793-5p
21.5001839586493	-4.82305636723254	0.581825506064285	-8.28952377811304	1.13702784614004e-16	1.97237652987679e-15	hsa-miR-330-5p
174.527757171293	-4.81927850536958	0.583476444231262	-8.25959394422348	1.46168853223463e-16	2.51527362626935e-15	hsa-miR-1271-5p
69.1368914832953	-4.81873208525739	0.719664287603979	-6.69580548633403	2.14486869238711e-11	2.83043715173293e-10	hsa-miR-1185-1-3p
41.7598621412294	-4.81367667541283	0.583997829756148	-8.24262767795355	1.6846918799996e-16	2.87600970942789e-15	hsa-miR-455-5p
12.1320871470161	-4.81257033407493	0.927845171579559	-5.18682478659886	2.13909809101642e-07	2.21211538162323e-06	hsa-miR-433-5p
38421.1347067753	-4.81212912994966	0.404849768358577	-11.8862094190147	1.39599668360609e-32	1.20111554657468e-30	hsa-let-7i-5p
47.6276755435535	-4.80807345779076	0.495053792147274	-9.71222427553975	2.67436264387738e-22	6.35641331158037e-21	hsa-miR-126-3p
256.082452822394	-4.80655404750961	0.398108316649595	-12.0734831363501	1.45828532458577e-33	1.6086008888123e-31	hsa-miR-197-5p
88.7071598977689	-4.80331791074263	0.49705366509412	-9.66358010826275	4.30548784282524e-22	1.01770377471616e-20	hsa-miR-3127-5p
20866.1972482004	-4.80176924814818	0.405513637713474	-11.8412028636655	2.39000325388049e-32	2.01603803886154e-30	hsa-let-7c-5p
54.8217355389199	-4.79572405881792	0.614651375224878	-7.80234821253486	6.07656969915453e-15	9.50596467118647e-14	hsa-miR-6730-5p
277.180178382921	-4.79466113977926	0.360915803657395	-13.2847082094822	2.83963210236007e-40	1.52701216304413e-37	hsa-miR-455-3p
334.467130728999	-4.79398153278281	0.504710619706225	-9.49847565239112	2.12985110002189e-21	4.82243128015483e-20	hsa-miR-758-3p
611.999617124621	-4.79362746739885	0.480756924335742	-9.97100036369142	2.04162016180158e-23	5.28790769922934e-22	hsa-miR-1304-3p
17.2990429154439	-4.7915659283767	0.841789349267466	-5.69211992590114	1.25471671891165e-08	1.40202372071635e-07	hsa-miR-328-5p
12.5515961872241	-4.78911856804498	0.973250177622721	-4.9207476948455	8.62142131862887e-07	8.54593421952566e-06	hsa-miR-4725-3p
8.69072696701227	-4.78548027312729	0.808894247959497	-5.91607652693669	3.29711850644142e-09	3.80044292178739e-08	hsa-miR-31-3p
76.353863586873	-4.78482015440006	0.580453427015244	-8.24324559337022	1.67601063185822e-16	2.87258874034026e-15	hsa-miR-182-5p
2167.16739329202	-4.78234058212662	0.363967913964156	-13.1394565252738	1.95626703396459e-39	6.47373906162744e-37	hsa-miR-1307-3p
330.622256091116	-4.7664878630287	0.536844830347822	-8.87870683217811	6.76421258938585e-19	1.3409973529741e-17	hsa-miR-136-3p
136.437460252881	-4.76338140496047	0.510035637816519	-9.33931092610055	9.69630944481314e-21	2.10674359755485e-19	hsa-miR-431-3p
10.6339180405286	-4.7603915816973	0.758236030739125	-6.27824501699938	3.42416012131088e-10	4.26977879474766e-09	hsa-miR-184
12240.2125359535	-4.75905751299627	0.447848640892656	-10.6264864475428	2.24408236001741e-26	7.84881488845114e-25	hsa-miR-485-5p
57.7652370975846	-4.7545217414468	0.583641598078191	-8.1463037540546	3.75216904470924e-16	6.28086818301135e-15	hsa-miR-502-3p
29809.3179364611	-4.7500411593751	0.415027399343071	-11.4451266757176	2.48740868455226e-30	1.50715945928786e-28	hsa-miR-320a-3p
636.078947959227	-4.74865759900065	0.548985586934237	-8.64987663067644	5.15551338846858e-18	9.64305156399644e-17	hsa-miR-409-5p
1388.73475154451	-4.74721476790513	0.54759053741693	-8.66927830838437	4.34867849283777e-18	8.16943881056248e-17	hsa-miR-125b-1-3p
563.162675600456	-4.74356221871183	0.464784838018763	-10.205931499255	1.86522671145079e-24	5.17690665332988e-23	hsa-miR-532-5p
3189.30796862735	-4.74302665391474	0.306445404717368	-15.4775584195469	4.91786014425684e-54	7.05221144686431e-51	hsa-miR-432-5p
142.944160096675	-4.73978754746851	0.36431454873283	-13.0101517053178	1.07129202388594e-38	2.88043642922332e-36	hsa-miR-549a-5p
6.9728950687466	-4.73662749943143	1.65735861806069	-2.85793759287525	0.00426404244540526	0.0246226987921254	hsa-miR-6734-5p
187.509327688346	-4.72742514687013	0.425636267614761	-11.1067254051501	1.16348230155963e-28	5.50033061682366e-27	hsa-miR-99b-3p
104035.165588897	-4.7256794184185	0.530950027647426	-8.90042220989685	5.56346465248829e-19	1.10805670995392e-17	hsa-miR-99b-5p
4.20046924905996	-4.7246550835726	1.24252199036052	-3.80247200470211	0.000143259459104913	0.00108503907230517	hsa-miR-4423-3p
452.243287275322	-4.72375871474202	0.372745793534489	-12.6728692762697	8.35995711437611e-37	1.89833688316952e-34	hsa-miR-543
3859.45083249337	-4.72183339087358	0.36247091929016	-13.0267923289419	8.61540124992176e-39	2.47089707847756e-36	hsa-miR-132-3p
1155.70293583517	-4.71880164889402	0.460425237073273	-10.2487901812017	1.19834010172354e-24	3.36945040366973e-23	hsa-miR-377-5p
21.9829529637323	-4.7159014470332	0.745257602172271	-6.32788103507745	2.48550641643533e-10	3.12650543962128e-09	hsa-miR-495-3p
5.46317248554766	-4.71186379162344	1.26126763305801	-3.73581599029802	0.000187107457456521	0.00137831555133211	hsa-miR-199a-5p
12.191535895682	-4.71126486120227	0.889335486734108	-5.29751137953954	1.17391591658936e-07	1.24083200814924e-06	hsa-miR-3175
29.2569529736919	-4.70916583268515	0.746958236261214	-6.30445666715741	2.89206619572013e-10	3.61676417848488e-09	hsa-miR-4647
6.54846797258957	-4.70759276634926	0.936402229116704	-5.02731905154676	4.97384442635034e-07	5.02288232914534e-06	hsa-miR-3940-3p
202.708714844247	-4.70731611795347	0.419321828552792	-11.226022108603	3.03852505716856e-29	1.57490780673965e-27	hsa-miR-128-3p
164.24222500336	-4.70614433892693	0.415368184039976	-11.330054924173	9.31463138571757e-30	5.13737746427654e-28	hsa-miR-361-3p
9.15753989148197	-4.70473195717128	1.01645487957907	-4.62856940498884	3.68200464613738e-06	3.40644816939419e-05	hsa-miR-659-5p
92.3731184329878	-4.7044467269968	0.633364769115121	-7.42770510202111	1.10497966331535e-13	1.6223967616323e-12	hsa-miR-6894-5p
58.0230448237822	-4.70353477191913	0.537750459199575	-8.74668666749294	2.19708680582561e-18	4.14555589414989e-17	hsa-miR-10527-5p
63866.5455613935	-4.70255253686655	0.402444635295587	-11.6849676314175	1.52137511757406e-31	1.16874209925064e-29	hsa-miR-221-3p
4.61301414162269	-4.70089988142491	1.26066515653338	-3.72890442562211	0.00019231406942733	0.00141183468716105	hsa-miR-1306-5p
1102.11724059503	-4.69181729567378	0.44351231463593	-10.5787756976381	3.73810709579143e-26	1.24661525008486e-24	hsa-miR-425-5p
12.8257849612388	-4.69128131649299	0.755295227764753	-6.21118887560899	5.25852214011323e-10	6.44506046916442e-09	hsa-miR-483-3p
466.485737235923	-4.68387740075763	0.382297012245308	-12.2519330539579	1.64038666207915e-34	2.27643336137565e-32	hsa-miR-330-3p
4.04238111460382	-4.68353079563882	1.51302603405291	-3.09547270848549	0.00196499455274935	0.0121631749150039	hsa-miR-585-3p
4.80691650360593	-4.68345579245043	1.41521049389635	-3.30937045241656	0.000935060268281781	0.00607647926608493	hsa-miR-6836-5p
1588.68687161883	-4.67982883292959	0.353350801853376	-13.2441438037871	4.87813211612024e-40	2.09857243635493e-37	hsa-miR-193b-5p
1676.67643731629	-4.67890792545878	0.430326619602731	-10.8729223625028	1.55150178298585e-27	6.18014876889363e-26	hsa-miR-204-5p
5.92708980147917	-4.67810677327838	1.25020934596933	-3.74185874418598	0.00018266418522791	0.00134789249545535	hsa-miR-6813-5p
442.635425235811	-4.67617453981197	0.484323028411844	-9.65507371215804	4.67822710590438e-22	1.09976683112572e-20	hsa-miR-668-3p
21.9365898939318	-4.67143249310772	0.50391379986911	-9.27030078223917	1.8562172674372e-20	4.01278727865066e-19	hsa-miR-99a-3p
1206.73288162807	-4.67037882616189	0.433508772869948	-10.7734355529709	4.59527378821511e-27	1.73411121376328e-25	hsa-miR-30b-5p
21.2838339223545	-4.66672350158743	0.74936649449976	-6.22755825866315	4.73760595574086e-10	5.83987989157513e-09	hsa-miR-6820-5p
112.621844255619	-4.66588153114327	0.53196796486061	-8.77098216311927	1.77114504744595e-18	3.35659294894823e-17	hsa-miR-370-5p
2050.69192160527	-4.66433261363694	0.449069560618956	-10.386659490365	2.85166290212759e-25	8.28909040875196e-24	hsa-miR-27b-3p
27.2915945883149	-4.66196593115109	0.673458828398371	-6.92242158624342	4.43987570049028e-12	6.02534550899344e-11	hsa-miR-6797-5p
1954.660367763	-4.66183269667523	0.462503701134864	-10.0795576018879	6.80317365520876e-24	1.80662055954988e-22	hsa-miR-3615
11.4176308631295	-4.66045465849619	0.90097081971314	-5.17270321804654	2.30731338389616e-07	2.37465602333045e-06	hsa-miR-1293
20.7931951644536	-4.65973466380547	0.669024243676364	-6.96497131135294	3.28470679949707e-12	4.50025753230458e-11	hsa-miR-487a-5p
14476.4550491524	-4.65694590848265	0.439087548108912	-10.605962133382	2.79571484295801e-26	9.62173220352428e-25	hsa-miR-31-5p
1186.02984348506	-4.65430262828501	0.41776444899729	-11.1409734348056	7.92483681600062e-29	3.83063460476794e-27	hsa-miR-25-5p
9649.90353823764	-4.65371590930206	0.390955730206006	-11.9034344549698	1.1357481114136e-32	1.03957199474496e-30	hsa-miR-25-3p
1443.95543484464	-4.64391135653236	0.450288725617377	-10.3131859456735	6.14304184322217e-25	1.76182440063612e-23	hsa-miR-148a-3p
574.636206773035	-4.64375785467415	0.422368582632205	-10.9945626773047	4.05876209391854e-28	1.72879153742946e-26	hsa-miR-148b-3p
2706.79088061051	-4.64153170421674	0.405708831109689	-11.4405488574683	2.62221369109675e-30	1.54531004097236e-28	hsa-miR-493-5p
26.579141200156	-4.64142449108449	0.79078692038644	-5.86937438066924	4.37442645661683e-09	4.99171952688743e-08	hsa-miR-10399-3p
3834.4551243922	-4.63840073117741	0.465214230836124	-9.97046182968408	2.05272102689749e-23	5.28790769922934e-22	hsa-miR-199b-5p
10.9909844872584	-4.63770606069076	1.04765444521586	-4.42675166594189	9.56627576109847e-06	8.52052139218335e-05	hsa-miR-452-3p
9.11962416641442	-4.63532684791209	0.752758297806673	-6.15778910895852	7.37674963005401e-10	8.96462624533682e-09	hsa-miR-6789-5p
1759.52284794461	-4.631718038868	0.418059725888342	-11.0790821312098	1.58488951833811e-28	7.33139215902211e-27	hsa-miR-1296-5p
91460.1177820575	-4.62703452661424	0.524775557850456	-8.81716851594068	1.17390498606397e-18	2.2851308823743e-17	hsa-miR-92b-3p
10.0751894536824	-4.62640417347948	0.742797818281032	-6.22834916799543	4.71375593963707e-10	5.827177601241e-09	hsa-miR-618
61.1896795684307	-4.62572927750135	0.640088465688105	-7.22670306600295	4.94860460519044e-13	7.07272325964428e-12	hsa-miR-6852-5p
11.2300401403385	-4.61308426330078	0.753370110974905	-6.12326424435817	9.1677465165708e-10	1.10475197519013e-08	hsa-miR-491-5p
2756.32052869934	-4.60825849526357	0.378740077613276	-12.1673378859286	4.63968626996063e-34	5.7028372381059e-32	hsa-miR-323a-3p
15180.5715465345	-4.60535328787589	0.411982854237581	-11.1785071648154	5.19566016642038e-29	2.58090609723263e-27	hsa-miR-29a-3p
8953.78235030998	-4.59923548868649	0.433839816859683	-10.6012295551333	2.94088009774166e-26	9.96194187439734e-25	hsa-miR-186-5p
341.807745377582	-4.5941294574353	0.561473756189958	-8.18226926332246	2.78547763790898e-16	4.68090812432986e-15	hsa-miR-34b-3p
42.7104976997321	-4.58391703872789	0.588568042681469	-7.78825336463041	6.7941837283183e-15	1.05900646374005e-13	hsa-miR-1270
2957.04051906155	-4.57732744236531	0.294539504597186	-15.540623145358	1.84183759204373e-54	3.96179266048607e-51	hsa-miR-342-3p
943.851544574409	-4.57210215909395	0.520748785452633	-8.77986139731444	1.63676236077968e-18	3.1156423345461e-17	hsa-miR-3605-3p
939.810003656488	-4.56405105775242	0.419069719112659	-10.8909111052366	1.27359686762275e-27	5.21810830906005e-26	hsa-miR-30e-5p
4.55622243584314	-4.56289959689331	1.04332797881845	-4.373408639976	1.22321448242344e-05	0.000105880658015807	hsa-miR-770-5p
8034.70233973745	-4.56050231282421	0.363950055839407	-12.5305718178995	5.07951150292095e-36	1.0926029242783e-33	hsa-miR-145-5p
575.58579525972	-4.55818456414987	0.453315500760975	-10.0552144290193	8.71315402797633e-24	2.29963120419351e-22	hsa-miR-130b-5p
49.0443530577	-4.55575197818106	0.540504961002613	-8.42869595448363	3.49538464449689e-17	6.2916923600944e-16	hsa-miR-874-3p
338.295876522352	-4.55466037890696	0.420994718958891	-10.8188064452935	2.80405159869458e-27	1.07705624799858e-25	hsa-miR-505-3p
1161.567886111	-4.5486512648855	0.464938616707006	-9.78333720072978	1.32759443581827e-22	3.20860183308438e-21	hsa-miR-424-3p
61430.7017583878	-4.54068652843224	0.408084269679639	-11.1268354744398	9.28743613679884e-29	4.43939447338984e-27	hsa-miR-423-3p
17.0343609580978	-4.54053913007657	0.795152130022675	-5.71027726473812	1.1279226552069e-08	1.26362584966149e-07	hsa-miR-6869-5p
3.35021632811419	-4.5325707363925	1.34543243233609	-3.36885794296081	0.000754803199748327	0.0049650815983445	hsa-miR-3936
2.86482700622177	-4.53204851070719	1.49669134104338	-3.02804485228584	0.00246141551490389	0.0150412067402224	hsa-miR-5588-5p
13.6288630070939	-4.53031088740191	0.970626969794719	-4.6674067673599	3.05025083805152e-06	2.85886255017378e-05	hsa-miR-4636
5.26482669300894	-4.52369106812696	1.3137377730238	-3.44337443972162	0.000574503292752719	0.00389828574987728	hsa-miR-3651
577657.557582388	-4.52218886688887	0.42493944237654	-10.6419607499785	1.90086495318653e-26	6.70288608902331e-25	hsa-miR-222-3p
107.568268216201	-4.5209882488647	0.494300058382508	-9.14624259535529	5.89482189318633e-20	1.24311391100429e-18	hsa-miR-494-5p
25138.3560290169	-4.52057886117405	0.424405833051617	-10.6515474320171	1.7149034319017e-26	6.09711947441414e-25	hsa-miR-92a-3p
1074.56926630219	-4.51883820867899	0.348313317402995	-12.9734867514432	1.72978917965556e-38	4.37738414757543e-36	hsa-miR-433-3p
4.69987755817425	-4.51331546694143	1.47101863216587	-3.0681565605299	0.0021538374433635	0.0132558064110869	hsa-miR-6880-5p
8.34181611800506	-4.51078383759296	1.0143569586749	-4.44693931363727	8.71024317486515e-06	7.80655544547289e-05	hsa-miR-4654
5.39506012510632	-4.50732382186334	1.01857395276118	-4.42513163589622	9.63834924333665e-06	8.56697901752774e-05	hsa-miR-6779-5p
12300.3096154322	-4.50158555073453	0.395896453914176	-11.3706134678094	5.85744501373064e-30	3.27256213624276e-28	hsa-miR-149-5p
3.69495299646949	-4.5008282131919	1.50653957272036	-2.98752737378464	0.0028124410735835	0.0169455483173056	hsa-miR-412-3p
55.4145520056437	-4.49310129776324	0.546945109622893	-8.21490350441407	2.12334934210912e-16	3.59631845265882e-15	hsa-miR-4728-3p
113.135532890589	-4.48489232903859	0.452002205343265	-9.92227975001277	3.33060493102317e-23	8.4283896548598e-22	hsa-miR-887-3p
108.026535972599	-4.47668061599459	0.484919017912996	-9.23181077793446	2.6609480932644e-20	5.66702905803141e-19	hsa-miR-1343-3p
1413.05306875402	-4.47323010261078	0.42904658891519	-10.4259775469162	1.8870873360827e-25	5.71707726748434e-24	hsa-miR-106b-3p
11.4781517881792	-4.47229950385232	1.05808444951868	-4.22678880299842	2.37049966334723e-05	0.000199958618661172	hsa-miR-320c
6701.56191237091	-4.46770348402837	0.468301133584848	-9.54023632150551	1.4250720060695e-21	3.27842768455133e-20	hsa-miR-574-3p
171.450039803174	-4.46402237625705	0.373123717200346	-11.9639201971718	5.49072127722493e-33	5.4932751010748e-31	hsa-miR-26b-3p
3.09754558201599	-4.45839818838949	1.46865788600467	-3.035695535955	0.00239981560047552	0.0146856425508474	hsa-miR-582-5p
49.25858876118	-4.45810050490919	0.567334788815377	-7.85797132979969	3.90404630668178e-15	6.17470853358273e-14	hsa-let-7a-2-3p
9.23243781558682	-4.4434232588457	0.947737755268606	-4.68845230037961	2.75279061087775e-06	2.59704061578862e-05	hsa-miR-6738-5p
7.59462188416882	-4.43040341880308	0.95101819157403	-4.65858956017479	3.18383285324634e-06	2.97111690556741e-05	hsa-miR-7854-3p
81.6621145962264	-4.4280112425972	0.482486008803152	-9.17749149572494	4.41250299098008e-20	9.35102850600803e-19	hsa-miR-4326
7.60440977786001	-4.42305615964176	0.718481890544624	-6.1561136304897	7.45517422484976e-10	9.03441113107145e-09	hsa-miR-6890-5p
183.52354652881	-4.40644297311015	0.42240004167148	-10.4319188882496	1.7727161788289e-25	5.44730357237279e-24	hsa-miR-214-5p
9.83387739055689	-4.3983421493078	0.921487952205383	-4.77308698261471	1.81423387429285e-06	1.7399778274073e-05	hsa-miR-6889-5p
102.150390769143	-4.39216926685043	0.481238934039769	-9.12679535294511	7.05569259968353e-20	1.4806629055531e-18	hsa-miR-212-5p
6.91385543752931	-4.38798844617894	1.16849896861394	-3.75523518979561	0.000173178779138331	0.00128895347379429	hsa-miR-6727-5p
324.068446472242	-4.37037115731729	0.544668600726475	-8.02390876119556	1.0243239531906e-15	1.66288364023621e-14	hsa-miR-483-5p
16.1018211444442	-4.37005421846376	0.756267746448084	-5.77844849127617	7.53926172798229e-09	8.51283568340677e-08	hsa-miR-29b-2-5p
175.881489045259	-4.36124026424754	0.412636848056498	-10.569197309423	4.14023035863889e-26	1.37009776945112e-24	hsa-miR-365a-5p
31.573243735803	-4.35924749381477	0.589567917452067	-7.39396999866293	1.4250857949139e-13	2.08527860194545e-12	hsa-miR-4742-3p
23.8419379065392	-4.35779499629506	0.653129470252588	-6.67217633681382	2.52037465672932e-11	3.31579564931179e-10	hsa-miR-34b-5p
12.4816268040533	-4.34165325600231	0.892767044258099	-4.86314238851668	1.15536670760275e-06	1.12707201272269e-05	hsa-miR-378a-5p
22.9941304992952	-4.3246110808757	0.658502895572571	-6.56733798735302	5.12226938623292e-11	6.61741828816036e-10	hsa-miR-6858-5p
45.3981754632691	-4.32196038806638	0.624037375189859	-6.92580374172532	4.33507114194671e-12	5.9017329280553e-11	hsa-miR-6514-5p
12.435100307305	-4.32125836593053	0.545731062169556	-7.91829284694067	2.40793701790508e-15	3.83664631519542e-14	hsa-miR-6855-5p
470.872940366984	-4.3205457924051	0.460527319712523	-9.38173612610459	6.48952217325508e-21	1.43168843022274e-19	hsa-miR-29b-1-5p
7.33655628939797	-4.31616765978337	0.820305018065542	-5.26166189981605	1.42759103568559e-07	1.4942814198344e-06	hsa-miR-10392-5p
3.93126866698064	-4.30956310500597	1.07805295613471	-3.99754305248383	6.40033528069399e-05	0.000505215456468726	hsa-miR-3620-5p
13.8318783924872	-4.30827568504328	0.724077428246672	-5.95002069802897	2.6810858199438e-09	3.13560125563617e-08	hsa-miR-10397-5p
51.9008268687538	-4.30502410879788	0.532885535786599	-8.07870324804967	6.5459102071556e-16	1.07482846225891e-14	hsa-miR-744-3p
13.5464227597521	-4.29755828805135	0.811145277413836	-5.2981363606692	1.16990587329742e-07	1.23963917904569e-06	hsa-miR-1304-5p
129.413784268076	-4.2957669702244	0.535044788476258	-8.02879882721261	9.84316073694514e-16	1.60398778372492e-14	hsa-miR-664a-3p
11.6282715305552	-4.28091582060741	0.976524061162226	-4.38383035387004	1.1661059517713e-05	0.000101963166758539	hsa-miR-4769-3p
122.397669833238	-4.27930360803715	0.727913314136723	-5.87886431657352	4.13090793464788e-09	4.72637391884446e-08	hsa-miR-382-5p
3.78278874529845	-4.2790653832784	1.04559937764104	-4.0924521138606	4.2683540812427e-05	0.000346461495424643	hsa-miR-642a-5p
8.84641400909972	-4.27882896135649	0.789721728764732	-5.41814769114857	6.02196627308077e-08	6.50917057959635e-07	hsa-miR-940
970.334781806213	-4.27447970964006	0.450931741414425	-9.47921673518128	2.56198883554491e-21	5.77051097932681e-20	hsa-miR-197-3p
126.624432367953	-4.2702427488827	0.558978299243706	-7.63937125047665	2.1828505966528e-14	3.30655748830998e-13	hsa-miR-1538
6.29935955456261	-4.26915700930819	0.993261502343183	-4.29811988004862	1.72252997517629e-05	0.000147616015004151	hsa-miR-374b-3p
4.9000132507179	-4.26522686372172	1.1961377049747	-3.56583263447241	0.000362702796756731	0.00254128246196654	hsa-miR-542-3p
13.6541913252056	-4.26384272150249	0.860508828454123	-4.9550249579221	7.23210056048002e-07	7.20196680814468e-06	hsa-miR-130a-5p
29.3374114756217	-4.26377147619371	0.616619771303699	-6.9147498582132	4.68689646047556e-12	6.34057502294523e-11	hsa-miR-331-3p
177.413119894367	-4.25952359249905	0.409356404622137	-10.4054157804881	2.34231314055243e-25	6.90180214428531e-24	hsa-miR-132-5p
16.1848596215938	-4.25828501956533	0.719823471521926	-5.91573516012477	3.30396479021033e-09	3.80044292178739e-08	hsa-miR-3911
4.71401010813306	-4.24911564796968	1.4428775309603	-2.9448900248254	0.0032306947336914	0.0192766279394458	hsa-miR-539-3p
203.618817056375	-4.24513256950761	0.596965906390204	-7.1111809302101	1.15054189450065e-12	1.60702312666941e-11	hsa-let-7e-3p
13.740237627798	-4.24159978746853	0.958912823161607	-4.42334244053976	9.71855144726219e-06	8.60316751494292e-05	hsa-miR-20a-5p
93.9720940873333	-4.23937758910832	0.537164522016975	-7.89213995963485	2.9704832050494e-15	4.71550507310794e-14	hsa-miR-29a-5p
6.83021328428181	-4.22757983157762	0.938745108487727	-4.50343740100872	6.68630691039314e-06	6.04296057321666e-05	hsa-miR-16-5p
98.3529728179757	-4.1878323802198	0.493806384370314	-8.48071736771891	2.23809684399962e-17	4.09714579697292e-16	hsa-miR-504-5p
42.2176868695896	-4.18116077978693	0.637537965004911	-6.55829301044796	5.44271866446157e-11	7.01035200434541e-10	hsa-miR-3934-5p
30.8649541583043	-4.1781571801147	0.642112085212987	-6.50689696757352	7.67189919183561e-11	9.82277092954667e-10	hsa-miR-222-5p
22.49003692113	-4.17262154220968	0.783185516612319	-5.32775626426088	9.94334320334951e-08	1.05889289187099e-06	hsa-miR-1249-5p
19.8955626584879	-4.16097906389381	0.846502861223105	-4.91549320681757	8.85592215699059e-07	8.73811401820493e-06	hsa-miR-23b-5p
116.460984131157	-4.15391249825848	0.511678931992892	-8.11820115805781	4.73144100713134e-16	7.82871508179963e-15	hsa-miR-6716-3p
910.137940767526	-4.14956770539607	0.431584524216414	-9.6147277591337	6.92924071840592e-22	1.62008660709686e-20	hsa-miR-485-3p
222.118188318143	-4.13416745563128	0.396405043319668	-10.4291494906573	1.82514615551982e-25	5.56863741918174e-24	hsa-miR-615-3p
2.9882137792988	-4.13358983774502	1.58419674287111	-2.60926545667145	0.00907368236707296	0.0473151291432096	hsa-miR-183-5p
28.0660553319497	-4.11374237342341	0.665709372983753	-6.17948693584612	6.43102553458853e-10	7.83747077898013e-09	hsa-miR-320b
556.145537636205	-4.11171431255342	0.574552178557745	-7.1563810320496	8.28347014345652e-13	1.16837667400492e-11	hsa-miR-671-3p
7.6049885727536	-4.10295948458909	0.976738552380203	-4.20067322477508	2.66122462674672e-05	0.000223605241098914	hsa-let-7a-3p
17.1004336095012	-4.09396758747298	0.786661719067427	-5.20422881683668	1.94803861731487e-07	2.02426621538372e-06	hsa-miR-324-3p
2911.94728986619	-4.09293253106196	0.454496683728243	-9.00541781182555	2.14846162443606e-19	4.35975561713392e-18	hsa-miR-193b-3p
5.55637145772584	-4.08948631693945	1.18321164298829	-3.45625936084532	0.0005477280218461	0.00372247385463179	hsa-miR-6746-3p
71.7261025806197	-4.08864142950871	0.62167247136302	-6.57684169373681	4.80545917833996e-11	6.22683294735497e-10	hsa-miR-93-3p
6.30598564970647	-4.08422384814057	1.46873666078094	-2.78077340696934	0.00542295740266521	0.0303770348258668	hsa-miR-377-3p
3.07296747281725	-4.07349887250688	1.44939582930824	-2.81048060863475	0.00494675697455804	0.0278911513821084	hsa-miR-6732-3p
60.6576192719966	-4.07238955617971	0.481196025391642	-8.46305734313832	2.60457562866444e-17	4.74783235360781e-16	hsa-miR-337-3p
23.3380436261781	-4.05416827570914	0.717956815778391	-5.64681355007921	1.63448926077485e-08	1.81694387593111e-07	hsa-miR-340-5p
5.20471857662527	-4.04031166572932	0.979310336592356	-4.12567039758626	3.69656366331259e-05	0.000304647832941968	hsa-miR-2355-5p
7.10011782098362	-4.03473562387421	0.906028867945603	-4.45320868530698	8.45964598312814e-06	7.59778643411634e-05	hsa-miR-323b-3p
58.4976533546434	-4.03197639534754	0.483999811669091	-8.33053298397602	8.04792079775172e-17	1.40740468585073e-15	hsa-miR-532-3p
160.074406994853	-4.01580890069366	0.400077936435237	-10.0375665213513	1.04213340314439e-23	2.7336938416629e-22	hsa-miR-191-3p
10.4964270528248	-4.01023982592917	1.07142214377701	-3.74291295846486	0.00018189925118816	0.00134455425878258	hsa-miR-1255a
94.5459228480743	-4.00599383707323	0.99717947472137	-4.01732480323322	5.88625670245882e-05	0.000467208050442395	hsa-miR-3609
8.07655557075022	-4.00393800812763	0.901087352556986	-4.44345156633903	8.85270919532227e-06	7.91774531357097e-05	hsa-let-7i-3p
50.2532426617816	-3.99768728724835	0.405746600805508	-9.85266981734891	6.67469474203763e-23	1.65026073449689e-21	hsa-miR-671-5p
5770.91999105738	-3.99676974877994	0.468745277889705	-8.52652802556952	1.50805653387067e-17	2.77250393534684e-16	hsa-let-7d-3p
9.89708594852841	-3.98398959452182	1.22946791374218	-3.24041770426979	0.00119354718849936	0.00761816024469472	hsa-miR-331-5p
50.3820158872237	-3.97915751197196	0.453046828461953	-8.783104222318	1.59023696233533e-18	3.05410688034222e-17	hsa-miR-3661
18.8726248291628	-3.97497046694539	0.896772998669056	-4.43252693027648	9.31350652649325e-06	8.31259441430995e-05	hsa-miR-501-5p
19.0729929955088	-3.96514139773291	0.789128899261301	-5.02470686531016	5.04202062946886e-07	5.07980626416277e-06	hsa-miR-100-3p
36.9417055532419	-3.96051065847994	0.634354273092392	-6.24337350038329	4.28232664465771e-10	5.32444197263511e-09	hsa-miR-149-3p
82.1104973338132	-3.95451272661287	0.490453394807319	-8.0629735026433	7.446066815701e-16	1.21798400916904e-14	hsa-miR-339-5p
3.48977693187424	-3.93767974880183	0.956532643808264	-4.11661826106076	3.84472091219994e-05	0.000313851790593627	hsa-miR-3613-3p
22.8226998490678	-3.93363774199533	1.45209829535077	-2.70893351682168	0.00674998641130526	0.0368976385532849	hsa-miR-205-5p
3.70022595274798	-3.91831588794367	1.21939536097781	-3.2133268776762	0.001312068704503	0.00831298905268323	hsa-miR-6807-3p
11.2406916358621	-3.91583011366168	0.900175700852768	-4.35007311345116	1.36092148316119e-05	0.000117563940171876	hsa-miR-487b-5p
34.8334688451756	-3.90828995480677	0.610554301266198	-6.40121598799904	1.54144330981807e-10	1.95037915259922e-09	hsa-miR-2277-5p
9.63103944412384	-3.86027097892749	0.961489561956482	-4.01488599738143	5.94745351362232e-05	0.000471196040803006	hsa-miR-1226-5p
1254.96590099988	-3.85878421220306	0.330412250237029	-11.6786959606821	1.63788944687662e-31	1.2361755088532e-29	hsa-miR-92a-1-5p
412.905592479722	-3.84788034979004	0.543359868539494	-7.08164252198606	1.42455753349176e-12	1.96424567598768e-11	hsa-miR-328-3p
5.47955849185072	-3.84649213359217	1.30586428100945	-2.94555275730398	0.00322378165089379	0.0192620953640904	hsa-miR-6795-5p
58.2917468085866	-3.84398387115315	0.520277745203412	-7.38833038043992	1.48683936169957e-13	2.16826540136663e-12	hsa-miR-376a-5p
3.20457155375796	-3.83757181149825	1.41719366518473	-2.70786689622835	0.00677171749608273	0.0369694526245532	hsa-miR-6508-5p
47.5416519558372	-3.79943213500793	0.531991225420976	-7.14190752300727	9.20445193253049e-13	1.28982254767903e-11	hsa-miR-4521
15.1206856804045	-3.79256581972677	0.930763250721311	-4.07468367147892	4.60769352904265e-05	0.000371900517109596	hsa-miR-26a-2-3p
3.61215816587969	-3.78217931842755	1.44536905440146	-2.6167568116323	0.00887695602352434	0.0465148170684552	hsa-miR-6810-5p
24.2400228204269	-3.76135530887414	0.632980781985315	-5.94228990187794	2.81067774366973e-09	3.26798260899113e-08	hsa-miR-4741
28.2340436103041	-3.74141578020873	0.72034187649763	-5.1939445730961	2.05884459999294e-07	2.13425288413726e-06	hsa-miR-628-5p
9.96823476884801	-3.69573359777239	1.04606555008613	-3.53298471349917	0.000410896229571206	0.00283281342887071	hsa-miR-15b-3p
25.7792896814216	-3.693343618762	0.620735233727161	-5.94995002391854	2.68224375191564e-09	3.13560125563617e-08	hsa-miR-503-3p
7.85947131102586	-3.66995233798704	0.934023856158819	-3.92918479949725	8.52343197840611e-05	0.000663070603455752	hsa-miR-296-5p
4.95365327037334	-3.6499515537215	1.06111337679361	-3.43973757521617	0.000582278483081515	0.00394482210112862	hsa-miR-30c-5p
627.831064564545	-3.60543497596025	0.406359222936761	-8.87253142651408	7.15016578496515e-19	1.41100978013395e-17	hsa-miR-138-1-3p
7.47081524891011	-3.57388397657663	1.1344602165127	-3.15029467279395	0.00163105860586453	0.0102285920152029	hsa-miR-766-3p
9.21488641901546	-3.54702825135886	0.990681552662811	-3.5803919451462	0.00034307919853226	0.00241164495438853	hsa-miR-6751-3p
17.2603005222507	-3.49331021008747	0.703074888178567	-4.96861752399873	6.74319265586074e-07	6.73067628898211e-06	hsa-miR-29c-5p
9.43920718170495	-3.42595170591417	0.818614313483068	-4.18506206095678	2.8508820141618e-05	0.000238145522814059	hsa-miR-4467
7.74798345606312	-3.3925739138434	1.18848704949223	-2.85453166300201	0.00431003351572243	0.0247553593920399	hsa-miR-3173-5p
12.3896527512838	-3.35609621913278	0.80646451519417	-4.16149273266504	3.16174061590616e-05	0.000262583168525643	hsa-miR-6816-3p
353.38954898513	-3.26838220373294	0.71970823167066	-4.5412599994112	5.59190184854055e-06	5.10750780306188e-05	hsa-miR-486-5p
26.9658801654415	-3.19664430321892	0.500467804189795	-6.38731258326187	1.68826321380503e-10	2.12988514539273e-09	hsa-miR-4449
11.968668303157	-3.19525075294185	0.776767034640731	-4.11352517607768	3.89662522104709e-05	0.000317486395851223	hsa-miR-296-3p
15.416723915751	-3.15428293520654	0.85842963189417	-3.6744804909011	0.000238333853138017	0.00172032254395931	hsa-miR-1307-5p
11.9953315679067	-3.00811307782773	0.879420563767439	-3.42056258605208	0.0006249175478393	0.00420061764188229	hsa-miR-140-5p
10.5488008058993	-2.99735531009759	0.91384368134754	-3.27994313609275	0.00103828011396481	0.00669066314393915	hsa-miR-486-3p
1.59490919494797	-2.97182693638826	1.08380593165906	-2.7420286691355	0.00610610119168412	0.033764071113914	SMIM5
16.9927942854675	-2.88958955967551	0.547010527766054	-5.28251178542461	1.27424635437139e-07	1.33702629670871e-06	hsa-miR-18a-3p
4.53043061642052	-2.70651379294974	0.866882282457156	-3.12212378510978	0.00179551426697373	0.0111784404870058	LOC727978
1.84086120551782	-2.32861669954114	0.764298020314575	-3.04673914840538	0.00231338372077965	0.0141768899811881	SVIL2P
1.90822250672723	-2.22134525520147	0.740355999981697	-3.00037448910576	0.00269647856933739	0.0162924870860807	WASHC4
3.35574160552429	-2.21553066807194	0.845683563844339	-2.61981048561533	0.00879786439624502	0.0462129580374189	MROH5
3.72813371811159	-2.18199105941266	0.788166551101014	-2.76843905182803	0.00563255196160607	0.0313470097526899	FAM185BP
99.4715309505848	-2.13067698212638	0.482404154192231	-4.41678821297491	1.00178297471614e-05	8.83129171563287e-05	FRG1HP
8.82553698937806	-1.86546705114493	0.425655829104985	-4.38257137243344	1.17286723989104e-05	0.000102139167328163	CBFA2T3
79.8922708839871	-1.83909201567316	0.278341211770168	-6.60732919849375	3.91315243500829e-11	5.10132781072898e-10	RASSF4
414.050804746723	-1.68260798789034	0.254178821606846	-6.61978042566008	3.59732805658469e-11	4.703861793139e-10	CRB1
4.28682954570708	-1.63631292123543	0.540473723497708	-3.02755314475962	0.00246542358327675	0.0150443294400803	UBE3D
9.97782002446453	-1.54547626156316	0.414925520903746	-3.72470764921129	0.000195541700565287	0.00143064693168685	CDC42BPB
27.54748740342	-1.49222080474662	0.406059301441671	-3.6748839380077	0.00023795756140993	0.00172032254395931	TLK1
26.973102372421	-1.43103302478084	0.426091328520334	-3.35851243382567	0.000783631957602822	0.00513900103903558	IKBKB
94.290414390164	-1.38761904154935	0.386079499767768	-3.59412774411493	0.000325480127521778	0.00230298603387942	PGM3
10.1696683500524	-1.33684559999408	0.513164482966357	-2.60510156951319	0.00918470279613879	0.0477782242188502	DPYD
426.913483099164	-1.26393665861512	0.237236770809994	-5.32774347880256	9.94404296410688e-08	1.05889289187099e-06	EPHA6
11.1203601549498	-1.23276037559943	0.428322578955828	-2.87811204957879	0.00400063012733313	0.0233207463520151	DCLK2
12.3903926787224	-1.22826301260424	0.449778224387643	-2.73081920378978	0.00631771193180988	0.0348531623301028	MARK2
16.9897261149301	-1.17757372551355	0.348510413466722	-3.3788767279575	0.000727826358060475	0.00480969123252867	SH2B3
85.6949189576394	-1.10887882736146	0.312375328830185	-3.54982844360373	0.000385482271168483	0.00268775483074038	NRXN3
44.8512624770548	-1.01668729288094	0.30157945860741	-3.37120869430448	0.000748391406277136	0.00493800587393288	RNF212B
441.063924487235	-0.971781170958549	0.21785496958858	-4.46067938130473	8.17002411113826e-06	7.36843683985677e-05	ACOX3
468.359858968966	-0.92672265487045	0.181740538190996	-5.09915214346143	3.411782430218e-07	3.47807772862508e-06	GSE1
88.5667248565451	-0.89849199757115	0.23044127837621	-3.89900630608507	9.65882594412202e-05	0.000746001242578329	ZCCHC7
31.0868243968345	-0.869200569228875	0.303012873282326	-2.86852687086669	0.00412388167426753	0.023974241841485	TRABD2B
403.865885250819	-0.865403234873856	0.253737942925613	-3.41061815547059	0.000648157938446679	0.00435003970545649	MEF2A
393.703797201805	-0.753273372897658	0.197030569450822	-3.82312945142084	0.00013176855488122	0.00100687091136591	SEC22B4P
1983.70179039766	-0.733811004216054	0.230276660262783	-3.18664949968728	0.00143931081234989	0.00906576151497693	EFHC2
377.139181563293	-0.709839201979522	0.220734136080935	-3.21581072407963	0.00130076592843123	0.00825353248393977	HERPUD2
31.946452025698	-0.696806303582309	0.261843735095559	-2.66115323831602	0.00778735071080477	0.041616376096748	KDM6A
71.704443990933	-0.695568145937267	0.205797481543105	-3.37986714279387	0.000725208763952654	0.00479976631157587	MBD6
597.616291853918	-0.626787424156172	0.235972639691978	-2.65618685697772	0.00790298105627115	0.0420805601539146	ZNF765
244.220140679161	-0.507702154945277	0.17358736753295	-2.92476441206994	0.00344717086107196	0.0203985268835372	RBM4B
415.962508614791	-0.497542908186975	0.123690711061814	-4.02247593142488	5.75895407465945e-05	0.000458796674614536	C4orf51
176.831672078074	-0.439823383331449	0.115192433280105	-3.81816210325173	0.000134449573912951	0.00102553557974028	ST7L
