# Supplementary material for: The intracellular parasite Anncaliia algerae induces a massive miRNA down-regulation in human cells
Source: Noncoding RNA Res. 2023 May 18;8(3):363–75. doi: 10.1016/j.ncrna.2023.05.003 (PMC10238475; doi:10.1016/j.ncrna.2023.05.003)
Supplement: Multimedia component 4 [file mmc4.zip › nS4 File.ods]

## Sheet: Reactome_class_table_NIvsIho_mirTargs
Pathway	Name	Direction	FDR	PValue	NGenes	av_foldchange	Class1	Class2	Class3	Class4	Class5	Class6	Class7	Geneslist_mirTargs
R-HSA-1369062	ABC transporters in lipid homeostasis	Down	0.695847694109325	0.0029223654908931	8	-1.05606820291948	Transport of small molecules	ABC-family proteins mediated transport	ABC transporters in lipid homeostasis	NA	NA	NA	NA	ABCA12
R-HSA-198933	Immunoregulatory interactions between a Lymphoid and a non-Lymphoid cell	Down	0.735474567068237	0.0104505392823253	25	-0.682270560378277	Immune System	Adaptive Immune System	Immunoregulatory interactions between a Lymphoid and a non-Lymphoid cell	NA	NA	NA	NA
R-HSA-1236975	Antigen processing-Cross presentation	Down	0.735474567068237	0.0351912926821764	27	-0.513336751770662	Immune System	Adaptive Immune System	Class I MHC mediated antigen processing & presentation	Antigen processing-Cross presentation	NA	NA	NA	PSMA3; PSMD1; IKBKB
R-HSA-110357	Displacement of DNA glycosylase by APEX1	Up	0.735474567068237	0.0254261819140271	3	0.571961738900719	DNA Repair	Base Excision Repair	Resolution of Abasic Sites (AP sites)	Displacement of DNA glycosylase by APEX1	NA	NA	NA
R-HSA-174403	Glutathione synthesis and recycling	Down	0.735474567068237	0.0460189398376024	3	-1.12696824509977	Metabolism	Biological oxidations	Phase II - Conjugation of compounds	Glutathione conjugation	Glutathione synthesis and recycling	NA	NA
R-HSA-211945	Phase I - Functionalization of compounds	Down	0.735474567068237	0.0154136164885312	17	-0.676491713918825	Metabolism	Biological oxidations	Phase I - Functionalization of compounds	NA	NA	NA	NA	ADH6
R-HSA-211859	Biological oxidations	Down	0.735474567068237	0.00433801060789898	40	-0.645638663170515	Metabolism	Biological oxidations	NA	NA	NA	NA	NA	ADH6
R-HSA-211999	CYP2E1 reactions	Up	0.735474567068237	0.0312135153975715	1	2.61878219202972	Metabolism	Biological oxidations	Phase I - Functionalization of compounds	Cytochrome P450 - arranged by substrate type	Xenobiotics	CYP2E1 reactions	NA
R-HSA-174178	APC/C:Cdh1 mediated degradation of Cdc20 and other APC/C:Cdh1 targeted proteins in late mitosis/early G1	Down	0.735474567068237	0.0432037384324587	24	-0.530481799655822	Cell Cycle	Cell Cycle, Mitotic	Regulation of mitotic cell cycle	APC/C-mediated degradation of cell cycle proteins	APC/C:Cdh1 mediated degradation of Cdc20 and other APC/C:Cdh1 targeted proteins in late mitosis/early G1	NA	NA	PSMA3; PSMD1
R-HSA-69205	G1/S-Specific Transcription	Up	0.735474567068237	0.00754349226828267	10	0.275146343427245	Cell Cycle	Cell Cycle, Mitotic	Mitotic G1 phase and G1/S transition	G1/S Transition	G1/S-Specific Transcription	NA	NA
R-HSA-68952	DNA replication initiation	Up	0.735474567068237	0.00627388945283832	4	0.476821180091002	Cell Cycle	Cell Cycle, Mitotic	S Phase	Synthesis of DNA	DNA replication initiation	NA	NA
R-HSA-69273	Cyclin A/B1/B2 associated events during G2/M transition	Up	0.735474567068237	0.0490117137942578	10	0.492796988157584	Cell Cycle	Cell Cycle, Mitotic	Mitotic G2-G2/M phases	G2/M Transition	Cyclin A/B1/B2 associated events during G2/M transition	NA	NA	CCNH
R-HSA-2559582	Senescence-Associated Secretory Phenotype (SASP)	Down	0.735474567068237	0.0391693513122837	15	-0.649686120577214	Cellular responses to stimuli	Cellular responses to stress	Cellular Senescence	Senescence-Associated Secretory Phenotype (SASP)	NA	NA	NA
R-HSA-3371497	HSP90 chaperone cycle for steroid hormone receptors (SHR) in the presence of ligand	Up	0.735474567068237	0.0199593335631365	13	0.279214245536627	Cellular responses to stimuli	Cellular responses to stress	HSP90 chaperone cycle for steroid hormone receptors (SHR) in the presence of ligand	NA	NA	NA	NA
R-HSA-9012546	Interleukin-18 signaling	Down	0.735474567068237	0.014794537673572	2	-1.8050191761477	Immune System	Cytokine Signaling in Immune system	Signaling by Interleukins	Interleukin-1 family signaling	Interleukin-18 signaling	NA	NA
R-HSA-1442490	Collagen degradation	Up	0.735474567068237	0.0128844888451522	17	0.152462119467064	Extracellular matrix organization	Degradation of the extracellular matrix	Collagen degradation	NA	NA	NA	NA
R-HSA-5579029	Metabolic disorders of biological oxidation enzymes	Down	0.735474567068237	0.0118549704224539	5	-1.18129066328743	Disease	Diseases of metabolism	Metabolic disorders of biological oxidation enzymes	NA	NA	NA	NA
R-HSA-3560801	Defective B3GAT3 causes JDSSDHD	Up	0.735474567068237	0.0263177441669042	2	1.6480902059715	Disease	Diseases of metabolism	Diseases of glycosylation	Diseases associated with glycosaminoglycan metabolism	Defective B3GAT3 causes JDSSDHD	NA	NA
R-HSA-9687136	Aberrant regulation of mitotic exit in cancer due to RB1 defects	Down	0.735474567068237	0.041020150121631	12	-0.672177588564383	Disease	Diseases of mitotic cell cycle	Aberrant regulation of mitotic cell cycle due to RB1 defects	Aberrant regulation of mitotic exit in cancer due to RB1 defects	NA	NA	NA
R-HSA-9687139	Aberrant regulation of mitotic cell cycle due to RB1 defects	Down	0.735474567068237	0.0404460630695341	15	-0.618831614470929	Disease	Diseases of mitotic cell cycle	Aberrant regulation of mitotic cell cycle due to RB1 defects	NA	NA	NA	NA
R-HSA-6802953	RAS signaling downstream of NF1 loss-of-function variants	Down	0.735474567068237	0.0386667329166645	1	-2.1948888294347	Disease	Diseases of signal transduction by growth factor receptors and second messengers	Oncogenic MAPK signaling	RAS signaling downstream of NF1 loss-of-function variants	NA	NA	NA
R-HSA-9652817	Signaling by MAPK mutants	Down	0.735474567068237	0.0256957292744105	2	-1.51388027331067	Disease	Diseases of signal transduction by growth factor receptors and second messengers	Oncogenic MAPK signaling	Signaling by MAPK mutants	NA	NA	NA
R-HSA-9671555	Signaling by PDGFR in disease	Up	0.735474567068237	0.0338889879564596	7	0.358544166541294	Disease	Diseases of signal transduction by growth factor receptors and second messengers	Signaling by PDGFR in disease	NA	NA	NA	NA
R-HSA-9700645	ALK mutants bind TKIs	Up	0.735474567068237	0.015102202082211	5	0.59416556053283	Disease	Diseases of signal transduction by growth factor receptors and second messengers	Signaling by ALK in cancer	ALK mutants bind TKIs	NA	NA	NA
R-HSA-5655253	Signaling by FGFR2 in disease	Up	0.735474567068237	0.0151529706621246	4	0.721266095283567	Disease	Diseases of signal transduction by growth factor receptors and second messengers	Signaling by FGFR in disease	Signaling by FGFR2 in disease	NA	NA	NA	FGFR2
R-HSA-1839126	FGFR2 mutant receptor activation	Up	0.735474567068237	0.0323333750024156	3	0.795337556933268	Disease	Diseases of signal transduction by growth factor receptors and second messengers	Signaling by FGFR in disease	Signaling by FGFR2 in disease	FGFR2 mutant receptor activation	NA	NA	FGFR2
R-HSA-8851708	Signaling by FGFR2 IIIa TM	Up	0.735474567068237	0.0323333750024156	3	0.795337556933268	Disease	Diseases of signal transduction by growth factor receptors and second messengers	Signaling by FGFR in disease	Signaling by FGFR2 in disease	FGFR2 mutant receptor activation	Signaling by FGFR2 IIIa TM	NA	FGFR2
R-HSA-5619047	Defective SLC2A9 causes hypouricemia renal 2 (RHUC2)	Up	0.735474567068237	0.011425486946503	1	2.29925842810809	Disease	Disorders of transmembrane transporters	SLC transporter disorders	Defective SLC2A9 causes hypouricemia renal 2 (RHUC2)	NA	NA	NA
R-HSA-5693538	Homology Directed Repair	Up	0.735474567068237	0.0234579106203734	43	0.0065229995059046	DNA Repair	DNA Double-Strand Break Repair	Homology Directed Repair	NA	NA	NA	NA	ATM
R-HSA-5693567	HDR through Homologous Recombination (HRR) or Single Strand Annealing (SSA)	Up	0.735474567068237	0.0234579106203734	43	0.0065229995059046	DNA Repair	DNA Double-Strand Break Repair	Homology Directed Repair	HDR through Homologous Recombination (HRR) or Single Strand Annealing (SSA)	NA	NA	NA	ATM
R-HSA-5685942	HDR through Homologous Recombination (HRR)	Up	0.735474567068237	0.027053652425364	32	0.0130574151347879	DNA Repair	DNA Double-Strand Break Repair	Homology Directed Repair	HDR through Homologous Recombination (HRR) or Single Strand Annealing (SSA)	HDR through Homologous Recombination (HRR)	NA	NA	ATM
R-HSA-5693532	DNA Double-Strand Break Repair	Up	0.735474567068237	0.00750752205856511	58	0.0687454387439722	DNA Repair	DNA Double-Strand Break Repair	NA	NA	NA	NA	NA	ATM
R-HSA-5693537	Resolution of D-Loop Structures	Up	0.735474567068237	0.0124558671325147	15	0.108864922818611	DNA Repair	DNA Double-Strand Break Repair	Homology Directed Repair	HDR through Homologous Recombination (HRR) or Single Strand Annealing (SSA)	HDR through Homologous Recombination (HRR)	Resolution of D-Loop Structures	NA	ATM
R-HSA-5693568	Resolution of D-loop Structures through Holliday Junction Intermediates	Up	0.735474567068237	0.0124558671325147	15	0.108864922818611	DNA Repair	DNA Double-Strand Break Repair	Homology Directed Repair	HDR through Homologous Recombination (HRR) or Single Strand Annealing (SSA)	HDR through Homologous Recombination (HRR)	Resolution of D-Loop Structures	Resolution of D-loop Structures through Holliday Junction Intermediates	ATM
R-HSA-5693565	Recruitment and ATM-mediated phosphorylation of repair and signaling proteins at DNA double strand breaks	Up	0.735474567068237	0.0296774329958603	22	0.158146353707819	DNA Repair	DNA Double-Strand Break Repair	DNA Double Strand Break Response	Recruitment and ATM-mediated phosphorylation of repair and signaling proteins at DNA double strand breaks	NA	NA	NA	ATM
R-HSA-5693606	DNA Double Strand Break Response	Up	0.735474567068237	0.0296774329958603	22	0.158146353707819	DNA Repair	DNA Double-Strand Break Repair	DNA Double Strand Break Response	NA	NA	NA	NA	ATM
R-HSA-1300642	Sperm Motility And Taxes	Down	0.735474567068237	0.0472113513706415	2	-1.15669142984789	Reproduction	Fertilization	Sperm Motility And Taxes	NA	NA	NA	NA
R-HSA-1187000	Fertilization	Down	0.735474567068237	0.047977020494178	5	-0.856113204921279	Reproduction	Fertilization	NA	NA	NA	NA	NA
R-HSA-140834	Extrinsic Pathway of Fibrin Clot Formation	Down	0.735474567068237	0.0330710402836318	1	-2.11325588365596	Hemostasis	Formation of Fibrin Clot (Clotting Cascade)	Extrinsic Pathway of Fibrin Clot Formation	NA	NA	NA	NA
R-HSA-162587	HIV Life Cycle	Up	0.735474567068237	0.0286515797536004	46	0.117036386050881	Disease	Infectious disease	HIV Infection	HIV Life Cycle	NA	NA	NA	KPNA1; SUPT4H1; CCNH; TCEA1
R-HSA-162599	Late Phase of HIV Life Cycle	Up	0.735474567068237	0.0225478734770973	44	0.128282815568172	Disease	Infectious disease	HIV Infection	HIV Life Cycle	Late Phase of HIV Life Cycle	NA	NA	SUPT4H1; CCNH; TCEA1
R-HSA-167172	Transcription of the HIV genome	Up	0.735474567068237	0.00904119280977304	18	0.249586143428844	Disease	Infectious disease	HIV Infection	HIV Life Cycle	Late Phase of HIV Life Cycle	Transcription of the HIV genome	NA	SUPT4H1; CCNH; TCEA1
R-HSA-167160	RNA Pol II CTD phosphorylation and interaction with CE during HIV infection	Up	0.735474567068237	0.026788385517815	8	0.4445579655839	Disease	Infectious disease	HIV Infection	HIV Life Cycle	Late Phase of HIV Life Cycle	Transcription of the HIV genome	RNA Pol II CTD phosphorylation and interaction with CE during HIV infection	CCNH
R-HSA-167161	HIV Transcription Initiation	Up	0.42078072159971	0.00117810747998052	11	0.473686602651104	Disease	Infectious disease	HIV Infection	HIV Life Cycle	Late Phase of HIV Life Cycle	Transcription of the HIV genome	HIV Transcription Initiation	CCNH
R-HSA-167162	RNA Polymerase II HIV Promoter Escape	Up	0.42078072159971	0.00117810747998052	11	0.473686602651104	Disease	Infectious disease	HIV Infection	HIV Life Cycle	Late Phase of HIV Life Cycle	Transcription of the HIV genome	RNA Polymerase II HIV Promoter Escape	CCNH
R-HSA-5621480	Dectin-2 family	Down	0.735474567068237	0.0227225766322122	3	-1.22946814805448	Immune System	Innate Immune System	C-type lectin receptors (CLRs)	Dectin-2 family	NA	NA	NA
R-HSA-2029481	FCGR activation	Down	0.735474567068237	0.0493695177194037	4	-1.00064482834231	Immune System	Innate Immune System	Fcgamma receptor (FCGR) dependent phagocytosis	FCGR activation	NA	NA	NA
R-HSA-1834941	STING mediated induction of host immune responses	Up	0.735474567068237	0.0444630082585661	5	0.454767873081984	Immune System	Innate Immune System	Cytosolic sensors of pathogen-associated DNA	STING mediated induction of host immune responses	NA	NA	NA
R-HSA-6803544	Ion influx/efflux at host-pathogen interface	Up	0.735474567068237	0.0264958168803839	2	0.612639590487575	Immune System	Innate Immune System	Antimicrobial peptides	Ion influx/efflux at host-pathogen interface	NA	NA	NA
R-HSA-3249367	STAT6-mediated induction of chemokines	Up	0.662132339396666	0.00247179594735106	2	1.21811985717467	Immune System	Innate Immune System	Cytosolic sensors of pathogen-associated DNA	STING mediated induction of host immune responses	STAT6-mediated induction of chemokines	NA	NA
R-HSA-8963676	Intestinal absorption	Down	0.735474567068237	0.0391930678096428	1	-2.09324789917576	Digestion and absorption	Intestinal absorption	NA	NA	NA	NA	NA
R-HSA-8963678	Intestinal lipid absorption	Down	0.735474567068237	0.0391930678096428	1	-2.09324789917576	Digestion and absorption	Intestinal absorption	Intestinal lipid absorption	NA	NA	NA	NA
R-HSA-917729	Endosomal Sorting Complex Required For Transport (ESCRT)	Up	0.735474567068237	0.0448308695859984	8	0.272608168227712	Vesicle-mediated transport	Membrane Trafficking	Endosomal Sorting Complex Required For Transport (ESCRT)	NA	NA	NA	NA
R-HSA-5662702	Melanin biosynthesis	Down	0.735474567068237	0.013410548616607	3	-1.40245155136291	Metabolism	Metabolism of amino acids and derivatives	Melanin biosynthesis	NA	NA	NA	NA
R-HSA-2408508	Metabolism of ingested SeMet, Sec, MeSec into H2Se	Down	0.735474567068237	0.0415193907697418	3	-1.27609265822223	Metabolism	Metabolism of amino acids and derivatives	Selenoamino acid metabolism	Metabolism of ingested SeMet, Sec, MeSec into H2Se	NA	NA	NA
R-HSA-6798163	Choline catabolism	Down	0.735474567068237	0.0345578635251657	2	-1.09277074297028	Metabolism	Metabolism of amino acids and derivatives	Choline catabolism	NA	NA	NA	NA
R-HSA-2024101	CS/DS degradation	Down	0.735474567068237	0.0398844480796277	5	-1.07412280624318	Metabolism	Metabolism of carbohydrates	Glycosaminoglycan metabolism	Chondroitin sulfate/dermatan sulfate metabolism	CS/DS degradation	NA	NA	IDUA; ARSB
R-HSA-70221	Glycogen breakdown (glycogenolysis)	Up	0.735474567068237	0.044620538326916	3	0.338487924596859	Metabolism	Metabolism of carbohydrates	Glycogen metabolism	Glycogen breakdown (glycogenolysis)	NA	NA	NA
R-HSA-1971475	A tetrasaccharide linker sequence is required for GAG synthesis	Up	0.735474567068237	0.0171193270738428	3	1.26448117258111	Metabolism	Metabolism of carbohydrates	Glycosaminoglycan metabolism	Heparan sulfate/heparin (HS-GAG) metabolism	A tetrasaccharide linker sequence is required for GAG synthesis	NA	NA
R-HSA-1482801	Acyl chain remodelling of PS	Down	0.735474567068237	0.0270621211788488	6	-0.90597925465768	Metabolism	Metabolism of lipids	Phospholipid metabolism	Glycerophospholipid biosynthesis	Acyl chain remodelling of PS	NA	NA
R-HSA-1482839	Acyl chain remodelling of PE	Down	0.735474567068237	0.0147238114254755	9	-0.826955743809865	Metabolism	Metabolism of lipids	Phospholipid metabolism	Glycerophospholipid biosynthesis	Acyl chain remodelling of PE	NA	NA
R-HSA-73621	Pyrimidine catabolism	Down	0.735474567068237	0.0190003096846807	6	-0.961018458996131	Metabolism	Metabolism of nucleotides	Nucleotide catabolism	Pyrimidine catabolism	NA	NA	NA	DPYD
R-HSA-72086	mRNA Capping	Up	0.735474567068237	0.026788385517815	8	0.4445579655839	Metabolism of RNA	mRNA Capping	NA	NA	NA	NA	NA	CCNH
R-HSA-8963743	Digestion and absorption	Down	0.735474567068237	0.0178267657226288	4	-1.17330831522404	Digestion and absorption	NA	NA	NA	NA	NA	NA
R-HSA-73894	DNA Repair	Up	0.735474567068237	0.0116858332278991	117	0.0306653075340271	DNA Repair	NA	NA	NA	NA	NA	NA	REV1; CCNH; TCEA1; XPA; USP45; FANCL; ATM
R-HSA-1500931	Cell-Cell communication	Up	0.735474567068237	0.0309569199267551	17	0.205547256081577	Cell-Cell communication	NA	NA	NA	NA	NA	NA
R-HSA-3928663	EPHA-mediated growth cone collapse	Down	0.735474567068237	0.0128940098957764	4	-0.958694483271532	Developmental Biology	Nervous system development	Axon guidance	EPH-Ephrin signaling	EPHA-mediated growth cone collapse	NA	NA	EPHA6
R-HSA-3928662	EPHB-mediated forward signaling	Up	0.735474567068237	0.0379529244777313	6	0.381369343715425	Developmental Biology	Nervous system development	Axon guidance	EPH-Ephrin signaling	EPHB-mediated forward signaling	NA	NA
R-HSA-381753	Olfactory Signaling Pathway	Up	0.735474567068237	0.0257425171604673	5	0.358653422279175	Sensory Perception	Olfactory Signaling Pathway	NA	NA	NA	NA	NA
R-HSA-159763	Transport of gamma-carboxylated protein precursors from the endoplasmic reticulum to the Golgi apparatus	Down	0.735474567068237	0.00710750424861244	2	-2.0563179497558	Metabolism of proteins	Post-translational protein modification	Gamma carboxylation, hypusine formation and arylsulfatase activation	Gamma-carboxylation, transport, and amino-terminal cleavage of proteins	Transport of gamma-carboxylated protein precursors from the endoplasmic reticulum to the Golgi apparatus	NA	NA
R-HSA-162710	Synthesis of glycosylphosphatidylinositol (GPI)	Down	0.735474567068237	0.0234917911022855	6	-0.98701784911259	Metabolism of proteins	Post-translational protein modification	Post-translational modification: synthesis of GPI-anchored proteins	Synthesis of glycosylphosphatidylinositol (GPI)	NA	NA	NA
R-HSA-2990846	SUMOylation	Up	0.735474567068237	0.0263218215177246	61	0.0724013572337314	Metabolism of proteins	Post-translational protein modification	SUMOylation	NA	NA	NA	NA
R-HSA-3108232	SUMO E3 ligases SUMOylate target proteins	Up	0.735474567068237	0.0237333320587553	57	0.089518453728905	Metabolism of proteins	Post-translational protein modification	SUMOylation	SUMO E3 ligases SUMOylate target proteins	NA	NA	NA
R-HSA-3899300	SUMOylation of transcription cofactors	Up	0.735474567068237	0.0171180361123773	9	0.398755214151137	Metabolism of proteins	Post-translational protein modification	SUMOylation	SUMO E3 ligases SUMOylate target proteins	SUMOylation of transcription cofactors	NA	NA
R-HSA-1296071	Potassium Channels	Down	0.735474567068237	0.0183929191034287	18	-0.740993304184831	Neuronal System	Potassium Channels	NA	NA	NA	NA	NA	KCNMB3
R-HSA-3700989	Transcriptional Regulation by TP53	Up	0.735474567068237	0.0487699168043657	114	-0.0215415672158872	Gene expression (Transcription)	RNA Polymerase II Transcription	Generic Transcription Pathway	Transcriptional Regulation by TP53	NA	NA	NA	PRKAB2; COX20; ATM; CCNG1; CCNH; TCEA1; SUPT4H1
R-HSA-5633007	Regulation of TP53 Activity	Up	0.735474567068237	0.0429570742010283	56	0.0256876017104792	Gene expression (Transcription)	RNA Polymerase II Transcription	Generic Transcription Pathway	Transcriptional Regulation by TP53	Regulation of TP53 Activity	NA	NA	ATM; PRKAB2; CCNG1
R-HSA-6804756	Regulation of TP53 Activity through Phosphorylation	Up	0.735474567068237	0.0203761296093002	31	0.0934954924205563	Gene expression (Transcription)	RNA Polymerase II Transcription	Generic Transcription Pathway	Transcriptional Regulation by TP53	Regulation of TP53 Activity	Regulation of TP53 Activity through Phosphorylation	NA	ATM; PRKAB2
R-HSA-674695	RNA Polymerase II Pre-transcription Events	Up	0.735474567068237	0.00722474420830016	20	0.236394223883401	Gene expression (Transcription)	RNA Polymerase II Transcription	RNA Polymerase II Pre-transcription Events	NA	NA	NA	NA	SUPT4H1; TCEA1; CCNH
R-HSA-9615017	FOXO-mediated transcription of oxidative stress, metabolic and neuronal genes	Up	0.735474567068237	0.0392006576208268	8	0.251791734993162	Gene expression (Transcription)	RNA Polymerase II Transcription	Generic Transcription Pathway	FOXO-mediated transcription	FOXO-mediated transcription of oxidative stress, metabolic and neuronal genes	NA	NA
R-HSA-77075	RNA Pol II CTD phosphorylation and interaction with CE	Up	0.735474567068237	0.026788385517815	8	0.4445579655839	Gene expression (Transcription)	RNA Polymerase II Transcription	RNA Pol II CTD phosphorylation and interaction with CE	NA	NA	NA	NA	CCNH
R-HSA-73776	RNA Polymerase II Promoter Escape	Up	0.42078072159971	0.00117810747998052	11	0.473686602651104	Gene expression (Transcription)	RNA Polymerase II Transcription	RNA Polymerase II Transcription Initiation And Promoter Clearance	RNA Polymerase II Promoter Escape	NA	NA	NA	CCNH
R-HSA-73779	RNA Polymerase II Transcription Pre-Initiation And Promoter Opening	Up	0.42078072159971	0.00117810747998052	11	0.473686602651104	Gene expression (Transcription)	RNA Polymerase II Transcription	RNA Polymerase II Transcription Pre-Initiation And Promoter Opening	NA	NA	NA	NA	CCNH
R-HSA-75953	RNA Polymerase II Transcription Initiation	Up	0.42078072159971	0.00117810747998052	11	0.473686602651104	Gene expression (Transcription)	RNA Polymerase II Transcription	RNA Polymerase II Transcription Initiation And Promoter Clearance	RNA Polymerase II Transcription Initiation	NA	NA	NA	CCNH
R-HSA-76042	RNA Polymerase II Transcription Initiation And Promoter Clearance	Up	0.42078072159971	0.00117810747998052	11	0.473686602651104	Gene expression (Transcription)	RNA Polymerase II Transcription	RNA Polymerase II Transcription Initiation And Promoter Clearance	NA	NA	NA	NA	CCNH
R-HSA-375280	Amine ligand-binding receptors	Down	0.735474567068237	0.0214509465996957	5	-0.99702195659479	Signal Transduction	Signaling by GPCR	GPCR ligand binding	Class A/1 (Rhodopsin-like receptors)	Amine ligand-binding receptors	NA	NA
R-HSA-373076	Class A/1 (Rhodopsin-like receptors)	Down	0.735474567068237	0.0248681537976426	25	-0.603010491439681	Signal Transduction	Signaling by GPCR	GPCR ligand binding	Class A/1 (Rhodopsin-like receptors)	NA	NA	NA
R-HSA-500792	GPCR ligand binding	Down	0.735474567068237	0.0323089596481208	42	-0.520091696387337	Signal Transduction	Signaling by GPCR	GPCR ligand binding	NA	NA	NA	NA	PTCH1
R-HSA-420499	Class C/3 (Metabotropic glutamate/pheromone receptors)	Up	0.735474567068237	0.0102601409374654	2	1.11522427512875	Signal Transduction	Signaling by GPCR	GPCR ligand binding	Class C/3 (Metabotropic glutamate/pheromone receptors)	NA	NA	NA
R-HSA-8848021	Signaling by PTK6	Up	0.735474567068237	0.0267866825397	15	0.208453802831088	Signal Transduction	Signaling by Non-Receptor Tyrosine Kinases	Signaling by PTK6	NA	NA	NA	NA
R-HSA-9006927	Signaling by Non-Receptor Tyrosine Kinases	Up	0.735474567068237	0.0267866825397	15	0.208453802831088	Signal Transduction	Signaling by Non-Receptor Tyrosine Kinases	NA	NA	NA	NA	NA
R-HSA-8849468	PTK6 Regulates Proteins Involved in RNA Processing	Up	0.735474567068237	0.0482384280242538	4	0.392163872439455	Signal Transduction	Signaling by Non-Receptor Tyrosine Kinases	Signaling by PTK6	PTK6 Regulates Proteins Involved in RNA Processing	NA	NA	NA
R-HSA-5365859	RA biosynthesis pathway	Down	0.735474567068237	0.0243037515205835	2	-1.54101148166911	Signal Transduction	Signaling by Nuclear Receptors	Signaling by Retinoic Acid	RA biosynthesis pathway	NA	NA	NA
R-HSA-8939211	ESR-mediated signaling	Up	0.735474567068237	0.0381066685369597	39	0.100236409937326	Signal Transduction	Signaling by Nuclear Receptors	ESR-mediated signaling	NA	NA	NA	NA	POU2F1; RUNX1; CHD1
R-HSA-9018519	Estrogen-dependent gene expression	Up	0.735474567068237	0.0218600225908228	25	0.20018608068127	Signal Transduction	Signaling by Nuclear Receptors	ESR-mediated signaling	Estrogen-dependent gene expression	NA	NA	NA	POU2F1; RUNX1; CHD1
R-HSA-9034015	Signaling by NTRK3 (TRKC)	Up	0.735474567068237	0.0261417357128919	4	0.635173294209372	Signal Transduction	Signaling by Receptor Tyrosine Kinases	Signaling by NTRKs	Signaling by NTRK3 (TRKC)	NA	NA	NA
R-HSA-9034793	Activated NTRK3 signals through PLCG1	Up	0.735474567068237	0.0392205677092815	2	0.839122587951491	Signal Transduction	Signaling by Receptor Tyrosine Kinases	Signaling by NTRKs	Signaling by NTRK3 (TRKC)	Activated NTRK3 signals through PLCG1	NA	NA
R-HSA-5666185	RHO GTPases Activate Rhotekin and Rhophilins	Down	0.735474567068237	0.0138358716389244	2	-1.4439981058727	Signal Transduction	Signaling by Rho GTPases, Miro GTPases and RHOBTB3	Signaling by Rho GTPases	RHO GTPase Effectors	RHO GTPases Activate Rhotekin and Rhophilins	NA	NA
R-HSA-9013106	RHOC GTPase cycle	Up	0.735474567068237	0.0321312076970888	16	0.210480329901217	Signal Transduction	Signaling by Rho GTPases, Miro GTPases and RHOBTB3	Signaling by Rho GTPases	RHO GTPase cycle	RHOC GTPase cycle	NA	NA
R-HSA-9013026	RHOB GTPase cycle	Up	0.735474567068237	0.0467172952348435	13	0.233860430600257	Signal Transduction	Signaling by Rho GTPases, Miro GTPases and RHOBTB3	Signaling by Rho GTPases	RHO GTPase cycle	RHOB GTPase cycle	NA	NA
R-HSA-8980692	RHOA GTPase cycle	Up	0.455840349620765	0.00148897921014716	42	0.234172467024994	Signal Transduction	Signaling by Rho GTPases, Miro GTPases and RHOBTB3	Signaling by Rho GTPases	RHO GTPase cycle	RHOA GTPase cycle	NA	NA	ARHGEF7; TRIO
R-HSA-9035034	RHOF GTPase cycle	Up	0.735474567068237	0.0202862230335113	11	0.237758338849016	Signal Transduction	Signaling by Rho GTPases, Miro GTPases and RHOBTB3	Signaling by Rho GTPases	RHO GTPase cycle	RHOF GTPase cycle	NA	NA
R-HSA-9013425	RHOT1 GTPase cycle	Up	0.735474567068237	0.0464590790181503	4	0.515498300364589	Signal Transduction	Signaling by Rho GTPases, Miro GTPases and RHOBTB3	Miro GTPase Cycle	RHOT1 GTPase cycle	NA	NA	NA
R-HSA-5626467	RHO GTPases activate IQGAPs	Up	0.735474567068237	0.0482656277906191	3	0.630661477617775	Signal Transduction	Signaling by Rho GTPases, Miro GTPases and RHOBTB3	Signaling by Rho GTPases	RHO GTPase Effectors	RHO GTPases activate IQGAPs	NA	NA
R-HSA-425986	Sodium/Proton exchangers	Up	0.735474567068237	0.0170942439862478	4	0.536003504860865	Transport of small molecules	SLC-mediated transmembrane transport	Transport of inorganic cations/anions and amino acids/oligopeptides	Sodium/Proton exchangers	NA	NA	NA
R-HSA-426117	Cation-coupled Chloride cotransporters	Up	0.735474567068237	0.0454430901582427	2	1.15786365603762	Transport of small molecules	SLC-mediated transmembrane transport	Transport of inorganic cations/anions and amino acids/oligopeptides	Cation-coupled Chloride cotransporters	NA	NA	NA
R-HSA-166187	Mitochondrial Uncoupling	Down	0.735474567068237	0.0443062436979236	2	-1.64453428731732	Metabolism	The citric acid (TCA) cycle and respiratory electron transport	Respiratory electron transport, ATP synthesis by chemiosmotic coupling, and heat production by uncoupling proteins.	Mitochondrial Uncoupling	NA	NA	NA
R-HSA-212676	Dopamine Neurotransmitter Release Cycle	Up	0.735474567068237	0.0318210455552961	9	0.156711755728445	Neuronal System	Transmission across Chemical Synapses	Neurotransmitter release cycle	Dopamine Neurotransmitter Release Cycle	NA	NA	NA
R-HSA-181429	Serotonin Neurotransmitter Release Cycle	Up	0.735474567068237	0.0148260664751628	7	0.235822951987238	Neuronal System	Transmission across Chemical Synapses	Neurotransmitter release cycle	Serotonin Neurotransmitter Release Cycle	NA	NA	NA
R-HSA-629597	Highly calcium permeable nicotinic acetylcholine receptors	Up	0.735474567068237	0.0343934619605045	2	0.732723176607734	Neuronal System	Transmission across Chemical Synapses	Neurotransmitter receptors and postsynaptic signal transmission	Acetylcholine binding and downstream events	Presynaptic nicotinic acetylcholine receptors	Highly calcium permeable nicotinic acetylcholine receptors	NA

## Sheet: Immune_response
R-HSA-9012546	Interleukin-18 signaling	Down	0.735474567068237	0.014794537673572	2	-1,8050191761477	Immune System	Cytokine Signaling in Immune system	Signaling by Interleukins	Interleukin-1 family signaling	Interleukin-18 signaling	NA	NA	ALOX5; IL18RAP
R-HSA-5621480	Dectin-2 family	Down	0.735474567068237	0.0227225766322122	3	-1,22946814805448	Immune System	Innate Immune System	C-type lectin receptors (CLRs)	Dectin-2 family	NA	NA	NA	MUC17; SYK
R-HSA-2029481	FCGR activation	Down	0.735474567068237	0.0493695177194037	4	-1,00064482834231	Immune System	Innate Immune System	Fcgamma receptor (FCGR) dependent phagocytosis	FCGR activation	NA	NA	NA	FCGR1A; FCGR2A; SYK; FGR
R-HSA-198933	Immunoregulatory interactions between a Lymphoid and a non-Lymphoid cell	Down	0.735474567068237	0.0104505392823253	25	-0,682270560378277	Immune System	Adaptive Immune System	Immunoregulatory interactions between a Lymphoid and a non-Lymphoid cell	NA	NA	NA	NA	KLRF1; ITGB7; FCGR2B; LAIR1; FCGR1A; CXADR; B2M; SIGLEC11; SIGLEC9; CD200; CD300LG; CLEC2D; CD8A; HLA-F; HLA-H; CD96; KLRG1; CD19; KLRD1; ICAM5; ITGAL; ULBP1; CD99; CD160
R-HSA-1236975	Antigen processing-Cross presentation	Down	0.735474567068237	0.0351912926821764	27	-0,513336751770662	Immune System	Adaptive Immune System	Class I MHC mediated antigen processing & presentation	Antigen processing-Cross presentation	NA	NA	NA	PSMA6; PSMD12; PSMA3; SEM1; PSMD1; PSMC6; PSMC5; PSMC2; PSME3; PSMD9; PSMB3; MRC2; FCGR1A; HLA-F; HLA-H; B2M; IKBKG; CHUK; IKBKB; MYD88; CD36; SEC61A2; STX4
R-HSA-1834941	STING mediated induction of host immune responses	Up	0.735474567068237	0.0444630082585661	5	0,454767873081984	Immune System	Innate Immune System	Cytosolic sensors of pathogen-associated DNA	STING mediated induction of host immune responses	NA	NA	NA	STAT6; TBK1; IRF3; NLRC3; MRE11
R-HSA-6803544	Ion influx/efflux at host-pathogen interface	Up	0.735474567068237	0.0264958168803839	2	0,612639590487575	Immune System	Innate Immune System	Antimicrobial peptides	Ion influx/efflux at host-pathogen interface	NA	NA	NA	SLC11A1; ATP7A
R-HSA-3249367	STAT6-mediated induction of chemokines	Up	0.662132339396666	0.00247179594735106	2	1,21811985717467	Immune System	Innate Immune System	Cytosolic sensors of pathogen-associated DNA	STING mediated induction of host immune responses	STAT6-mediated induction of chemokines	NA	NA	STAT6; TBK1

## Sheet: Cellular Trafficking
R-HSA-1369062	ABC transporters in lipid homeostasis	Down	0.695847694109325	0.0029223654908931	8	-1,05606820291948	Transport of small molecules	ABC-family proteins mediated transport	ABC transporters in lipid homeostasis	NA	NA	NA	NA	ABCA2; ABCA9; PEX19; ABCD2; ABCD1; ABCG8; ABCA12; ABCA7
R-HSA-425986	Sodium/Proton exchangers	Up	0.735474567068237	0.0170942439862478	4	0,536003504860865	Transport of small molecules	SLC-mediated transmembrane transport	Transport of inorganic cations/anions and amino acids/oligopeptides	Sodium/Proton exchangers	NA	NA	NA	SLC9A7; SLC9A8; SLC9A1; SLC9A5
R-HSA-426117	Cation-coupled Chloride cotransporters	Up	0.735474567068237	0.0454430901582427	2	1,15786365603762	Transport of small molecules	SLC-mediated transmembrane transport	Transport of inorganic cations/anions and amino acids/oligopeptides	Cation-coupled Chloride cotransporters	NA	NA	NA	SLC12A2; SLC12A6
R-HSA-917729	Endosomal Sorting Complex Required For Transport (ESCRT)	Up	0.735474567068237	0.0448308695859984	8	0,272608168227712	Vesicle-mediated transport	Membrane Trafficking	Endosomal Sorting Complex Required For Transport (ESCRT)	NA	NA	NA	NA	VPS4B; CHMP3; SNF8; STAM2; MVB12B; UBAP1; VPS37A

## Sheet: Extracellular matrix
R-HSA-1442490	Collagen degradation	Up	0.735474567068237	0.0128844888451522	17	0,152462119467064	Extracellular matrix organization	Degradation of the extracellular matrix	Collagen degradation	NA	NA	NA	NA	MMP19; COL7A1; COL4A3; COL4A4; COL4A6; COL11A1; COL16A1; COL13A1; ADAM9; FURIN; COL5A1; COL9A1; PHYKPL; COL25A1; COL6A5; COL6A6; COL6A2

## Sheet: Energie metabolism
R-HSA-166187	Mitochondrial Uncoupling	Down	0.735474567068237	0.0443062436979236	2	-1,64453428731732	Metabolism	The citric acid (TCA) cycle and respiratory electron transport	Respiratory electron transport, ATP synthesis by chemiosmotic coupling, and heat production by uncoupling proteins.	Mitochondrial Uncoupling	NA	NA	NA	SLC25A14; PM20D1
R-HSA-2024101	CS/DS degradation	Down	0.735474567068237	0.0398844480796277	5	-1,07412280624318	Metabolism	Metabolism of carbohydrates	Glycosaminoglycan metabolism	Chondroitin sulfate/dermatan sulfate metabolism	CS/DS degradation	NA	NA	HYAL1; IDS; HEXA; IDUA; ARSB
R-HSA-73621	Pyrimidine catabolism	Down	0.735474567068237	0.0190003096846807	6	-0,961018458996131	Metabolism	Metabolism of nucleotides	Nucleotide catabolism	Pyrimidine catabolism	NA	NA	NA	NT5C; UPP1; UPP2; DPYD; DPYS; UPB1
R-HSA-1482801	Acyl chain remodelling of PS	Down	0.735474567068237	0.0270621211788488	6	-0,90597925465768	Metabolism	Metabolism of lipids	Phospholipid metabolism	Glycerophospholipid biosynthesis	Acyl chain remodelling of PS	NA	NA	PLA2G4D; LPCAT4; MBOAT1; PLA2G10; PLA2R1
R-HSA-1482839	Acyl chain remodelling of PE	Down	0.735474567068237	0.0147238114254755	9	-0,826955743809865	Metabolism	Metabolism of lipids	Phospholipid metabolism	Glycerophospholipid biosynthesis	Acyl chain remodelling of PE	NA	NA	MBOAT2; LPCAT4; MBOAT1; PNPLA8; ABHD4; PLA2G4D; PLA2G10; PLA2R1; PLAAT5
R-HSA-70221	Glycogen breakdown (glycogenolysis)	Up	0.735474567068237	0.044620538326916	3	0,338487924596859	Metabolism	Metabolism of carbohydrates	Glycogen metabolism	Glycogen breakdown (glycogenolysis)	NA	NA	NA	PYGB; PHKA2; PHKA1; PHKG1
R-HSA-1971475	A tetrasaccharide linker sequence is required for GAG synthesis	Up	0.735474567068237	0.0171193270738428	3	1,26448117258111	Metabolism	Metabolism of carbohydrates	Glycosaminoglycan metabolism	Heparan sulfate/heparin (HS-GAG) metabolism	A tetrasaccharide linker sequence is required for GAG synthesis	NA	NA	AGRN; B3GAT3; XYLT2
R-HSA-8963676	Intestinal absorption	Down	0.735474567068237	0.0391930678096428	1	-2,09324789917576	Digestion and absorption	Intestinal absorption	NA	NA	NA	NA	NA	NPC1L1
R-HSA-8963678	Intestinal lipid absorption	Down	0.735474567068237	0.0391930678096428	1	-2,09324789917576	Digestion and absorption	Intestinal absorption	Intestinal lipid absorption	NA	NA	NA	NA	NPC1L1
R-HSA-8963743	Digestion and absorption	Down	0.735474567068237	0.0178267657226288	4	-1,17330831522404	Digestion and absorption	NA	NA	NA	NA	NA	NA	PNLIPRP2; MGAM; CHIT1; NPC1L1

## Sheet: Protein metabolism
R-HSA-5662702	Melanin biosynthesis	Down	0.735474567068237	0.013410548616607	3	-1,40245155136291	Metabolism	Metabolism of amino acids and derivatives	Melanin biosynthesis	NA	NA	NA	NA	OCA2; DCT; TYRP1
R-HSA-2408508	Metabolism of ingested SeMet, Sec, MeSec into H2Se	Down	0.735474567068237	0.0415193907697418	3	-1,27609265822223	Metabolism	Metabolism of amino acids and derivatives	Selenoamino acid metabolism	Metabolism of ingested SeMet, Sec, MeSec into H2Se	NA	NA	NA	HNMT; NNMT; CBS
R-HSA-159763	Transport of gamma-carboxylated protein precursors from the endoplasmic reticulum to the Golgi apparatus	Down	0.735474567068237	0.00710750424861244	2	-2,0563179497558	Metabolism of proteins	Post-translational protein modification	Gamma carboxylation, hypusine formation and arylsulfatase activation	Gamma-carboxylation, transport, and amino-terminal cleavage of proteins	Transport of gamma-carboxylated protein precursors from the endoplasmic reticulum to the Golgi apparatus	NA	NA	PROZ; F7
R-HSA-162710	Synthesis of glycosylphosphatidylinositol (GPI)	Down	0.735474567068237	0.0234917911022855	6	-0,98701784911259	Metabolism of proteins	Post-translational protein modification	Post-translational modification: synthesis of GPI-anchored proteins	Synthesis of glycosylphosphatidylinositol (GPI)	NA	NA	NA	PIGG; PIGB; DPM2; PIGA; PIGV; PIGO
R-HSA-2990846	SUMOylation	Up	0.735474567068237	0.0263218215177246	61	0,0724013572337314	Metabolism of proteins	Post-translational protein modification	SUMOylation	NA	NA	NA	NA	L3MBTL2; SCMH1; PHC3; SUMO1; NUP98; SEH1L; NUP43; NUP160; NUP37; NUP85; NUP133; NDC1; POM121C; NUP35; NUP155; NUP54; AAAS; NUP42; PIAS2; SUZ12; HDAC2; SATB2; DNMT3A; DNMT3B; TP53BP1; MTA1; PPARA; NR1H4; PGR; ESR1; NR2C1; NR3C2; NR3C1; BRCA1; NSMCE2; NSMCE4A; NSMCE1; SMC5; SMC6; STAG1; RAD52; HDAC7; WRN; HERC2; XPC; TOP2B; RANGAP1; AURKB; BIRC5; IKBKG; NPM1; PPARGC1A; UHRF2; UBA2; SAE1; RWDD3; SEN…
R-HSA-3108232	SUMO E3 ligases SUMOylate target proteins	Up	0.735474567068237	0.0237333320587553	57	0,089518453728905	Metabolism of proteins	Post-translational protein modification	SUMOylation	SUMO E3 ligases SUMOylate target proteins	NA	NA	NA	L3MBTL2; SCMH1; PHC3; SUMO1; NUP98; SEH1L; NUP43; NUP160; NUP37; NUP85; NUP133; NDC1; POM121C; NUP35; NUP155; NUP54; AAAS; NUP42; PIAS2; SUZ12; HDAC2; SATB2; DNMT3A; DNMT3B; TP53BP1; MTA1; PPARA; NR1H4; PGR; ESR1; NR2C1; NR3C2; NR3C1; BRCA1; NSMCE2; NSMCE4A; NSMCE1; SMC5; SMC6; STAG1; RAD52; HDAC7; WRN; HERC2; XPC; TOP2B; RANGAP1; AURKB; BIRC5; IKBKG; NPM1; PPARGC1A; UHRF2
R-HSA-3899300	SUMOylation of transcription cofactors	Up	0.735474567068237	0.0171180361123773	9	0,398755214151137	Metabolism of proteins	Post-translational protein modification	SUMOylation	SUMO E3 ligases SUMOylate target proteins	SUMOylation of transcription cofactors	NA	NA	SUMO1; NPM1; PIAS2; SCMH1; PHC3; PPARGC1A; UHRF2

## Sheet: DNA repair and pol II transcription
R-HSA-5693538	Homology Directed Repair	Up	0.735474567068237	0.0234579106203734	43	0,0065229995059046	DNA Repair	DNA Double-Strand Break Repair	Homology Directed Repair	NA	NA	NA	NA	MRE11; RAD52; BARD1; BRCA1; SEM1; ATM; RAD51D; RAD51C; KAT5; DNA2; TOP3A; WRN; MUS81; EME1; SPIDR; CHEK1; RFC2; RFC5; RHNO1; TOPBP1; HUS1; RAD9A; RAD1; ATR; POLE2; POLE; POLE3; POLD1; POLD2; POLD3; POLD4; POLK; TP53BP1; HERC2; RNF8; UBE2N; BABAM2; UIMC1; ABRAXAS1; CLSPN; TIMELESS
R-HSA-5693567	HDR through Homologous Recombination (HRR) or Single Strand Annealing (SSA)	Up	0.735474567068237	0.0234579106203734	43	0,0065229995059046	DNA Repair	DNA Double-Strand Break Repair	Homology Directed Repair	HDR through Homologous Recombination (HRR) or Single Strand Annealing (SSA)	NA	NA	NA	MRE11; BARD1; BRCA1; SEM1; ATM; RAD51D; RAD51C; KAT5; DNA2; TOP3A; WRN; MUS81; EME1; SPIDR; CHEK1; RFC2; RFC5; RHNO1; TOPBP1; HUS1; RAD9A; RAD1; ATR; POLE2; POLE; POLE3; POLD1; POLD2; POLD3; POLD4; POLK; TP53BP1; HERC2; RNF8; UBE2N; BABAM2; UIMC1; ABRAXAS1; CLSPN; TIMELESS; RAD52
R-HSA-5685942	HDR through Homologous Recombination (HRR)	Up	0.735474567068237	0.027053652425364	32	0,0130574151347879	DNA Repair	DNA Double-Strand Break Repair	Homology Directed Repair	HDR through Homologous Recombination (HRR) or Single Strand Annealing (SSA)	HDR through Homologous Recombination (HRR)	NA	NA	MRE11; BARD1; BRCA1; SEM1; ATM; RAD51D; RAD51C; KAT5; DNA2; TOP3A; WRN; MUS81; EME1; SPIDR; CHEK1; RFC2; RFC5; RHNO1; TOPBP1; HUS1; RAD9A; RAD1; ATR; POLE2; POLE; POLE3; POLD1; POLD2; POLD3; POLD4; POLK
R-HSA-73894	DNA Repair	Up	0.735474567068237	0.0116858332278991	117	0,0306653075340271	DNA Repair	NA	NA	NA	NA	NA	NA	POLK; REV3L; REV1; RFC2; RFC5; RCHY1; NPLOC4; POLI; USP10; POLE2; POLE; POLE3; POLD1; POLD2; POLD3; POLD4; PCLAF; WDR48; FTO; ASCC1; UVSSA; USP7; PPIE; GTF2H3; CDK7; CCNH; ERCC2; POLR2F; POLR2J; TCEA1; XPA; LIG1; COPS7B; ELL; CHD1L; DDB2; XPC; RAD23A; INO80E; ACTR8; MCRS1; TFPT; RUVBL1; INO80; SUMO1; UBE2N; USP45; FANCM; FANCE; FANCL; FAAP20; FANCB; FAAP100; MUS81; EME1; FAN1; ATR; MRE11; ATM; KA…
R-HSA-5693532	DNA Double-Strand Break Repair	Up	0.735474567068237	0.00750752205856511	58	0,0687454387439722	DNA Repair	DNA Double-Strand Break Repair	NA	NA	NA	NA	NA	MRE11; ATM; KAT5; BARD1; BRCA1; HERC2; RNF8; UBE2N; KDM4B; BABAM2; UIMC1; ABRAXAS1; TP53BP1; SUMO1; EYA4; EYA3; CHEK2; SMARCA5; BAZ1B; APBB1; MAPK8; RAD52; SEM1; RAD51D; RAD51C; DNA2; TOP3A; WRN; MUS81; EME1; SPIDR; CHEK1; RFC2; RFC5; RHNO1; TOPBP1; HUS1; RAD9A; RAD1; ATR; POLE2; POLE; POLE3; POLD1; POLD2; POLD3; POLD4; POLK; CLSPN; TIMELESS; TDP1; DCLRE1C; NHEJ1; POLM; POLL; RIF1
R-HSA-5693537	Resolution of D-Loop Structures	Up	0.735474567068237	0.0124558671325147	15	0,108864922818611	DNA Repair	DNA Double-Strand Break Repair	Homology Directed Repair	HDR through Homologous Recombination (HRR) or Single Strand Annealing (SSA)	HDR through Homologous Recombination (HRR)	Resolution of D-Loop Structures	NA	MRE11; BARD1; BRCA1; SEM1; ATM; RAD51D; RAD51C; KAT5; DNA2; TOP3A; WRN; MUS81; EME1; SPIDR
R-HSA-5693568	Resolution of D-loop Structures through Holliday Junction Intermediates	Up	0.735474567068237	0.0124558671325147	15	0,108864922818611	DNA Repair	DNA Double-Strand Break Repair	Homology Directed Repair	HDR through Homologous Recombination (HRR) or Single Strand Annealing (SSA)	HDR through Homologous Recombination (HRR)	Resolution of D-Loop Structures	Resolution of D-loop Structures through Holliday Junction Intermediates	RAD51C; MRE11; BARD1; BRCA1; SEM1; ATM; RAD51D; KAT5; DNA2; TOP3A; WRN; MUS81; EME1; SPIDR
R-HSA-5693565	Recruitment and ATM-mediated phosphorylation of repair and signaling proteins at DNA double strand breaks	Up	0.735474567068237	0.0296774329958603	22	0,158146353707819	DNA Repair	DNA Double-Strand Break Repair	DNA Double Strand Break Response	Recruitment and ATM-mediated phosphorylation of repair and signaling proteins at DNA double strand breaks	NA	NA	NA	ATM; BARD1; BRCA1; HERC2; RNF8; UBE2N; KDM4B; KAT5; MRE11; BABAM2; UIMC1; ABRAXAS1; TP53BP1; SUMO1; EYA4; EYA3; CHEK2; SMARCA5; BAZ1B; APBB1; MAPK8
R-HSA-5693606	DNA Double Strand Break Response	Up	0.735474567068237	0.0296774329958603	22	0,158146353707819	DNA Repair	DNA Double-Strand Break Repair	DNA Double Strand Break Response	NA	NA	NA	NA	MRE11; ATM; KAT5; BARD1; BRCA1; HERC2; RNF8; UBE2N; KDM4B; BABAM2; UIMC1; ABRAXAS1; TP53BP1; SUMO1; EYA4; EYA3; CHEK2; SMARCA5; BAZ1B; APBB1; MAPK8
R-HSA-110357	Displacement of DNA glycosylase by APEX1	Up	0.735474567068237	0.0254261819140271	3	0,571961738900719	DNA Repair	Base Excision Repair	Resolution of Abasic Sites (AP sites)	Displacement of DNA glycosylase by APEX1	NA	NA	NA	MUTYH; OGG1; SMUG1
R-HSA-3700989	Transcriptional Regulation by TP53	Up	0.735474567068237	0.0487699168043657	114	-0,0215415672158872	Gene expression (Transcription)	RNA Polymerase II Transcription	Generic Transcription Pathway	Transcriptional Regulation by TP53	NA	NA	NA	PRKAA2; PRKAB2; YWHAE; MTOR; MLST8; SLC38A9; LAMTOR3; LAMTOR4; RRAGB; GPX2; AGO4; MOV10; AKT1; GLS; COX7A2L; LRPPRC; COX18; COX20; COX11; PPP1R13B; FAS; TNFRSF10B; TMEM219; ZNF420; ATM; BAX; RABGGTB; BIRC5; NLRC4; CASP6; PIDD1; APAF1; CRADD; CASP10; PRMT1; TFDP1; E2F4; PLK3; CNOT10; CNOT1; CNOT2; CNOT9; CNOT6; RGCC; NPM1; CENPJ; CDKN1A; BANP; ING5; MEAF6; BRD1; BRPF3; BRPF1; BRD7; PIN1; GATAD2A; …
R-HSA-5633007	Regulation of TP53 Activity	Up	0.735474567068237	0.0429570742010283	56	0,0256876017104792	Gene expression (Transcription)	RNA Polymerase II Transcription	Generic Transcription Pathway	Transcriptional Regulation by TP53	Regulation of TP53 Activity	NA	NA	PPP1R13B; AKT1; BANP; ING5; MEAF6; BRD1; BRPF3; BRPF1; BRD7; PIN1; GATAD2A; HDAC2; ATM; PRKAB2; PRKAA2; CHEK2; TAF4B; TAF6; TAF1; CHEK1; AURKB; MAPK14; MAPK11; RFC2; RFC5; RHNO1; TOPBP1; HUS1; RAD9A; RAD1; DNA2; TOP3A; WRN; MRE11; KAT5; BARD1; BRCA1; ATR; PLK3; MDM4; USP7; RFFL; RNF34; MTOR; MLST8; CCNG1; PPP2CA; PPP2R1A; SMYD2; PRMT5; KMT5A; L3MBTL1; SETD9
R-HSA-6804756	Regulation of TP53 Activity through Phosphorylation	Up	0.735474567068237	0.0203761296093002	31	0,0934954924205563	Gene expression (Transcription)	RNA Polymerase II Transcription	Generic Transcription Pathway	Transcriptional Regulation by TP53	Regulation of TP53 Activity	Regulation of TP53 Activity through Phosphorylation	NA	ATM; PRKAB2; PRKAA2; CHEK2; TAF4B; TAF6; TAF1; CHEK1; AURKB; PIN1; MAPK14; MAPK11; RFC2; RFC5; RHNO1; TOPBP1; HUS1; RAD9A; RAD1; DNA2; TOP3A; WRN; MRE11; KAT5; BARD1; BRCA1; ATR; PLK3; MDM4
R-HSA-674695	RNA Polymerase II Pre-transcription Events	Up	0.735474567068237	0.00722474420830016	20	0,236394223883401	Gene expression (Transcription)	RNA Polymerase II Transcription	RNA Polymerase II Pre-transcription Events	NA	NA	NA	NA	NELFCD; POLR2F; POLR2J; SUPT4H1; SUPT6H; PAF1; WDR61; IWS1; CCNT2; ELL; TCEA1; GTF2B; GTF2H3; CDK7; CCNH; ERCC2; TAF4B; TAF6; TAF1
R-HSA-9615017	FOXO-mediated transcription of oxidative stress, metabolic and neuronal genes	Up	0.735474567068237	0.0392006576208268	8	0,251791734993162	Gene expression (Transcription)	RNA Polymerase II Transcription	Generic Transcription Pathway	FOXO-mediated transcription	FOXO-mediated transcription of oxidative stress, metabolic and neuronal genes	NA	NA	SREBF1; PLXNA4; ATXN3; HDAC2; NR3C1; SIRT3; PPARGC1A
R-HSA-77075	RNA Pol II CTD phosphorylation and interaction with CE	Up	0.735474567068237	0.026788385517815	8	0,4445579655839	Gene expression (Transcription)	RNA Polymerase II Transcription	RNA Pol II CTD phosphorylation and interaction with CE	NA	NA	NA	NA	RNGTT; GTF2H3; CDK7; CCNH; ERCC2; POLR2F; POLR2J; RNMT
R-HSA-73776	RNA Polymerase II Promoter Escape	Up	0.42078072159971	0.00117810747998052	11	0,473686602651104	Gene expression (Transcription)	RNA Polymerase II Transcription	RNA Polymerase II Transcription Initiation And Promoter Clearance	RNA Polymerase II Promoter Escape	NA	NA	NA	POLR2F; POLR2J; GTF2H3; CDK7; CCNH; ERCC2; TAF4B; TAF6; TAF1; GTF2B
R-HSA-73779	RNA Polymerase II Transcription Pre-Initiation And Promoter Opening	Up	0.42078072159971	0.00117810747998052	11	0,473686602651104	Gene expression (Transcription)	RNA Polymerase II Transcription	RNA Polymerase II Transcription Pre-Initiation And Promoter Opening	NA	NA	NA	NA	GTF2B; TAF4B; TAF6; TAF1; POLR2F; POLR2J; GTF2H3; CDK7; CCNH; ERCC2
R-HSA-75953	RNA Polymerase II Transcription Initiation	Up	0.42078072159971	0.00117810747998052	11	0,473686602651104	Gene expression (Transcription)	RNA Polymerase II Transcription	RNA Polymerase II Transcription Initiation And Promoter Clearance	RNA Polymerase II Transcription Initiation	NA	NA	NA	GTF2B; GTF2H3; CDK7; CCNH; ERCC2; POLR2F; POLR2J; TAF4B; TAF6; TAF1
R-HSA-76042	RNA Polymerase II Transcription Initiation And Promoter Clearance	Up	0.42078072159971	0.00117810747998052	11	0,473686602651104	Gene expression (Transcription)	RNA Polymerase II Transcription	RNA Polymerase II Transcription Initiation And Promoter Clearance	NA	NA	NA	NA	GTF2B; GTF2H3; CDK7; CCNH; ERCC2; POLR2F; POLR2J; TAF4B; TAF6; TAF1

## Sheet: Disease associated
R-HSA-6802953	RAS signaling downstream of NF1 loss-of-function variants	Down	0.735474567068237	0.0386667329166645	1	-2,1948888294347	Disease	Diseases of signal transduction by growth factor receptors and second messengers	Oncogenic MAPK signaling	RAS signaling downstream of NF1 loss-of-function variants	NA	NA	NA	SPRED3
R-HSA-9652817	Signaling by MAPK mutants	Down	0.735474567068237	0.0256957292744105	2	-1,51388027331067	Disease	Diseases of signal transduction by growth factor receptors and second messengers	Oncogenic MAPK signaling	Signaling by MAPK mutants	NA	NA	NA	DUSP10
R-HSA-5579029	Metabolic disorders of biological oxidation enzymes	Down	0.735474567068237	0.0118549704224539	5	-1,18129066328743	Disease	Diseases of metabolism	Metabolic disorders of biological oxidation enzymes	NA	NA	NA	NA	OPLAH; SLC35D1; TBXAS1; FDXR; CYP2R1
R-HSA-9687136	Aberrant regulation of mitotic exit in cancer due to RB1 defects	Down	0.735474567068237	0.041020150121631	12	-0,672177588564383	Disease	Diseases of mitotic cell cycle	Aberrant regulation of mitotic cell cycle due to RB1 defects	Aberrant regulation of mitotic exit in cancer due to RB1 defects	NA	NA	NA	FZR1; ANAPC4; CDC16; ANAPC16; ANAPC15; CDC27; ANAPC10; ANAPC7; ANAPC2; SKP2
R-HSA-9687139	Aberrant regulation of mitotic cell cycle due to RB1 defects	Down	0.735474567068237	0.0404460630695341	15	-0,618831614470929	Disease	Diseases of mitotic cell cycle	Aberrant regulation of mitotic cell cycle due to RB1 defects	NA	NA	NA	NA	FZR1; ANAPC4; CDC16; ANAPC16; ANAPC15; CDC27; ANAPC10; ANAPC7; ANAPC2; SKP2; E2F3; TFDP1; CDKN1A
R-HSA-162587	HIV Life Cycle	Up	0.735474567068237	0.0286515797536004	46	0,117036386050881	Disease	Infectious disease	HIV Infection	HIV Life Cycle	NA	NA	NA	PPIA; KPNA1; LIG1; NMT1; FURIN; MVB12B; UBAP1; VPS37A; POLR2F; POLR2J; NELFCD; SUPT4H1; CCNT2; ELL; GTF2H3; CDK7; CCNH; ERCC2; TCEA1; GTF2B; TAF4B; TAF6; TAF1; RNGTT; RNMT; NUP98; SEH1L; NUP43; NUP160; NUP37; NUP85; NUP133; NDC1; POM121C; NUP35; NUP155; NUP54; AAAS; NUP42; RANGAP1; VPS4B; CHMP3
R-HSA-162599	Late Phase of HIV Life Cycle	Up	0.735474567068237	0.0225478734770973	44	0,128282815568172	Disease	Infectious disease	HIV Infection	HIV Life Cycle	Late Phase of HIV Life Cycle	NA	NA	NMT1; FURIN; MVB12B; UBAP1; VPS37A; PPIA; POLR2F; POLR2J; NELFCD; SUPT4H1; CCNT2; ELL; GTF2H3; CDK7; CCNH; ERCC2; TCEA1; GTF2B; TAF4B; TAF6; TAF1; RNGTT; RNMT; NUP98; SEH1L; NUP43; NUP160; NUP37; NUP85; NUP133; NDC1; POM121C; NUP35; NUP155; NUP54; AAAS; NUP42; RANGAP1; VPS4B; CHMP3
R-HSA-167172	Transcription of the HIV genome	Up	0.735474567068237	0.00904119280977304	18	0,249586143428844	Disease	Infectious disease	HIV Infection	HIV Life Cycle	Late Phase of HIV Life Cycle	Transcription of the HIV genome	NA	POLR2F; POLR2J; NELFCD; SUPT4H1; CCNT2; ELL; GTF2H3; CDK7; CCNH; ERCC2; TCEA1; GTF2B; TAF4B; TAF6; TAF1; RNGTT; RNMT
R-HSA-9671555	Signaling by PDGFR in disease	Up	0.735474567068237	0.0338889879564596	7	0,358544166541294	Disease	Diseases of signal transduction by growth factor receptors and second messengers	Signaling by PDGFR in disease	NA	NA	NA	NA	PIK3R2; PIK3CB; STAT1; FIP1L1; WDR48; KANK1; BIN2
R-HSA-167160	RNA Pol II CTD phosphorylation and interaction with CE during HIV infection	Up	0.735474567068237	0.026788385517815	8	0,4445579655839	Disease	Infectious disease	HIV Infection	HIV Life Cycle	Late Phase of HIV Life Cycle	Transcription of the HIV genome	RNA Pol II CTD phosphorylation and interaction with CE during HIV infection	RNGTT; GTF2H3; CDK7; CCNH; ERCC2; POLR2F; POLR2J; RNMT
R-HSA-167161	HIV Transcription Initiation	Up	0.42078072159971	0.00117810747998052	11	0,473686602651104	Disease	Infectious disease	HIV Infection	HIV Life Cycle	Late Phase of HIV Life Cycle	Transcription of the HIV genome	HIV Transcription Initiation	GTF2B; GTF2H3; CDK7; CCNH; ERCC2; POLR2F; POLR2J; TAF4B; TAF6; TAF1
R-HSA-167162	RNA Polymerase II HIV Promoter Escape	Up	0.42078072159971	0.00117810747998052	11	0,473686602651104	Disease	Infectious disease	HIV Infection	HIV Life Cycle	Late Phase of HIV Life Cycle	Transcription of the HIV genome	RNA Polymerase II HIV Promoter Escape	GTF2H3; CDK7; CCNH; ERCC2; GTF2B; POLR2F; POLR2J; TAF4B; TAF6; TAF1
R-HSA-9700645	ALK mutants bind TKIs	Up	0.735474567068237	0.015102202082211	5	0,59416556053283	Disease	Diseases of signal transduction by growth factor receptors and second messengers	Signaling by ALK in cancer	ALK mutants bind TKIs	NA	NA	NA	ALK; EML4; BIRC6; PPM1B; NPM1
R-HSA-5655253	Signaling by FGFR2 in disease	Up	0.735474567068237	0.0151529706621246	4	0,721266095283567	Disease	Diseases of signal transduction by growth factor receptors and second messengers	Signaling by FGFR in disease	Signaling by FGFR2 in disease	NA	NA	NA	FGFR2; PLCG1; POLR2F; POLR2J
R-HSA-1839126	FGFR2 mutant receptor activation	Up	0.735474567068237	0.0323333750024156	3	0,795337556933268	Disease	Diseases of signal transduction by growth factor receptors and second messengers	Signaling by FGFR in disease	Signaling by FGFR2 in disease	FGFR2 mutant receptor activation	NA	NA	FGFR2; POLR2F; POLR2J
R-HSA-8851708	Signaling by FGFR2 IIIa TM	Up	0.735474567068237	0.0323333750024156	3	0,795337556933268	Disease	Diseases of signal transduction by growth factor receptors and second messengers	Signaling by FGFR in disease	Signaling by FGFR2 in disease	FGFR2 mutant receptor activation	Signaling by FGFR2 IIIa TM	NA	POLR2F; POLR2J; FGFR2
R-HSA-3560801	Defective B3GAT3 causes JDSSDHD	Up	0.735474567068237	0.0263177441669042	2	1,6480902059715	Disease	Diseases of metabolism	Diseases of glycosylation	Diseases associated with glycosaminoglycan metabolism	Defective B3GAT3 causes JDSSDHD	NA	NA	B3GAT3; AGRN
R-HSA-5619047	Defective SLC2A9 causes hypouricemia renal 2 (RHUC2)	Up	0.735474567068237	0.011425486946503	1	2,29925842810809	Disease	Disorders of transmembrane transporters	SLC transporter disorders	Defective SLC2A9 causes hypouricemia renal 2 (RHUC2)	NA	NA	NA	SLC2A9
