# Supplementary material for: The intracellular parasite Anncaliia algerae induces a massive miRNA down-regulation in human cells
Source: Noncoding RNA Res. 2023 May 18;8(3):363–75. doi: 10.1016/j.ncrna.2023.05.003 (PMC10238475; doi:10.1016/j.ncrna.2023.05.003)
Supplement: Multimedia component 5 [file mmc5.zip]

Archive with 17 entries (14 files):
- S5 File/
- S5 File/SmallRNAseq/
- S5 File/SmallRNAseq/DR_2021-08-17_ANOE-50-52+62-64.xml
- S5 File/SmallRNAseq/DR_2021-08-17_ANOE-50-52+62-64.pdf
- S5 File/SmallRNAseq/DR_2021-05-18_ANOE-1-12.xml
- S5 File/SmallRNAseq/DR_2021-05-18_ANOE-1-12.pdf
- S5 File/SmallRNAseq/DR_2021-03-10_ANOE-1-19+21-24+49.xml
- S5 File/SmallRNAseq/DR_2021-03-10_ANOE-1-19+21-24+49.pdf
- S5 File/PolyASeq/
- S5 File/PolyASeq/DR_2021-08-17_ANOE-56-61.xml
- S5 File/PolyASeq/DR_2021-08-17_ANOE-56-61.pdf
- S5 File/PolyASeq/DR_2021-05-18_ANOE-28-36 (1).xml
- S5 File/PolyASeq/DR_2021-05-18_ANOE-28-36 (1).pdf
- S5 File/PolyASeq/DR_2021-03-10_ANOE-25-48.xml
- S5 File/PolyASeq/DR_2021-03-10_ANOE-25-48 (1).pdf
- S5 File/Design_table_experiment_smallRNAseq
- S5 File/Design_table_experiment_polyA
