# Supplementary material for: The intracellular parasite Anncaliia algerae induces a massive miRNA down-regulation in human cells
Source: Noncoding RNA Res. 2023 May 18;8(3):363–75. doi: 10.1016/j.ncrna.2023.05.003 (PMC10238475; doi:10.1016/j.ncrna.2023.05.003)
Supplement: Multimedia component 5 [file mmc5.zip › S5 File/SmallRNAseq/DR_2021-08-17_ANOE-50-52+62-64.xml]

<?xml version="1.0"?>
<results>
	<project>
		<customer>
		<account>
			Eric Peyretaillade
		</account>
		</customer>
		<facility>
		<institution>
			Fasteris
		</institution>
		<project>
			ANOE-20210609a
		</project>
		<reportRef>
			DR_2021-08-17_ANOE-50-52+62-64.xml
		</reportRef>
		<orderRef>
			FALSE
		</orderRef>
		<author>
			Thibault Robin
		</author>
		</facility>
	</project>
	<run id="210812_A00902_B">
		<cycles>
			2x50+8+8
		</cycles>
		<flowcell id="HG55GDRXY">
			<version>
				SP
			</version>
		</flowcell>
		<kit>
			NV3378623-RGSBS
		</kit>
		<instrument serialNumber="A00902">
			<manufacturer>
				Illumina
			</manufacturer>
			<model name="NovaSeq">
				<version>
					6000
				</version>
			</model>
			<slot>
				B
			</slot>
		</instrument>
		<software>
			<controlSoftware>
				NovaSeq Control Software 1.7.5
			</controlSoftware>
			<primaryAnalysis>
				RTA v3.4.4
			</primaryAnalysis>
			<secondaryAnalysis>
				bcl2fastq2.20 v2.20.0.422
			</secondaryAnalysis>
		</software>
		<nblane>
			1
		</nblane>
		<lane id="1">
			<otherMultiplexedLibraires>
				Yes
			</otherMultiplexedLibraires>
			<mismatch>
				0
			</mismatch>
			<PFyield>
				<Clusters>
					292738151
				</Clusters>
				<Mbases>
					29274
				</Mbases>
				<q30>
					93.5433333333333
				</q30>
				<meanQual>
					35.945
				</meanQual>
			</PFyield>
			<control id="PhiX-X1">
				<q30>
					90.38
				</q30>
			</control>
			<withinSpecs>
				Yes
			</withinSpecs>
		</lane>
		<lib id="ANOE-50">
			<sampleName>
				sample-1
			</sampleName>
			<lane id="1">
				<files>
					2021-08-17_L001_ANOE-50_inserts.tar.gz
 					210812_A00902_B_L001_ANOE-50_R1.fastq.gz
 					210812_A00902_B_L001_ANOE-50_R2.fastq.gz
				</files>
				<expectedReadNb>
					54'166'667
				</expectedReadNb>
				<PFyield>
					<Clusters>
						24'393'651
					</Clusters>
					<Mbases>
						2'439
					</Mbases>
					<q30>
						93.65
					</q30>
					<meanQual>
						35.97
					</meanQual>
				</PFyield>
			</lane>
		</lib>
		<lib id="ANOE-51">
			<sampleName>
				sample-2
			</sampleName>
			<lane id="1">
				<files>
					2021-08-17_L001_ANOE-51_inserts.tar.gz
 					210812_A00902_B_L001_ANOE-51_R1.fastq.gz
 					210812_A00902_B_L001_ANOE-51_R2.fastq.gz
				</files>
				<expectedReadNb>
					54'166'667
				</expectedReadNb>
				<PFyield>
					<Clusters>
						40'672'322
					</Clusters>
					<Mbases>
						4'067
					</Mbases>
					<q30>
						93.78
					</q30>
					<meanQual>
						35.98
					</meanQual>
				</PFyield>
			</lane>
		</lib>
		<lib id="ANOE-52">
			<sampleName>
				sample-3
			</sampleName>
			<lane id="1">
				<files>
					2021-08-17_L001_ANOE-52_inserts.tar.gz
 					210812_A00902_B_L001_ANOE-52_R1.fastq.gz
 					210812_A00902_B_L001_ANOE-52_R2.fastq.gz
				</files>
				<expectedReadNb>
					54'166'667
				</expectedReadNb>
				<PFyield>
					<Clusters>
						46'838'689
					</Clusters>
					<Mbases>
						4'684
					</Mbases>
					<q30>
						93.72
					</q30>
					<meanQual>
						35.98
					</meanQual>
				</PFyield>
			</lane>
		</lib>
		<lib id="ANOE-62">
			<sampleName>
				ANOE-53
			</sampleName>
			<lane id="1">
				<files>
					2021-08-17_L001_ANOE-62_inserts.tar.gz
 					210812_A00902_B_L001_ANOE-62_R1.fastq.gz
 					210812_A00902_B_L001_ANOE-62_R2.fastq.gz
				</files>
				<expectedReadNb>
					108'333'333
				</expectedReadNb>
				<PFyield>
					<Clusters>
						47'137'747
					</Clusters>
					<Mbases>
						4'714
					</Mbases>
					<q30>
						93.40
					</q30>
					<meanQual>
						35.92
					</meanQual>
				</PFyield>
			</lane>
		</lib>
		<lib id="ANOE-63">
			<sampleName>
				ANOE-54
			</sampleName>
			<lane id="1">
				<files>
					2021-08-17_L001_ANOE-63_inserts.tar.gz
 					210812_A00902_B_L001_ANOE-63_R1.fastq.gz
 					210812_A00902_B_L001_ANOE-63_R2.fastq.gz
				</files>
				<expectedReadNb>
					108'333'333
				</expectedReadNb>
				<PFyield>
					<Clusters>
						80'027'993
					</Clusters>
					<Mbases>
						8'003
					</Mbases>
					<q30>
						93.52
					</q30>
					<meanQual>
						35.94
					</meanQual>
				</PFyield>
			</lane>
		</lib>
		<lib id="ANOE-64">
			<sampleName>
				ANOE-55
			</sampleName>
			<lane id="1">
				<files>
					2021-08-17_L001_ANOE-64_inserts.tar.gz
 					210812_A00902_B_L001_ANOE-64_R1.fastq.gz
 					210812_A00902_B_L001_ANOE-64_R2.fastq.gz
				</files>
				<expectedReadNb>
					108'333'333
				</expectedReadNb>
				<PFyield>
					<Clusters>
						53'667'749
					</Clusters>
					<Mbases>
						5'367
					</Mbases>
					<q30>
						93.19
					</q30>
					<meanQual>
						35.88
					</meanQual>
				</PFyield>
			</lane>
		</lib>
	</run>
</results>
