# Supplementary material for: The intracellular parasite Anncaliia algerae induces a massive miRNA down-regulation in human cells
Source: Noncoding RNA Res. 2023 May 18;8(3):363–75. doi: 10.1016/j.ncrna.2023.05.003 (PMC10238475; doi:10.1016/j.ncrna.2023.05.003)
Supplement: Multimedia component 5 [file mmc5.zip › S5 File/SmallRNAseq/DR_2021-05-18_ANOE-1-12.xml]

<?xml version="1.0"?>
<results>
	<project>
		<customer>
		<account>
			Eric Peyretaillade
		</account>
		</customer>
		<facility>
		<institution>
			Fasteris
		</institution>
		<project>
			ANOE-20210210a
		</project>
		<reportRef>
			DR_2021-05-18_ANOE-1-12.xml
		</reportRef>
		<orderRef>
			FALSE
		</orderRef>
		<author>
			Thibault Robin
		</author>
		</facility>
	</project>
	<run id="210511_A00902_A">
		<cycles>
			2x50+8+8
		</cycles>
		<flowcell id="HCVL7DRXY">
			<version>
				S1
			</version>
		</flowcell>
		<kit>
			NV3314690-RGSBS
		</kit>
		<instrument serialNumber="A00902">
			<manufacturer>
				Illumina
			</manufacturer>
			<model name="NovaSeq">
				<version>
					6000
				</version>
			</model>
			<slot>
				A
			</slot>
		</instrument>
		<software>
			<controlSoftware>
				NovaSeq Control Software 1.7.0
			</controlSoftware>
			<primaryAnalysis>
				RTA v3.4.4
			</primaryAnalysis>
			<secondaryAnalysis>
				bcl2fastq2.20 v2.20.0.422
			</secondaryAnalysis>
		</software>
		<nblane>
			2
		</nblane>
		<lane id="1">
			<otherMultiplexedLibraires>
				Yes
			</otherMultiplexedLibraires>
			<mismatch>
				Dual 1
			</mismatch>
			<PFyield>
				<Clusters>
					NA
				</Clusters>
				<Mbases>
					NA
				</Mbases>
				<q30>
					NA
				</q30>
				<meanQual>
					NA
				</meanQual>
			</PFyield>
			<control id="PhiX-X1">
				<q30>
					95.08
				</q30>
			</control>
			<withinSpecs>
				Yes
			</withinSpecs>
		</lane>
		<lane id="2">
			<otherMultiplexedLibraires>
				Yes
			</otherMultiplexedLibraires>
			<mismatch>
				Dual 1
			</mismatch>
			<PFyield>
				<Clusters>
					NA
				</Clusters>
				<Mbases>
					NA
				</Mbases>
				<q30>
					NA
				</q30>
				<meanQual>
					NA
				</meanQual>
			</PFyield>
			<control id="PhiX-X2">
				<q30>
					94.46
				</q30>
			</control>
			<withinSpecs>
				Yes
			</withinSpecs>
		</lane>
		<lib id="ANOE-1">
			<sampleName>
				'I 3h 1.1'
			</sampleName>
			<lane id="1-2">
				<files>
					2021-05-17_L1-2_ANOE-1_inserts.tar.gz
 					210511_A00902_A_L1-2_ANOE-1_R1.fastq.gz
 					210511_A00902_A_L1-2_ANOE-1_R2.fastq.gz
				</files>
				<expectedReadNb>
					6'770'833
				</expectedReadNb>
				<PFyield>
					<Clusters>
						27'040'614
					</Clusters>
					<Mbases>
						2'703
					</Mbases>
					<q30>
						96.53
					</q30>
					<meanQual>
						36.43
					</meanQual>
				</PFyield>
			</lane>
		</lib>
		<lib id="ANOE-2">
			<sampleName>
				'I 3h 3.1'
			</sampleName>
			<lane id="1-2">
				<files>
					2021-05-17_L1-2_ANOE-2_inserts.tar.gz
 					210511_A00902_A_L1-2_ANOE-2_R1.fastq.gz
 					210511_A00902_A_L1-2_ANOE-2_R2.fastq.gz
				</files>
				<expectedReadNb>
					6'770'833
				</expectedReadNb>
				<PFyield>
					<Clusters>
						23'417'461
					</Clusters>
					<Mbases>
						2'341
					</Mbases>
					<q30>
						96.50
					</q30>
					<meanQual>
						36.42
					</meanQual>
				</PFyield>
			</lane>
		</lib>
		<lib id="ANOE-3">
			<sampleName>
				'I 3h 5.1'
			</sampleName>
			<lane id="1-2">
				<files>
					2021-05-17_L1-2_ANOE-3_inserts.tar.gz
 					210511_A00902_A_L1-2_ANOE-3_R1.fastq.gz
 					210511_A00902_A_L1-2_ANOE-3_R2.fastq.gz
				</files>
				<expectedReadNb>
					6'770'833
				</expectedReadNb>
				<PFyield>
					<Clusters>
						25'208'346
					</Clusters>
					<Mbases>
						2'520
					</Mbases>
					<q30>
						96.44
					</q30>
					<meanQual>
						36.41
					</meanQual>
				</PFyield>
			</lane>
		</lib>
		<lib id="ANOE-4">
			<sampleName>
				'I 12h 1.1'
			</sampleName>
			<lane id="1-2">
				<files>
					2021-05-17_L1-2_ANOE-4_inserts.tar.gz
 					210511_A00902_A_L1-2_ANOE-4_R1.fastq.gz
 					210511_A00902_A_L1-2_ANOE-4_R2.fastq.gz
				</files>
				<expectedReadNb>
					6'770'833
				</expectedReadNb>
				<PFyield>
					<Clusters>
						23'141'894
					</Clusters>
					<Mbases>
						2'313
					</Mbases>
					<q30>
						96.65
					</q30>
					<meanQual>
						36.45
					</meanQual>
				</PFyield>
			</lane>
		</lib>
		<lib id="ANOE-5">
			<sampleName>
				'I 12h 3.1'
			</sampleName>
			<lane id="1-2">
				<files>
					2021-05-17_L1-2_ANOE-5_inserts.tar.gz
 					210511_A00902_A_L1-2_ANOE-5_R1.fastq.gz
 					210511_A00902_A_L1-2_ANOE-5_R2.fastq.gz
				</files>
				<expectedReadNb>
					6'770'833
				</expectedReadNb>
				<PFyield>
					<Clusters>
						32'163'944
					</Clusters>
					<Mbases>
						3'215
					</Mbases>
					<q30>
						96.53
					</q30>
					<meanQual>
						36.43
					</meanQual>
				</PFyield>
			</lane>
		</lib>
		<lib id="ANOE-6">
			<sampleName>
				'I 12h 5.1'
			</sampleName>
			<lane id="1-2">
				<files>
					2021-05-17_L1-2_ANOE-6_inserts.tar.gz
 					210511_A00902_A_L1-2_ANOE-6_R1.fastq.gz
 					210511_A00902_A_L1-2_ANOE-6_R2.fastq.gz
				</files>
				<expectedReadNb>
					6'770'833
				</expectedReadNb>
				<PFyield>
					<Clusters>
						28'385'563
					</Clusters>
					<Mbases>
						2'837
					</Mbases>
					<q30>
						95.99
					</q30>
					<meanQual>
						36.33
					</meanQual>
				</PFyield>
			</lane>
		</lib>
		<lib id="ANOE-7">
			<sampleName>
				'I 24h 1.1'
			</sampleName>
			<lane id="1-2">
				<files>
					2021-05-17_L1-2_ANOE-7_inserts.tar.gz
 					210511_A00902_A_L1-2_ANOE-7_R1.fastq.gz
 					210511_A00902_A_L1-2_ANOE-7_R2.fastq.gz
				</files>
				<expectedReadNb>
					6'770'833
				</expectedReadNb>
				<PFyield>
					<Clusters>
						33'768'234
					</Clusters>
					<Mbases>
						3'376
					</Mbases>
					<q30>
						96.50
					</q30>
					<meanQual>
						36.43
					</meanQual>
				</PFyield>
			</lane>
		</lib>
		<lib id="ANOE-8">
			<sampleName>
				'I 24h 3.1'
			</sampleName>
			<lane id="1-2">
				<files>
					2021-05-17_L1-2_ANOE-8_inserts.tar.gz
 					210511_A00902_A_L1-2_ANOE-8_R1.fastq.gz
 					210511_A00902_A_L1-2_ANOE-8_R2.fastq.gz
				</files>
				<expectedReadNb>
					6'770'833
				</expectedReadNb>
				<PFyield>
					<Clusters>
						30'284'517
					</Clusters>
					<Mbases>
						3'027
					</Mbases>
					<q30>
						96.21
					</q30>
					<meanQual>
						36.37
					</meanQual>
				</PFyield>
			</lane>
		</lib>
		<lib id="ANOE-9">
			<sampleName>
				'I 24h 4.1'
			</sampleName>
			<lane id="1-2">
				<files>
					2021-05-17_L1-2_ANOE-9_inserts.tar.gz
 					210511_A00902_A_L1-2_ANOE-9_R1.fastq.gz
 					210511_A00902_A_L1-2_ANOE-9_R2.fastq.gz
				</files>
				<expectedReadNb>
					6'770'833
				</expectedReadNb>
				<PFyield>
					<Clusters>
						35'195'923
					</Clusters>
					<Mbases>
						3'519
					</Mbases>
					<q30>
						96.54
					</q30>
					<meanQual>
						36.42
					</meanQual>
				</PFyield>
			</lane>
		</lib>
		<lib id="ANOE-10">
			<sampleName>
				'I 48h 2.1'
			</sampleName>
			<lane id="1-2">
				<files>
					2021-05-17_L1-2_ANOE-10_inserts.tar.gz
 					210511_A00902_A_L1-2_ANOE-10_R1.fastq.gz
 					210511_A00902_A_L1-2_ANOE-10_R2.fastq.gz
				</files>
				<expectedReadNb>
					6'770'833
				</expectedReadNb>
				<PFyield>
					<Clusters>
						24'854'623
					</Clusters>
					<Mbases>
						2'484
					</Mbases>
					<q30>
						96.52
					</q30>
					<meanQual>
						36.43
					</meanQual>
				</PFyield>
			</lane>
		</lib>
		<lib id="ANOE-11">
			<sampleName>
				'I 48h 3.1'
			</sampleName>
			<lane id="1-2">
				<files>
					2021-05-17_L1-2_ANOE-11_inserts.tar.gz
 					210511_A00902_A_L1-2_ANOE-11_R1.fastq.gz
 					210511_A00902_A_L1-2_ANOE-11_R2.fastq.gz
				</files>
				<expectedReadNb>
					6'770'833
				</expectedReadNb>
				<PFyield>
					<Clusters>
						27'428'064
					</Clusters>
					<Mbases>
						2'741
					</Mbases>
					<q30>
						96.42
					</q30>
					<meanQual>
						36.42
					</meanQual>
				</PFyield>
			</lane>
		</lib>
		<lib id="ANOE-12">
			<sampleName>
				'I 48h 5.1'
			</sampleName>
			<lane id="1-2">
				<files>
					2021-05-17_L1-2_ANOE-12_inserts.tar.gz
 					210511_A00902_A_L1-2_ANOE-12_R1.fastq.gz
 					210511_A00902_A_L1-2_ANOE-12_R2.fastq.gz
				</files>
				<expectedReadNb>
					6'770'833
				</expectedReadNb>
				<PFyield>
					<Clusters>
						26'462'268
					</Clusters>
					<Mbases>
						2'645
					</Mbases>
					<q30>
						96.28
					</q30>
					<meanQual>
						36.39
					</meanQual>
				</PFyield>
			</lane>
		</lib>
	</run>
</results>
