# Supplementary material for: The intracellular parasite Anncaliia algerae induces a massive miRNA down-regulation in human cells
Source: Noncoding RNA Res. 2023 May 18;8(3):363–75. doi: 10.1016/j.ncrna.2023.05.003 (PMC10238475; doi:10.1016/j.ncrna.2023.05.003)
Supplement: Multimedia component 5 [file mmc5.zip › S5 File/SmallRNAseq/DR_2021-03-10_ANOE-1-19+21-24+49.xml]

<?xml version="1.0"?>
<results>
	<project>
		<customer>
		<account>
			Eric Peyretaillade
		</account>
		</customer>
		<facility>
		<institution>
			Fasteris
		</institution>
		<project>
			ANOE-20210210a
		</project>
		<reportRef>
			DR_2021-03-10_ANOE-1-19+21-24+49.xml
		</reportRef>
		<orderRef>
			FALSE
		</orderRef>
		<author>
			Thibault Robin
		</author>
		</facility>
	</project>
	<run id="210305_A00902_B">
		<cycles>
			2x100+8+8
		</cycles>
		<flowcell id="H3KHWDRXY">
			<version>
				SP
			</version>
		</flowcell>
		<kit>
			NV3171844-RGSBS
		</kit>
		<instrument serialNumber="A00902">
			<manufacturer>
				Illumina
			</manufacturer>
			<model name="NovaSeq">
				<version>
					6000
				</version>
			</model>
			<slot>
				B
			</slot>
		</instrument>
		<software>
			<controlSoftware>
				NovaSeq Control Software 1.7.0
			</controlSoftware>
			<primaryAnalysis>
				RTA v3.4.4
			</primaryAnalysis>
			<secondaryAnalysis>
				bcl2fastq2.20 v2.20.0.422
			</secondaryAnalysis>
		</software>
		<nblane>
			1
		</nblane>
		<lane id="1">
			<otherMultiplexedLibraires>
				Yes
			</otherMultiplexedLibraires>
			<mismatch>
				0
			</mismatch>
			<PFyield>
				<Clusters>
					328990616
				</Clusters>
				<Mbases>
					65787
				</Mbases>
				<q30>
					86.9245833333333
				</q30>
				<meanQual>
					34.5366666666667
				</meanQual>
			</PFyield>
			<control id="PhiX-X1">
				<q30>
					89.46
				</q30>
			</control>
			<withinSpecs>
				Yes
			</withinSpecs>
		</lane>
		<lib id="ANOE-1">
			<sampleName>
				'I 3h 1.1'
			</sampleName>
			<lane id="1">
				<files>
					2021-03-09_L001_ANOE-1_inserts.tar.gz
 					2021-03-10_L001_ANOE-1_inserts.tar.gz
 					210305_A00902_B_L001_ANOE-1_R1.fastq.gz
				</files>
				<expectedReadNb>
					6'770'833
				</expectedReadNb>
				<PFyield>
					<Clusters>
						12'136'677
					</Clusters>
					<Mbases>
						2'427
					</Mbases>
					<q30>
						89.39
					</q30>
					<meanQual>
						35.07
					</meanQual>
				</PFyield>
			</lane>
		</lib>
		<lib id="ANOE-2">
			<sampleName>
				'I 3h 3.1'
			</sampleName>
			<lane id="1">
				<files>
					2021-03-09_L001_ANOE-2_inserts.tar.gz
 					2021-03-10_L001_ANOE-2_inserts.tar.gz
 					210305_A00902_B_L001_ANOE-2_R1.fastq.gz
				</files>
				<expectedReadNb>
					6'770'833
				</expectedReadNb>
				<PFyield>
					<Clusters>
						8'746'304
					</Clusters>
					<Mbases>
						1'749
					</Mbases>
					<q30>
						88.70
					</q30>
					<meanQual>
						34.93
					</meanQual>
				</PFyield>
			</lane>
		</lib>
		<lib id="ANOE-3">
			<sampleName>
				'I 3h 5.1'
			</sampleName>
			<lane id="1">
				<files>
					2021-03-09_L001_ANOE-3_inserts.tar.gz
 					2021-03-10_L001_ANOE-3_inserts.tar.gz
 					210305_A00902_B_L001_ANOE-3_R1.fastq.gz
				</files>
				<expectedReadNb>
					6'770'833
				</expectedReadNb>
				<PFyield>
					<Clusters>
						11'493'495
					</Clusters>
					<Mbases>
						2'298
					</Mbases>
					<q30>
						88.95
					</q30>
					<meanQual>
						34.98
					</meanQual>
				</PFyield>
			</lane>
		</lib>
		<lib id="ANOE-4">
			<sampleName>
				'I 12h 1.1'
			</sampleName>
			<lane id="1">
				<files>
					2021-03-09_L001_ANOE-4_inserts.tar.gz
 					2021-03-10_L001_ANOE-4_inserts.tar.gz
 					210305_A00902_B_L001_ANOE-4_R1.fastq.gz
				</files>
				<expectedReadNb>
					6'770'833
				</expectedReadNb>
				<PFyield>
					<Clusters>
						12'825'084
					</Clusters>
					<Mbases>
						2'565
					</Mbases>
					<q30>
						89.31
					</q30>
					<meanQual>
						35.05
					</meanQual>
				</PFyield>
			</lane>
		</lib>
		<lib id="ANOE-5">
			<sampleName>
				'I 12h 3.1'
			</sampleName>
			<lane id="1">
				<files>
					2021-03-09_L001_ANOE-5_inserts.tar.gz
 					2021-03-10_L001_ANOE-5_inserts.tar.gz
 					210305_A00902_B_L001_ANOE-5_R1.fastq.gz
				</files>
				<expectedReadNb>
					6'770'833
				</expectedReadNb>
				<PFyield>
					<Clusters>
						15'701'699
					</Clusters>
					<Mbases>
						3'140
					</Mbases>
					<q30>
						87.04
					</q30>
					<meanQual>
						34.61
					</meanQual>
				</PFyield>
			</lane>
		</lib>
		<lib id="ANOE-6">
			<sampleName>
				'I 12h 5.1'
			</sampleName>
			<lane id="1">
				<files>
					2021-03-09_L001_ANOE-6_inserts.tar.gz
 					2021-03-10_L001_ANOE-6_inserts.tar.gz
 					210305_A00902_B_L001_ANOE-6_R1.fastq.gz
				</files>
				<expectedReadNb>
					6'770'833
				</expectedReadNb>
				<PFyield>
					<Clusters>
						13'125'058
					</Clusters>
					<Mbases>
						2'625
					</Mbases>
					<q30>
						83.01
					</q30>
					<meanQual>
						33.70
					</meanQual>
				</PFyield>
			</lane>
		</lib>
		<lib id="ANOE-7">
			<sampleName>
				'I 24h 1.1'
			</sampleName>
			<lane id="1">
				<files>
					2021-03-09_L001_ANOE-7_inserts.tar.gz
 					2021-03-10_L001_ANOE-7_inserts.tar.gz
 					210305_A00902_B_L001_ANOE-7_R1.fastq.gz
				</files>
				<expectedReadNb>
					6'770'833
				</expectedReadNb>
				<PFyield>
					<Clusters>
						19'863'277
					</Clusters>
					<Mbases>
						3'972
					</Mbases>
					<q30>
						89.36
					</q30>
					<meanQual>
						35.05
					</meanQual>
				</PFyield>
			</lane>
		</lib>
		<lib id="ANOE-8">
			<sampleName>
				'I 24h 3.1'
			</sampleName>
			<lane id="1">
				<files>
					2021-03-09_L001_ANOE-8_inserts.tar.gz
 					2021-03-10_L001_ANOE-8_inserts.tar.gz
 					210305_A00902_B_L001_ANOE-8_R1.fastq.gz
				</files>
				<expectedReadNb>
					6'770'833
				</expectedReadNb>
				<PFyield>
					<Clusters>
						15'285'874
					</Clusters>
					<Mbases>
						3'057
					</Mbases>
					<q30>
						85.65
					</q30>
					<meanQual>
						34.31
					</meanQual>
				</PFyield>
			</lane>
		</lib>
		<lib id="ANOE-9">
			<sampleName>
				'I 24h 4.1'
			</sampleName>
			<lane id="1">
				<files>
					2021-03-09_L001_ANOE-9_inserts.tar.gz
 					2021-03-10_L001_ANOE-9_inserts.tar.gz
 					210305_A00902_B_L001_ANOE-9_R1.fastq.gz
				</files>
				<expectedReadNb>
					6'770'833
				</expectedReadNb>
				<PFyield>
					<Clusters>
						15'098'052
					</Clusters>
					<Mbases>
						3'019
					</Mbases>
					<q30>
						86.99
					</q30>
					<meanQual>
						34.60
					</meanQual>
				</PFyield>
			</lane>
		</lib>
		<lib id="ANOE-10">
			<sampleName>
				'I 48h 2.1'
			</sampleName>
			<lane id="1">
				<files>
					2021-03-09_L001_ANOE-10_inserts.tar.gz
 					2021-03-10_L001_ANOE-10_inserts.tar.gz
 					210305_A00902_B_L001_ANOE-10_R1.fastq.gz
				</files>
				<expectedReadNb>
					6'770'833
				</expectedReadNb>
				<PFyield>
					<Clusters>
						12'368'221
					</Clusters>
					<Mbases>
						2'473
					</Mbases>
					<q30>
						88.58
					</q30>
					<meanQual>
						34.93
					</meanQual>
				</PFyield>
			</lane>
		</lib>
		<lib id="ANOE-11">
			<sampleName>
				'I 48h 3.1'
			</sampleName>
			<lane id="1">
				<files>
					2021-03-09_L001_ANOE-11_inserts.tar.gz
 					2021-03-10_L001_ANOE-11_inserts.tar.gz
 					210305_A00902_B_L001_ANOE-11_R1.fastq.gz
				</files>
				<expectedReadNb>
					6'770'833
				</expectedReadNb>
				<PFyield>
					<Clusters>
						12'910'974
					</Clusters>
					<Mbases>
						2'582
					</Mbases>
					<q30>
						89.56
					</q30>
					<meanQual>
						35.11
					</meanQual>
				</PFyield>
			</lane>
		</lib>
		<lib id="ANOE-12">
			<sampleName>
				'I 48h 5.1'
			</sampleName>
			<lane id="1">
				<files>
					2021-03-09_L001_ANOE-12_inserts.tar.gz
 					2021-03-10_L001_ANOE-12_inserts.tar.gz
 					210305_A00902_B_L001_ANOE-12_R1.fastq.gz
				</files>
				<expectedReadNb>
					6'770'833
				</expectedReadNb>
				<PFyield>
					<Clusters>
						13'250'792
					</Clusters>
					<Mbases>
						2'650
					</Mbases>
					<q30>
						86.88
					</q30>
					<meanQual>
						34.59
					</meanQual>
				</PFyield>
			</lane>
		</lib>
		<lib id="ANOE-13">
			<sampleName>
				'3h NI 3.1'
			</sampleName>
			<lane id="1">
				<files>
					2021-03-09_L001_ANOE-13_inserts.tar.gz
 					2021-03-10_L001_ANOE-13_inserts.tar.gz
 					210305_A00902_B_L001_ANOE-13_R1.fastq.gz
				</files>
				<expectedReadNb>
					6'770'833
				</expectedReadNb>
				<PFyield>
					<Clusters>
						15'356'040
					</Clusters>
					<Mbases>
						3'071
					</Mbases>
					<q30>
						88.28
					</q30>
					<meanQual>
						34.81
					</meanQual>
				</PFyield>
			</lane>
		</lib>
		<lib id="ANOE-14">
			<sampleName>
				'3h NI 4.1'
			</sampleName>
			<lane id="1">
				<files>
					2021-03-09_L001_ANOE-14_inserts.tar.gz
 					2021-03-10_L001_ANOE-14_inserts.tar.gz
 					210305_A00902_B_L001_ANOE-14_R1.fastq.gz
				</files>
				<expectedReadNb>
					6'770'833
				</expectedReadNb>
				<PFyield>
					<Clusters>
						13'830'371
					</Clusters>
					<Mbases>
						2'766
					</Mbases>
					<q30>
						87.99
					</q30>
					<meanQual>
						34.77
					</meanQual>
				</PFyield>
			</lane>
		</lib>
		<lib id="ANOE-15">
			<sampleName>
				'3h NI 5.1'
			</sampleName>
			<lane id="1">
				<files>
					2021-03-09_L001_ANOE-15_inserts.tar.gz
 					2021-03-10_L001_ANOE-15_inserts.tar.gz
 					210305_A00902_B_L001_ANOE-15_R1.fastq.gz
				</files>
				<expectedReadNb>
					6'770'833
				</expectedReadNb>
				<PFyield>
					<Clusters>
						14'368'253
					</Clusters>
					<Mbases>
						2'873
					</Mbases>
					<q30>
						88.28
					</q30>
					<meanQual>
						34.81
					</meanQual>
				</PFyield>
			</lane>
		</lib>
		<lib id="ANOE-16">
			<sampleName>
				'12h NI  1.1'
			</sampleName>
			<lane id="1">
				<files>
					2021-03-09_L001_ANOE-16_inserts.tar.gz
 					2021-03-10_L001_ANOE-16_inserts.tar.gz
 					210305_A00902_B_L001_ANOE-16_R1.fastq.gz
				</files>
				<expectedReadNb>
					6'770'833
				</expectedReadNb>
				<PFyield>
					<Clusters>
						10'889'999
					</Clusters>
					<Mbases>
						2'177
					</Mbases>
					<q30>
						79.61
					</q30>
					<meanQual>
						32.75
					</meanQual>
				</PFyield>
			</lane>
		</lib>
		<lib id="ANOE-17">
			<sampleName>
				'12h NI  2.1'
			</sampleName>
			<lane id="1">
				<files>
					2021-03-09_L001_ANOE-17_inserts.tar.gz
 					2021-03-10_L001_ANOE-17_inserts.tar.gz
 					210305_A00902_B_L001_ANOE-17_R1.fastq.gz
				</files>
				<expectedReadNb>
					6'770'833
				</expectedReadNb>
				<PFyield>
					<Clusters>
						12'905'688
					</Clusters>
					<Mbases>
						2'581
					</Mbases>
					<q30>
						88.91
					</q30>
					<meanQual>
						34.95
					</meanQual>
				</PFyield>
			</lane>
		</lib>
		<lib id="ANOE-18">
			<sampleName>
				'12h NI  3.1'
			</sampleName>
			<lane id="1">
				<files>
					2021-03-09_L001_ANOE-18_inserts.tar.gz
 					2021-03-10_L001_ANOE-18_inserts.tar.gz
 					210305_A00902_B_L001_ANOE-18_R1.fastq.gz
				</files>
				<expectedReadNb>
					6'770'833
				</expectedReadNb>
				<PFyield>
					<Clusters>
						11'839'769
					</Clusters>
					<Mbases>
						2'367
					</Mbases>
					<q30>
						86.87
					</q30>
					<meanQual>
						34.57
					</meanQual>
				</PFyield>
			</lane>
		</lib>
		<lib id="ANOE-19">
			<sampleName>
				'24h NI 1.1'
			</sampleName>
			<lane id="1">
				<files>
					2021-03-09_L001_ANOE-19_inserts.tar.gz
 					2021-03-10_L001_ANOE-19_inserts.tar.gz
 					210305_A00902_B_L001_ANOE-19_R1.fastq.gz
				</files>
				<expectedReadNb>
					6'770'833
				</expectedReadNb>
				<PFyield>
					<Clusters>
						14'361'579
					</Clusters>
					<Mbases>
						2'872
					</Mbases>
					<q30>
						85.51
					</q30>
					<meanQual>
						34.28
					</meanQual>
				</PFyield>
			</lane>
		</lib>
		<lib id="ANOE-21">
			<sampleName>
				'24h NI 5.1'
			</sampleName>
			<lane id="1">
				<files>
					2021-03-09_L001_ANOE-21_inserts.tar.gz
 					2021-03-10_L001_ANOE-21_inserts.tar.gz
 					210305_A00902_B_L001_ANOE-21_R1.fastq.gz
				</files>
				<expectedReadNb>
					6'770'833
				</expectedReadNb>
				<PFyield>
					<Clusters>
						16'569'366
					</Clusters>
					<Mbases>
						3'313
					</Mbases>
					<q30>
						88.41
					</q30>
					<meanQual>
						34.85
					</meanQual>
				</PFyield>
			</lane>
		</lib>
		<lib id="ANOE-22">
			<sampleName>
				'48h NI 1.1'
			</sampleName>
			<lane id="1">
				<files>
					2021-03-09_L001_ANOE-22_inserts.tar.gz
 					2021-03-10_L001_ANOE-22_inserts.tar.gz
 					210305_A00902_B_L001_ANOE-22_R1.fastq.gz
				</files>
				<expectedReadNb>
					6'770'833
				</expectedReadNb>
				<PFyield>
					<Clusters>
						15'104'506
					</Clusters>
					<Mbases>
						3'020
					</Mbases>
					<q30>
						85.36
					</q30>
					<meanQual>
						34.25
					</meanQual>
				</PFyield>
			</lane>
		</lib>
		<lib id="ANOE-23">
			<sampleName>
				'48h NI 2.1'
			</sampleName>
			<lane id="1">
				<files>
					2021-03-09_L001_ANOE-23_inserts.tar.gz
 					2021-03-10_L001_ANOE-23_inserts.tar.gz
 					210305_A00902_B_L001_ANOE-23_R1.fastq.gz
				</files>
				<expectedReadNb>
					6'770'833
				</expectedReadNb>
				<PFyield>
					<Clusters>
						13'038'728
					</Clusters>
					<Mbases>
						2'607
					</Mbases>
					<q30>
						80.23
					</q30>
					<meanQual>
						32.90
					</meanQual>
				</PFyield>
			</lane>
		</lib>
		<lib id="ANOE-24">
			<sampleName>
				'48h NI 3.1'
			</sampleName>
			<lane id="1">
				<files>
					2021-03-09_L001_ANOE-24_inserts.tar.gz
 					2021-03-10_L001_ANOE-24_inserts.tar.gz
 					210305_A00902_B_L001_ANOE-24_R1.fastq.gz
				</files>
				<expectedReadNb>
					6'770'833
				</expectedReadNb>
				<PFyield>
					<Clusters>
						14'499'472
					</Clusters>
					<Mbases>
						2'899
					</Mbases>
					<q30>
						88.26
					</q30>
					<meanQual>
						34.82
					</meanQual>
				</PFyield>
			</lane>
		</lib>
		<lib id="ANOE-49">
			<sampleName>
				'ANOE-20_24h NI 2.1_2ndbatch'
			</sampleName>
			<lane id="1">
				<files>
					2021-03-09_L001_ANOE-49_inserts.tar.gz
 					2021-03-10_L001_ANOE-49_inserts.tar.gz
 					210305_A00902_B_L001_ANOE-49_R1.fastq.gz
				</files>
				<expectedReadNb>
					6'770'833
				</expectedReadNb>
				<PFyield>
					<Clusters>
						13'421'338
					</Clusters>
					<Mbases>
						2'684
					</Mbases>
					<q30>
						85.06
					</q30>
					<meanQual>
						34.19
					</meanQual>
				</PFyield>
			</lane>
		</lib>
	</run>
</results>
