# Supplementary material for: The intracellular parasite Anncaliia algerae induces a massive miRNA down-regulation in human cells
Source: Noncoding RNA Res. 2023 May 18;8(3):363–75. doi: 10.1016/j.ncrna.2023.05.003 (PMC10238475; doi:10.1016/j.ncrna.2023.05.003)
Supplement: Multimedia component 5 [file mmc5.zip › S5 File/PolyASeq/DR_2021-08-17_ANOE-56-61.xml]

<?xml version="1.0"?>
<results>
	<project>
		<customer>
		<account>
			Eric Peyretaillade
		</account>
		</customer>
		<facility>
		<institution>
			Fasteris
		</institution>
		<project>
			ANOE-20210609b
		</project>
		<reportRef>
			DR_2021-08-17_ANOE-56-61.xml
		</reportRef>
		<orderRef>
			FALSE
		</orderRef>
		<author>
			Thibault Robin
		</author>
		</facility>
	</project>
	<run id="210812_A00902_B">
		<cycles>
			2x150+8+8
		</cycles>
		<flowcell id="HG55GDRXY">
			<version>
				SP
			</version>
		</flowcell>
		<kit>
			NV3378623-RGSBS
		</kit>
		<instrument serialNumber="A00902">
			<manufacturer>
				Illumina
			</manufacturer>
			<model name="NovaSeq">
				<version>
					6000
				</version>
			</model>
			<slot>
				B
			</slot>
		</instrument>
		<software>
			<controlSoftware>
				NovaSeq Control Software 1.7.5
			</controlSoftware>
			<primaryAnalysis>
				RTA v3.4.4
			</primaryAnalysis>
			<secondaryAnalysis>
				bcl2fastq2.20 v2.20.0.422
			</secondaryAnalysis>
		</software>
		<nblane>
			1
		</nblane>
		<lane id="1">
			<otherMultiplexedLibraires>
				Yes
			</otherMultiplexedLibraires>
			<mismatch>
				0
			</mismatch>
			<PFyield>
				<Clusters>
					202175623
				</Clusters>
				<Mbases>
					20218
				</Mbases>
				<q30>
					90.2633333333333
				</q30>
				<meanQual>
					35.2316666666667
				</meanQual>
			</PFyield>
			<control id="PhiX-X1">
				<q30>
					90.38
				</q30>
			</control>
			<withinSpecs>
				Yes
			</withinSpecs>
		</lane>
		<lib id="ANOE-56">
			<sampleName>
				sample-1
			</sampleName>
			<lane id="1">
				<files>
					210812_A00902_B_L001_ANOE-56_R1.fastq.gz
 					210812_A00902_B_L001_ANOE-56_R2.fastq.gz
				</files>
				<expectedReadNb>
					54'166'667
				</expectedReadNb>
				<PFyield>
					<Clusters>
						30'365'432
					</Clusters>
					<Mbases>
						3'037
					</Mbases>
					<q30>
						90.74
					</q30>
					<meanQual>
						35.34
					</meanQual>
				</PFyield>
			</lane>
		</lib>
		<lib id="ANOE-57">
			<sampleName>
				sample-2
			</sampleName>
			<lane id="1">
				<files>
					210812_A00902_B_L001_ANOE-57_R1.fastq.gz
 					210812_A00902_B_L001_ANOE-57_R2.fastq.gz
				</files>
				<expectedReadNb>
					54'166'667
				</expectedReadNb>
				<PFyield>
					<Clusters>
						34'575'560
					</Clusters>
					<Mbases>
						3'458
					</Mbases>
					<q30>
						89.38
					</q30>
					<meanQual>
						35.06
					</meanQual>
				</PFyield>
			</lane>
		</lib>
		<lib id="ANOE-58">
			<sampleName>
				sample-3
			</sampleName>
			<lane id="1">
				<files>
					210812_A00902_B_L001_ANOE-58_R1.fastq.gz
 					210812_A00902_B_L001_ANOE-58_R2.fastq.gz
				</files>
				<expectedReadNb>
					54'166'667
				</expectedReadNb>
				<PFyield>
					<Clusters>
						33'691'208
					</Clusters>
					<Mbases>
						3'369
					</Mbases>
					<q30>
						89.99
					</q30>
					<meanQual>
						35.16
					</meanQual>
				</PFyield>
			</lane>
		</lib>
		<lib id="ANOE-59">
			<sampleName>
				sample-4
			</sampleName>
			<lane id="1">
				<files>
					210812_A00902_B_L001_ANOE-59_R1.fastq.gz
 					210812_A00902_B_L001_ANOE-59_R2.fastq.gz
				</files>
				<expectedReadNb>
					54'166'667
				</expectedReadNb>
				<PFyield>
					<Clusters>
						34'252'856
					</Clusters>
					<Mbases>
						3'425
					</Mbases>
					<q30>
						90.49
					</q30>
					<meanQual>
						35.28
					</meanQual>
				</PFyield>
			</lane>
		</lib>
		<lib id="ANOE-60">
			<sampleName>
				sample-5
			</sampleName>
			<lane id="1">
				<files>
					210812_A00902_B_L001_ANOE-60_R1.fastq.gz
 					210812_A00902_B_L001_ANOE-60_R2.fastq.gz
				</files>
				<expectedReadNb>
					54'166'667
				</expectedReadNb>
				<PFyield>
					<Clusters>
						34'428'385
					</Clusters>
					<Mbases>
						3'443
					</Mbases>
					<q30>
						90.54
					</q30>
					<meanQual>
						35.30
					</meanQual>
				</PFyield>
			</lane>
		</lib>
		<lib id="ANOE-61">
			<sampleName>
				sample-6
			</sampleName>
			<lane id="1">
				<files>
					210812_A00902_B_L001_ANOE-61_R1.fastq.gz
 					210812_A00902_B_L001_ANOE-61_R2.fastq.gz
				</files>
				<expectedReadNb>
					54'166'667
				</expectedReadNb>
				<PFyield>
					<Clusters>
						34'862'182
					</Clusters>
					<Mbases>
						3'486
					</Mbases>
					<q30>
						90.44
					</q30>
					<meanQual>
						35.25
					</meanQual>
				</PFyield>
			</lane>
		</lib>
	</run>
</results>
