# Supplementary material for: The intracellular parasite Anncaliia algerae induces a massive miRNA down-regulation in human cells
Source: Noncoding RNA Res. 2023 May 18;8(3):363–75. doi: 10.1016/j.ncrna.2023.05.003 (PMC10238475; doi:10.1016/j.ncrna.2023.05.003)
Supplement: Multimedia component 5 [file mmc5.zip › S5 File/PolyASeq/DR_2021-05-18_ANOE-28-36 (1).xml]

<?xml version="1.0"?>
<results>
	<project>
		<customer>
		<account>
			Eric Peyretaillade
		</account>
		</customer>
		<facility>
		<institution>
			Fasteris
		</institution>
		<project>
			ANOE-20210210b
		</project>
		<reportRef>
			DR_2021-05-18_ANOE-28-36.xml
		</reportRef>
		<orderRef>
			FALSE
		</orderRef>
		<author>
			Thibault Robin
		</author>
		</facility>
	</project>
	<run id="210511_A00902_A">
		<cycles>
			2x50+8+8
		</cycles>
		<flowcell id="HCVL7DRXY">
			<version>
				S1
			</version>
		</flowcell>
		<kit>
			NV3314690-RGSBS
		</kit>
		<instrument serialNumber="A00902">
			<manufacturer>
				Illumina
			</manufacturer>
			<model name="NovaSeq">
				<version>
					6000
				</version>
			</model>
			<slot>
				A
			</slot>
		</instrument>
		<software>
			<controlSoftware>
				NovaSeq Control Software 1.7.0
			</controlSoftware>
			<primaryAnalysis>
				RTA v3.4.4
			</primaryAnalysis>
			<secondaryAnalysis>
				bcl2fastq2.20 v2.20.0.422
			</secondaryAnalysis>
		</software>
		<nblane>
			2
		</nblane>
		<lane id="1">
			<otherMultiplexedLibraires>
				Yes
			</otherMultiplexedLibraires>
			<mismatch>
				Dual 1
			</mismatch>
			<PFyield>
				<Clusters>
					NA
				</Clusters>
				<Mbases>
					NA
				</Mbases>
				<q30>
					NA
				</q30>
				<meanQual>
					NA
				</meanQual>
			</PFyield>
			<control id="PhiX-X1">
				<q30>
					95.08
				</q30>
			</control>
			<withinSpecs>
				Yes
			</withinSpecs>
		</lane>
		<lane id="2">
			<otherMultiplexedLibraires>
				Yes
			</otherMultiplexedLibraires>
			<mismatch>
				Dual 1
			</mismatch>
			<PFyield>
				<Clusters>
					NA
				</Clusters>
				<Mbases>
					NA
				</Mbases>
				<q30>
					NA
				</q30>
				<meanQual>
					NA
				</meanQual>
			</PFyield>
			<control id="PhiX-X2">
				<q30>
					94.46
				</q30>
			</control>
			<withinSpecs>
				Yes
			</withinSpecs>
		</lane>
		<lib id="ANOE-28">
			<sampleName>
				'I 12h 1.2'
			</sampleName>
			<lane id="1-2">
				<files>
					210511_A00902_A_L1-2_ANOE-28_R1.fastq.gz
 					210511_A00902_A_L1-2_ANOE-28_R2.fastq.gz
				</files>
				<expectedReadNb>
					6'770'833
				</expectedReadNb>
				<PFyield>
					<Clusters>
						285'656'382
					</Clusters>
					<Mbases>
						28'564
					</Mbases>
					<q30>
						91.44
					</q30>
					<meanQual>
						35.32
					</meanQual>
				</PFyield>
			</lane>
		</lib>
		<lib id="ANOE-29">
			<sampleName>
				'I 12h 3.2'
			</sampleName>
			<lane id="1-2">
				<files>
					210511_A00902_A_L1-2_ANOE-29_R1.fastq.gz
 					210511_A00902_A_L1-2_ANOE-29_R2.fastq.gz
				</files>
				<expectedReadNb>
					6'770'833
				</expectedReadNb>
				<PFyield>
					<Clusters>
						277'295'445
					</Clusters>
					<Mbases>
						27'728
					</Mbases>
					<q30>
						91.90
					</q30>
					<meanQual>
						35.44
					</meanQual>
				</PFyield>
			</lane>
		</lib>
		<lib id="ANOE-30">
			<sampleName>
				'I 12h 5.2'
			</sampleName>
			<lane id="1-2">
				<files>
					210511_A00902_A_L1-2_ANOE-30_R1.fastq.gz
 					210511_A00902_A_L1-2_ANOE-30_R2.fastq.gz
				</files>
				<expectedReadNb>
					6'770'833
				</expectedReadNb>
				<PFyield>
					<Clusters>
						294'296'326
					</Clusters>
					<Mbases>
						29'429
					</Mbases>
					<q30>
						92.56
					</q30>
					<meanQual>
						35.58
					</meanQual>
				</PFyield>
			</lane>
		</lib>
		<lib id="ANOE-31">
			<sampleName>
				'I 24h 1.2'
			</sampleName>
			<lane id="1-2">
				<files>
					210511_A00902_A_L1-2_ANOE-31_R1.fastq.gz
 					210511_A00902_A_L1-2_ANOE-31_R2.fastq.gz
				</files>
				<expectedReadNb>
					6'770'833
				</expectedReadNb>
				<PFyield>
					<Clusters>
						106'193'027
					</Clusters>
					<Mbases>
						10'618
					</Mbases>
					<q30>
						92.88
					</q30>
					<meanQual>
						35.65
					</meanQual>
				</PFyield>
			</lane>
		</lib>
		<lib id="ANOE-32">
			<sampleName>
				'I 24h 3.2'
			</sampleName>
			<lane id="1-2">
				<files>
					210511_A00902_A_L1-2_ANOE-32_R1.fastq.gz
 					210511_A00902_A_L1-2_ANOE-32_R2.fastq.gz
				</files>
				<expectedReadNb>
					6'770'833
				</expectedReadNb>
				<PFyield>
					<Clusters>
						104'382'062
					</Clusters>
					<Mbases>
						10'437
					</Mbases>
					<q30>
						93.44
					</q30>
					<meanQual>
						35.79
					</meanQual>
				</PFyield>
			</lane>
		</lib>
		<lib id="ANOE-33">
			<sampleName>
				'I 24h 4.2'
			</sampleName>
			<lane id="1-2">
				<files>
					210511_A00902_A_L1-2_ANOE-33_R1.fastq.gz
 					210511_A00902_A_L1-2_ANOE-33_R2.fastq.gz
				</files>
				<expectedReadNb>
					6'770'833
				</expectedReadNb>
				<PFyield>
					<Clusters>
						104'376'145
					</Clusters>
					<Mbases>
						10'437
					</Mbases>
					<q30>
						92.79
					</q30>
					<meanQual>
						35.65
					</meanQual>
				</PFyield>
			</lane>
		</lib>
		<lib id="ANOE-34">
			<sampleName>
				'I 48h 2.2'
			</sampleName>
			<lane id="1-2">
				<files>
					210511_A00902_A_L1-2_ANOE-34_R1.fastq.gz
 					210511_A00902_A_L1-2_ANOE-34_R2.fastq.gz
				</files>
				<expectedReadNb>
					6'770'833
				</expectedReadNb>
				<PFyield>
					<Clusters>
						112'406'361
					</Clusters>
					<Mbases>
						11'239
					</Mbases>
					<q30>
						92.66
					</q30>
					<meanQual>
						35.61
					</meanQual>
				</PFyield>
			</lane>
		</lib>
		<lib id="ANOE-35">
			<sampleName>
				'I 48h 3.2'
			</sampleName>
			<lane id="1-2">
				<files>
					210511_A00902_A_L1-2_ANOE-35_R1.fastq.gz
 					210511_A00902_A_L1-2_ANOE-35_R2.fastq.gz
				</files>
				<expectedReadNb>
					6'770'833
				</expectedReadNb>
				<PFyield>
					<Clusters>
						129'264'457
					</Clusters>
					<Mbases>
						12'925
					</Mbases>
					<q30>
						92.43
					</q30>
					<meanQual>
						35.57
					</meanQual>
				</PFyield>
			</lane>
		</lib>
		<lib id="ANOE-36">
			<sampleName>
				'I 48h 5.2'
			</sampleName>
			<lane id="1-2">
				<files>
					210511_A00902_A_L1-2_ANOE-36_R1.fastq.gz
 					210511_A00902_A_L1-2_ANOE-36_R2.fastq.gz
				</files>
				<expectedReadNb>
					6'770'833
				</expectedReadNb>
				<PFyield>
					<Clusters>
						118'331'407
					</Clusters>
					<Mbases>
						11'832
					</Mbases>
					<q30>
						91.42
					</q30>
					<meanQual>
						35.31
					</meanQual>
				</PFyield>
			</lane>
		</lib>
	</run>
</results>
