# Supplementary material for: The intracellular parasite Anncaliia algerae induces a massive miRNA down-regulation in human cells
Source: Noncoding RNA Res. 2023 May 18;8(3):363–75. doi: 10.1016/j.ncrna.2023.05.003 (PMC10238475; doi:10.1016/j.ncrna.2023.05.003)
Supplement: Multimedia component 5 [file mmc5.zip › S5 File/PolyASeq/DR_2021-03-10_ANOE-25-48.xml]

<?xml version="1.0"?>
<results>
	<project>
		<customer>
		<account>
			Eric Peyretaillade
		</account>
		</customer>
		<facility>
		<institution>
			Fasteris
		</institution>
		<project>
			ANOE-20210210b
		</project>
		<reportRef>
			DR_2021-03-10_ANOE-25-48.xml
		</reportRef>
		<orderRef>
			FALSE
		</orderRef>
		<author>
			Thibault Robin
		</author>
		</facility>
	</project>
	<run id="210305_A00902_B">
		<cycles>
			2x100+8+8
		</cycles>
		<flowcell id="H3KHWDRXY">
			<version>
				SP
			</version>
		</flowcell>
		<kit>
			NV3171844-RGSBS
		</kit>
		<instrument serialNumber="A00902">
			<manufacturer>
				Illumina
			</manufacturer>
			<model name="NovaSeq">
				<version>
					6000
				</version>
			</model>
			<slot>
				B
			</slot>
		</instrument>
		<software>
			<controlSoftware>
				NovaSeq Control Software 1.7.0
			</controlSoftware>
			<primaryAnalysis>
				RTA v3.4.4
			</primaryAnalysis>
			<secondaryAnalysis>
				bcl2fastq2.20 v2.20.0.422
			</secondaryAnalysis>
		</software>
		<nblane>
			1
		</nblane>
		<lane id="1">
			<otherMultiplexedLibraires>
				Yes
			</otherMultiplexedLibraires>
			<mismatch>
				0
			</mismatch>
			<PFyield>
				<Clusters>
					155553181
				</Clusters>
				<Mbases>
					31097
				</Mbases>
				<q30>
					87.7195833333333
				</q30>
				<meanQual>
					34.7241666666667
				</meanQual>
			</PFyield>
			<control id="PhiX-X1">
				<q30>
					89.46
				</q30>
			</control>
			<withinSpecs>
				Yes
			</withinSpecs>
		</lane>
		<lib id="ANOE-25">
			<sampleName>
				'I 3h 1.2'
			</sampleName>
			<lane id="1">
				<files>
					210305_A00902_B_L001_ANOE-25_R1.fastq.gz
 					210305_A00902_B_L001_ANOE-25_R2.fastq.gz
				</files>
				<expectedReadNb>
					6'770'833
				</expectedReadNb>
				<PFyield>
					<Clusters>
						7'777'192
					</Clusters>
					<Mbases>
						1'555
					</Mbases>
					<q30>
						87.54
					</q30>
					<meanQual>
						34.71
					</meanQual>
				</PFyield>
			</lane>
		</lib>
		<lib id="ANOE-26">
			<sampleName>
				'I 3h 3.2'
			</sampleName>
			<lane id="1">
				<files>
					210305_A00902_B_L001_ANOE-26_R1.fastq.gz
 					210305_A00902_B_L001_ANOE-26_R2.fastq.gz
				</files>
				<expectedReadNb>
					6'770'833
				</expectedReadNb>
				<PFyield>
					<Clusters>
						7'468'744
					</Clusters>
					<Mbases>
						1'493
					</Mbases>
					<q30>
						88.44
					</q30>
					<meanQual>
						34.90
					</meanQual>
				</PFyield>
			</lane>
		</lib>
		<lib id="ANOE-27">
			<sampleName>
				'I 3h 5.2'
			</sampleName>
			<lane id="1">
				<files>
					210305_A00902_B_L001_ANOE-27_R1.fastq.gz
 					210305_A00902_B_L001_ANOE-27_R2.fastq.gz
				</files>
				<expectedReadNb>
					6'770'833
				</expectedReadNb>
				<PFyield>
					<Clusters>
						5'509'622
					</Clusters>
					<Mbases>
						1'101
					</Mbases>
					<q30>
						89.14
					</q30>
					<meanQual>
						35.04
					</meanQual>
				</PFyield>
			</lane>
		</lib>
		<lib id="ANOE-28">
			<sampleName>
				'I 12h 1.2'
			</sampleName>
			<lane id="1">
				<files>
					210305_A00902_B_L001_ANOE-28_R1.fastq.gz
 					210305_A00902_B_L001_ANOE-28_R2.fastq.gz
				</files>
				<expectedReadNb>
					6'770'833
				</expectedReadNb>
				<PFyield>
					<Clusters>
						6'690'375
					</Clusters>
					<Mbases>
						1'338
					</Mbases>
					<q30>
						87.30
					</q30>
					<meanQual>
						34.61
					</meanQual>
				</PFyield>
			</lane>
		</lib>
		<lib id="ANOE-29">
			<sampleName>
				'I 12h 3.2'
			</sampleName>
			<lane id="1">
				<files>
					210305_A00902_B_L001_ANOE-29_R1.fastq.gz
 					210305_A00902_B_L001_ANOE-29_R2.fastq.gz
				</files>
				<expectedReadNb>
					6'770'833
				</expectedReadNb>
				<PFyield>
					<Clusters>
						6'387'150
					</Clusters>
					<Mbases>
						1'277
					</Mbases>
					<q30>
						87.38
					</q30>
					<meanQual>
						34.65
					</meanQual>
				</PFyield>
			</lane>
		</lib>
		<lib id="ANOE-30">
			<sampleName>
				'I 12h 5.2'
			</sampleName>
			<lane id="1">
				<files>
					210305_A00902_B_L001_ANOE-30_R1.fastq.gz
 					210305_A00902_B_L001_ANOE-30_R2.fastq.gz
				</files>
				<expectedReadNb>
					6'770'833
				</expectedReadNb>
				<PFyield>
					<Clusters>
						6'029'046
					</Clusters>
					<Mbases>
						1'205
					</Mbases>
					<q30>
						88.45
					</q30>
					<meanQual>
						34.88
					</meanQual>
				</PFyield>
			</lane>
		</lib>
		<lib id="ANOE-31">
			<sampleName>
				'I 24h 1.2'
			</sampleName>
			<lane id="1">
				<files>
					210305_A00902_B_L001_ANOE-31_R1.fastq.gz
 					210305_A00902_B_L001_ANOE-31_R2.fastq.gz
				</files>
				<expectedReadNb>
					6'770'833
				</expectedReadNb>
				<PFyield>
					<Clusters>
						7'076'874
					</Clusters>
					<Mbases>
						1'415
					</Mbases>
					<q30>
						88.41
					</q30>
					<meanQual>
						34.89
					</meanQual>
				</PFyield>
			</lane>
		</lib>
		<lib id="ANOE-32">
			<sampleName>
				'I 24h 3.2'
			</sampleName>
			<lane id="1">
				<files>
					210305_A00902_B_L001_ANOE-32_R1.fastq.gz
 					210305_A00902_B_L001_ANOE-32_R2.fastq.gz
				</files>
				<expectedReadNb>
					6'770'833
				</expectedReadNb>
				<PFyield>
					<Clusters>
						6'774'691
					</Clusters>
					<Mbases>
						1'354
					</Mbases>
					<q30>
						89.08
					</q30>
					<meanQual>
						35.05
					</meanQual>
				</PFyield>
			</lane>
		</lib>
		<lib id="ANOE-33">
			<sampleName>
				'I 24h 4.2'
			</sampleName>
			<lane id="1">
				<files>
					210305_A00902_B_L001_ANOE-33_R1.fastq.gz
 					210305_A00902_B_L001_ANOE-33_R2.fastq.gz
				</files>
				<expectedReadNb>
					6'770'833
				</expectedReadNb>
				<PFyield>
					<Clusters>
						6'363'381
					</Clusters>
					<Mbases>
						1'272
					</Mbases>
					<q30>
						88.35
					</q30>
					<meanQual>
						34.89
					</meanQual>
				</PFyield>
			</lane>
		</lib>
		<lib id="ANOE-34">
			<sampleName>
				'I 48h 2.2'
			</sampleName>
			<lane id="1">
				<files>
					210305_A00902_B_L001_ANOE-34_R1.fastq.gz
 					210305_A00902_B_L001_ANOE-34_R2.fastq.gz
				</files>
				<expectedReadNb>
					6'770'833
				</expectedReadNb>
				<PFyield>
					<Clusters>
						8'031'335
					</Clusters>
					<Mbases>
						1'606
					</Mbases>
					<q30>
						88.22
					</q30>
					<meanQual>
						34.84
					</meanQual>
				</PFyield>
			</lane>
		</lib>
		<lib id="ANOE-35">
			<sampleName>
				'I 48h 3.2'
			</sampleName>
			<lane id="1">
				<files>
					210305_A00902_B_L001_ANOE-35_R1.fastq.gz
 					210305_A00902_B_L001_ANOE-35_R2.fastq.gz
				</files>
				<expectedReadNb>
					6'770'833
				</expectedReadNb>
				<PFyield>
					<Clusters>
						5'377'949
					</Clusters>
					<Mbases>
						1'075
					</Mbases>
					<q30>
						87.93
					</q30>
					<meanQual>
						34.79
					</meanQual>
				</PFyield>
			</lane>
		</lib>
		<lib id="ANOE-36">
			<sampleName>
				'I 48h 5.2'
			</sampleName>
			<lane id="1">
				<files>
					210305_A00902_B_L001_ANOE-36_R1.fastq.gz
 					210305_A00902_B_L001_ANOE-36_R2.fastq.gz
				</files>
				<expectedReadNb>
					6'770'833
				</expectedReadNb>
				<PFyield>
					<Clusters>
						5'958'347
					</Clusters>
					<Mbases>
						1'191
					</Mbases>
					<q30>
						87.40
					</q30>
					<meanQual>
						34.62
					</meanQual>
				</PFyield>
			</lane>
		</lib>
		<lib id="ANOE-37">
			<sampleName>
				'NI 3h 3.2'
			</sampleName>
			<lane id="1">
				<files>
					210305_A00902_B_L001_ANOE-37_R1.fastq.gz
 					210305_A00902_B_L001_ANOE-37_R2.fastq.gz
				</files>
				<expectedReadNb>
					6'770'833
				</expectedReadNb>
				<PFyield>
					<Clusters>
						6'726'239
					</Clusters>
					<Mbases>
						1'345
					</Mbases>
					<q30>
						88.66
					</q30>
					<meanQual>
						34.93
					</meanQual>
				</PFyield>
			</lane>
		</lib>
		<lib id="ANOE-38">
			<sampleName>
				'NI 3h 4.2'
			</sampleName>
			<lane id="1">
				<files>
					210305_A00902_B_L001_ANOE-38_R1.fastq.gz
 					210305_A00902_B_L001_ANOE-38_R2.fastq.gz
				</files>
				<expectedReadNb>
					6'770'833
				</expectedReadNb>
				<PFyield>
					<Clusters>
						5'480'666
					</Clusters>
					<Mbases>
						1'096
					</Mbases>
					<q30>
						87.24
					</q30>
					<meanQual>
						34.59
					</meanQual>
				</PFyield>
			</lane>
		</lib>
		<lib id="ANOE-39">
			<sampleName>
				'NI 3h 5.2'
			</sampleName>
			<lane id="1">
				<files>
					210305_A00902_B_L001_ANOE-39_R1.fastq.gz
 					210305_A00902_B_L001_ANOE-39_R2.fastq.gz
				</files>
				<expectedReadNb>
					6'770'833
				</expectedReadNb>
				<PFyield>
					<Clusters>
						5'389'258
					</Clusters>
					<Mbases>
						1'077
					</Mbases>
					<q30>
						87.06
					</q30>
					<meanQual>
						34.56
					</meanQual>
				</PFyield>
			</lane>
		</lib>
		<lib id="ANOE-40">
			<sampleName>
				'NI 12h 1.2'
			</sampleName>
			<lane id="1">
				<files>
					210305_A00902_B_L001_ANOE-40_R1.fastq.gz
 					210305_A00902_B_L001_ANOE-40_R2.fastq.gz
				</files>
				<expectedReadNb>
					6'770'833
				</expectedReadNb>
				<PFyield>
					<Clusters>
						6'815'020
					</Clusters>
					<Mbases>
						1'363
					</Mbases>
					<q30>
						86.58
					</q30>
					<meanQual>
						34.54
					</meanQual>
				</PFyield>
			</lane>
		</lib>
		<lib id="ANOE-41">
			<sampleName>
				'NI 12h 2.2'
			</sampleName>
			<lane id="1">
				<files>
					210305_A00902_B_L001_ANOE-41_R1.fastq.gz
 					210305_A00902_B_L001_ANOE-41_R2.fastq.gz
				</files>
				<expectedReadNb>
					6'770'833
				</expectedReadNb>
				<PFyield>
					<Clusters>
						6'918'289
					</Clusters>
					<Mbases>
						1'383
					</Mbases>
					<q30>
						86.56
					</q30>
					<meanQual>
						34.46
					</meanQual>
				</PFyield>
			</lane>
		</lib>
		<lib id="ANOE-42">
			<sampleName>
				'NI 12h 3.2'
			</sampleName>
			<lane id="1">
				<files>
					210305_A00902_B_L001_ANOE-42_R1.fastq.gz
 					210305_A00902_B_L001_ANOE-42_R2.fastq.gz
				</files>
				<expectedReadNb>
					6'770'833
				</expectedReadNb>
				<PFyield>
					<Clusters>
						6'142'573
					</Clusters>
					<Mbases>
						1'228
					</Mbases>
					<q30>
						86.64
					</q30>
					<meanQual>
						34.46
					</meanQual>
				</PFyield>
			</lane>
		</lib>
		<lib id="ANOE-43">
			<sampleName>
				'NI 24h 1.2'
			</sampleName>
			<lane id="1">
				<files>
					210305_A00902_B_L001_ANOE-43_R1.fastq.gz
 					210305_A00902_B_L001_ANOE-43_R2.fastq.gz
				</files>
				<expectedReadNb>
					6'770'833
				</expectedReadNb>
				<PFyield>
					<Clusters>
						6'882'480
					</Clusters>
					<Mbases>
						1'376
					</Mbases>
					<q30>
						87.26
					</q30>
					<meanQual>
						34.64
					</meanQual>
				</PFyield>
			</lane>
		</lib>
		<lib id="ANOE-44">
			<sampleName>
				'NI 24h 2.2'
			</sampleName>
			<lane id="1">
				<files>
					210305_A00902_B_L001_ANOE-44_R1.fastq.gz
 					210305_A00902_B_L001_ANOE-44_R2.fastq.gz
				</files>
				<expectedReadNb>
					6'770'833
				</expectedReadNb>
				<PFyield>
					<Clusters>
						5'843'786
					</Clusters>
					<Mbases>
						1'168
					</Mbases>
					<q30>
						87.92
					</q30>
					<meanQual>
						34.76
					</meanQual>
				</PFyield>
			</lane>
		</lib>
		<lib id="ANOE-45">
			<sampleName>
				'NI 24h 5.2'
			</sampleName>
			<lane id="1">
				<files>
					210305_A00902_B_L001_ANOE-45_R1.fastq.gz
 					210305_A00902_B_L001_ANOE-45_R2.fastq.gz
				</files>
				<expectedReadNb>
					6'770'833
				</expectedReadNb>
				<PFyield>
					<Clusters>
						8'184'778
					</Clusters>
					<Mbases>
						1'636
					</Mbases>
					<q30>
						86.89
					</q30>
					<meanQual>
						34.52
					</meanQual>
				</PFyield>
			</lane>
		</lib>
		<lib id="ANOE-46">
			<sampleName>
				'NI 48h 1.2'
			</sampleName>
			<lane id="1">
				<files>
					210305_A00902_B_L001_ANOE-46_R1.fastq.gz
 					210305_A00902_B_L001_ANOE-46_R2.fastq.gz
				</files>
				<expectedReadNb>
					6'770'833
				</expectedReadNb>
				<PFyield>
					<Clusters>
						5'166'694
					</Clusters>
					<Mbases>
						1'033
					</Mbases>
					<q30>
						86.86
					</q30>
					<meanQual>
						34.49
					</meanQual>
				</PFyield>
			</lane>
		</lib>
		<lib id="ANOE-47">
			<sampleName>
				'NI 48h 2.2'
			</sampleName>
			<lane id="1">
				<files>
					210305_A00902_B_L001_ANOE-47_R1.fastq.gz
 					210305_A00902_B_L001_ANOE-47_R2.fastq.gz
				</files>
				<expectedReadNb>
					6'770'833
				</expectedReadNb>
				<PFyield>
					<Clusters>
						6'453'786
					</Clusters>
					<Mbases>
						1'290
					</Mbases>
					<q30>
						87.73
					</q30>
					<meanQual>
						34.72
					</meanQual>
				</PFyield>
			</lane>
		</lib>
		<lib id="ANOE-48">
			<sampleName>
				'NI 48h 3.2'
			</sampleName>
			<lane id="1">
				<files>
					210305_A00902_B_L001_ANOE-48_R1.fastq.gz
 					210305_A00902_B_L001_ANOE-48_R2.fastq.gz
				</files>
				<expectedReadNb>
					6'770'833
				</expectedReadNb>
				<PFyield>
					<Clusters>
						6'104'906
					</Clusters>
					<Mbases>
						1'220
					</Mbases>
					<q30>
						88.23
					</q30>
					<meanQual>
						34.84
					</meanQual>
				</PFyield>
			</lane>
		</lib>
	</run>
</results>
