# Supplementary material for: The intracellular parasite Anncaliia algerae induces a massive miRNA down-regulation in human cells
Source: Noncoding RNA Res. 2023 May 18;8(3):363–75. doi: 10.1016/j.ncrna.2023.05.003 (PMC10238475; doi:10.1016/j.ncrna.2023.05.003)
Supplement: Multimedia component 5 [file mmc5.zip › S5 File/Design_table_experiment_smallRNAseq]

name	cinetim	combo	rename	replicat	condition
cat_2021-05-17_L1-2_ANOE-1_inserts	3h	I3h	AasI3h1	1	I
cat_2021-05-17_L1-2_ANOE-2_inserts	3h	I3h	AasI3h2	2	I
cat_2021-05-17_L1-2_ANOE-3_inserts	3h	I3h	AasI3h3	3	I
cat_2021-05-17_L1-2_ANOE-4_inserts	12h	I12h	AasI12h1	1	I
cat_2021-05-17_L1-2_ANOE-5_inserts	12h	I12h	AasI12h2	2	I
cat_2021-05-17_L1-2_ANOE-6_inserts	12h	I12h	AasI12h3	3	I
cat_2021-05-17_L1-2_ANOE-7_inserts	24h	I24h	AasI24h1	1	I
cat_2021-05-17_L1-2_ANOE-8_inserts	24h	I24h	AasI24h2	2	I
cat_2021-05-17_L1-2_ANOE-9_inserts	24h	I24h	AasI24h3	3	I
cat_2021-05-17_L1-2_ANOE-10_inserts	48h	I48h	AasI48h1	1	I
cat_2021-05-17_L1-2_ANOE-11_inserts	48h	I48h	AasI48h2	2	I
cat_2021-05-17_L1-2_ANOE-12_inserts	48h	I48h	AasI48h3	3	I
cat_2021-08-17_L001_ANOE-50_inserts	72h	I72h	AasI72h1	1	I
cat_2021-08-17_L001_ANOE-51_inserts	72h	I72h	AasI72h2	2	I
cat_2021-08-17_L001_ANOE-52_inserts	72h	I72h	AasI72h3	3	I
cat_2021-03-10_L001_ANOE-13_inserts	3h	NI3h	AasNI3h1	1	NI
cat_2021-03-10_L001_ANOE-14_inserts	3h	NI3h	AasNI3h2	2	NI
cat_2021-03-10_L001_ANOE-15_inserts	3h	NI3h	AasNI3h3	3	NI
cat_2021-03-10_L001_ANOE-16_inserts	12h	NI12h	AasNI12h1	1	NI
cat_2021-03-10_L001_ANOE-17_inserts	12h	NI12h	AasNI12h2	2	NI
cat_2021-03-10_L001_ANOE-18_inserts	12h	NI12h	AasNI12h3	3	NI
cat_2021-03-10_L001_ANOE-19_inserts	24h	NI24h	AasNI24h1	1	NI
cat_2021-03-10_L001_ANOE-49_inserts	24h	NI24h	AasNI24h2	2	NI
cat_2021-03-10_L001_ANOE-21_inserts	24h	NI24h	AasNI24h3	3	NI
cat_2021-03-10_L001_ANOE-22_inserts	48h	NI48h	AasNI48h1	1	NI
cat_2021-03-10_L001_ANOE-23_inserts	48h	NI48h	AasNI48h2	2	NI
cat_2021-03-10_L001_ANOE-24_inserts	48h	NI48h	AasNI48h3	3	NI
cat_2021-08-17_L001_ANOE-62_inserts	72h	NI72h	AasNI72h1	1	NI
cat_2021-08-17_L001_ANOE-63_inserts	72h	NI72h	AasNI72h2	2	NI
cat_2021-08-17_L001_ANOE-64_inserts	72h	NI72h	AasNI72h3	3	NI
