# Supplementary material for: The intracellular parasite Anncaliia algerae induces a massive miRNA down-regulation in human cells
Source: Noncoding RNA Res. 2023 May 18;8(3):363–75. doi: 10.1016/j.ncrna.2023.05.003 (PMC10238475; doi:10.1016/j.ncrna.2023.05.003)
Supplement: Multimedia component 5 [file mmc5.zip › S5 File/Design_table_experiment_polyA]

name	cinetim	combo	rename	replicat	condition
210305_A00902_B_L001_ANOE-25	3h	I3h	AamI3h1	1	I
210305_A00902_B_L001_ANOE-26	3h	I3h	AamI3h2	2	I
210305_A00902_B_L001_ANOE-27	3h	I3h	AamI3h3	3	I
210511_A00902_A_L1-2_ANOE-28	12h	I12h	AamI12h1	1	I
210511_A00902_A_L1-2_ANOE-29	12h	I12h	AamI12h2	2	I
210511_A00902_A_L1-2_ANOE-30	12h	I12h	AamI12h3	3	I
210511_A00902_A_L1-2_ANOE-31	24h	I24h	AamI24h1	1	I
210511_A00902_A_L1-2_ANOE-32	24h	I24h	AamI24h2	2	I
210511_A00902_A_L1-2_ANOE-33	24h	I24h	AamI24h3	3	I
210511_A00902_A_L1-2_ANOE-34	48h	I48h	AamI48h1	1	I
210511_A00902_A_L1-2_ANOE-35	48h	I48h	AamI48h2	2	I
210511_A00902_A_L1-2_ANOE-36	48h	I48h	AamI48h3	3	I
210812_A00902_B_L001_ANOE-56	72h	I72h	AamI72h1	1	I	
210812_A00902_B_L001_ANOE-57	72h	I72h	AamI72h2	2	I
210812_A00902_B_L001_ANOE-58	72h	I72h	AamI72h3	3	I
210305_A00902_B_L001_ANOE-37	3h	NI3h	mNI3h1	1	NI	
210305_A00902_B_L001_ANOE-38	3h	NI3h	mNI3h2	2	NI	
210305_A00902_B_L001_ANOE-39	3h	NI3h	mNI3h3	3	NI	
210305_A00902_B_L001_ANOE-40	12h	NI12h	mNI12h1	1	NI	
210305_A00902_B_L001_ANOE-41	12h	NI12h	mNI12h2	2	NI	
210305_A00902_B_L001_ANOE-42	12h	NI12h	mNI12h3	3	NI	
210305_A00902_B_L001_ANOE-43	24h	NI24h	mNI24h1	1	NI	
210305_A00902_B_L001_ANOE-44	24h	NI24h	mNI24h2	2	NI	
210305_A00902_B_L001_ANOE-45	24h	NI24h	mNI24h3	3	NI	
210305_A00902_B_L001_ANOE-46	48h	NI48h	mNI48h1	1	NI	
210305_A00902_B_L001_ANOE-47	48h	NI48h	mNI48h2	2	NI	
210305_A00902_B_L001_ANOE-48	48h	NI48h	mNI48h3	3	NI	
210812_A00902_B_L001_ANOE-59	72h	NI72h	AamNI72h1	1	NI
210812_A00902_B_L001_ANOE-60	72h	NI72h	AamNI72h2	2	NI
210812_A00902_B_L001_ANOE-61	72h	NI72h	AamNI72h3	3	NI
