# Supplementary material for: The intracellular parasite Anncaliia algerae induces a massive miRNA down-regulation in human cells
Source: Noncoding RNA Res. 2023 May 18;8(3):363–75. doi: 10.1016/j.ncrna.2023.05.003 (PMC10238475; doi:10.1016/j.ncrna.2023.05.003)
Supplement: Multimedia component 6 [file mmc6.txt]

Category	Term	Count	Percent	Fold	P-value	Bonferroni	FDR
Transcription factor	AFF1	3	0.16666667	1.06270627	0.55708643	1	0.7184
Transcription factor	AFF4	31	0.23846154	1.52048743	0.02250379	1	0.1163
Transcription factor	AGO2	1	0.5	3.18811881	0.35420112	1	0.5626
Transcription factor	AHR	17	0.13934426	0.88849213	0.7196521	1	0.8192
Transcription factor	AHRR	1	0.1	0.63762376	0.79939408	1	0.8677
Transcription factor	AKT1	3	0.6	3.82574257	0.08199325	1	0.2449
Transcription factor	AKT2	1	0.25	1.59405941	0.51767166	1	0.6951
Transcription factor	AML1-ETO	13	0.13402062	0.85454731	0.74927646	1	0.8341
Transcription factor	AP-1	6	0.46153846	2.9428789	0.03421806	1	0.1497
Transcription factor	APOBEC3B	3	0.06	0.38257426	0.98184125	1	0.9851
Transcription factor	AR	205	0.17935258	1.14359467	0.00278232	1	0.0274
Transcription factor	ARID1A	3	0.27272727	1.7389739	0.29293274	1	0.5309
Transcription factor	ARID3A	10	0.16129032	1.02842542	0.52037522	1	0.697
Transcription factor	ARNT	7	0.12962963	0.82654932	0.74082797	1	0.8265
Transcription factor	ARNTL	151	0.18757764	1.1960396	0.00466058	1	0.0398
Transcription factor	ASCL1	4	0.08510638	0.54265852	0.93064595	1	0.9545
Transcription factor	ASCL2	1	0.2	1.27524752	0.58320775	1	0.7287
Transcription factor	ASH1L	1	0.14285714	0.91089109	0.6888417	1	0.7988
Transcription factor	ASH2L	2	0.13333333	0.85016502	0.69304411	1	0.7988
Transcription factor	ASXL1	101	0.20159681	1.28542914	0.00479657	1	0.0403
Transcription factor	ATF1	35	0.18817204	1.19982966	0.17300612	1	0.3709
Transcription factor	ATF2	66	0.1769437	1.12823508	0.17556071	1	0.3749
Transcription factor	ATF3	62	0.17563739	1.11990576	0.20153905	1	0.4134
Transcription factor	ATF4	16	0.19512195	1.24414393	0.24614703	1	0.4698
Transcription factor	ATOH8	2	1	6.37623762	0.09119432	1	0.2449
Transcription factor	BACH1	14	0.125	0.7970297	0.83100309	1	0.8872
Transcription factor	BACH2	4	0.08510638	0.54265852	0.93064595	1	0.9545
Transcription factor	BANP	3	0.25	1.59405941	0.33252057	1	0.5626
Transcription factor	BARX1	5	0.35714286	2.27722772	0.10323512	1	0.2703
Transcription factor	BATF	18	0.09230769	0.58857578	0.99407704	1	0.9941
Transcription factor	BCL11A	6	0.07792208	0.49684968	0.97768199	1	0.9851
Transcription factor	BCL3	20	0.16528926	1.05392357	0.45045417	1	0.6463
Transcription factor	BCL6	85	0.18478261	1.17821782	0.0647038	1	0.2168
Transcription factor	BCLAF1	21	0.15107914	0.96331648	0.60338588	1	0.7449
Transcription factor	BCOR	91	0.1884058	1.20132013	0.03778873	1	0.1526
Transcription factor	BDP1	1	0.2	1.27524752	0.58320775	1	0.7287
Transcription factor	BHLHE40	104	0.19548872	1.24648254	0.00972378	1	0.0675
Transcription factor	BMI1	3	0.14285714	0.91089109	0.65121972	1	0.7817
Transcription factor	BMP2	1	0.5	3.18811881	0.35420112	1	0.5626
Transcription factor	BMP4	2	0.4	2.55049505	0.24326683	1	0.4683
Transcription factor	BMPR1A	3	0.42857143	2.73267327	0.14338812	1	0.3234
Transcription factor	BPTF	11	0.18965517	1.20928645	0.3289435	1	0.5626
Transcription factor	BRCA1	47	0.188	1.19873267	0.12900162	1	0.3081
Transcription factor	BRD1	27	0.20300752	1.29442418	0.12587381	1	0.3022
Transcription factor	BRD2	7	0.14893617	0.94965241	0.6128732	1	0.7549
Transcription factor	BRD3	79	0.20899471	1.33259993	0.00652404	1	0.05
Transcription factor	BRD4	203	0.18141197	1.15672586	0.00157633	0.8213	0.02
Transcription factor	BRD9	1	0.25	1.59405941	0.51767166	1	0.6951
Transcription factor	BRF1	1	0.11111111	0.70847085	0.7677689	1	0.8457
Transcription factor	BRPF3	70	0.21943574	1.3991744	0.0039064	1	0.0351
Transcription factor	C17orf49	3	0.125	0.7970297	0.73021653	1	0.8192
Transcription factor	CBFB	77	0.19493671	1.24296278	0.0307908	1	0.1426
Transcription factor	CBX2	2	0.4	2.55049505	0.24326683	1	0.4683
Transcription factor	CBX3	105	0.18103448	1.15431888	0.06044754	1	0.2086
Transcription factor	CBX4	2	0.66666667	4.25082508	0.13866365	1	0.3155
Transcription factor	CBX8	2	0.4	2.55049505	0.24326683	1	0.4683
Transcription factor	CCND1	2	0.33333333	2.12541254	0.29702469	1	0.5309
Transcription factor	CCND2	3	0.11538462	0.73571973	0.77462222	1	0.8514
Transcription factor	CCNT2	47	0.18359375	1.17063738	0.1636182	1	0.3597
Transcription factor	CDC73	1	0.09090909	0.57965797	0.82672484	1	0.8863
Transcription factor	CDK12	1	0.05263158	0.33559145	0.94644931	1	0.9612
Transcription factor	CDK4	1	0.5	3.18811881	0.35420112	1	0.5626
Transcription factor	CDK6	5	0.2	1.27524752	0.38482329	1	0.5907
Transcription factor	CDK7	34	0.17258883	1.10046741	0.32322861	1	0.5605
Transcription factor	CDK8	66	0.176	1.12221782	0.18684665	1	0.391
Transcription factor	CDK9	106	0.19378428	1.2356146	0.01130833	1	0.0718
Transcription factor	CDKN1A	1	0.33333333	2.12541254	0.44187006	1	0.6395
Transcription factor	CDKN2A	2	0.66666667	4.25082508	0.13866365	1	0.3155
Transcription factor	CDX2	6	0.16666667	1.06270627	0.51346488	1	0.6951
Transcription factor	CEBPA	54	0.16615385	1.05943641	0.35928007	1	0.5655
Transcription factor	CEBPB	180	0.19955654	1.27241992	0.00002426	0.0126	1.15e-3
Transcription factor	CEBPD	33	0.16923077	1.0790556	0.366135	1	0.5728
Transcription factor	CEBPZ	5	0.35714286	2.27722772	0.10323512	1	0.2703
Transcription factor	CHD1	30	0.25641026	1.63493272	0.011138	1	0.0716
Transcription factor	CHD2	104	0.19961612	1.27279983	0.00542967	1	0.0449
Transcription factor	CHD8	164	0.19711538	1.25685453	0.00020851	0.1086	6.04e-3
Transcription factor	CIITA	2	0.13333333	0.85016502	0.69304411	1	0.7988
Transcription factor	CNOT3	111	0.18196721	1.16026619	0.04684422	1	0.1781
Transcription factor	CREB1	195	0.20722635	1.32132448	2.4e-7	1.24e-4	4.12e-5
Transcription factor	CREBBP	75	0.17045455	1.08685869	0.24450257	1	0.4683
Transcription factor	CSNK2A1	3	0.16666667	1.06270627	0.55708643	1	0.7184
Transcription factor	CTBP1	2	0.07407407	0.4723139	0.92019645	1	0.9494
Transcription factor	CTBP2	2	0.18181818	1.15931593	0.54331121	1	0.713
Transcription factor	CTCF	198	0.16923077	1.0790556	0.06278274	1	0.2124
Transcription factor	CTCFL	162	0.18793503	1.19831844	0.00249687	1	0.0255
Transcription factor	CTNNB1	13	0.16455696	1.04925429	0.4826177	1	0.6796
Transcription factor	CUX1	8	0.21621622	1.37864597	0.25867474	1	0.4865
Transcription factor	CXXC1	119	0.19162641	1.22185552	0.00902525	1	0.0644
Transcription factor	DAXX	29	0.20422535	1.30218937	0.11017071	1	0.2768
Transcription factor	DCP1A	9	0.23684211	1.51016154	0.17697481	1	0.3763
Transcription factor	DDX5	23	0.15862069	1.01140321	0.51608402	1	0.6951
Transcription factor	DDX6	2	1	6.37623762	0.09119432	1	0.2449
Transcription factor	DEK	1	0.2	1.27524752	0.58320775	1	0.7287
Transcription factor	DMC1	12	0.12121212	0.77287729	0.84404	1	0.8993
Transcription factor	DNMT1	10	0.58823529	3.75072801	0.0018065	0.9412	0.0219
Transcription factor	DNMT3A	28	0.14358974	0.91556233	0.70859025	1	0.815
Transcription factor	DNMT3B	8	0.2962963	1.88925559	0.09085327	1	0.2449
Transcription factor	DUX4	25	0.15151515	0.96609661	0.60172146	1	0.7446
Transcription factor	E2F1	193	0.20641711	1.31616456	4.4e-7	2.28e-4	4.84e-5
Transcription factor	E2F2	4	0.4	2.55049505	0.1098519	1	0.2768
Transcription factor	E2F3	48	0.22748815	1.45051851	0.01020061	1	0.069
Transcription factor	E2F4	83	0.19809069	1.26307332	0.01756017	1	0.0984
Transcription factor	E2F6	140	0.18229167	1.16233498	0.01990492	1	0.1069
Transcription factor	E2F7	12	0.46153846	2.9428789	0.00310436	1	0.0289
Transcription factor	E2F8	2	0.16666667	1.06270627	0.58504095	1	0.7292
Transcription factor	EBF1	98	0.17345133	1.10596688	0.15150003	1	0.3359
Transcription factor	EED	4	0.17391304	1.10891089	0.50839675	1	0.6951
Transcription factor	EGFR	1	0.25	1.59405941	0.51767166	1	0.6951
Transcription factor	EGR1	162	0.19636364	1.25206121	0.00029697	0.1547	7.37e-3
Transcription factor	EGR3	3	1	6.37623762	0.03600857	1	0.1497
Transcription factor	EHF	2	0.2	1.27524752	0.49875581	1	0.6929
Transcription factor	EHMT2	7	0.26923077	1.71667936	0.14931699	1	0.3336
Transcription factor	EIF2C2	8	0.72727273	4.63726373	0.00202617	1	0.024
Transcription factor	ELF1	155	0.17960603	1.1452107	0.02052941	1	0.108
Transcription factor	ELF2	1	0.5	3.18811881	0.35420112	1	0.5626
Transcription factor	ELF3	54	0.19081272	1.21666725	0.09038879	1	0.2449
Transcription factor	ELK1	29	0.23387097	1.49121686	0.03270957	1	0.1482
Transcription factor	ELK3	15	0.3125	1.99257426	0.01792966	1	0.0994
Transcription factor	ELK4	10	0.15384615	0.98095963	0.57579168	1	0.7287
Transcription factor	ELL2	15	0.23809524	1.51815182	0.09684777	1	0.2588
Transcription factor	EOMES	30	0.16393443	1.04528486	0.43978283	1	0.6395
Transcription factor	EP300	215	0.17172524	1.09496093	0.02020731	1	0.1074
Transcription factor	EP400	18	0.22222222	1.41694169	0.1127499	1	0.2796
Transcription factor	EPAS1	6	0.16216216	1.03398448	0.53778929	1	0.7121
Transcription factor	ERCC2	1	0.09090909	0.57965797	0.82672484	1	0.8863
Transcription factor	ERCC3	1	0.05882353	0.3750728	0.92814721	1	0.9545
Transcription factor	ERG	214	0.18306245	1.16724966	0.00039802	0.2074	8.29e-3
Transcription factor	ESR1	198	0.16908625	1.07813412	0.06491525	1	0.2168
Transcription factor	ESR2	6	0.16666667	1.06270627	0.51346488	1	0.6951
Transcription factor	ESRRA	21	0.14482759	0.9234551	0.67470177	1	0.793
Transcription factor	ETS1	141	0.20888889	1.33192519	0.00007562	0.0394	2.76e-3
Transcription factor	ETS2	2	1	6.37623762	0.09119432	1	0.2449
Transcription factor	ETV1	21	0.17948718	1.14445291	0.3151955	1	0.5518
Transcription factor	ETV4	4	1	6.37623762	0.01481684	1	0.0877
Transcription factor	ETV5	9	0.15789474	1.00677436	0.54840151	1	0.7139
Transcription factor	EZH2	92	0.16112084	1.02734477	0.41098026	1	0.6171
Transcription factor	FGFR1	106	0.1923775	1.22664462	0.01374484	1	0.0823
Transcription factor	FLI1	170	0.19318182	1.23177318	0.00039081	0.2036	8.29e-3
Transcription factor	FOS	122	0.18973561	1.20979936	0.01079414	1	0.0712
Transcription factor	FOSB	1	0.5	3.18811881	0.35420112	1	0.5626
Transcription factor	FOSL1	49	0.16498316	1.05197186	0.38773409	1	0.5907
Transcription factor	FOSL2	69	0.18598383	1.18587708	0.08599339	1	0.2449
Transcription factor	FOXA1	210	0.17017828	1.08509716	0.03705139	1	0.1508
Transcription factor	FOXA2	98	0.18215613	1.16147079	0.06236056	1	0.2124
Transcription factor	FOXD3	2	0.66666667	4.25082508	0.13866365	1	0.3155
Transcription factor	FOXF2	1	0.33333333	2.12541254	0.44187006	1	0.6395
Transcription factor	FOXH1	14	0.18421053	1.17457009	0.33099911	1	0.5626
Transcription factor	FOXK1	16	0.32	2.04039604	0.01236772	1	0.0756
Transcription factor	FOXM1	35	0.15555556	0.99185919	0.55030942	1	0.7139
Transcription factor	FOXO1	77	0.1655914	1.0558501	0.32898547	1	0.5626
Transcription factor	FOXO3	7	0.77777778	4.95929593	0.0030065	1	0.0285
Transcription factor	FOXP1	13	0.16666667	1.06270627	0.46571325	1	0.6648
Transcription factor	FOXP2	9	0.21428571	1.36633663	0.24708789	1	0.4698
Transcription factor	FOXP3	3	0.375	2.39108911	0.1783532	1	0.3777
Transcription factor	FSH	3	1	6.37623762	0.03600857	1	0.1497
Transcription factor	FUS	4	0.16666667	1.06270627	0.5385353	1	0.7121
Transcription factor	FXR2	6	0.26086957	1.66336634	0.19037283	1	0.3929
Transcription factor	GABPA	135	0.17670157	1.1266912	0.0563103	1	0.1996
Transcription factor	GATA1	154	0.19693095	1.25567851	0.00045907	0.2392	8.98e-3
Transcription factor	GATA2	103	0.21193416	1.35134254	0.00092269	0.4807	0.0143
Transcription factor	GATA3	161	0.17349138	1.10622226	0.05590392	1	0.1996
Transcription factor	GATA4	67	0.16502463	1.05223626	0.35627365	1	0.5642
Transcription factor	GATA6	27	0.14516129	0.92558288	0.68587454	1	0.7988
Transcription factor	GATAD1	9	0.19565217	1.24752475	0.32492187	1	0.5605
Transcription factor	GFI1	2	1	6.37623762	0.09119432	1	0.2449
Transcription factor	GFI1B	1	0.25	1.59405941	0.51767166	1	0.6951
Transcription factor	GLI1	1	0.5	3.18811881	0.35420112	1	0.5626
Transcription factor	GLI2	8	0.18604651	1.18627677	0.38683792	1	0.5907
Transcription factor	GMEB2	10	0.18867925	1.2030637	0.34639402	1	0.5626
Transcription factor	GNRH1	2	1	6.37623762	0.09119432	1	0.2449
Transcription factor	GREB1	5	0.17857143	1.13861386	0.4699322	1	0.6671
Transcription factor	GRHL2	47	0.15666667	0.99894389	0.53123425	1	0.7079
Transcription factor	GRHL3	1	0.11111111	0.70847085	0.7677689	1	0.8457
Transcription factor	GTF2B	68	0.21587302	1.37645765	0.00636108	1	0.0495
Transcription factor	GTF2F1	12	0.16216216	1.03398448	0.50583342	1	0.6951
Transcription factor	GTF2I	115	0.26558891	1.69345803	1e-8	7.23e-6	3.62e-6
Transcription factor	HAND2	8	0.08163265	0.52050919	0.98321662	1	0.9851
Transcription factor	HCFC1	89	0.20794393	1.32589988	0.00408057	1	0.036
Transcription factor	HDAC1	55	0.21400778	1.36456447	0.0168034	1	0.0952
Transcription factor	HDAC2	39	0.15	0.95643564	0.63881065	1	0.7717
Transcription factor	HDAC3	15	0.234375	1.49443069	0.10551725	1	0.2722
Transcription factor	HDAC4	5	0.26315789	1.67795727	0.21758333	1	0.4376
Transcription factor	HES1	2	0.28571429	1.82178218	0.35015839	1	0.5626
Transcription factor	HEXIM1	7	0.17948718	1.14445291	0.43434301	1	0.6395
Transcription factor	HEY1	171	0.20430108	1.3026722	0.00001379	7.18e-3	8.98e-4
Transcription factor	HIF1A	213	0.19017857	1.21262376	0.00002422	0.0126	1.15e-3
Transcription factor	HIRA	4	0.16	1.02019802	0.5677174	1	0.7287
Transcription factor	HMBOX1	1	0.2	1.27524752	0.58320775	1	0.7287
Transcription factor	HMGA1	3	0.6	3.82574257	0.08199325	1	0.2449
Transcription factor	HMGN3	29	0.19078947	1.21651902	0.18346607	1	0.387
Transcription factor	HNF1A	7	0.18918919	1.20631523	0.38708414	1	0.5907
Transcription factor	HNF1B	13	0.24528302	1.56398281	0.10109533	1	0.2674
Transcription factor	HNF4A	60	0.21052632	1.34236582	0.01659488	1	0.095
Transcription factor	HNF4G	32	0.16494845	1.05175054	0.42243537	1	0.6288
Transcription factor	HOXA10	4	0.66666667	4.25082508	0.03561695	1	0.1497
Transcription factor	HOXA4	30	0.18518519	1.18078475	0.21931144	1	0.4378
Transcription factor	HOXA6	31	0.17514124	1.11674218	0.30668272	1	0.5435
Transcription factor	HOXA9	2	0.4	2.55049505	0.24326683	1	0.4683
Transcription factor	HOXB13	16	0.23880597	1.52268361	0.08672812	1	0.2449
Transcription factor	HOXB7	2	1	6.37623762	0.09119432	1	0.2449
Transcription factor	HOXC9	7	0.21875	1.39480198	0.27113648	1	0.5081
Transcription factor	HOXD10	1	0.5	3.18811881	0.35420112	1	0.5626
Transcription factor	HSF1	22	0.13173653	0.8399834	0.81919475	1	0.8854
Transcription factor	HSF2	1	0.2	1.27524752	0.58320775	1	0.7287
Transcription factor	ICE1	22	0.25581395	1.63113055	0.02857885	1	0.1366
Transcription factor	IFNB1	2	1	6.37623762	0.09119432	1	0.2449
Transcription factor	IFNG	2	1	6.37623762	0.09119432	1	0.2449
Transcription factor	IKZF1	21	0.17073171	1.08862594	0.3931973	1	0.5972
Transcription factor	IL1B	2	0.66666667	4.25082508	0.13866365	1	0.3155
Transcription factor	IL4	1	0.5	3.18811881	0.35420112	1	0.5626
Transcription factor	IL6	8	0.88888889	5.66776678	0.00083419	0.4346	0.0136
Transcription factor	ING2	67	0.19822485	1.26392876	0.03343785	1	0.1489
Transcription factor	ING5	25	0.2173913	1.38613861	0.08295722	1	0.2449
Transcription factor	INTS11	20	0.24096386	1.5364428	0.05618494	1	0.1996
Transcription factor	INTS13	10	0.25	1.59405941	0.12952741	1	0.3081
Transcription factor	INTS3	22	0.19642857	1.25247525	0.19077549	1	0.3929
Transcription factor	IRF1	126	0.18918919	1.20631523	0.01006148	1	0.069
Transcription factor	IRF2	2	0.06896552	0.43974053	0.9371968	1	0.9574
Transcription factor	IRF3	10	0.34482759	2.19870263	0.03061402	1	0.1426
Transcription factor	IRF4	20	0.11049724	0.70455664	0.95727103	1	0.9684
Transcription factor	JAG1	2	1	6.37623762	0.09119432	1	0.2449
Transcription factor	JARID2	28	0.15555556	0.99185919	0.55083967	1	0.7139
Transcription factor	JMJD1C	44	0.15770609	1.00557152	0.51420397	1	0.6951
Transcription factor	JMJD6	1	0.07142857	0.45544554	0.88838333	1	0.9238
Transcription factor	JUN	132	0.18992806	1.21102643	0.00688977	1	0.052
Transcription factor	JUNB	10	0.13888889	0.88558856	0.69273548	1	0.7988
Transcription factor	JUND	137	0.16686967	1.06400068	0.20394164	1	0.4141
Transcription factor	KAT2A	2	0.4	2.55049505	0.24326683	1	0.4683
Transcription factor	KAT7	42	0.18918919	1.20631523	0.13778286	1	0.3155
Transcription factor	KAT8	2	0.25	1.59405941	0.40185095	1	0.6069
Transcription factor	KDM1A	43	0.17131474	1.0923435	0.31014091	1	0.5477
Transcription factor	KDM2B	183	0.19677419	1.25467902	0.0000448	0.0233	1.95e-3
Transcription factor	KDM3A	6	0.16216216	1.03398448	0.53778929	1	0.7121
Transcription factor	KDM4A	32	0.1509434	0.96245096	0.6162403	1	0.7572
Transcription factor	KDM4C	72	0.1875	1.19554455	0.07048837	1	0.2295
Transcription factor	KDM5B	209	0.18828829	1.20057087	0.00007938	0.0414	2.76e-3
Transcription factor	KDM5C	3	0.12	0.76514851	0.75321827	1	0.8367
Transcription factor	KDM5D	7	0.22580645	1.43979559	0.24906068	1	0.4719
Transcription factor	KDM6A	20	0.19417476	1.23810439	0.21835952	1	0.4376
Transcription factor	KDM6B	9	0.13432836	0.85650953	0.72228117	1	0.8192
Transcription factor	KHSRP	2	0.66666667	4.25082508	0.13866365	1	0.3155
Transcription factor	KLF1	138	0.17806452	1.13538167	0.04267934	1	0.1685
Transcription factor	KLF11	103	0.206	1.31350495	0.00226068	1	0.0248
Transcription factor	KLF2	4	0.8	5.1009901	0.0238662	1	0.1219
Transcription factor	KLF3	1	0.25	1.59405941	0.51767166	1	0.6951
Transcription factor	KLF4	22	0.2	1.27524752	0.17137811	1	0.369
Transcription factor	KLF5	53	0.18596491	1.18575647	0.12559063	1	0.3022
Transcription factor	KLF6	12	0.31578947	2.01354872	0.03078552	1	0.1426
Transcription factor	KLF8	1	0.5	3.18811881	0.35420112	1	0.5626
Transcription factor	KMT2A	113	0.17795276	1.13466906	0.07391053	1	0.2377
Transcription factor	KMT2C	16	0.12030075	0.76706618	0.88016175	1	0.9208
Transcription factor	KMT2D	116	0.18471338	1.17777638	0.02831024	1	0.1366
Transcription factor	LARP7	185	0.2057842	1.31212899	0.00000164	8.56e-4	1.22e-4
Transcription factor	LDB1	19	0.18627451	1.18773054	0.2769164	1	0.5153
Transcription factor	LEF1	2	0.07407407	0.4723139	0.92019645	1	0.9494
Transcription factor	LEO1	50	0.19685039	1.25516489	0.06994486	1	0.2292
Transcription factor	LIN28	8	1	6.37623762	0.00049982	0.2604	8.98e-3
Transcription factor	LIN28A	3	0.6	3.82574257	0.08199325	1	0.2449
Transcription factor	LIN28B	8	1	6.37623762	0.00049982	0.2604	8.98e-3
Transcription factor	LMNA	22	0.14864865	0.94781911	0.63276716	1	0.7667
Transcription factor	LMNB1	1	0.0625	0.39851485	0.91677834	1	0.9494
Transcription factor	LMO2	18	0.17142857	1.09306931	0.40082255	1	0.6069
Transcription factor	LMO3	9	0.18	1.14772277	0.40672088	1	0.6124
Transcription factor	LMTK3	3	0.1875	1.19554455	0.48656104	1	0.6814
Transcription factor	LYL1	23	0.16083916	1.02554871	0.49065771	1	0.6853
Transcription factor	MAF	18	0.16981132	1.08275733	0.41522049	1	0.6207
Transcription factor	MAFF	37	0.19473684	1.24168838	0.12200316	1	0.297
Transcription factor	MAFK	56	0.17665615	1.1264016	0.20559367	1	0.4152
Transcription factor	MAPK1	4	0.1	0.63762376	0.86724384	1	0.9146
Transcription factor	MAPK14	3	0.5	3.18811881	0.11105677	1	0.2768
Transcription factor	MAX	231	0.17553191	1.1192332	0.0023286	1	0.0248
Transcription factor	MAZ	200	0.22497188	1.43447416	0	2.90e-8	2.90e-8
Transcription factor	MBD3	160	0.19704433	1.2564015	0.00028861	0.1504	7.37e-3
Transcription factor	MECP2	5	0.2	1.27524752	0.38482329	1	0.5907
Transcription factor	MED1	152	0.18335344	1.16910509	0.01077319	1	0.0712
Transcription factor	MED12	1	0.03846154	0.24523991	0.98090541	1	0.9851
Transcription factor	MED26	8	0.12698413	0.80968097	0.76749554	1	0.8457
Transcription factor	MEF2A	15	0.12605042	0.80372743	0.82958782	1	0.8872
Transcription factor	MEF2B	15	0.14423077	0.91964966	0.66448916	1	0.7904
Transcription factor	MEF2C	5	0.13888889	0.88558856	0.67115956	1	0.793
Transcription factor	MEIS1	2	0.22222222	1.41694169	0.45151712	1	0.6463
Transcription factor	MEN1	2	0.33333333	2.12541254	0.29702469	1	0.5309
Transcription factor	MITF	40	0.26315789	1.67795727	0.00232434	1	0.0248
Transcription factor	MKL1	3	0.6	3.82574257	0.08199325	1	0.2449
Transcription factor	MLL-AF4	5	0.33333333	2.12541254	0.12314709	1	0.2984
Transcription factor	MLLT1	2	0.33333333	2.12541254	0.29702469	1	0.5309
Transcription factor	MNT	2	0.33333333	2.12541254	0.29702469	1	0.5309
Transcription factor	MORC2	1	0.11111111	0.70847085	0.7677689	1	0.8457
Transcription factor	MTA3	4	0.08163265	0.52050919	0.942892	1	0.9595
Transcription factor	MXI1	138	0.19630156	1.25166542	0.00148642	0.7744	0.0194
Transcription factor	MYB	116	0.17901235	1.14142525	0.06094128	1	0.2089
Transcription factor	MYBL2	16	0.13913043	0.88712871	0.71754491	1	0.8192
Transcription factor	MYC	220	0.18549747	1.18277595	0.00008508	0.0443	2.76e-3
Transcription factor	MYCN	142	0.19137466	1.22025033	0.0032658	1	0.0299
Transcription factor	MYH11	35	0.13409962	0.85505102	0.8478778	1	0.9015
Transcription factor	MYOCD	2	0.4	2.55049505	0.24326683	1	0.4683
Transcription factor	MYOD1	52	0.1630094	1.0393867	0.41577275	1	0.6207
Transcription factor	N1ICD	2	1	6.37623762	0.09119432	1	0.2449
Transcription factor	NANOG	16	0.11940299	0.76134181	0.88642612	1	0.9238
Transcription factor	NCAPG	3	0.15	0.95643564	0.62149815	1	0.7595
Transcription factor	NCAPG2	4	0.19047619	1.21452145	0.44570941	1	0.6433
Transcription factor	NCOA1	7	0.20588235	1.3127548	0.31668467	1	0.5518
Transcription factor	NCOR1	17	0.14529915	0.92646188	0.65926126	1	0.786
Transcription factor	NCOR2	10	0.18867925	1.2030637	0.34639402	1	0.5626
Transcription factor	NELFA	60	0.2173913	1.38613861	0.00938019	1	0.066
Transcription factor	NELFE	94	0.21412301	1.36529917	0.00129458	0.6745	0.0173
Transcription factor	NF-Y	6	1	6.37623762	0.00266653	1	0.0267
Transcription factor	NFATC1	47	0.20434783	1.3029703	0.04943426	1	0.1866
Transcription factor	NFATC3	2	0.28571429	1.82178218	0.35015839	1	0.5626
Transcription factor	NFE2	127	0.18983558	1.21043674	0.0086625	1	0.0632
Transcription factor	NFE2L2	43	0.24157303	1.54032707	0.00622353	1	0.0491
Transcription factor	NFIC	71	0.16099773	1.0265598	0.43275807	1	0.6395
Transcription factor	NFKB1	79	0.2358209	1.50365007	0.00029039	0.1513	7.37e-3
Transcription factor	NFKB2	19	0.13194444	0.84130913	0.80192216	1	0.8686
Transcription factor	NFYA	78	0.19451372	1.24026567	0.0309297	1	0.1426
Transcription factor	NFYB	80	0.20253165	1.2913899	0.01247947	1	0.0756
Transcription factor	NFYC	15	0.2	1.27524752	0.2298134	1	0.457
Transcription factor	NIPBL	37	0.23566879	1.5026802	0.01522002	1	0.0891
Transcription factor	NKX2-1	31	0.14832536	0.94575773	0.65184142	1	0.7817
Transcription factor	NKX2-5	5	0.625	3.98514851	0.02253836	1	0.1163
Transcription factor	NKX3-1	7	0.15909091	1.01440144	0.54899259	1	0.7139
Transcription factor	NME2	4	0.14814815	0.9446278	0.62287949	1	0.7595
Transcription factor	NOTCH1	158	0.19174757	1.22262809	0.00124658	0.6495	0.0171
Transcription factor	NPAT	2	0.08695652	0.55445545	0.87253467	1	0.9165
Transcription factor	NR1H2	12	0.17910448	1.14201271	0.38234922	1	0.5907
Transcription factor	NR1H3	25	0.15243902	0.97198744	0.59016329	1	0.733
Transcription factor	NR1H4	5	0.41666667	2.65676568	0.06875278	1	0.2267
Transcription factor	NR2C2	17	0.20987654	1.33822271	0.16519244	1	0.3614
Transcription factor	NR2F1	76	0.19638243	1.25218103	0.0278036	1	0.1366
Transcription factor	NR2F2	74	0.15578947	0.9933507	0.54952269	1	0.7139
Transcription factor	NR3B3	2	1	6.37623762	0.09119432	1	0.2449
Transcription factor	NR3C1	137	0.18767123	1.19663638	0.00841325	1	0.0626
Transcription factor	NR3C2	1	0.33333333	2.12541254	0.44187006	1	0.6395
Transcription factor	NR4A1	13	0.18571429	1.18415842	0.33068124	1	0.5626
Transcription factor	NR5A2	2	0.18181818	1.15931593	0.54331121	1	0.713
Transcription factor	NRF1	132	0.20030349	1.27718265	0.00096171	0.5011	0.0143
Transcription factor	ORC1	1	0.1	0.63762376	0.79939408	1	0.8677
Transcription factor	ORC2	5	0.18518519	1.18078475	0.44185253	1	0.6395
Transcription factor	OTX2	21	0.15217391	0.97029703	0.59090184	1	0.733
Transcription factor	PAF1	18	0.23376623	1.49054905	0.0825832	1	0.2449
Transcription factor	PAX5	49	0.18215613	1.16147079	0.16984225	1	0.3672
Transcription factor	PBX1	91	0.18421053	1.17457009	0.05912846	1	0.2054
Transcription factor	PBX2	2	0.66666667	4.25082508	0.13866365	1	0.3155
Transcription factor	PBX3	82	0.18510158	1.18025166	0.06757018	1	0.2242
Transcription factor	PCGF2	1	0.1	0.63762376	0.79939408	1	0.8677
Transcription factor	PDGF	1	0.5	3.18811881	0.35420112	1	0.5626
Transcription factor	PDGFA	1	0.5	3.18811881	0.35420112	1	0.5626
Transcription factor	PDX1	8	0.21621622	1.37864597	0.25867474	1	0.4865
Transcription factor	PELP1	1	0.2	1.27524752	0.58320775	1	0.7287
Transcription factor	PGR	58	0.1829653	1.16663023	0.13586912	1	0.3155
Transcription factor	PHF8	168	0.19399538	1.23696065	0.00036084	0.188	8.17e-3
Transcription factor	PHOX2B	7	0.14285714	0.91089109	0.65265432	1	0.7817
Transcription factor	PIAS1	11	0.16666667	1.06270627	0.47630517	1	0.6743
Transcription factor	PIM1	2	0.33333333	2.12541254	0.29702469	1	0.5309
Transcription factor	PITX3	8	0.22222222	1.41694169	0.23861713	1	0.4683
Transcription factor	PML	81	0.19331742	1.23263782	0.03127723	1	0.1429
Transcription factor	POU2F1	2	0.33333333	2.12541254	0.29702469	1	0.5309
Transcription factor	POU2F2	55	0.16224189	1.03449283	0.42532662	1	0.6313
Transcription factor	POU5F1	9	0.11538462	0.73571973	0.8551594	1	0.9056
Transcription factor	PPARA	4	0.66666667	4.25082508	0.03561695	1	0.1497
Transcription factor	PPARG	66	0.18232044	1.16251846	0.1209977	1	0.296
Transcription factor	PRAME	12	0.24489796	1.56152758	0.11324412	1	0.2796
Transcription factor	PRDM1	9	0.25	1.59405941	0.14585065	1	0.3275
Transcription factor	PRDM11	10	0.14084507	0.89806164	0.67728375	1	0.793
Transcription factor	PRDM14	3	0.07317073	0.46655397	0.95032699	1	0.9633
Transcription factor	PRKCQ	3	0.13636364	0.86948695	0.67924385	1	0.7935
Transcription factor	PROX1	1	0.03846154	0.24523991	0.98090541	1	0.9851
Transcription factor	PSIP1	4	0.11764706	0.7501456	0.77847943	1	0.8521
Transcription factor	PSMD9	2	1	6.37623762	0.09119432	1	0.2449
Transcription factor	PTEN	2	0.22222222	1.41694169	0.45151712	1	0.6463
Transcription factor	RAD21	158	0.1761427	1.1231277	0.03669967	1	0.1506
Transcription factor	RARA	114	0.20176991	1.2865329	0.00224624	1	0.0248
Transcription factor	RB1	17	0.25373134	1.61785134	0.05372006	1	0.1971
Transcription factor	RBBP5	73	0.19210526	1.22490881	0.04599592	1	0.1775
Transcription factor	RBL1	1	0.09090909	0.57965797	0.82672484	1	0.8863
Transcription factor	RBL2	12	0.28571429	1.82178218	0.05287596	1	0.1968
Transcription factor	RBPJ	27	0.16463415	1.04974644	0.43809761	1	0.6395
Transcription factor	RCOR1	57	0.16863905	1.07528268	0.31294604	1	0.5508
Transcription factor	REL	2	1	6.37623762	0.09119432	1	0.2449
Transcription factor	RELA	185	0.20880361	1.33138145	5.6e-7	2.91e-4	4.84e-5
Transcription factor	RELB	6	0.27272727	1.7389739	0.1689567	1	0.3668
Transcription factor	REPIN1	1	0.5	3.18811881	0.35420112	1	0.5626
Transcription factor	REST	109	0.17609047	1.12279467	0.0986496	1	0.2622
Transcription factor	RFX5	44	0.19130435	1.21980198	0.11690174	1	0.2873
Transcription factor	RING1	2	0.11111111	0.70847085	0.77681147	1	0.852
Transcription factor	RNF2	8	0.19512195	1.24414393	0.3431212	1	0.5626
Transcription factor	RREB1	2	1	6.37623762	0.09119432	1	0.2449
Transcription factor	RUNX1	204	0.17708333	1.12912541	0.00607012	1	0.0487
Transcription factor	RUNX1T1	46	0.16027875	1.02197537	0.46956497	1	0.6671
Transcription factor	RUNX2	26	0.23636364	1.50711071	0.03818989	1	0.1531
Transcription factor	RUNX3	126	0.1779661	1.13475415	0.05668719	1	0.1996
Transcription factor	RXRA	27	0.17763158	1.13262116	0.29967319	1	0.5329
Transcription factor	SAP30	24	0.27272727	1.7389739	0.01242192	1	0.0756
Transcription factor	SCML2	5	0.16666667	1.06270627	0.52463355	1	0.7009
Transcription factor	SETD1A	93	0.18489066	1.17890676	0.05232371	1	0.1961
Transcription factor	SETDB1	9	0.13235294	0.8439138	0.73698672	1	0.824
Transcription factor	SFPQ	52	0.17218543	1.09789522	0.27335865	1	0.5105
Transcription factor	SGF29	1	0.1	0.63762376	0.79939408	1	0.8677
Transcription factor	SHP	2	1	6.37623762	0.09119432	1	0.2449
Transcription factor	SIN3A	143	0.18499353	1.17956272	0.01095994	1	0.0714
Transcription factor	SIP1	1	0.2	1.27524752	0.58320775	1	0.7287
Transcription factor	SIRT1	3	1	6.37623762	0.03600857	1	0.1497
Transcription factor	SIRT6	1	0.125	0.7970297	0.73117711	1	0.8192
Transcription factor	SIX1	1	0.2	1.27524752	0.58320775	1	0.7287
Transcription factor	SIX2	26	0.19847328	1.26551281	0.15403513	1	0.3401
Transcription factor	SIX5	36	0.18367347	1.17114569	0.2042524	1	0.4141
Transcription factor	SLUG	1	0.25	1.59405941	0.51767166	1	0.6951
Transcription factor	SMAD1	57	0.13701923	0.87366717	0.8764325	1	0.9188
Transcription factor	SMAD2	7	0.25	1.59405941	0.18674228	1	0.391
Transcription factor	SMAD3	40	0.22099448	1.40911329	0.02715343	1	0.1347
Transcription factor	SMAD4	13	0.30952381	1.97359736	0.02825642	1	0.1366
Transcription factor	SMARCA4	6	0.09090909	0.57965797	0.94020567	1	0.9586
Transcription factor	SMARCB1	7	0.21212121	1.35253525	0.29370943	1	0.5309
Transcription factor	SMARCC1	5	0.2	1.27524752	0.38482329	1	0.5907
Transcription factor	SMARCC2	1	0.125	0.7970297	0.73117711	1	0.8192
Transcription factor	SMC1A	114	0.15261044	0.97308044	0.65784669	1	0.786
Transcription factor	SMC3	79	0.16701903	1.06495301	0.29756513	1	0.5309
Transcription factor	SNAI1	6	0.42857143	2.73267327	0.04349924	1	0.1704
Transcription factor	SNAI2	99	0.18065693	1.15191154	0.07185594	1	0.2325
Transcription factor	SOX10	2	0.18181818	1.15931593	0.54331121	1	0.713
Transcription factor	SOX17	1	0.125	0.7970297	0.73117711	1	0.8192
Transcription factor	SOX2	40	0.16806723	1.07163658	0.36161525	1	0.5675
Transcription factor	SOX4	1	0.33333333	2.12541254	0.44187006	1	0.6395
Transcription factor	SOX9	25	0.2173913	1.38613861	0.08295722	1	0.2449
Transcription factor	SP1	176	0.1801433	1.14863646	0.00873065	1	0.0632
Transcription factor	SP2	72	0.23151125	1.47617077	0.00094348	0.4916	0.0143
Transcription factor	SP4	15	0.26315789	1.67795727	0.05436296	1	0.1981
Transcription factor	SPI1	172	0.16226415	1.03463478	0.2894267	1	0.5309
Transcription factor	SRC	2	1	6.37623762	0.09119432	1	0.2449
Transcription factor	SREBF1	18	0.225	1.43465347	0.10464695	1	0.2722
Transcription factor	SREBF2	11	0.32352941	2.06290041	0.03341769	1	0.1489
Transcription factor	SRF	112	0.17472699	1.1141008	0.10964369	1	0.2768
Transcription factor	SRSF1	2	0.66666667	4.25082508	0.13866365	1	0.3155
Transcription factor	STAG1	112	0.18211382	1.161201	0.0448441	1	0.1744
Transcription factor	STAT1	174	0.18831169	1.20072007	0.00114822	0.5982	0.0162
Transcription factor	STAT2	5	0.17241379	1.09935131	0.49756071	1	0.6929
Transcription factor	STAT3	133	0.18472222	1.17783278	0.01646354	1	0.095
Transcription factor	STAT4	3	0.125	0.7970297	0.73021653	1	0.8192
Transcription factor	STAT5	10	0.5	3.18811881	0.00441946	1	0.0384
Transcription factor	STAT5A	14	0.14285714	0.91089109	0.6744102	1	0.793
Transcription factor	STAT5B	20	0.18018018	1.14887164	0.31567211	1	0.5518
Transcription factor	STAT6	1	0.5	3.18811881	0.35420112	1	0.5626
Transcription factor	SUMO1	12	0.11881188	0.75757279	0.86086364	1	0.9098
Transcription factor	SUMO2	143	0.19324324	1.23216484	0.00210539	1	0.0244
Transcription factor	SUPT5H	139	0.2165109	1.38052497	0.00001556	8.11e-3	9.01e-4
Transcription factor	SUZ12	2	0.07407407	0.4723139	0.92019645	1	0.9494
Transcription factor	T	3	0.15	0.95643564	0.62149815	1	0.7595
Transcription factor	TAF1	180	0.19736842	1.25846795	0.0000491	0.0256	1.97e-3
Transcription factor	TAF15	1	0.5	3.18811881	0.35420112	1	0.5626
Transcription factor	TAF3	87	0.18995633	1.21120671	0.03620477	1	0.1497
Transcription factor	TAF7	41	0.21354167	1.36159241	0.03885297	1	0.1545
Transcription factor	TAL1	163	0.19544365	1.24619512	0.00035164	0.1832	8.17e-3
Transcription factor	TAZ	3	1	6.37623762	0.03600857	1	0.1497
Transcription factor	TBL1XR1	15	0.12711864	0.81053868	0.82084504	1	0.8854
Transcription factor	TBL1Y	2	0.15384615	0.98095963	0.62389024	1	0.7595
Transcription factor	TBP	164	0.21808511	1.39056246	4.8e-7	2.49e-4	4.84e-5
Transcription factor	TCF12	164	0.17710583	1.12926887	0.02592689	1	0.1311
Transcription factor	TCF21	9	0.13846154	0.88286367	0.69129847	1	0.7988
Transcription factor	TCF3	180	0.18108652	1.15465068	0.00580546	1	0.0473
Transcription factor	TCF4	71	0.14822547	0.94512082	0.71802595	1	0.8192
Transcription factor	TCF7L2	94	0.17938931	1.14382889	0.09062348	1	0.2449
Transcription factor	TEAD1	28	0.20588235	1.3127548	0.10811184	1	0.2768
Transcription factor	TEAD4	92	0.16399287	1.04565751	0.3410708	1	0.5626
Transcription factor	TET2	43	0.13271605	0.84622907	0.88821311	1	0.9238
Transcription factor	TFAP2A	160	0.19417476	1.23810439	0.00060235	0.3138	0.0105
Transcription factor	TFAP2C	139	0.16971917	1.08216976	0.14087315	1	0.3191
Transcription factor	TFAP4	130	0.18439716	1.17576013	0.01920598	1	0.1042
Transcription factor	TGFB1	15	0.48387097	3.08527627	0.00065969	0.3437	0.0111
Transcription factor	THAP1	7	0.09589041	0.61142005	0.93307768	1	0.9551
Transcription factor	THAP11	13	0.16049383	1.02334678	0.51611385	1	0.6951
Transcription factor	TLE3	10	0.14084507	0.89806164	0.67728375	1	0.793
Transcription factor	TLR2	2	0.5	3.18811881	0.18999119	1	0.3929
Transcription factor	TLX1	12	0.29268293	1.86621589	0.04656259	1	0.1781
Transcription factor	TLX3	3	0.5	3.18811881	0.11105677	1	0.2768
Transcription factor	TNF	4	0.4	2.55049505	0.1098519	1	0.2768
Transcription factor	TNFSF12	2	0.28571429	1.82178218	0.35015839	1	0.5626
Transcription factor	TP53	114	0.20320856	1.29570604	0.001771	0.9227	0.0219
Transcription factor	TP63	46	0.16727273	1.06657066	0.35850558	1	0.5655
Transcription factor	TP73	20	0.20408163	1.30127298	0.16580795	1	0.3614
Transcription factor	TRIM24	85	0.18640351	1.18855307	0.05521131	1	0.1996
Transcription factor	TRIM25	109	0.18076285	1.1525869	0.0570714	1	0.1996
Transcription factor	TRIM28	170	0.17970402	1.14583551	0.01218136	1	0.0756
Transcription factor	TRIM32	8	1	6.37623762	0.00049982	0.2604	8.98e-3
Transcription factor	TRRAP	3	0.23076923	1.47143945	0.3720261	1	0.5786
Transcription factor	TWIST1	6	0.26086957	1.66336634	0.19037283	1	0.3929
Transcription factor	UBTF	33	0.18539326	1.18211147	0.20329171	1	0.4141
Transcription factor	USF1	110	0.18900344	1.20513082	0.01887539	1	0.1035
Transcription factor	USF2	51	0.19245283	1.22712498	0.08902219	1	0.2449
Transcription factor	VDR	35	0.19337017	1.23297413	0.13829516	1	0.3155
Transcription factor	VEZF1	1	0.2	1.27524752	0.58320775	1	0.7287
Transcription factor	WDR5	153	0.19342604	1.23333041	0.00113193	0.5897	0.0162
Transcription factor	WIZ	2	0.4	2.55049505	0.24326683	1	0.4683
Transcription factor	WWTR1	8	0.21052632	1.34236582	0.27922765	1	0.5177
Transcription factor	XBP1	13	0.14772727	0.94194419	0.62744312	1	0.762
Transcription factor	YAP1	56	0.18983051	1.21040443	0.09111459	1	0.2449
Transcription factor	YY1	159	0.20177665	1.28657587	0.00008996	0.0469	2.76e-3
Transcription factor	ZBTB16	12	0.32432432	2.06796896	0.02650921	1	0.1328
Transcription factor	ZBTB17	12	0.14285714	0.91089109	0.66784204	1	0.7926
Transcription factor	ZBTB33	25	0.17605634	1.12257705	0.32402673	1	0.5605
Transcription factor	ZBTB48	28	0.1971831	1.25728629	0.14984411	1	0.3336
Transcription factor	ZBTB7A	109	0.20297952	1.29424563	0.00248759	1	0.0255
Transcription factor	ZEB1	33	0.20121951	1.28302342	0.10536648	1	0.2722
Transcription factor	ZEB2	6	0.46153846	2.9428789	0.03421806	1	0.1497
Transcription factor	ZFP42	4	0.13793103	0.87948105	0.67340369	1	0.793
Transcription factor	ZFX	5	0.25	1.59405941	0.24407057	1	0.4683
Transcription factor	ZIC2	1	0.07692308	0.49047982	0.87075046	1	0.9165
Transcription factor	ZKSCAN1	3	0.125	0.7970297	0.73021653	1	0.8192
Transcription factor	ZMIZ1	7	0.15555556	0.99185919	0.570798	1	0.7287
Transcription factor	ZMYND8	30	0.22058824	1.40652301	0.05338413	1	0.1971
Transcription factor	ZNF143	156	0.18863362	1.20277276	0.00289392	1	0.0279
Transcription factor	ZNF217	2	0.125	0.7970297	0.72350747	1	0.8192
Transcription factor	ZNF263	65	0.16455696	1.04925429	0.36829817	1	0.5745
Transcription factor	ZNF274	1	0.08333333	0.53135314	0.85034264	1	0.9023
Transcription factor	ZNF280D	3	0.1875	1.19554455	0.48656104	1	0.6814
Transcription factor	ZNF384	38	0.20320856	1.29570604	0.07804254	1	0.2449
Transcription factor	ZNF644	2	0.33333333	2.12541254	0.29702469	1	0.5309
Transcription factor	ZNF750	14	0.1372549	0.87516987	0.72600117	1	0.8192
Transcription factor	ZNF76	13	0.16455696	1.04925429	0.4826177	1	0.6796
Transcription factor	ZNF83	11	0.275	1.75346535	0.07481865	1	0.2391
Transcription factor	ZNF84	1	0.16666667	1.06270627	0.63986457	1	0.7717
Transcription factor	ZZZ3	1	0.2	1.27524752	0.58320775	1	0.7287
