# Supplementary material for: The intracellular parasite Anncaliia algerae induces a massive miRNA down-regulation in human cells
Source: Noncoding RNA Res. 2023 May 18;8(3):363–75. doi: 10.1016/j.ncrna.2023.05.003 (PMC10238475; doi:10.1016/j.ncrna.2023.05.003)
Supplement: Multimedia component 7 [file mmc7.txt]

CDS	Number	of	correlated	miRNA	Mean	pvalue	Mean	correlation	value	median	correlation	value	organism	CD-seach	conserved	domain	Blastx	result	0,00001	evalue	cutoff	Function
KI0AAD54DA12FM1:c(1-671)	330	0,0011	-0,7921	-0,8088	Anncaliia	No	hit	Hypothetical	protein	Anncaliia	algerae	PRA339	Unknown
KI0ARB6YN18FM1:1950-3287	333	0,0012	-0,7853	-0,802	Anncaliia	Pumilio	superfamily	Hypothetical	protein	Anncaliia	algerae	PRA339	Unknown
KI0AFA11CH10FM1:c(1-704)	339	0,0012	-0,7961	-0,8058	Anncaliia	No	hit	Hypothetical	protein	Anncaliia	algerae	PRA339	Unknown
KI0ABA21YN15RM1:3-700	341	0,001	-0,7985	-0,8169	Anncaliia	Sec6	superfamily	exocyst	complex	subunit	SEC6	Tubulinosema	ratisbonensis	Transport
KI0AGA12BF06FM1:818-1633	341	0,0013	-0,7892	-0,8031	Anncaliia	STKc_Aurora	Pkc_like	superfamily	Aur	protein	kinase	Anncaliia	algerae	PRA339	Proliferation,	growth	and	developpement
KI0ALA26YC22FM1:c(1-1052)	342	0,0011	-0,7986	-0,8122	Anncaliia	Muskelin_N	Muskelin	n-terminus	domain-containing	protein	Tubulinosema	ratisbonensis	Transport
KI0AFA18AD06FM1:c(504-1577)	343	0,0012	-0,7935	-0,8088	Anncaliia	Pkc_like	superfamily	Choline	Kinase	Tubulinosema	ratisbonensis	Proliferation,	growth	and	developpement
KI0ALA1YI04AHM1:543-851	343	0,0013	-0,7985	-0,8065	Anncaliia	No	hit	Hypothetical	protein	Anncaliia	algerae	PRA339	Unknown
KI0AMB9YJ21AHM1:c(4188-5750)	343	0,0011	-0,8017	-0,8128	Anncaliia	No	hit	Hypothetical	protein	Anncaliia	algerae	PRA339	Unknown
KI0AIA13YP22AHM1:c(198-1565)	344	0,0012	-0,7956	-0,8128	Anncaliia	Gnd	6-phosphogluconate	deshydrogenase	(decarboxylating)	Anncaliia	algerae	PRA339	Pentose	phosphate	pathway
KI0AGA13AB06FM1:3597-4253	346	0,0012	-0,7974	-0,8179	Anncaliia	rad3	superfamily	Rad3-like	DNA	repair	helicase	Tubulinosema	ratisbonensis	Proliferation,	growth	and	developpement
KI0AGA1BA07FM1:1196-2041	350	0,0014	-0,7961	-0,8002	Anncaliia	No	hit	Vesical	transport	protein	Tubulinosema	ratisbonensis	Transport
KI0ANB25YP21FM1:c(1-2215)	350	0,0012	-0,8023	-0,8139	Anncaliia	No	hit	Hypothetical	protein	Anncaliia	algerae	PRA339	Unknown
KI0ARB6YD14FM1:1-1332	350	0,0013	-0,7972	-0,8072	Anncaliia	GT20_TPS	alpha	trehalose-phosphate	synthase	(UDP-forming)	Anncaliia	algerae	PRA339	Trehalose	synthetic	pathway
KI0AGA7AE02AHM1:750-1670	353	0,0016	-0,7883	-0,8013	Anncaliia	Lectin-L-type	superfamily	Concanavalin	A-like	lectin	glucanase	Tubulinosema	ratisbonensis	Glucide	degradation
KI0ANB6YO04FM1:127-1230	353	0,0011	-0,8018	-0,8221	Anncaliia	No	hit	Hypothetical	protein	Anncaliia	algerae	PRA339	Unknown
KI0AEA8YK06AHM1:c(2669-4057)	355	0,0014	-0,7959	-0,8097	Anncaliia	TPR	repeats	Cyclosome	anaphase-promoting	complex	Tubulinosema	ratisbonensis		Proliferation,	growth	and	developpement
KI0AMB32YB08FM1:c(1162-3681)	356	0,0013	-0,8024	-0,808	Anncaliia	M1_APN-Q_like	+	ERAP1_C	superfamily	Aminopeptidase	M1	Tubulinosema	ratisbonensis	Proliferation,	growth	and	developpement
KI0AAA23YP22FM1:c(3264-4604)	357	0,0014	-0,7942	-0,8077	Anncaliia	AsnS	Asparagine-tRNA	ligase	Anncaliia	algerae	PRA339	Proliferation,	growth	and	developpement
KI0ANB1YA17FM1:c(493-1833)	359	0,0012	-0,8052	-0,8253	Anncaliia	c_cpa1	superfamily	NA+	H+	antiporter	Tubulinosema	ratisbonensis	Transport
KI0AKA7YI24AHM1:2225-2686	359	0,0013	-0,8035	-0,8156	Anncaliia	TRAPPC_bet3-like	superfamily	transport	particle	complex	subunit	Tubulinosema	ratisbonensis	Transport
KI0ALA17YM19FM1:820-1418	362	0,0012	-0,8127	-0,8396	Anncaliia	Pkc_like	superfamily	CMGC/CK2	protein	kinase	Anncaliia	algerae	PRA339	Proliferation,	growth	and	developpement
