# Supplementary material for: The intracellular parasite Anncaliia algerae induces a massive miRNA down-regulation in human cells
Source: Noncoding RNA Res. 2023 May 18;8(3):363–75. doi: 10.1016/j.ncrna.2023.05.003 (PMC10238475; doi:10.1016/j.ncrna.2023.05.003)
Supplement: Multimedia component 8 [file mmc8.txt]

	average_pathway_expression_fold_change	Dysregulation	number_of_genes	number_of_predicted_mi_targets	proportion of downregulated miRNA targets	class1
Disorders.of.transmembrane.transporters	2,30	Up	1	0	0,00 %	Disease
SLC.mediated.transmembrane.transport	0,85	Up	6	0	0,00 %	Transport of small molecules
Signaling.by.Receptor.Tyrosine.Kinases	0,74	Up	6	0	0,00 %	Signal Transduction
Base.Excision.Repair	0,57	Up	3	1	33,33 %	DNA Repair
mRNA.Capping	0,44	Up	8	0	0,00 %	Metabolism of RNA
Transmission.across.Chemical.Synapses	0,38	Up	18	3	16,67 %	Neuronal System
Olfactory.Signaling.Pathway	0,36	Up	4	0	0,00 %	Sensory Perception
Infectious.disease	0,31	Up	127	14	11,02 %	Disease
RNA.Polymerase.II.Transcription	0,29	Up	264	30	11,36 %	Gene expression (Transcription)
Membrane.Trafficking	0,27	Up	7	2	28,57 %	Vesicle-mediated transport
Signaling.by.Non.Receptor.Tyrosine.Kinases	0,27	Up	34	5	14,71 %	Signal Transduction
Diseases.of.metabolism	0,23	Up	7	1	14,29 %	Disease
Cell.Cycle..Mitotic	0,18	Up	46	9	19,57 %	Cell Cycle
Metabolism.of.carbohydrates	0,18	Up	12	1	8,33 %	Metabolism
Degradation.of.the.extracellular.matrix	0,15	Up	17	4	23,53 %	Extracellular matrix organization
Signaling.by.Rho.GTPases..Miro.GTPases.and.RHOBTB3	0,09	Up	84	10	11,90 %	Signal Transduction
DNA.Double.Strand.Break.Repair	0,08	Up	239	17	7,11 %	DNA Repair
Biological.oxidations	0,04	Up	58	0	0,00 %	Metabolism
Innate.Immune.System	0,01	Up	15	3	20,00 %	Immune System
