# Supplementary material for: The intracellular parasite Anncaliia algerae induces a massive miRNA down-regulation in human cells
Source: Noncoding RNA Res. 2023 May 18;8(3):363–75. doi: 10.1016/j.ncrna.2023.05.003 (PMC10238475; doi:10.1016/j.ncrna.2023.05.003)
Supplement: Multimedia component 9 [file mmc9.txt]

Gene miRNA cor_value pvalue num_of_cor mean_cor median_cor top_cor mean_pvalue max_pvalue organisms
LOC102723382 hsa-miR-100-3p -0.646528290333035 0.00920020599204019 1 -0.646528290333035 -0.646528290333035 -0.646528290333035 0.00920020599204019 0.00920020599204019 Human
TEX48 hsa-miR-100-3p -0.644347688452086 0.00951789980239326 1 -0.644347688452086 -0.644347688452086 -0.644347688452086 0.00951789980239326 0.00951789980239326 Human
ANHX hsa-miR-101-5p -0.683639172024318 0.00495280478648175 1 -0.683639172024318 -0.683639172024318 -0.683639172024318 0.00495280478648175 0.00495280478648175 Human
FBXO43 hsa-miR-101-5p -0.646489880793008 0.00920572918656837 1 -0.646489880793008 -0.646489880793008 -0.646489880793008 0.00920572918656837 0.00920572918656837 Human
IL18R1 hsa-miR-101-5p -0.69070539773604 0.00435927299423255 1 -0.69070539773604 -0.69070539773604 -0.69070539773604 0.00435927299423255 0.00435927299423255 Human
RAB25 hsa-miR-101-5p -0.69070539773604 0.00435927299423255 1 -0.69070539773604 -0.69070539773604 -0.69070539773604 0.00435927299423255 0.00435927299423255 Human
hsa-miR-101-5p hsa-miR-103a-2-5p -0.819674842997549 0.000183675726481258 1 -0.819674842997549 -0.819674842997549 -0.819674842997549 0.000183675726481258 0.000183675726481258 Human
LOC653653 hsa-miR-106b-5p -0.64438398656088 0.00951254229656917 1 -0.64438398656088 -0.64438398656088 -0.64438398656088 0.00951254229656917 0.00951254229656917 Human
KI0AMB36YG20AHM1:526-975 hsa-miR-106b-5p -0.641926060299317 0.00988068620147864 1 -0.641926060299317 -0.641926060299317 -0.641926060299317 0.00988068620147864 0.00988068620147864 Anncaliia
KI0AKA11YE13FM1:351-2900 hsa-miR-1226-3p -0.653260338991332 0.0082714394056751 1 -0.653260338991332 -0.653260338991332 -0.653260338991332 0.0082714394056751 0.0082714394056751 Anncaliia
KI0ARB20YF22AHM1:c(145-1320) hsa-miR-1226-3p -0.702601204005529 0.00348871117213179 1 -0.702601204005529 -0.702601204005529 -0.702601204005529 0.00348871117213179 0.00348871117213179 Anncaliia
MFFP2 hsa-miR-1276 -0.645379710145513 0.00936649268416767 1 -0.645379710145513 -0.645379710145513 -0.645379710145513 0.00936649268416767 0.00936649268416767 Human
NBPF25P hsa-miR-1276 -0.644519871497358 0.00949250695500936 1 -0.644519871497358 -0.644519871497358 -0.644519871497358 0.00949250695500936 0.00949250695500936 Human
TFAM hsa-miR-1284 -0.746579103773623 0.0013866029926739 1 -0.746579103773623 -0.746579103773623 -0.746579103773623 0.0013866029926739 0.0013866029926739 Human
AADACL3 hsa-miR-1294 -0.645292402143369 0.00937922819184145 1 -0.645292402143369 -0.645292402143369 -0.645292402143369 0.00937922819184145 0.00937922819184145 Human
AADACP1 hsa-miR-137-3p -0.698667011687498 0.003759694619061 1 -0.698667011687498 -0.698667011687498 -0.698667011687498 0.003759694619061 0.003759694619061 Human
AANAT hsa-miR-137-3p -0.716371065173637 0.002660210381765 1 -0.716371065173637 -0.716371065173637 -0.716371065173637 0.002660210381765 0.002660210381765 Human
AASS hsa-miR-137-3p -0.659302573809951 0.00750196547924653 1 -0.659302573809951 -0.659302573809951 -0.659302573809951 0.00750196547924653 0.00750196547924653 Human
ACAD9 hsa-miR-137-3p -0.767682466588288 0.000833012583829396 1 -0.767682466588288 -0.767682466588288 -0.767682466588288 0.000833012583829396 0.000833012583829396 Human
ACTG1P17 hsa-miR-137-3p -0.642927963307353 0.00972930397191973 1 -0.642927963307353 -0.642927963307353 -0.642927963307353 0.00972930397191973 0.00972930397191973 Human
ACTG1P25 hsa-miR-137-3p -0.705513002044385 0.00329835719191895 1 -0.705513002044385 -0.705513002044385 -0.705513002044385 0.00329835719191895 0.00329835719191895 Human
ACTR3 hsa-miR-137-3p -0.642413826931622 0.00980675927461805 1 -0.642413826931622 -0.642413826931622 -0.642413826931622 0.00980675927461805 0.00980675927461805 Human
ACTR6 hsa-miR-137-3p -0.730515925979112 0.00198115774772045 1 -0.730515925979112 -0.730515925979112 -0.730515925979112 0.00198115774772045 0.00198115774772045 Human
AFG3L1P hsa-miR-137-3p -0.687193733977257 0.00464673176034269 1 -0.687193733977257 -0.687193733977257 -0.687193733977257 0.00464673176034269 0.00464673176034269 Human
AGAP12P hsa-miR-137-3p -0.750711227570776 0.00125976143598727 1 -0.750711227570776 -0.750711227570776 -0.750711227570776 0.00125976143598727 0.00125976143598727 Human
AK2 hsa-miR-137-3p -0.693614860606713 0.00413196262303295 1 -0.693614860606713 -0.693614860606713 -0.693614860606713 0.00413196262303295 0.00413196262303295 Human
AK8 hsa-miR-137-3p -0.682180940035724 0.00508289323297806 1 -0.682180940035724 -0.682180940035724 -0.682180940035724 0.00508289323297806 0.00508289323297806 Human
AKAP10 hsa-miR-137-3p -0.662224345260983 0.00715065622001942 1 -0.662224345260983 -0.662224345260983 -0.662224345260983 0.00715065622001942 0.00715065622001942 Human
AKR7A2 hsa-miR-137-3p -0.696714680390088 0.00390024668483435 1 -0.696714680390088 -0.696714680390088 -0.696714680390088 0.00390024668483435 0.00390024668483435 Human
AKR7A3 hsa-miR-137-3p -0.707089104179903 0.00319883279038025 1 -0.707089104179903 -0.707089104179903 -0.707089104179903 0.00319883279038025 0.00319883279038025 Human
ALOXE3 hsa-miR-137-3p -0.664110280003127 0.00693085587617359 1 -0.664110280003127 -0.664110280003127 -0.664110280003127 0.00693085587617359 0.00693085587617359 Human
AMD1 hsa-miR-137-3p -0.777353751599819 0.000648052877826988 1 -0.777353751599819 -0.777353751599819 -0.777353751599819 0.000648052877826988 0.000648052877826988 Human
ANKRD20A9P hsa-miR-137-3p -0.680980028050887 0.00519204437353937 1 -0.680980028050887 -0.680980028050887 -0.680980028050887 0.00519204437353937 0.00519204437353937 Human
ANKRD26P1 hsa-miR-137-3p -0.685905340452014 0.00475588713337394 1 -0.685905340452014 -0.685905340452014 -0.685905340452014 0.00475588713337394 0.00475588713337394 Human
ANKRD29 hsa-miR-137-3p -0.686161341486117 0.0047340380467098 1 -0.686161341486117 -0.686161341486117 -0.686161341486117 0.0047340380467098 0.0047340380467098 Human
ANKS3 hsa-miR-137-3p -0.699357022719831 0.00371099490836313 1 -0.699357022719831 -0.699357022719831 -0.699357022719831 0.00371099490836313 0.00371099490836313 Human
ANKS6 hsa-miR-137-3p -0.714159668687942 0.00278140836319296 1 -0.714159668687942 -0.714159668687942 -0.714159668687942 0.00278140836319296 0.00278140836319296 Human
ANO1 hsa-miR-137-3p -0.721515493771047 0.00239456352178902 1 -0.721515493771047 -0.721515493771047 -0.721515493771047 0.00239456352178902 0.00239456352178902 Human
APLP2 hsa-miR-137-3p -0.70235632848316 0.00350510996365183 1 -0.70235632848316 -0.70235632848316 -0.70235632848316 0.00350510996365183 0.00350510996365183 Human
ARAP1 hsa-miR-137-3p -0.664302433378531 0.00690876289834907 1 -0.664302433378531 -0.664302433378531 -0.664302433378531 0.00690876289834907 0.00690876289834907 Human
ARHGAP33 hsa-miR-137-3p -0.724232984800417 0.00226307704726603 1 -0.724232984800417 -0.724232984800417 -0.724232984800417 0.00226307704726603 0.00226307704726603 Human
ARHGEF25 hsa-miR-137-3p -0.674529502545573 0.00581048416206764 1 -0.674529502545573 -0.674529502545573 -0.674529502545573 0.00581048416206764 0.00581048416206764 Human
ARMC6 hsa-miR-137-3p -0.674197803520222 0.0058437897570971 1 -0.674197803520222 -0.674197803520222 -0.674197803520222 0.0058437897570971 0.0058437897570971 Human
ARMH3 hsa-miR-137-3p -0.713439034817379 0.00282184292678234 1 -0.713439034817379 -0.713439034817379 -0.713439034817379 0.00282184292678234 0.00282184292678234 Human
ATAD1 hsa-miR-137-3p -0.713718021867085 0.00280613368888716 1 -0.713718021867085 -0.713718021867085 -0.713718021867085 0.00280613368888716 0.00280613368888716 Human
ATAD2 hsa-miR-137-3p -0.701310925488756 0.00357581036085897 1 -0.701310925488756 -0.701310925488756 -0.701310925488756 0.00357581036085897 0.00357581036085897 Human
ATG2A hsa-miR-137-3p -0.797733334498364 0.000366128941460042 1 -0.797733334498364 -0.797733334498364 -0.797733334498364 0.000366128941460042 0.000366128941460042 Human
ATP5MC2 hsa-miR-137-3p -0.677966101694915 0.00547416182996296 1 -0.677966101694915 -0.677966101694915 -0.677966101694915 0.00547416182996296 0.00547416182996296 Human
ATP6V0A1 hsa-miR-137-3p -0.670778919497821 0.00619593669239427 1 -0.670778919497821 -0.670778919497821 -0.670778919497821 0.00619593669239427 0.00619593669239427 Human
ATP6V1B2 hsa-miR-137-3p -0.687079897498816 0.00465629545686053 1 -0.687079897498816 -0.687079897498816 -0.687079897498816 0.00465629545686053 0.00465629545686053 Human
AXIN1 hsa-miR-137-3p -0.679724015024486 0.00530817947012396 1 -0.679724015024486 -0.679724015024486 -0.679724015024486 0.00530817947012396 0.00530817947012396 Human
B3GNTL1 hsa-miR-137-3p -0.714914815971047 0.00273953558280726 1 -0.714914815971047 -0.714914815971047 -0.714914815971047 0.00273953558280726 0.00273953558280726 Human
B4GALT4 hsa-miR-137-3p -0.669274814143156 0.00635606301992353 1 -0.669274814143156 -0.669274814143156 -0.669274814143156 0.00635606301992353 0.00635606301992353 Human
BAHD1 hsa-miR-137-3p -0.731540473409338 0.00193798951541435 1 -0.731540473409338 -0.731540473409338 -0.731540473409338 0.00193798951541435 0.00193798951541435 Human
BAZ1B hsa-miR-137-3p -0.717668018086469 0.00259111922850463 1 -0.717668018086469 -0.717668018086469 -0.717668018086469 0.00259111922850463 0.00259111922850463 Human
BCL2 hsa-miR-137-3p -0.783867749310096 0.000543457772506084 1 -0.783867749310096 -0.783867749310096 -0.783867749310096 0.000543457772506084 0.000543457772506084 Human
BCL7B hsa-miR-137-3p -0.660382274759562 0.00737059960211095 1 -0.660382274759562 -0.660382274759562 -0.660382274759562 0.00737059960211095 0.00737059960211095 Human
BLNK hsa-miR-137-3p -0.722473530284373 0.0023475284569725 1 -0.722473530284373 -0.722473530284373 -0.722473530284373 0.0023475284569725 0.0023475284569725 Human
BLOC1S3 hsa-miR-137-3p -0.650001801051401 0.0087113355227475 1 -0.650001801051401 -0.650001801051401 -0.650001801051401 0.0087113355227475 0.0087113355227475 Human
BMP1 hsa-miR-137-3p -0.66838940504154 0.00645183724241627 1 -0.66838940504154 -0.66838940504154 -0.66838940504154 0.00645183724241627 0.00645183724241627 Human
BOD1 hsa-miR-137-3p -0.684766785851196 0.00485403017803687 1 -0.684766785851196 -0.684766785851196 -0.684766785851196 0.00485403017803687 0.00485403017803687 Human
BRSK2 hsa-miR-137-3p -0.696517693243541 0.00391465702278282 1 -0.696517693243541 -0.696517693243541 -0.696517693243541 0.00391465702278282 0.00391465702278282 Human
BSDC1 hsa-miR-137-3p -0.653199885745464 0.00827943864144065 1 -0.653199885745464 -0.653199885745464 -0.653199885745464 0.00827943864144065 0.00827943864144065 Human
C10orf88 hsa-miR-137-3p -0.697188389299992 0.00386576577575459 1 -0.697188389299992 -0.697188389299992 -0.697188389299992 0.00386576577575459 0.00386576577575459 Human
C3orf52 hsa-miR-137-3p -0.662288598736344 0.00714307860379249 1 -0.662288598736344 -0.662288598736344 -0.662288598736344 0.00714307860379249 0.00714307860379249 Human
C3orf85 hsa-miR-137-3p -0.667865104871848 0.00650908426818853 1 -0.667865104871848 -0.667865104871848 -0.667865104871848 0.00650908426818853 0.00650908426818853 Human
C5orf63 hsa-miR-137-3p -0.753451615601251 0.00118093615713866 1 -0.753451615601251 -0.753451615601251 -0.753451615601251 0.00118093615713866 0.00118093615713866 Human
CAAP1 hsa-miR-137-3p -0.748309109911401 0.00133230119910532 1 -0.748309109911401 -0.748309109911401 -0.748309109911401 0.00133230119910532 0.00133230119910532 Human
CABP4 hsa-miR-137-3p -0.710303596182585 0.00300327580228377 1 -0.710303596182585 -0.710303596182585 -0.710303596182585 0.00300327580228377 0.00300327580228377 Human
CALCOCO1 hsa-miR-137-3p -0.646566745998901 0.00919467876109836 1 -0.646566745998901 -0.646566745998901 -0.646566745998901 0.00919467876109836 0.00919467876109836 Human
CAPRIN1 hsa-miR-137-3p -0.657686105092449 0.00770206970694876 1 -0.657686105092449 -0.657686105092449 -0.657686105092449 0.00770206970694876 0.00770206970694876 Human
CARS1 hsa-miR-137-3p -0.784792848213587 0.000529789415324444 1 -0.784792848213587 -0.784792848213587 -0.784792848213587 0.000529789415324444 0.000529789415324444 Human
CATSPERE hsa-miR-137-3p -0.669853707195065 0.00629405283269469 1 -0.669853707195065 -0.669853707195065 -0.669853707195065 0.00629405283269469 0.00629405283269469 Human
CCDC144NL hsa-miR-137-3p -0.709145220363861 0.00307261414067117 1 -0.709145220363861 -0.709145220363861 -0.709145220363861 0.00307261414067117 0.00307261414067117 Human
CCDC27 hsa-miR-137-3p -0.664987451013115 0.00683045302971497 1 -0.664987451013115 -0.664987451013115 -0.664987451013115 0.00683045302971497 0.00683045302971497 Human
CCNYL4 hsa-miR-137-3p -0.809079506451147 0.000259057329725865 1 -0.809079506451147 -0.809079506451147 -0.809079506451147 0.000259057329725865 0.000259057329725865 Human
CD55 hsa-miR-137-3p -0.766532105165289 0.000857600035190087 1 -0.766532105165289 -0.766532105165289 -0.766532105165289 0.000857600035190087 0.000857600035190087 Human
CDC14B hsa-miR-137-3p -0.701148805393941 0.00358687547818448 1 -0.701148805393941 -0.701148805393941 -0.701148805393941 0.00358687547818448 0.00358687547818448 Human
CDCA2 hsa-miR-137-3p -0.690436380421704 0.00438078191341607 1 -0.690436380421704 -0.690436380421704 -0.690436380421704 0.00438078191341607 0.00438078191341607 Human
CDON hsa-miR-137-3p -0.711509716437562 0.00293241309279302 1 -0.711509716437562 -0.711509716437562 -0.711509716437562 0.00293241309279302 0.00293241309279302 Human
CELF5 hsa-miR-137-3p -0.652960678311659 0.00831115030326446 1 -0.652960678311659 -0.652960678311659 -0.652960678311659 0.00831115030326446 0.00831115030326446 Human
CEP120 hsa-miR-137-3p -0.642681860161627 0.00976631988484034 1 -0.642681860161627 -0.642681860161627 -0.642681860161627 0.00976631988484034 0.00976631988484034 Human
CEP89 hsa-miR-137-3p -0.709197143047228 0.00306947903821331 1 -0.709197143047228 -0.709197143047228 -0.709197143047228 0.00306947903821331 0.00306947903821331 Human
CES1P1 hsa-miR-137-3p -0.668645510555239 0.00642401834173967 1 -0.668645510555239 -0.668645510555239 -0.668645510555239 0.00642401834173967 0.00642401834173967 Human
CFAP298-TCP10L hsa-miR-137-3p -0.642074021011282 0.00985821515354046 1 -0.642074021011282 -0.642074021011282 -0.642074021011282 0.00985821515354046 0.00985821515354046 Human
CFI hsa-miR-137-3p -0.739336640417095 0.00163365651414527 1 -0.739336640417095 -0.739336640417095 -0.739336640417095 0.00163365651414527 0.00163365651414527 Human
CFL1P1 hsa-miR-137-3p -0.776807782064264 0.000657513927083686 1 -0.776807782064264 -0.776807782064264 -0.776807782064264 0.000657513927083686 0.000657513927083686 Human
CHCHD7 hsa-miR-137-3p -0.700735726191517 0.00361519248243169 1 -0.700735726191517 -0.700735726191517 -0.700735726191517 0.00361519248243169 0.00361519248243169 Human
CHMP1A hsa-miR-137-3p -0.643008626573161 0.00971719543334437 1 -0.643008626573161 -0.643008626573161 -0.643008626573161 0.00971719543334437 0.00971719543334437 Human
CHRNA7 hsa-miR-137-3p -0.686043146298653 0.00474411581982515 1 -0.686043146298653 -0.686043146298653 -0.686043146298653 0.00474411581982515 0.00474411581982515 Human
CLEC17A hsa-miR-137-3p -0.770541335468872 0.000774375420947493 1 -0.770541335468872 -0.770541335468872 -0.770541335468872 0.000774375420947493 0.000774375420947493 Human
CLEC4OP hsa-miR-137-3p -0.688508680855847 0.00453738449294971 1 -0.688508680855847 -0.688508680855847 -0.688508680855847 0.00453738449294971 0.00453738449294971 Human
CLK1 hsa-miR-137-3p -0.656961881944411 0.00779306998263385 1 -0.656961881944411 -0.656961881944411 -0.656961881944411 0.00779306998263385 0.00779306998263385 Human
CNOT9 hsa-miR-137-3p -0.685582316341911 0.00478357044098177 1 -0.685582316341911 -0.685582316341911 -0.685582316341911 0.00478357044098177 0.00478357044098177 Human
CNPPD1 hsa-miR-137-3p -0.790876726933797 0.000446704195186109 1 -0.790876726933797 -0.790876726933797 -0.790876726933797 0.000446704195186109 0.000446704195186109 Human
CNRIP1 hsa-miR-137-3p -0.712519654617872 0.00287410963107115 1 -0.712519654617872 -0.712519654617872 -0.712519654617872 0.00287410963107115 0.00287410963107115 Human
CNTNAP4 hsa-miR-137-3p -0.664665483467239 0.00686717222970867 1 -0.664665483467239 -0.664665483467239 -0.664665483467239 0.00686717222970867 0.00686717222970867 Human
COL24A1 hsa-miR-137-3p -0.653603089845038 0.00822620073590485 1 -0.653603089845038 -0.653603089845038 -0.653603089845038 0.00822620073590485 0.00822620073590485 Human
CPSF7 hsa-miR-137-3p -0.665631264443019 0.00675749203443554 1 -0.665631264443019 -0.665631264443019 -0.665631264443019 0.00675749203443554 0.00675749203443554 Human
CRELD2 hsa-miR-137-3p -0.700567712024282 0.00362676081906033 1 -0.700567712024282 -0.700567712024282 -0.700567712024282 0.00362676081906033 0.00362676081906033 Human
CRISP2 hsa-miR-137-3p -0.77184410323513 0.00074879006877171 1 -0.77184410323513 -0.77184410323513 -0.77184410323513 0.00074879006877171 0.00074879006877171 Human
CRPPA hsa-miR-137-3p -0.650337656990858 0.0086651671716258 1 -0.650337656990858 -0.650337656990858 -0.650337656990858 0.0086651671716258 0.0086651671716258 Human
CTPS1 hsa-miR-137-3p -0.7130793478941 0.00284219986006518 1 -0.7130793478941 -0.7130793478941 -0.7130793478941 0.00284219986006518 0.00284219986006518 Human
CTPS2 hsa-miR-137-3p -0.709917961639332 0.00302621901491396 1 -0.709917961639332 -0.709917961639332 -0.709917961639332 0.00302621901491396 0.00302621901491396 Human
CXCL12 hsa-miR-137-3p -0.649882890604387 0.00872772760207763 1 -0.649882890604387 -0.649882890604387 -0.649882890604387 0.00872772760207763 0.00872772760207763 Human
DERL2 hsa-miR-137-3p -0.723396229556767 0.0023029309713678 1 -0.723396229556767 -0.723396229556767 -0.723396229556767 0.0023029309713678 0.0023029309713678 Human
DHRS12 hsa-miR-137-3p -0.658015305585675 0.00766098173827734 1 -0.658015305585675 -0.658015305585675 -0.658015305585675 0.00766098173827734 0.00766098173827734 Human
DHX33 hsa-miR-137-3p -0.74375877945769 0.00147894465322329 1 -0.74375877945769 -0.74375877945769 -0.74375877945769 0.00147894465322329 0.00147894465322329 Human
DHX9 hsa-miR-137-3p -0.717761154896669 0.00258621346716748 1 -0.717761154896669 -0.717761154896669 -0.717761154896669 0.00258621346716748 0.00258621346716748 Human
DISP3 hsa-miR-137-3p -0.677254564522897 0.00554250011302893 1 -0.677254564522897 -0.677254564522897 -0.677254564522897 0.00554250011302893 0.00554250011302893 Human
DKFZP586I1420 hsa-miR-137-3p -0.704875370654104 0.00333931563496748 1 -0.704875370654104 -0.704875370654104 -0.704875370654104 0.00333931563496748 0.00333931563496748 Human
DLST hsa-miR-137-3p -0.644533969268721 0.00949043022071816 1 -0.644533969268721 -0.644533969268721 -0.644533969268721 0.00949043022071816 0.00949043022071816 Human
DMGDH hsa-miR-137-3p -0.711455452851522 0.00293557225150876 1 -0.711455452851522 -0.711455452851522 -0.711455452851522 0.00293557225150876 0.00293557225150876 Human
DNA2 hsa-miR-137-3p -0.646474270777975 0.0092079746080469 1 -0.646474270777975 -0.646474270777975 -0.646474270777975 0.0092079746080469 0.0092079746080469 Human
DNAJA1P5 hsa-miR-137-3p -0.739521909998096 0.00162692363922767 1 -0.739521909998096 -0.739521909998096 -0.739521909998096 0.00162692363922767 0.00162692363922767 Human
DNAJA4 hsa-miR-137-3p -0.64850054496546 0.00892006503117138 1 -0.64850054496546 -0.64850054496546 -0.64850054496546 0.00892006503117138 0.00892006503117138 Human
DNAJC25 hsa-miR-137-3p -0.710749646763495 0.00297691161217717 1 -0.710749646763495 -0.710749646763495 -0.710749646763495 0.00297691161217717 0.00297691161217717 Human
DNAJC5 hsa-miR-137-3p -0.676057225346428 0.00565901667197721 1 -0.676057225346428 -0.676057225346428 -0.676057225346428 0.00565901667197721 0.00565901667197721 Human
DPY19L3 hsa-miR-137-3p -0.700802816419506 0.00361058131246628 1 -0.700802816419506 -0.700802816419506 -0.700802816419506 0.00361058131246628 0.00361058131246628 Human
DUSP10 hsa-miR-137-3p -0.668952822079877 0.00639076215995127 1 -0.668952822079877 -0.668952822079877 -0.668952822079877 0.00639076215995127 0.00639076215995127 Human
DYSF hsa-miR-137-3p -0.658212420520955 0.00763646205594526 1 -0.658212420520955 -0.658212420520955 -0.658212420520955 0.00763646205594526 0.00763646205594526 Human
DZANK1 hsa-miR-137-3p -0.719874696213928 0.00247687046813594 1 -0.719874696213928 -0.719874696213928 -0.719874696213928 0.00247687046813594 0.00247687046813594 Human
DZIP1L hsa-miR-137-3p -0.728263804885655 0.00207876522078365 1 -0.728263804885655 -0.728263804885655 -0.728263804885655 0.00207876522078365 0.00207876522078365 Human
EDEM3 hsa-miR-137-3p -0.719815171543868 0.00247989841224161 1 -0.719815171543868 -0.719815171543868 -0.719815171543868 0.00247989841224161 0.00247989841224161 Human
EFCAB2 hsa-miR-137-3p -0.673276768269511 0.0059370609223115 1 -0.673276768269511 -0.673276768269511 -0.673276768269511 0.0059370609223115 0.0059370609223115 Human
EIF6 hsa-miR-137-3p -0.662732862734041 0.00709085774798179 1 -0.662732862734041 -0.662732862734041 -0.662732862734041 0.00709085774798179 0.00709085774798179 Human
ELAVL4 hsa-miR-137-3p -0.677254564522897 0.00554250011302893 1 -0.677254564522897 -0.677254564522897 -0.677254564522897 0.00554250011302893 0.00554250011302893 Human
ELP1 hsa-miR-137-3p -0.729196112930078 0.00203790126778625 1 -0.729196112930078 -0.729196112930078 -0.729196112930078 0.00203790126778625 0.00203790126778625 Human
EMBP1 hsa-miR-137-3p -0.692354887067525 0.00422921599130399 1 -0.692354887067525 -0.692354887067525 -0.692354887067525 0.00422921599130399 0.00422921599130399 Human
EMC2 hsa-miR-137-3p -0.695715251384952 0.0039737967207798 1 -0.695715251384952 -0.695715251384952 -0.695715251384952 0.0039737967207798 0.0039737967207798 Human
EMC4 hsa-miR-137-3p -0.652174769016256 0.0084160087921572 1 -0.652174769016256 -0.652174769016256 -0.652174769016256 0.0084160087921572 0.0084160087921572 Human
ENOPH1 hsa-miR-137-3p -0.692312566238068 0.00423251387039825 1 -0.692312566238068 -0.692312566238068 -0.692312566238068 0.00423251387039825 0.00423251387039825 Human
ENPP2 hsa-miR-137-3p -0.687827384396786 0.00459378138415323 1 -0.687827384396786 -0.687827384396786 -0.687827384396786 0.00459378138415323 0.00459378138415323 Human
EPB41L2 hsa-miR-137-3p -0.694724667124625 0.00404777964900793 1 -0.694724667124625 -0.694724667124625 -0.694724667124625 0.00404777964900793 0.00404777964900793 Human
ERAL1 hsa-miR-137-3p -0.678849664210443 0.00539023065883537 1 -0.678849664210443 -0.678849664210443 -0.678849664210443 0.00539023065883537 0.00539023065883537 Human
ESS2 hsa-miR-137-3p -0.650485471068198 0.00864490876996404 1 -0.650485471068198 -0.650485471068198 -0.650485471068198 0.00864490876996404 0.00864490876996404 Human
F11 hsa-miR-137-3p -0.707089104179903 0.00319883279038025 1 -0.707089104179903 -0.707089104179903 -0.707089104179903 0.00319883279038025 0.00319883279038025 Human
F7 hsa-miR-137-3p -0.802136395600941 0.000320960141029669 1 -0.802136395600941 -0.802136395600941 -0.802136395600941 0.000320960141029669 0.000320960141029669 Human
FAAHP1 hsa-miR-137-3p -0.716371065173637 0.002660210381765 1 -0.716371065173637 -0.716371065173637 -0.716371065173637 0.002660210381765 0.002660210381765 Human
FAM104B hsa-miR-137-3p -0.736897932795001 0.0017243917056402 1 -0.736897932795001 -0.736897932795001 -0.736897932795001 0.0017243917056402 0.0017243917056402 Human
FAM118A hsa-miR-137-3p -0.746739788517725 0.00138148541898797 1 -0.746739788517725 -0.746739788517725 -0.746739788517725 0.00138148541898797 0.00138148541898797 Human
FAM120B hsa-miR-137-3p -0.692250575860499 0.00423734819842103 1 -0.692250575860499 -0.692250575860499 -0.692250575860499 0.00423734819842103 0.00423734819842103 Human
FAM209B hsa-miR-137-3p -0.711058741759541 0.00295875095587239 1 -0.711058741759541 -0.711058741759541 -0.711058741759541 0.00295875095587239 0.00295875095587239 Human
FBXO17 hsa-miR-137-3p -0.655709617503374 0.00795240908416339 1 -0.655709617503374 -0.655709617503374 -0.655709617503374 0.00795240908416339 0.00795240908416339 Human
FDXR hsa-miR-137-3p -0.738961249053999 0.00164736736952298 1 -0.738961249053999 -0.738961249053999 -0.738961249053999 0.00164736736952298 0.00164736736952298 Human
FHIP1B hsa-miR-137-3p -0.714118795096341 0.00278368930648432 1 -0.714118795096341 -0.714118795096341 -0.714118795096341 0.00278368930648432 0.00278368930648432 Human
FNBP1L hsa-miR-137-3p -0.649422185158942 0.00879146507743789 1 -0.649422185158942 -0.649422185158942 -0.649422185158942 0.00879146507743789 0.00879146507743789 Human
FOXP4 hsa-miR-137-3p -0.686926808124521 0.00466918148814122 1 -0.686926808124521 -0.686926808124521 -0.686926808124521 0.00466918148814122 0.00466918148814122 Human
FRG1DP hsa-miR-137-3p -0.657824397456687 0.00768478822545093 1 -0.657824397456687 -0.657824397456687 -0.657824397456687 0.00768478822545093 0.00768478822545093 Human
FRG1FP hsa-miR-137-3p -0.67156149499675 0.00611389192273792 1 -0.67156149499675 -0.67156149499675 -0.67156149499675 0.00611389192273792 0.00611389192273792 Human
FSD2 hsa-miR-137-3p -0.651171922252455 0.0085513139707396 1 -0.651171922252455 -0.651171922252455 -0.651171922252455 0.0085513139707396 0.0085513139707396 Human
FTH1P3 hsa-miR-137-3p -0.756503389955948 0.00109789488934786 1 -0.756503389955948 -0.756503389955948 -0.756503389955948 0.00109789488934786 0.00109789488934786 Human
FTSJ1 hsa-miR-137-3p -0.658491738149385 0.00760182252717323 1 -0.658491738149385 -0.658491738149385 -0.658491738149385 0.00760182252717323 0.00760182252717323 Human
FUS hsa-miR-137-3p -0.666792033573854 0.00662749773302096 1 -0.666792033573854 -0.666792033573854 -0.666792033573854 0.00662749773302096 0.00662749773302096 Human
FUT11 hsa-miR-137-3p -0.653289287753837 0.0082676110213824 1 -0.653289287753837 -0.653289287753837 -0.653289287753837 0.0082676110213824 0.0082676110213824 Human
GCOM1 hsa-miR-137-3p -0.661805963625322 0.00720015200624946 1 -0.661805963625322 -0.661805963625322 -0.661805963625322 0.00720015200624946 0.00720015200624946 Human
GIN1 hsa-miR-137-3p -0.723856797633871 0.00228092552370862 1 -0.723856797633871 -0.723856797633871 -0.723856797633871 0.00228092552370862 0.00228092552370862 Human
GJC1 hsa-miR-137-3p -0.65412509804822 0.00815767533864742 1 -0.65412509804822 -0.65412509804822 -0.65412509804822 0.00815767533864742 0.00815767533864742 Human
GLMN hsa-miR-137-3p -0.672916004553308 0.00597391325737817 1 -0.672916004553308 -0.672916004553308 -0.672916004553308 0.00597391325737817 0.00597391325737817 Human
GMCL1 hsa-miR-137-3p -0.648837965200938 0.00887281383940319 1 -0.648837965200938 -0.648837965200938 -0.648837965200938 0.00887281383940319 0.00887281383940319 Human
GPALPP1 hsa-miR-137-3p -0.681260727834637 0.00516636697263562 1 -0.681260727834637 -0.681260727834637 -0.681260727834637 0.00516636697263562 0.00516636697263562 Human
GPBP1L1 hsa-miR-137-3p -0.660441773130546 0.00736341342128988 1 -0.660441773130546 -0.660441773130546 -0.660441773130546 0.00736341342128988 0.00736341342128988 Human
GPR137B hsa-miR-137-3p -0.739497876707637 0.001627795768953 1 -0.739497876707637 -0.739497876707637 -0.739497876707637 0.001627795768953 0.001627795768953 Human
GRAMD2B hsa-miR-137-3p -0.700907825790832 0.00360337332878435 1 -0.700907825790832 -0.700907825790832 -0.700907825790832 0.00360337332878435 0.00360337332878435 Human
GRIA2 hsa-miR-137-3p -0.748379000930269 0.00133014406563969 1 -0.748379000930269 -0.748379000930269 -0.748379000930269 0.00133014406563969 0.00133014406563969 Human
GRM5P1 hsa-miR-137-3p -0.644384428493204 0.00951247708303793 1 -0.644384428493204 -0.644384428493204 -0.644384428493204 0.00951247708303793 0.00951247708303793 Human
GTF2B hsa-miR-137-3p -0.699313337316994 0.00371406317855461 1 -0.699313337316994 -0.699313337316994 -0.699313337316994 0.00371406317855461 0.00371406317855461 Human
GTF2H2B hsa-miR-137-3p -0.725661511775722 0.0021963166070007 1 -0.725661511775722 -0.725661511775722 -0.725661511775722 0.0021963166070007 0.0021963166070007 Human
GTF2IP20 hsa-miR-137-3p -0.798385948834165 0.000359124430030278 1 -0.798385948834165 -0.798385948834165 -0.798385948834165 0.000359124430030278 0.000359124430030278 Human
HLA-H hsa-miR-137-3p -0.656665035727165 0.00783061229654214 1 -0.656665035727165 -0.656665035727165 -0.656665035727165 0.00783061229654214 0.00783061229654214 Human
HMG20A hsa-miR-137-3p -0.66595310920674 0.00672124933121276 1 -0.66595310920674 -0.66595310920674 -0.66595310920674 0.00672124933121276 0.00672124933121276 Human
HNRNPKP3 hsa-miR-137-3p -0.693854135902994 0.00411369614171431 1 -0.693854135902994 -0.693854135902994 -0.693854135902994 0.00411369614171431 0.00411369614171431 Human
HSD17B2 hsa-miR-137-3p -0.653935028004587 0.00818257431732738 1 -0.653935028004587 -0.653935028004587 -0.653935028004587 0.00818257431732738 0.00818257431732738 Human
IDH3B hsa-miR-137-3p -0.692688806053165 0.00420326663831139 1 -0.692688806053165 -0.692688806053165 -0.692688806053165 0.00420326663831139 0.00420326663831139 Human
IKBKG hsa-miR-137-3p -0.667955819864122 0.00649915080283359 1 -0.667955819864122 -0.667955819864122 -0.667955819864122 0.00649915080283359 0.00649915080283359 Human
INPP5B hsa-miR-137-3p -0.698535288580489 0.00376904892655361 1 -0.698535288580489 -0.698535288580489 -0.698535288580489 0.00376904892655361 0.00376904892655361 Human
ISLR2 hsa-miR-137-3p -0.720314788395384 0.00245457527266213 1 -0.720314788395384 -0.720314788395384 -0.720314788395384 0.00245457527266213 0.00245457527266213 Human
ITGAL hsa-miR-137-3p -0.643267981450943 0.0096783428460876 1 -0.643267981450943 -0.643267981450943 -0.643267981450943 0.0096783428460876 0.0096783428460876 Human
IVD hsa-miR-137-3p -0.74092751573225 0.00157656689437768 1 -0.74092751573225 -0.74092751573225 -0.74092751573225 0.00157656689437768 0.00157656689437768 Human
KCTD10 hsa-miR-137-3p -0.728538883312152 0.00206664049040217 1 -0.728538883312152 -0.728538883312152 -0.728538883312152 0.00206664049040217 0.00206664049040217 Human
KCTD20 hsa-miR-137-3p -0.641618830087654 0.00992747349460865 1 -0.641618830087654 -0.641618830087654 -0.641618830087654 0.00992747349460865 0.00992747349460865 Human
KDM5C hsa-miR-137-3p -0.686161341486117 0.0047340380467098 1 -0.686161341486117 -0.686161341486117 -0.686161341486117 0.0047340380467098 0.0047340380467098 Human
KIFC3 hsa-miR-137-3p -0.680952063026651 0.00519460803376948 1 -0.680952063026651 -0.680952063026651 -0.680952063026651 0.00519460803376948 0.00519460803376948 Human
KLF7 hsa-miR-137-3p -0.654598702048936 0.00809589210732709 1 -0.654598702048936 -0.654598702048936 -0.654598702048936 0.00809589210732709 0.00809589210732709 Human
KLHDC3 hsa-miR-137-3p -0.64674704882068 0.00916879846559904 1 -0.64674704882068 -0.64674704882068 -0.64674704882068 0.00916879846559904 0.00916879846559904 Human
KMT2D hsa-miR-137-3p -0.667513586339087 0.0065476892553713 1 -0.667513586339087 -0.667513586339087 -0.667513586339087 0.0065476892553713 0.0065476892553713 Human
KMT5B hsa-miR-137-3p -0.684024672306091 0.00491885904106759 1 -0.684024672306091 -0.684024672306091 -0.684024672306091 0.00491885904106759 0.00491885904106759 Human
KYAT3 hsa-miR-137-3p -0.65854020425814 0.00759582459490193 1 -0.65854020425814 -0.65854020425814 -0.65854020425814 0.00759582459490193 0.00759582459490193 Human
LAMA3 hsa-miR-137-3p -0.668110380008886 0.0064822536851088 1 -0.668110380008886 -0.668110380008886 -0.668110380008886 0.0064822536851088 0.0064822536851088 Human
LAMA5 hsa-miR-137-3p -0.704443322626393 0.00336729805700475 1 -0.704443322626393 -0.704443322626393 -0.704443322626393 0.00336729805700475 0.00336729805700475 Human
LAMTOR3 hsa-miR-137-3p -0.693589687725651 0.00413388808230497 1 -0.693589687725651 -0.693589687725651 -0.693589687725651 0.00413388808230497 0.00413388808230497 Human
LASP1 hsa-miR-137-3p -0.647150026898754 0.00911116177128246 1 -0.647150026898754 -0.647150026898754 -0.647150026898754 0.00911116177128246 0.00911116177128246 Human
LBR hsa-miR-137-3p -0.768173670445149 0.000822689465447279 1 -0.768173670445149 -0.768173670445149 -0.768173670445149 0.000822689465447279 0.000822689465447279 Human
LDAH hsa-miR-137-3p -0.646386078375815 0.00922066868412474 1 -0.646386078375815 -0.646386078375815 -0.646386078375815 0.00922066868412474 0.00922066868412474 Human
LDB2 hsa-miR-137-3p -0.679731449397224 0.00530748607196818 1 -0.679731449397224 -0.679731449397224 -0.679731449397224 0.00530748607196818 0.00530748607196818 Human
LIN54 hsa-miR-137-3p -0.650001801051401 0.0087113355227475 1 -0.650001801051401 -0.650001801051401 -0.650001801051401 0.0087113355227475 0.0087113355227475 Human
LINC00680-GUSBP4 hsa-miR-137-3p -0.732730760513602 0.00188879028770783 1 -0.732730760513602 -0.732730760513602 -0.732730760513602 0.00188879028770783 0.00188879028770783 Human
LMBRD2 hsa-miR-137-3p -0.642097338112397 0.00985467758758607 1 -0.642097338112397 -0.642097338112397 -0.642097338112397 0.00985467758758607 0.00985467758758607 Human
LMLN hsa-miR-137-3p -0.775037508184344 0.000688966010288006 1 -0.775037508184344 -0.775037508184344 -0.775037508184344 0.000688966010288006 0.000688966010288006 Human
LMNTD1 hsa-miR-137-3p -0.64499079585402 0.00942332729178075 1 -0.64499079585402 -0.64499079585402 -0.64499079585402 0.00942332729178075 0.00942332729178075 Human
LOC100287072 hsa-miR-137-3p -0.666057310827939 0.0067095481188657 1 -0.666057310827939 -0.666057310827939 -0.666057310827939 0.0067095481188657 0.0067095481188657 Human
LOC100288637 hsa-miR-137-3p -0.71866364808852 0.00253906062248399 1 -0.71866364808852 -0.71866364808852 -0.71866364808852 0.00253906062248399 0.00253906062248399 Human
LOC101409256 hsa-miR-137-3p -0.645319531544823 0.00937526941184097 1 -0.645319531544823 -0.645319531544823 -0.645319531544823 0.00937526941184097 0.00937526941184097 Human
LOC102724159 hsa-miR-137-3p -0.697661249457504 0.00383158887752799 1 -0.697661249457504 -0.697661249457504 -0.697661249457504 0.00383158887752799 0.00383158887752799 Human
LOC341056 hsa-miR-137-3p -0.67068100492084 0.00620626281041314 1 -0.67068100492084 -0.67068100492084 -0.67068100492084 0.00620626281041314 0.00620626281041314 Human
LOC441666 hsa-miR-137-3p -0.647038294269956 0.00912711406495581 1 -0.647038294269956 -0.647038294269956 -0.647038294269956 0.00912711406495581 0.00912711406495581 Human
LOC93622 hsa-miR-137-3p -0.674329753585238 0.00583052276723617 1 -0.674329753585238 -0.674329753585238 -0.674329753585238 0.00583052276723617 0.00583052276723617 Human
LPCAT4 hsa-miR-137-3p -0.810597447477923 0.000246922377419079 1 -0.810597447477923 -0.810597447477923 -0.810597447477923 0.000246922377419079 0.000246922377419079 Human
LRRC37A4P hsa-miR-137-3p -0.687160865513686 0.00464949152417171 1 -0.687160865513686 -0.687160865513686 -0.687160865513686 0.00464949152417171 0.00464949152417171 Human
LRRIQ1 hsa-miR-137-3p -0.710960050883755 0.00296453982560929 1 -0.710960050883755 -0.710960050883755 -0.710960050883755 0.00296453982560929 0.00296453982560929 Human
LSM6 hsa-miR-137-3p -0.696517693243541 0.00391465702278282 1 -0.696517693243541 -0.696517693243541 -0.696517693243541 0.00391465702278282 0.00391465702278282 Human
MAN1A2 hsa-miR-137-3p -0.653346692277737 0.00826002355883415 1 -0.653346692277737 -0.653346692277737 -0.653346692277737 0.00826002355883415 0.00826002355883415 Human
MAP4K3 hsa-miR-137-3p -0.693869852840165 0.00411249854660056 1 -0.693869852840165 -0.693869852840165 -0.693869852840165 0.00411249854660056 0.00411249854660056 Human
MAP4K4 hsa-miR-137-3p -0.658933039624149 0.00754734620898856 1 -0.658933039624149 -0.658933039624149 -0.658933039624149 0.00754734620898856 0.00754734620898856 Human
MAPK13 hsa-miR-137-3p -0.719708586987706 0.00248532763719345 1 -0.719708586987706 -0.719708586987706 -0.719708586987706 0.00248532763719345 0.00248532763719345 Human
MAPKAPK3 hsa-miR-137-3p -0.706660927703342 0.00322563012228327 1 -0.706660927703342 -0.706660927703342 -0.706660927703342 0.00322563012228327 0.00322563012228327 Human
MAPKBP1 hsa-miR-137-3p -0.646566745998901 0.00919467876109836 1 -0.646566745998901 -0.646566745998901 -0.646566745998901 0.00919467876109836 0.00919467876109836 Human
MARCHF6 hsa-miR-137-3p -0.714639212822301 0.0027547589070307 1 -0.714639212822301 -0.714639212822301 -0.714639212822301 0.0027547589070307 0.0027547589070307 Human
MAVS hsa-miR-137-3p -0.720794076413435 0.00243047752051817 1 -0.720794076413435 -0.720794076413435 -0.720794076413435 0.00243047752051817 0.00243047752051817 Human
MBOAT2 hsa-miR-137-3p -0.663624948174439 0.00698690483915398 1 -0.663624948174439 -0.663624948174439 -0.663624948174439 0.00698690483915398 0.00698690483915398 Human
MBTD1 hsa-miR-137-3p -0.675404981011599 0.00572329763494395 1 -0.675404981011599 -0.675404981011599 -0.675404981011599 0.00572329763494395 0.00572329763494395 Human
MCU hsa-miR-137-3p -0.651591167316359 0.00849454326344423 1 -0.651591167316359 -0.651591167316359 -0.651591167316359 0.00849454326344423 0.00849454326344423 Human
MDH2 hsa-miR-137-3p -0.677254564522897 0.00554250011302893 1 -0.677254564522897 -0.677254564522897 -0.677254564522897 0.00554250011302893 0.00554250011302893 Human
MED29 hsa-miR-137-3p -0.660441773130546 0.00736341342128988 1 -0.660441773130546 -0.660441773130546 -0.660441773130546 0.00736341342128988 0.00736341342128988 Human
MEIG1 hsa-miR-137-3p -0.652089210908332 0.00842748649743896 1 -0.652089210908332 -0.652089210908332 -0.652089210908332 0.00842748649743896 0.00842748649743896 Human
METTL25B hsa-miR-137-3p -0.70686219930529 0.00321301137182672 1 -0.70686219930529 -0.70686219930529 -0.70686219930529 0.00321301137182672 0.00321301137182672 Human
METTL27 hsa-miR-137-3p -0.695174331539204 0.0040140614806834 1 -0.695174331539204 -0.695174331539204 -0.695174331539204 0.0040140614806834 0.0040140614806834 Human
METTL4 hsa-miR-137-3p -0.711401139015647 0.00293873705735437 1 -0.711401139015647 -0.711401139015647 -0.711401139015647 0.00293873705735437 0.00293873705735437 Human
METTL6 hsa-miR-137-3p -0.757415415057184 0.00107401665474649 1 -0.757415415057184 -0.757415415057184 -0.757415415057184 0.00107401665474649 0.00107401665474649 Human
MFSD1 hsa-miR-137-3p -0.677583207036609 0.00551085295832054 1 -0.677583207036609 -0.677583207036609 -0.677583207036609 0.00551085295832054 0.00551085295832054 Human
MIEF1 hsa-miR-137-3p -0.769758222878148 0.000790093451033647 1 -0.769758222878148 -0.769758222878148 -0.769758222878148 0.000790093451033647 0.000790093451033647 Human
MIGA2 hsa-miR-137-3p -0.680029363754257 0.00527975873429232 1 -0.680029363754257 -0.680029363754257 -0.680029363754257 0.00527975873429232 0.00527975873429232 Human
MIOX hsa-miR-137-3p -0.669137203342587 0.00637087428647276 1 -0.669137203342587 -0.669137203342587 -0.669137203342587 0.00637087428647276 0.00637087428647276 Human
MLPH hsa-miR-137-3p -0.646905246015844 0.00914613811849985 1 -0.646905246015844 -0.646905246015844 -0.646905246015844 0.00914613811849985 0.00914613811849985 Human
MMP28 hsa-miR-137-3p -0.804554221146793 0.000298164534517698 1 -0.804554221146793 -0.804554221146793 -0.804554221146793 0.000298164534517698 0.000298164534517698 Human
MORN1 hsa-miR-137-3p -0.669799205832591 0.00629987051915792 1 -0.669799205832591 -0.669799205832591 -0.669799205832591 0.00629987051915792 0.00629987051915792 Human
MPC2 hsa-miR-137-3p -0.682294276646747 0.00507268660139593 1 -0.682294276646747 -0.682294276646747 -0.682294276646747 0.00507268660139593 0.00507268660139593 Human
MRPL32 hsa-miR-137-3p -0.767882210993904 0.000828802166340736 1 -0.767882210993904 -0.767882210993904 -0.767882210993904 0.000828802166340736 0.000828802166340736 Human
MRPS11 hsa-miR-137-3p -0.722473530284373 0.0023475284569725 1 -0.722473530284373 -0.722473530284373 -0.722473530284373 0.0023475284569725 0.0023475284569725 Human
MRS2 hsa-miR-137-3p -0.667431081872789 0.00655677626293372 1 -0.667431081872789 -0.667431081872789 -0.667431081872789 0.00655677626293372 0.00655677626293372 Human
MS4A14 hsa-miR-137-3p -0.696517693243541 0.00391465702278282 1 -0.696517693243541 -0.696517693243541 -0.696517693243541 0.00391465702278282 0.00391465702278282 Human
MTARC2 hsa-miR-137-3p -0.820410479769807 0.000179197371749318 1 -0.820410479769807 -0.820410479769807 -0.820410479769807 0.000179197371749318 0.000179197371749318 Human
MTCH1 hsa-miR-137-3p -0.653862548158294 0.0081920847799557 1 -0.653862548158294 -0.653862548158294 -0.653862548158294 0.0081920847799557 0.0081920847799557 Human
MYO6 hsa-miR-137-3p -0.647150026898754 0.00911116177128246 1 -0.647150026898754 -0.647150026898754 -0.647150026898754 0.00911116177128246 0.00911116177128246 Human
NDRG3 hsa-miR-137-3p -0.643673815398405 0.00961779059560675 1 -0.643673815398405 -0.643673815398405 -0.643673815398405 0.00961779059560675 0.00961779059560675 Human
NDUFAF5 hsa-miR-137-3p -0.687869693543382 0.00459026297766774 1 -0.687869693543382 -0.687869693543382 -0.687869693543382 0.00459026297766774 0.00459026297766774 Human
NDUFS2 hsa-miR-137-3p -0.703476260874453 0.00343060924167538 1 -0.703476260874453 -0.703476260874453 -0.703476260874453 0.00343060924167538 0.00343060924167538 Human
NECAP1 hsa-miR-137-3p -0.711303903575243 0.00294440966279486 1 -0.711303903575243 -0.711303903575243 -0.711303903575243 0.00294440966279486 0.00294440966279486 Human
NEK3 hsa-miR-137-3p -0.670738139093972 0.00620023576554796 1 -0.670738139093972 -0.670738139093972 -0.670738139093972 0.00620023576554796 0.00620023576554796 Human
NEMP2 hsa-miR-137-3p -0.679421967435623 0.00533641186294043 1 -0.679421967435623 -0.679421967435623 -0.679421967435623 0.00533641186294043 0.00533641186294043 Human
NIN hsa-miR-137-3p -0.702984273470889 0.00346318047265326 1 -0.702984273470889 -0.702984273470889 -0.702984273470889 0.00346318047265326 0.00346318047265326 Human
NKAPP1 hsa-miR-137-3p -0.642764613026226 0.00975386093052477 1 -0.642764613026226 -0.642764613026226 -0.642764613026226 0.00975386093052477 0.00975386093052477 Human
NME1-NME2 hsa-miR-137-3p -0.722632836812448 0.00233977956001619 1 -0.722632836812448 -0.722632836812448 -0.722632836812448 0.00233977956001619 0.00233977956001619 Human
NOL8 hsa-miR-137-3p -0.650683174320695 0.00861787089512767 1 -0.650683174320695 -0.650683174320695 -0.650683174320695 0.00861787089512767 0.00861787089512767 Human
NOM1 hsa-miR-137-3p -0.685242785473418 0.00481280587538979 1 -0.685242785473418 -0.685242785473418 -0.685242785473418 0.00481280587538979 0.00481280587538979 Human
NOP56 hsa-miR-137-3p -0.653935028004587 0.00818257431732738 1 -0.653935028004587 -0.653935028004587 -0.653935028004587 0.00818257431732738 0.00818257431732738 Human
NRSN2 hsa-miR-137-3p -0.660382274759562 0.00737059960211095 1 -0.660382274759562 -0.660382274759562 -0.660382274759562 0.00737059960211095 0.00737059960211095 Human
NSFL1C hsa-miR-137-3p -0.718782733194798 0.00253289048486893 1 -0.718782733194798 -0.718782733194798 -0.718782733194798 0.00253289048486893 0.00253289048486893 Human
NSMCE4A hsa-miR-137-3p -0.715368120902327 0.00271464301319546 1 -0.715368120902327 -0.715368120902327 -0.715368120902327 0.00271464301319546 0.00271464301319546 Human
NT5DC3 hsa-miR-137-3p -0.659583114601201 0.0074676569595491 1 -0.659583114601201 -0.659583114601201 -0.659583114601201 0.0074676569595491 0.0074676569595491 Human
NUDT9 hsa-miR-137-3p -0.715832550009521 0.00268932749124851 1 -0.715832550009521 -0.715832550009521 -0.715832550009521 0.00268932749124851 0.00268932749124851 Human
NUP37 hsa-miR-137-3p -0.703096845564103 0.00345570617168955 1 -0.703096845564103 -0.703096845564103 -0.703096845564103 0.00345570617168955 0.00345570617168955 Human
OPALIN hsa-miR-137-3p -0.735995508917695 0.00175897739825404 1 -0.735995508917695 -0.735995508917695 -0.735995508917695 0.00175897739825404 0.00175897739825404 Human
OVCH1 hsa-miR-137-3p -0.644472751332074 0.00949945077559189 1 -0.644472751332074 -0.644472751332074 -0.644472751332074 0.00949945077559189 0.00949945077559189 Human
OVOS2 hsa-miR-137-3p -0.684959908300449 0.00483727107537346 1 -0.684959908300449 -0.684959908300449 -0.684959908300449 0.00483727107537346 0.00483727107537346 Human
OXCT1 hsa-miR-137-3p -0.713802319300782 0.00280140083518643 1 -0.713802319300782 -0.713802319300782 -0.713802319300782 0.00280140083518643 0.00280140083518643 Human
OXLD1 hsa-miR-137-3p -0.720516317599637 0.0024444195399429 1 -0.720516317599637 -0.720516317599637 -0.720516317599637 0.0024444195399429 0.0024444195399429 Human
P2RX6 hsa-miR-137-3p -0.725634456119798 0.00219756617004752 1 -0.725634456119798 -0.725634456119798 -0.725634456119798 0.00219756617004752 0.00219756617004752 Human
PAFAH1B2 hsa-miR-137-3p -0.642070652876567 0.00985872623376483 1 -0.642070652876567 -0.642070652876567 -0.642070652876567 0.00985872623376483 0.00985872623376483 Human
PAFAH1B2P2 hsa-miR-137-3p -0.672647769575106 0.00600143052259616 1 -0.672647769575106 -0.672647769575106 -0.672647769575106 0.00600143052259616 0.00600143052259616 Human
PARP14 hsa-miR-137-3p -0.658212420520955 0.00763646205594526 1 -0.658212420520955 -0.658212420520955 -0.658212420520955 0.00763646205594526 0.00763646205594526 Human
PAX5 hsa-miR-137-3p -0.656179837508728 0.00789228105786854 1 -0.656179837508728 -0.656179837508728 -0.656179837508728 0.00789228105786854 0.00789228105786854 Human
PCGF5 hsa-miR-137-3p -0.65412509804822 0.00815767533864742 1 -0.65412509804822 -0.65412509804822 -0.65412509804822 0.00815767533864742 0.00815767533864742 Human
PCIF1 hsa-miR-137-3p -0.689581770029872 0.00444967051232092 1 -0.689581770029872 -0.689581770029872 -0.689581770029872 0.00444967051232092 0.00444967051232092 Human
PCNX2 hsa-miR-137-3p -0.642304212971635 0.00982333484793707 1 -0.642304212971635 -0.642304212971635 -0.642304212971635 0.00982333484793707 0.00982333484793707 Human
PDIA3P1 hsa-miR-137-3p -0.650001801051401 0.0087113355227475 1 -0.650001801051401 -0.650001801051401 -0.650001801051401 0.0087113355227475 0.0087113355227475 Human
PEA15 hsa-miR-137-3p -0.690135996932256 0.00440489811413025 1 -0.690135996932256 -0.690135996932256 -0.690135996932256 0.00440489811413025 0.00440489811413025 Human
PGAP1 hsa-miR-137-3p -0.666057310827939 0.0067095481188657 1 -0.666057310827939 -0.666057310827939 -0.666057310827939 0.0067095481188657 0.0067095481188657 Human
PGPEP1 hsa-miR-137-3p -0.728803634202772 0.00205502464119345 1 -0.728803634202772 -0.728803634202772 -0.728803634202772 0.00205502464119345 0.00205502464119345 Human
PI4K2B hsa-miR-137-3p -0.67019668027834 0.00625753967974152 1 -0.67019668027834 -0.67019668027834 -0.67019668027834 0.00625753967974152 0.00625753967974152 Human
PIGT hsa-miR-137-3p -0.755008364715213 0.00113796434235303 1 -0.755008364715213 -0.755008364715213 -0.755008364715213 0.00113796434235303 0.00113796434235303 Human
PLEKHG6 hsa-miR-137-3p -0.662012100737391 0.00717573182573017 1 -0.662012100737391 -0.662012100737391 -0.662012100737391 0.00717573182573017 0.00717573182573017 Human
PLIN2 hsa-miR-137-3p -0.702522982872255 0.00349394281678661 1 -0.702522982872255 -0.702522982872255 -0.702522982872255 0.00349394281678661 0.00349394281678661 Human
PMS1 hsa-miR-137-3p -0.663097894883694 0.00704817528315393 1 -0.663097894883694 -0.663097894883694 -0.663097894883694 0.00704817528315393 0.00704817528315393 Human
POC5 hsa-miR-137-3p -0.671094323112181 0.00616276616247946 1 -0.671094323112181 -0.671094323112181 -0.671094323112181 0.00616276616247946 0.00616276616247946 Human
POLR2F hsa-miR-137-3p -0.72577577756002 0.00219104553578964 1 -0.72577577756002 -0.72577577756002 -0.72577577756002 0.00219104553578964 0.00219104553578964 Human
POLR3D hsa-miR-137-3p -0.7197829731658 0.00248153753746738 1 -0.7197829731658 -0.7197829731658 -0.7197829731658 0.00248153753746738 0.00248153753746738 Human
PPIEL hsa-miR-137-3p -0.706083993221324 0.00326202028982658 1 -0.706083993221324 -0.706083993221324 -0.706083993221324 0.00326202028982658 0.00326202028982658 Human
PPP1R2 hsa-miR-137-3p -0.686161341486117 0.0047340380467098 1 -0.686161341486117 -0.686161341486117 -0.686161341486117 0.0047340380467098 0.0047340380467098 Human
PPP3CC hsa-miR-137-3p -0.722903581994075 0.00232665715490477 1 -0.722903581994075 -0.722903581994075 -0.722903581994075 0.00232665715490477 0.00232665715490477 Human
PPRC1 hsa-miR-137-3p -0.68556555938862 0.00478500999528819 1 -0.68556555938862 -0.68556555938862 -0.68556555938862 0.00478500999528819 0.00478500999528819 Human
PRDX3 hsa-miR-137-3p -0.661805963625322 0.00720015200624946 1 -0.661805963625322 -0.661805963625322 -0.661805963625322 0.00720015200624946 0.00720015200624946 Human
PRMT5 hsa-miR-137-3p -0.666982319300308 0.00660637690416177 1 -0.666982319300308 -0.666982319300308 -0.666982319300308 0.00660637690416177 0.00660637690416177 Human
PRPF3 hsa-miR-137-3p -0.74092751573225 0.00157656689437768 1 -0.74092751573225 -0.74092751573225 -0.74092751573225 0.00157656689437768 0.00157656689437768 Human
PRPF4B hsa-miR-137-3p -0.644249295008569 0.00953243427526917 1 -0.644249295008569 -0.644249295008569 -0.644249295008569 0.00953243427526917 0.00953243427526917 Human
PSMC5 hsa-miR-137-3p -0.647920231162464 0.00900179056337524 1 -0.647920231162464 -0.647920231162464 -0.647920231162464 0.00900179056337524 0.00900179056337524 Human
PTPN12 hsa-miR-137-3p -0.678812893384525 0.00539370316566012 1 -0.678812893384525 -0.678812893384525 -0.678812893384525 0.00539370316566012 0.00539370316566012 Human
PTPN7 hsa-miR-137-3p -0.672338099808395 0.00603332271971446 1 -0.672338099808395 -0.672338099808395 -0.672338099808395 0.00603332271971446 0.00603332271971446 Human
PTPRVP hsa-miR-137-3p -0.654632083144017 0.00809155131613348 1 -0.654632083144017 -0.654632083144017 -0.654632083144017 0.00809155131613348 0.00809155131613348 Human
PYGB hsa-miR-137-3p -0.665679757805188 0.00675202141059716 1 -0.665679757805188 -0.665679757805188 -0.665679757805188 0.00675202141059716 0.00675202141059716 Human
PYROXD2 hsa-miR-137-3p -0.70722401995255 0.00319042601295294 1 -0.70722401995255 -0.70722401995255 -0.70722401995255 0.00319042601295294 0.00319042601295294 Human
RAB18 hsa-miR-137-3p -0.645460023822268 0.00935478936998035 1 -0.645460023822268 -0.645460023822268 -0.645460023822268 0.00935478936998035 0.00935478936998035 Human
RAB9B hsa-miR-137-3p -0.699171187927994 0.00372406110096257 1 -0.699171187927994 -0.699171187927994 -0.699171187927994 0.00372406110096257 0.00372406110096257 Human
RABL3 hsa-miR-137-3p -0.652868460250644 0.00832340101885976 1 -0.652868460250644 -0.652868460250644 -0.652868460250644 0.00832340101885976 0.00832340101885976 Human
RASA4 hsa-miR-137-3p -0.730657042748593 0.00197516650958818 1 -0.730657042748593 -0.730657042748593 -0.730657042748593 0.00197516650958818 0.00197516650958818 Human
RASSF3 hsa-miR-137-3p -0.656179837508728 0.00789228105786854 1 -0.656179837508728 -0.656179837508728 -0.656179837508728 0.00789228105786854 0.00789228105786854 Human
RDH13 hsa-miR-137-3p -0.664229849403174 0.00691710177250116 1 -0.664229849403174 -0.664229849403174 -0.664229849403174 0.00691710177250116 0.00691710177250116 Human
REREP3 hsa-miR-137-3p -0.817056889943241 0.000200364877847914 1 -0.817056889943241 -0.817056889943241 -0.817056889943241 0.000200364877847914 0.000200364877847914 Human
RGR hsa-miR-137-3p -0.690436380421704 0.00438078191341607 1 -0.690436380421704 -0.690436380421704 -0.690436380421704 0.00438078191341607 0.00438078191341607 Human
RHBDD1 hsa-miR-137-3p -0.691399601387558 0.00430415592818445 1 -0.691399601387558 -0.691399601387558 -0.691399601387558 0.00430415592818445 0.00430415592818445 Human
RHBDD3 hsa-miR-137-3p -0.709697862537489 0.00303937633443008 1 -0.709697862537489 -0.709697862537489 -0.709697862537489 0.00303937633443008 0.00303937633443008 Human
RIOK3 hsa-miR-137-3p -0.685582316341911 0.00478357044098177 1 -0.685582316341911 -0.685582316341911 -0.685582316341911 0.00478357044098177 0.00478357044098177 Human
RNASEH1 hsa-miR-137-3p -0.696393024267353 0.00392379887237437 1 -0.696393024267353 -0.696393024267353 -0.696393024267353 0.00392379887237437 0.00392379887237437 Human
RNASEK hsa-miR-137-3p -0.787998042872597 0.000484579892390258 1 -0.787998042872597 -0.787998042872597 -0.787998042872597 0.000484579892390258 0.000484579892390258 Human
RNF10 hsa-miR-137-3p -0.675452252316676 0.00571861958824438 1 -0.675452252316676 -0.675452252316676 -0.675452252316676 0.00571861958824438 0.00571861958824438 Human
RNPS1 hsa-miR-137-3p -0.684024672306091 0.00491885904106759 1 -0.684024672306091 -0.684024672306091 -0.684024672306091 0.00491885904106759 0.00491885904106759 Human
ROGDI hsa-miR-137-3p -0.697661249457504 0.00383158887752799 1 -0.697661249457504 -0.697661249457504 -0.697661249457504 0.00383158887752799 0.00383158887752799 Human
RPAP2 hsa-miR-137-3p -0.677571609359807 0.00551196733826353 1 -0.677571609359807 -0.677571609359807 -0.677571609359807 0.00551196733826353 0.00551196733826353 Human
RPE hsa-miR-137-3p -0.661953743644991 0.00718263852189227 1 -0.661953743644991 -0.661953743644991 -0.661953743644991 0.00718263852189227 0.00718263852189227 Human
RPL13AP5 hsa-miR-137-3p -0.646566745998901 0.00919467876109836 1 -0.646566745998901 -0.646566745998901 -0.646566745998901 0.00919467876109836 0.00919467876109836 Human
RPS18P9 hsa-miR-137-3p -0.708887542986937 0.00308821059279873 1 -0.708887542986937 -0.708887542986937 -0.708887542986937 0.00308821059279873 0.00308821059279873 Human
RRP12 hsa-miR-137-3p -0.64175580560808 0.00990659253180182 1 -0.64175580560808 -0.64175580560808 -0.64175580560808 0.00990659253180182 0.00990659253180182 Human
RRP7BP hsa-miR-137-3p -0.686474130196045 0.00470745033435915 1 -0.686474130196045 -0.686474130196045 -0.686474130196045 0.00470745033435915 0.00470745033435915 Human
RSRC2 hsa-miR-137-3p -0.675415867392288 0.00572222003287659 1 -0.675415867392288 -0.675415867392288 -0.675415867392288 0.00572222003287659 0.00572222003287659 Human
RUNX1T1 hsa-miR-137-3p -0.69839560327852 0.00377898888991135 1 -0.69839560327852 -0.69839560327852 -0.69839560327852 0.00377898888991135 0.00377898888991135 Human
RYK hsa-miR-137-3p -0.657498733018379 0.0077255330134598 1 -0.657498733018379 -0.657498733018379 -0.657498733018379 0.0077255330134598 0.0077255330134598 Human
SBDSP1 hsa-miR-137-3p -0.642681860161627 0.00976631988484034 1 -0.642681860161627 -0.642681860161627 -0.642681860161627 0.00976631988484034 0.00976631988484034 Human
SCTR hsa-miR-137-3p -0.651759357574671 0.00847185149212315 1 -0.651759357574671 -0.651759357574671 -0.651759357574671 0.00847185149212315 0.00847185149212315 Human
SEH1L hsa-miR-137-3p -0.699648331824775 0.00369058618019302 1 -0.699648331824775 -0.699648331824775 -0.699648331824775 0.00369058618019302 0.00369058618019302 Human
SEL1L2 hsa-miR-137-3p -0.677571609359807 0.00551196733826353 1 -0.677571609359807 -0.677571609359807 -0.677571609359807 0.00551196733826353 0.00551196733826353 Human
SELENOF hsa-miR-137-3p -0.662873123844498 0.00707443332159685 1 -0.662873123844498 -0.662873123844498 -0.662873123844498 0.00707443332159685 0.00707443332159685 Human
SEPTIN10 hsa-miR-137-3p -0.701828861041543 0.00354064193061054 1 -0.701828861041543 -0.701828861041543 -0.701828861041543 0.00354064193061054 0.00354064193061054 Human
SERPINB1 hsa-miR-137-3p -0.688333657205802 0.00455182002999011 1 -0.688333657205802 -0.688333657205802 -0.688333657205802 0.00455182002999011 0.00455182002999011 Human
SESTD1 hsa-miR-137-3p -0.704371727564025 0.00337195304622195 1 -0.704371727564025 -0.704371727564025 -0.704371727564025 0.00337195304622195 0.00337195304622195 Human
SFXN4 hsa-miR-137-3p -0.66365976184276 0.00698287252013507 1 -0.66365976184276 -0.66365976184276 -0.66365976184276 0.00698287252013507 0.00698287252013507 Human
SGCA hsa-miR-137-3p -0.72166559614938 0.00238714475147894 1 -0.72166559614938 -0.72166559614938 -0.72166559614938 0.00238714475147894 0.00238714475147894 Human
SHISAL2A hsa-miR-137-3p -0.68311116360868 0.0049996000665562 1 -0.68311116360868 -0.68311116360868 -0.68311116360868 0.0049996000665562 0.0049996000665562 Human
SIGLEC11 hsa-miR-137-3p -0.688508680855847 0.00453738449294971 1 -0.688508680855847 -0.688508680855847 -0.688508680855847 0.00453738449294971 0.00453738449294971 Human
SKIL hsa-miR-137-3p -0.754495874497216 0.00115196894258829 1 -0.754495874497216 -0.754495874497216 -0.754495874497216 0.00115196894258829 0.00115196894258829 Human
SLC25A13 hsa-miR-137-3p -0.700567712024282 0.00362676081906033 1 -0.700567712024282 -0.700567712024282 -0.700567712024282 0.00362676081906033 0.00362676081906033 Human
SLC25A46 hsa-miR-137-3p -0.797133233498287 0.00037266792306756 1 -0.797133233498287 -0.797133233498287 -0.797133233498287 0.00037266792306756 0.00037266792306756 Human
SLC2A10 hsa-miR-137-3p -0.707496410342853 0.00317350672771055 1 -0.707496410342853 -0.707496410342853 -0.707496410342853 0.00317350672771055 0.00317350672771055 Human
SLC35F5 hsa-miR-137-3p -0.648071893033938 0.00898037572219423 1 -0.648071893033938 -0.648071893033938 -0.648071893033938 0.00898037572219423 0.00898037572219423 Human
SLC7A8 hsa-miR-137-3p -0.681568588334493 0.0051383206635971 1 -0.681568588334493 -0.681568588334493 -0.681568588334493 0.0051383206635971 0.0051383206635971 Human
SLCO1A2 hsa-miR-137-3p -0.642097338112397 0.00985467758758607 1 -0.642097338112397 -0.642097338112397 -0.642097338112397 0.00985467758758607 0.00985467758758607 Human
SMAD6 hsa-miR-137-3p -0.650016622066149 0.00870929410237054 1 -0.650016622066149 -0.650016622066149 -0.650016622066149 0.00870929410237054 0.00870929410237054 Human
SMARCC2 hsa-miR-137-3p -0.662548758366156 0.00711246167291479 1 -0.662548758366156 -0.662548758366156 -0.662548758366156 0.00711246167291479 0.00711246167291479 Human
SNX1 hsa-miR-137-3p -0.699065755289411 0.00373149041541687 1 -0.699065755289411 -0.699065755289411 -0.699065755289411 0.00373149041541687 0.00373149041541687 Human
SNX6 hsa-miR-137-3p -0.669945848085834 0.00628422699114983 1 -0.669945848085834 -0.669945848085834 -0.669945848085834 0.00628422699114983 0.00628422699114983 Human
SOCS7 hsa-miR-137-3p -0.660555136904524 0.00734973664661753 1 -0.660555136904524 -0.660555136904524 -0.660555136904524 0.00734973664661753 0.00734973664661753 Human
SP140L hsa-miR-137-3p -0.670463496768037 0.00622924988370466 1 -0.670463496768037 -0.670463496768037 -0.670463496768037 0.00622924988370466 0.00622924988370466 Human
SPEG hsa-miR-137-3p -0.678490147582263 0.00542425809934111 1 -0.678490147582263 -0.678490147582263 -0.678490147582263 0.00542425809934111 0.00542425809934111 Human
SPPL2B hsa-miR-137-3p -0.667431081872789 0.00655677626293372 1 -0.667431081872789 -0.667431081872789 -0.667431081872789 0.00655677626293372 0.00655677626293372 Human
SPRED3 hsa-miR-137-3p -0.695781932556329 0.00396885544977765 1 -0.695781932556329 -0.695781932556329 -0.695781932556329 0.00396885544977765 0.00396885544977765 Human
SRSF10 hsa-miR-137-3p -0.747386410639007 0.00136104522949965 1 -0.747386410639007 -0.747386410639007 -0.747386410639007 0.00136104522949965 0.00136104522949965 Human
SRSF6 hsa-miR-137-3p -0.687394336804887 0.00462991650728539 1 -0.687394336804887 -0.687394336804887 -0.687394336804887 0.00462991650728539 0.00462991650728539 Human
SRSF7 hsa-miR-137-3p -0.646302241368628 0.0092327485446082 1 -0.646302241368628 -0.646302241368628 -0.646302241368628 0.0092327485446082 0.0092327485446082 Human
SS18L1 hsa-miR-137-3p -0.657556686848454 0.00771826987130697 1 -0.657556686848454 -0.657556686848454 -0.657556686848454 0.00771826987130697 0.00771826987130697 Human
STK33 hsa-miR-137-3p -0.793281740986085 0.000416944234234107 1 -0.793281740986085 -0.793281740986085 -0.793281740986085 0.000416944234234107 0.000416944234234107 Human
STMN3 hsa-miR-137-3p -0.681862277728444 0.00511167778902899 1 -0.681862277728444 -0.681862277728444 -0.681862277728444 0.00511167778902899 0.00511167778902899 Human
STX11 hsa-miR-137-3p -0.748309109911401 0.00133230119910532 1 -0.748309109911401 -0.748309109911401 -0.748309109911401 0.00133230119910532 0.00133230119910532 Human
SUDS3 hsa-miR-137-3p -0.672383001295633 0.00602869014544316 1 -0.672383001295633 -0.672383001295633 -0.672383001295633 0.00602869014544316 0.00602869014544316 Human
SULF1 hsa-miR-137-3p -0.658344443669594 0.00762007381440921 1 -0.658344443669594 -0.658344443669594 -0.658344443669594 0.00762007381440921 0.00762007381440921 Human
SUPT6H hsa-miR-137-3p -0.711525471152653 0.00293149638166645 1 -0.711525471152653 -0.711525471152653 -0.711525471152653 0.00293149638166645 0.00293149638166645 Human
SUPV3L1 hsa-miR-137-3p -0.676338566664682 0.00563146619796218 1 -0.676338566664682 -0.676338566664682 -0.676338566664682 0.00563146619796218 0.00563146619796218 Human
SYNE1 hsa-miR-137-3p -0.661360329143245 0.00725316772454687 1 -0.661360329143245 -0.661360329143245 -0.661360329143245 0.00725316772454687 0.00725316772454687 Human
TANGO2 hsa-miR-137-3p -0.666229584801524 0.00669023797759216 1 -0.666229584801524 -0.666229584801524 -0.666229584801524 0.00669023797759216 0.00669023797759216 Human
TBC1D20 hsa-miR-137-3p -0.705580489820532 0.00329404564466107 1 -0.705580489820532 -0.705580489820532 -0.705580489820532 0.00329404564466107 0.00329404564466107 Human
TBC1D3P1-DHX40P1 hsa-miR-137-3p -0.688387516268479 0.00454737398751703 1 -0.688387516268479 -0.688387516268479 -0.688387516268479 0.00454737398751703 0.00454737398751703 Human
TBL2 hsa-miR-137-3p -0.676950914971794 0.00557186802868848 1 -0.676950914971794 -0.676950914971794 -0.676950914971794 0.00557186802868848 0.00557186802868848 Human
TESC hsa-miR-137-3p -0.673034210114645 0.00596181862585277 1 -0.673034210114645 -0.673034210114645 -0.673034210114645 0.00596181862585277 0.00596181862585277 Human
TFDP1 hsa-miR-137-3p -0.727087026646343 0.00213128073131896 1 -0.727087026646343 -0.727087026646343 -0.727087026646343 0.00213128073131896 0.00213128073131896 Human
TFRC hsa-miR-137-3p -0.68525022652875 0.00481216364684078 1 -0.68525022652875 -0.68525022652875 -0.68525022652875 0.00481216364684078 0.00481216364684078 Human
TGDS hsa-miR-137-3p -0.661850599653335 0.00719485863309677 1 -0.661850599653335 -0.661850599653335 -0.661850599653335 0.00719485863309677 0.00719485863309677 Human
THAP12 hsa-miR-137-3p -0.717761154896669 0.00258621346716748 1 -0.717761154896669 -0.717761154896669 -0.717761154896669 0.00258621346716748 0.00258621346716748 Human
THY1 hsa-miR-137-3p -0.750399034039296 0.0012690045752437 1 -0.750399034039296 -0.750399034039296 -0.750399034039296 0.0012690045752437 0.0012690045752437 Human
TJAP1 hsa-miR-137-3p -0.665587349602423 0.00676244915721558 1 -0.665587349602423 -0.665587349602423 -0.665587349602423 0.00676244915721558 0.00676244915721558 Human
TLE4 hsa-miR-137-3p -0.666829521514537 0.00662333254573499 1 -0.666829521514537 -0.666829521514537 -0.666829521514537 0.00662333254573499 0.00662333254573499 Human
TMBIM1 hsa-miR-137-3p -0.641152096863868 0.00999888181299546 1 -0.641152096863868 -0.641152096863868 -0.641152096863868 0.00999888181299546 0.00999888181299546 Human
TMEM183A hsa-miR-137-3p -0.669221156495073 0.00636183504505672 1 -0.669221156495073 -0.669221156495073 -0.669221156495073 0.00636183504505672 0.00636183504505672 Human
TMEM185A hsa-miR-137-3p -0.731182709590272 0.00195297678075335 1 -0.731182709590272 -0.731182709590272 -0.731182709590272 0.00195297678075335 0.00195297678075335 Human
TMEM208 hsa-miR-137-3p -0.747237508875701 0.0013657303557264 1 -0.747237508875701 -0.747237508875701 -0.747237508875701 0.0013657303557264 0.0013657303557264 Human
TMEM67 hsa-miR-137-3p -0.648408816500323 0.0089329443551327 1 -0.648408816500323 -0.648408816500323 -0.648408816500323 0.0089329443551327 0.0089329443551327 Human
TMEM9 hsa-miR-137-3p -0.736843406997389 0.00172646576994673 1 -0.736843406997389 -0.736843406997389 -0.736843406997389 0.00172646576994673 0.00172646576994673 Human
TMX2 hsa-miR-137-3p -0.721280579253712 0.00240621117080586 1 -0.721280579253712 -0.721280579253712 -0.721280579253712 0.00240621117080586 0.00240621117080586 Human
TOMM34 hsa-miR-137-3p -0.732089142121064 0.00191518458015816 1 -0.732089142121064 -0.732089142121064 -0.732089142121064 0.00191518458015816 0.00191518458015816 Human
TOP3A hsa-miR-137-3p -0.661899885061689 0.00718901744616951 1 -0.661899885061689 -0.661899885061689 -0.661899885061689 0.00718901744616951 0.00718901744616951 Human
TOPBP1 hsa-miR-137-3p -0.722981304800772 0.00232290102304922 1 -0.722981304800772 -0.722981304800772 -0.722981304800772 0.00232290102304922 0.00232290102304922 Human
TPI1P2 hsa-miR-137-3p -0.746739788517725 0.00138148541898797 1 -0.746739788517725 -0.746739788517725 -0.746739788517725 0.00138148541898797 0.00138148541898797 Human
TPM1 hsa-miR-137-3p -0.70573747558631 0.00328403378137243 1 -0.70573747558631 -0.70573747558631 -0.70573747558631 0.00328403378137243 0.00328403378137243 Human
TPTEP2 hsa-miR-137-3p -0.651942405697097 0.00844720913714503 1 -0.651942405697097 -0.651942405697097 -0.651942405697097 0.00844720913714503 0.00844720913714503 Human
TRAPPC1 hsa-miR-137-3p -0.657193995397694 0.00776381300170725 1 -0.657193995397694 -0.657193995397694 -0.657193995397694 0.00776381300170725 0.00776381300170725 Human
TRIP4 hsa-miR-137-3p -0.655262103470254 0.00800996686734123 1 -0.655262103470254 -0.655262103470254 -0.655262103470254 0.00800996686734123 0.00800996686734123 Human
TRPC1 hsa-miR-137-3p -0.678041247741049 0.00546698363458598 1 -0.678041247741049 -0.678041247741049 -0.678041247741049 0.00546698363458598 0.00546698363458598 Human
TRPC2 hsa-miR-137-3p -0.678581352295692 0.00541560974589861 1 -0.678581352295692 -0.678581352295692 -0.678581352295692 0.00541560974589861 0.00541560974589861 Human
TTC14 hsa-miR-137-3p -0.649218783307008 0.00881972090701222 1 -0.649218783307008 -0.649218783307008 -0.649218783307008 0.00881972090701222 0.00881972090701222 Human
TTC3 hsa-miR-137-3p -0.678205454432098 0.005451323970179 1 -0.678205454432098 -0.678205454432098 -0.678205454432098 0.005451323970179 0.005451323970179 Human
TTLL1 hsa-miR-137-3p -0.646324280253373 0.00922957181969952 1 -0.646324280253373 -0.646324280253373 -0.646324280253373 0.00922957181969952 0.00922957181969952 Human
TUBBP5 hsa-miR-137-3p -0.709198238585338 0.00306941291690999 1 -0.709198238585338 -0.709198238585338 -0.709198238585338 0.00306941291690999 0.00306941291690999 Human
TUT7 hsa-miR-137-3p -0.680958656547519 0.00519400349039145 1 -0.680958656547519 -0.680958656547519 -0.680958656547519 0.00519400349039145 0.00519400349039145 Human
TYW3 hsa-miR-137-3p -0.754495874497216 0.00115196894258829 1 -0.754495874497216 -0.754495874497216 -0.754495874497216 0.00115196894258829 0.00115196894258829 Human
UBA2 hsa-miR-137-3p -0.648071893033938 0.00898037572219423 1 -0.648071893033938 -0.648071893033938 -0.648071893033938 0.00898037572219423 0.00898037572219423 Human
UBE2E4P hsa-miR-137-3p -0.823996660138649 0.000158628981407061 1 -0.823996660138649 -0.823996660138649 -0.823996660138649 0.000158628981407061 0.000158628981407061 Human
UBE2Q2P1 hsa-miR-137-3p -0.739161758806649 0.00164003244236022 1 -0.739161758806649 -0.739161758806649 -0.739161758806649 0.00164003244236022 0.00164003244236022 Human
UBFD1 hsa-miR-137-3p -0.770114982988786 0.000782901048974605 1 -0.770114982988786 -0.770114982988786 -0.770114982988786 0.000782901048974605 0.000782901048974605 Human
UBQLN4 hsa-miR-137-3p -0.649422185158942 0.00879146507743789 1 -0.649422185158942 -0.649422185158942 -0.649422185158942 0.00879146507743789 0.00879146507743789 Human
UBR5 hsa-miR-137-3p -0.680958656547519 0.00519400349039145 1 -0.680958656547519 -0.680958656547519 -0.680958656547519 0.00519400349039145 0.00519400349039145 Human
UROD hsa-miR-137-3p -0.744368946067211 0.00145855850419352 1 -0.744368946067211 -0.744368946067211 -0.744368946067211 0.00145855850419352 0.00145855850419352 Human
UROS hsa-miR-137-3p -0.690578902652113 0.00436937627383482 1 -0.690578902652113 -0.690578902652113 -0.690578902652113 0.00436937627383482 0.00436937627383482 Human
USP24 hsa-miR-137-3p -0.647920231162464 0.00900179056337524 1 -0.647920231162464 -0.647920231162464 -0.647920231162464 0.00900179056337524 0.00900179056337524 Human
USP40 hsa-miR-137-3p -0.686206424178336 0.00473019859747659 1 -0.686206424178336 -0.686206424178336 -0.686206424178336 0.00473019859747659 0.00473019859747659 Human
USP5 hsa-miR-137-3p -0.760057269149529 0.00100720946817789 1 -0.760057269149529 -0.760057269149529 -0.760057269149529 0.00100720946817789 0.00100720946817789 Human
USP7 hsa-miR-137-3p -0.649915625304305 0.00872321264124221 1 -0.649915625304305 -0.649915625304305 -0.649915625304305 0.00872321264124221 0.00872321264124221 Human
UTP6 hsa-miR-137-3p -0.666690206740708 0.00663882185924036 1 -0.666690206740708 -0.666690206740708 -0.666690206740708 0.00663882185924036 0.00663882185924036 Human
UXS1 hsa-miR-137-3p -0.661628551757314 0.00722122150413074 1 -0.661628551757314 -0.661628551757314 -0.661628551757314 0.00722122150413074 0.00722122150413074 Human
VAPB hsa-miR-137-3p -0.657686105092449 0.00770206970694876 1 -0.657686105092449 -0.657686105092449 -0.657686105092449 0.00770206970694876 0.00770206970694876 Human
VRK3 hsa-miR-137-3p -0.706942435844449 0.00320799192223875 1 -0.706942435844449 -0.706942435844449 -0.706942435844449 0.00320799192223875 0.00320799192223875 Human
VSTM4 hsa-miR-137-3p -0.676636349364825 0.00560242124698318 1 -0.676636349364825 -0.676636349364825 -0.676636349364825 0.00560242124698318 0.00560242124698318 Human
VSTM5 hsa-miR-137-3p -0.693869852840165 0.00411249854660056 1 -0.693869852840165 -0.693869852840165 -0.693869852840165 0.00411249854660056 0.00411249854660056 Human
WASHC1 hsa-miR-137-3p -0.804554221146793 0.000298164534517698 1 -0.804554221146793 -0.804554221146793 -0.804554221146793 0.000298164534517698 0.000298164534517698 Human
WDR11 hsa-miR-137-3p -0.698728951625268 0.00375530234895072 1 -0.698728951625268 -0.698728951625268 -0.698728951625268 0.00375530234895072 0.00375530234895072 Human
WNT2 hsa-miR-137-3p -0.714596704406966 0.0027571129265902 1 -0.714596704406966 -0.714596704406966 -0.714596704406966 0.0027571129265902 0.0027571129265902 Human
WRAP73 hsa-miR-137-3p -0.664302433378531 0.00690876289834907 1 -0.664302433378531 -0.664302433378531 -0.664302433378531 0.00690876289834907 0.00690876289834907 Human
XPC hsa-miR-137-3p -0.680650005409923 0.00522236269446852 1 -0.680650005409923 -0.680650005409923 -0.680650005409923 0.00522236269446852 0.00522236269446852 Human
YAF2 hsa-miR-137-3p -0.695174331539204 0.0040140614806834 1 -0.695174331539204 -0.695174331539204 -0.695174331539204 0.0040140614806834 0.0040140614806834 Human
YBX3 hsa-miR-137-3p -0.689855402782304 0.00442752059209006 1 -0.689855402782304 -0.689855402782304 -0.689855402782304 0.00442752059209006 0.00442752059209006 Human
ZDHHC13 hsa-miR-137-3p -0.654328447334828 0.00813110261420391 1 -0.654328447334828 -0.654328447334828 -0.654328447334828 0.00813110261420391 0.00813110261420391 Human
ZDHHC4 hsa-miR-137-3p -0.734093981711707 0.00183368130730344 1 -0.734093981711707 -0.734093981711707 -0.734093981711707 0.00183368130730344 0.00183368130730344 Human
ZHX1 hsa-miR-137-3p -0.742859201201601 0.0015094185746598 1 -0.742859201201601 -0.742859201201601 -0.742859201201601 0.0015094185746598 0.0015094185746598 Human
ZMAT3 hsa-miR-137-3p -0.647825452624686 0.00901519368072368 1 -0.647825452624686 -0.647825452624686 -0.647825452624686 0.00901519368072368 0.00901519368072368 Human
ZMYND11 hsa-miR-137-3p -0.718035935814914 0.00257178332723984 1 -0.718035935814914 -0.718035935814914 -0.718035935814914 0.00257178332723984 0.00257178332723984 Human
ZNF211 hsa-miR-137-3p -0.677966101694915 0.00547416182996296 1 -0.677966101694915 -0.677966101694915 -0.677966101694915 0.00547416182996296 0.00547416182996296 Human
ZNF226 hsa-miR-137-3p -0.800058502901316 0.000341671285392753 1 -0.800058502901316 -0.800058502901316 -0.800058502901316 0.000341671285392753 0.000341671285392753 Human
ZNF25 hsa-miR-137-3p -0.652868133954067 0.00832344439086707 1 -0.652868133954067 -0.652868133954067 -0.652868133954067 0.00832344439086707 0.00832344439086707 Human
ZNF525 hsa-miR-137-3p -0.64980218700002 0.00873886653000522 1 -0.64980218700002 -0.64980218700002 -0.64980218700002 0.00873886653000522 0.00873886653000522 Human
ZNF585A hsa-miR-137-3p -0.716371065173637 0.002660210381765 1 -0.716371065173637 -0.716371065173637 -0.716371065173637 0.002660210381765 0.002660210381765 Human
ZNF707 hsa-miR-137-3p -0.703314376079619 0.00344129950047734 1 -0.703314376079619 -0.703314376079619 -0.703314376079619 0.00344129950047734 0.00344129950047734 Human
ZNF774 hsa-miR-137-3p -0.660417407359891 0.00736635563977228 1 -0.660417407359891 -0.660417407359891 -0.660417407359891 0.00736635563977228 0.00736635563977228 Human
ZNF844 hsa-miR-137-3p -0.656377399464167 0.00786712508094523 1 -0.656377399464167 -0.656377399464167 -0.656377399464167 0.00786712508094523 0.00786712508094523 Human
ZNF85 hsa-miR-137-3p -0.722678952731081 0.00233754024557808 1 -0.722678952731081 -0.722678952731081 -0.722678952731081 0.00233754024557808 0.00233754024557808 Human
ZNF91 hsa-miR-137-3p -0.687712136846824 0.00460337615785056 1 -0.687712136846824 -0.687712136846824 -0.687712136846824 0.00460337615785056 0.00460337615785056 Human
ZSWIM3 hsa-miR-137-3p -0.66917758230579 0.00636652541819216 1 -0.66917758230579 -0.66917758230579 -0.66917758230579 0.00636652541819216 0.00636652541819216 Human
ZWILCH hsa-miR-137-3p -0.643855709286151 0.00959074744734623 1 -0.643855709286151 -0.643855709286151 -0.643855709286151 0.00959074744734623 0.00959074744734623 Human
ZZZ3 hsa-miR-137-3p -0.64700249712399 0.00913222951378989 1 -0.64700249712399 -0.64700249712399 -0.64700249712399 0.00913222951378989 0.00913222951378989 Human
B4GALNT4 hsa-miR-137-5p -0.790861236265068 0.000446901342441297 1 -0.790861236265068 -0.790861236265068 -0.790861236265068 0.000446901342441297 0.000446901342441297 Human
SPACA6 hsa-miR-137-5p -0.64504909182252 0.00941479098930609 1 -0.64504909182252 -0.64504909182252 -0.64504909182252 0.00941479098930609 0.00941479098930609 Human
KI0AKA9YC17FM1:c(1-618) hsa-miR-137-5p -0.671728068988198 0.00609653954823086 1 -0.671728068988198 -0.671728068988198 -0.671728068988198 0.00609653954823086 0.00609653954823086 Anncaliia
KI0ALA3YE13FM1:243-986 hsa-miR-137-5p -0.871851230016696 2.27685813940504e-05 1 -0.871851230016696 -0.871851230016696 -0.871851230016696 2.27685813940504e-05 2.27685813940504e-05 Anncaliia
PRIMPOL hsa-miR-149-3p -0.68010752688172 0.00527250298402837 1 -0.68010752688172 -0.68010752688172 -0.68010752688172 0.00527250298402837 0.00527250298402837 Human
SPINK13 hsa-miR-183-5p -0.649391992292526 0.00879565487343981 1 -0.649391992292526 -0.649391992292526 -0.649391992292526 0.00879565487343981 0.00879565487343981 Human
H2BC20P hsa-miR-18a-5p -0.699336376997684 0.00371244472140342 1 -0.699336376997684 -0.699336376997684 -0.699336376997684 0.00371244472140342 0.00371244472140342 Human
JAML hsa-miR-18a-5p -0.742439654451697 0.00152380300480326 1 -0.742439654451697 -0.742439654451697 -0.742439654451697 0.00152380300480326 0.00152380300480326 Human
LILRB1 hsa-miR-18a-5p -0.703210846407743 0.00344815011185418 1 -0.703210846407743 -0.703210846407743 -0.703210846407743 0.00344815011185418 0.00344815011185418 Human
ZFR2 hsa-miR-18a-5p -0.747223223025714 0.00136618053662474 1 -0.747223223025714 -0.747223223025714 -0.747223223025714 0.00136618053662474 0.00136618053662474 Human
hsa-miR-10392-5p hsa-miR-18a-5p -0.658373974956568 0.00761641183191397 1 -0.658373974956568 -0.658373974956568 -0.658373974956568 0.00761641183191397 0.00761641183191397 Human
KI0ABA41YN12RM1:c(join(406..573%2C603..605)) hsa-miR-195-3p -0.659400816944118 0.00748993685267196 1 -0.659400816944118 -0.659400816944118 -0.659400816944118 0.00748993685267196 0.00748993685267196 Anncaliia
KI0AEA16YI18FM1:c(1-937) hsa-miR-195-3p -0.700104331332911 0.00365881892100761 1 -0.700104331332911 -0.700104331332911 -0.700104331332911 0.00365881892100761 0.00365881892100761 Anncaliia
KI0ALA11YN11FM1:1932-3062 hsa-miR-195-3p -0.714157256000218 0.00278154296128386 1 -0.714157256000218 -0.714157256000218 -0.714157256000218 0.00278154296128386 0.00278154296128386 Anncaliia
INAFM1 hsa-miR-199a-3p -0.687233960159122 0.00464335598148025 1 -0.687233960159122 -0.687233960159122 -0.687233960159122 0.00464335598148025 0.00464335598148025 Human
KI0AMB32YN10FM1:1-400 hsa-miR-218-5p -0.763141891293442 0.000933503985692141 1 -0.763141891293442 -0.763141891293442 -0.763141891293442 0.000933503985692141 0.000933503985692141 Anncaliia
KI0ABA33YJ16FM1:c(186-860) hsa-miR-222-5p -0.685300275925072 0.00480784570774562 1 -0.685300275925072 -0.685300275925072 -0.685300275925072 0.00480784570774562 0.00480784570774562 Anncaliia
KI0AEA25YK10FM1:348-1238 hsa-miR-222-5p -0.787069936706397 0.000497334370216151 1 -0.787069936706397 -0.787069936706397 -0.787069936706397 0.000497334370216151 0.000497334370216151 Anncaliia
KI0AEA5YH18FM1:2-845 hsa-miR-222-5p -0.697313737488335 0.00385668246559323 1 -0.697313737488335 -0.697313737488335 -0.697313737488335 0.00385668246559323 0.00385668246559323 Anncaliia
KI0APB3YB06FM1:127-750 hsa-miR-222-5p -0.692538585663606 0.00421492479929508 1 -0.692538585663606 -0.692538585663606 -0.692538585663606 0.00421492479929508 0.00421492479929508 Anncaliia
NT5DC4 hsa-miR-2276-3p -0.655871785016537 0.00793163192255286 1 -0.655871785016537 -0.655871785016537 -0.655871785016537 0.00793163192255286 0.00793163192255286 Human
TIE1 hsa-miR-2355-5p -0.694684103137002 0.00405083238047577 1 -0.694684103137002 -0.694684103137002 -0.694684103137002 0.00405083238047577 0.00405083238047577 Human
hsa-miR-10394-3p hsa-miR-24-3p -0.645940408233616 0.00928502618349425 1 -0.645940408233616 -0.645940408233616 -0.645940408233616 0.00928502618349425 0.00928502618349425 Human
hsa-miR-1284 hsa-miR-26a-1-3p -0.759267707468069 0.00102681314903208 1 -0.759267707468069 -0.759267707468069 -0.759267707468069 0.00102681314903208 0.00102681314903208 Human
CRIP2 hsa-miR-3064-5p -0.656656260729983 0.00783172423141476 1 -0.656656260729983 -0.656656260729983 -0.656656260729983 0.00783172423141476 0.00783172423141476 Human
MMEL1 hsa-miR-3064-5p -0.651277453632733 0.00853699587570933 1 -0.651277453632733 -0.651277453632733 -0.651277453632733 0.00853699587570933 0.00853699587570933 Human
CIAO2B hsa-miR-30b-5p -0.658700562227228 0.0075760059518184 1 -0.658700562227228 -0.658700562227228 -0.658700562227228 0.0075760059518184 0.0075760059518184 Human
CYP2A7 hsa-miR-30b-5p -0.69660730808898 0.00390809612591858 1 -0.69660730808898 -0.69660730808898 -0.69660730808898 0.00390809612591858 0.00390809612591858 Human
SIM2 hsa-miR-30b-5p -0.646147765462947 0.00925503898783431 1 -0.646147765462947 -0.646147765462947 -0.646147765462947 0.00925503898783431 0.00925503898783431 Human
SIRPB1 hsa-miR-30b-5p -0.682866683459031 0.0050213855988559 1 -0.682866683459031 -0.682866683459031 -0.682866683459031 0.0050213855988559 0.0050213855988559 Human
SLC25A45 hsa-miR-30b-5p -0.694365074829414 0.00407490538738164 1 -0.694365074829414 -0.694365074829414 -0.694365074829414 0.00407490538738164 0.00407490538738164 Human
ZNF702P hsa-miR-30b-5p -0.648671789781443 0.00889605993993037 1 -0.648671789781443 -0.648671789781443 -0.648671789781443 0.00889605993993037 0.00889605993993037 Human
BRD7P3 hsa-miR-31-3p -0.691476911131132 0.00429805223619573 1 -0.691476911131132 -0.691476911131132 -0.691476911131132 0.00429805223619573 0.00429805223619573 Human
C2orf68 hsa-miR-31-3p -0.667460237034783 0.00655356399126994 1 -0.667460237034783 -0.667460237034783 -0.667460237034783 0.00655356399126994 0.00655356399126994 Human
CCNYL3 hsa-miR-31-3p -0.684932818374382 0.00483961916190978 1 -0.684932818374382 -0.684932818374382 -0.684932818374382 0.00483961916190978 0.00483961916190978 Human
DEFB122 hsa-miR-31-3p -0.684932818374382 0.00483961916190978 1 -0.684932818374382 -0.684932818374382 -0.684932818374382 0.00483961916190978 0.00483961916190978 Human
GCKR hsa-miR-31-3p -0.686348838396417 0.00471808615834268 1 -0.686348838396417 -0.686348838396417 -0.686348838396417 0.00471808615834268 0.00471808615834268 Human
LOC728989 hsa-miR-31-3p -0.656391533087437 0.00786532783187299 1 -0.656391533087437 -0.656391533087437 -0.656391533087437 0.00786532783187299 0.00786532783187299 Human
KI0AEA8YN12AHM1:c(2312-3130) hsa-miR-31-3p -0.686348838396417 0.00471808615834268 1 -0.686348838396417 -0.686348838396417 -0.686348838396417 0.00471808615834268 0.00471808615834268 Anncaliia
GOLGA7 hsa-miR-3157-3p -0.645207633853387 0.00939160618134371 1 -0.645207633853387 -0.645207633853387 -0.645207633853387 0.00939160618134371 0.00939160618134371 Human
KI0APB17YE23FM1:788-1558 hsa-miR-3173-3p -0.701459384543874 0.00356570150415236 1 -0.701459384543874 -0.701459384543874 -0.701459384543874 0.00356570150415236 0.00356570150415236 Anncaliia
KI0ABA37YJ09FM1:3-443 hsa-miR-3174 -0.665012785080235 0.00682757034535086 1 -0.665012785080235 -0.665012785080235 -0.665012785080235 0.00682757034535086 0.00682757034535086 Anncaliia
KI0AHA22YO13AHM1:c(1-1039) hsa-miR-3174 -0.716708816067535 0.00264207749994694 1 -0.716708816067535 -0.716708816067535 -0.716708816067535 0.00264207749994694 0.00264207749994694 Anncaliia
IGFALS hsa-miR-3176 -0.736002809872775 0.00175869536566919 1 -0.736002809872775 -0.736002809872775 -0.736002809872775 0.00175869536566919 0.00175869536566919 Human
LOC105372412 hsa-miR-3176 -0.661179604907286 0.00727475516320863 1 -0.661179604907286 -0.661179604907286 -0.661179604907286 0.00727475516320863 0.00727475516320863 Human
OPLAH hsa-miR-3177-5p -0.64140026726575 0.0099608630015684 1 -0.64140026726575 -0.64140026726575 -0.64140026726575 0.0099608630015684 0.0099608630015684 Human
KI0AGA10AC08AHM1:2216-2518 hsa-miR-3187-3p -0.663239609708874 0.00703165942180872 1 -0.663239609708874 -0.663239609708874 -0.663239609708874 0.00703165942180872 0.00703165942180872 Anncaliia
KI0AGA11AB05FM1:792-1406 hsa-miR-3187-3p -0.656876241627648 0.00780388643240526 1 -0.656876241627648 -0.656876241627648 -0.656876241627648 0.00780388643240526 0.00780388643240526 Anncaliia
KI0AGA11CE02FM1:c(1187-1741) hsa-miR-3187-3p -0.652916814227024 0.0083169756673851 1 -0.652916814227024 -0.652916814227024 -0.652916814227024 0.0083169756673851 0.0083169756673851 Anncaliia
KI0AKA19YG10AHM1:1-429 hsa-miR-3187-3p -0.668401007449799 0.00645057490696965 1 -0.668401007449799 -0.668401007449799 -0.668401007449799 0.00645057490696965 0.00645057490696965 Anncaliia
hsa-miR-2355-3p hsa-miR-3193 -0.703693221592181 0.0034163234934439 1 -0.703693221592181 -0.703693221592181 -0.703693221592181 0.0034163234934439 0.0034163234934439 Human
LOC101927788 hsa-miR-346 -0.647222186800034 0.00910087095180523 1 -0.647222186800034 -0.647222186800034 -0.647222186800034 0.00910087095180523 0.00910087095180523 Human
BCRP3 hsa-miR-34c-3p -0.693371353027856 0.00415061829879848 1 -0.693371353027856 -0.693371353027856 -0.693371353027856 0.00415061829879848 0.00415061829879848 Human
BTBD19 hsa-miR-34c-3p -0.654307567765093 0.0081338279265939 1 -0.654307567765093 -0.654307567765093 -0.654307567765093 0.0081338279265939 0.0081338279265939 Human
CBSL hsa-miR-34c-3p -0.730128189560445 0.00199769461815058 1 -0.730128189560445 -0.730128189560445 -0.730128189560445 0.00199769461815058 0.00199769461815058 Human
DCUN1D2 hsa-miR-34c-3p -0.653401514826492 0.00825278246657657 1 -0.653401514826492 -0.653401514826492 -0.653401514826492 0.00825278246657657 0.00825278246657657 Human
LOC407835 hsa-miR-34c-3p -0.699157324521659 0.00372503731365281 1 -0.699157324521659 -0.699157324521659 -0.699157324521659 0.00372503731365281 0.00372503731365281 Human
LOC650226 hsa-miR-34c-3p -0.734643448672716 0.00181183769176929 1 -0.734643448672716 -0.734643448672716 -0.734643448672716 0.00181183769176929 0.00181183769176929 Human
LRATD1 hsa-miR-34c-3p -0.711986586962713 0.00290476691087815 1 -0.711986586962713 -0.711986586962713 -0.711986586962713 0.00290476691087815 0.00290476691087815 Human
MMAB hsa-miR-34c-3p -0.648439219917264 0.00892867388958418 1 -0.648439219917264 -0.648439219917264 -0.648439219917264 0.00892867388958418 0.00892867388958418 Human
NSFP1 hsa-miR-34c-3p -0.654344374155246 0.00812902424244299 1 -0.654344374155246 -0.654344374155246 -0.654344374155246 0.00812902424244299 0.00812902424244299 Human
NSUN4 hsa-miR-34c-3p -0.645266923498534 0.00938294727958811 1 -0.645266923498534 -0.645266923498534 -0.645266923498534 0.00938294727958811 0.00938294727958811 Human
NXF5 hsa-miR-34c-3p -0.705107706917322 0.00332434476216559 1 -0.705107706917322 -0.705107706917322 -0.705107706917322 0.00332434476216559 0.00332434476216559 Human
PICK1 hsa-miR-34c-3p -0.702113605464472 0.00352142514352249 1 -0.702113605464472 -0.702113605464472 -0.702113605464472 0.00352142514352249 0.00352142514352249 Human
PKNOX2 hsa-miR-34c-3p -0.659734975104798 0.00744913678902281 1 -0.659734975104798 -0.659734975104798 -0.659734975104798 0.00744913678902281 0.00744913678902281 Human
RBSN hsa-miR-34c-3p -0.645355784143363 0.00936998139439327 1 -0.645355784143363 -0.645355784143363 -0.645355784143363 0.00936998139439327 0.00936998139439327 Human
TAPT1 hsa-miR-34c-3p -0.71958844990989 0.0024914586075333 1 -0.71958844990989 -0.71958844990989 -0.71958844990989 0.0024914586075333 0.0024914586075333 Human
UGT3A2 hsa-miR-34c-3p -0.711986586962713 0.00290476691087815 1 -0.711986586962713 -0.711986586962713 -0.711986586962713 0.00290476691087815 0.00290476691087815 Human
WHAMMP3 hsa-miR-34c-3p -0.674044877130783 0.00585919562914317 1 -0.674044877130783 -0.674044877130783 -0.674044877130783 0.00585919562914317 0.00585919562914317 Human
ZNF551 hsa-miR-34c-3p -0.657082196144449 0.00777789407199236 1 -0.657082196144449 -0.657082196144449 -0.657082196144449 0.00777789407199236 0.00777789407199236 Human
ZP2 hsa-miR-34c-3p -0.746776405140229 0.00138032136740929 1 -0.746776405140229 -0.746776405140229 -0.746776405140229 0.00138032136740929 0.00138032136740929 Human
LONRF3 hsa-miR-3610 -0.650662750849584 0.00862066093537073 1 -0.650662750849584 -0.650662750849584 -0.650662750849584 0.00862066093537073 0.00862066093537073 Human
KI0AAD11AC03FM1:71-565 hsa-miR-3663-3p -0.651113833759733 0.00855920321830683 1 -0.651113833759733 -0.651113833759733 -0.651113833759733 0.00855920321830683 0.00855920321830683 Anncaliia
KI0AIA14YG18AHM1:c(1790-2422) hsa-miR-3663-3p -0.698843111002539 0.00374721780416154 1 -0.698843111002539 -0.698843111002539 -0.698843111002539 0.00374721780416154 0.00374721780416154 Anncaliia
KI0AFA20DB04AHM1:624-902 hsa-miR-369-3p -0.677983988697802 0.00547245252985995 1 -0.677983988697802 -0.677983988697802 -0.677983988697802 0.00547245252985995 0.00547245252985995 Anncaliia
SCART1 hsa-miR-374b-3p -0.647581880577087 0.00904971007577737 1 -0.647581880577087 -0.647581880577087 -0.647581880577087 0.00904971007577737 0.00904971007577737 Human
KI0AAD19AC04FM1:730-1661 hsa-miR-374b-3p -0.730009322187001 0.00200278642216323 1 -0.730009322187001 -0.730009322187001 -0.730009322187001 0.00200278642216323 0.00200278642216323 Anncaliia
KI0AGA2CC10AHM1:3895-4470 hsa-miR-374b-3p -0.644013909179004 0.00956727534789259 1 -0.644013909179004 -0.644013909179004 -0.644013909179004 0.00956727534789259 0.00956727534789259 Anncaliia
KI0AHA12YJ03FM1:2199-3117 hsa-miR-374b-3p -0.647581880577087 0.00904971007577737 1 -0.647581880577087 -0.647581880577087 -0.647581880577087 0.00904971007577737 0.00904971007577737 Anncaliia
KI0AKA14YF14AHM1:c(1586-1951) hsa-miR-374b-3p -0.690560202479062 0.0043708714494719 1 -0.690560202479062 -0.690560202479062 -0.690560202479062 0.0043708714494719 0.0043708714494719 Anncaliia
KI0AMB27YH12FM2:3-1103 hsa-miR-374b-3p -0.647581880577087 0.00904971007577737 1 -0.647581880577087 -0.647581880577087 -0.647581880577087 0.00904971007577737 0.00904971007577737 Anncaliia
hsa-miR-301b-5p hsa-miR-374b-3p -0.644013909179004 0.00956727534789259 1 -0.644013909179004 -0.644013909179004 -0.644013909179004 0.00956727534789259 0.00956727534789259 Human
hsa-miR-3663-3p hsa-miR-376c-3p -0.699572100189874 0.00369591821596105 1 -0.699572100189874 -0.699572100189874 -0.699572100189874 0.00369591821596105 0.00369591821596105 Human
GLP1R hsa-miR-377-3p -0.773978489285609 0.000708358288916466 1 -0.773978489285609 -0.773978489285609 -0.773978489285609 0.000708358288916466 0.000708358288916466 Human
OR7E5P hsa-miR-377-3p -0.65675055597667 0.00781978197657862 1 -0.65675055597667 -0.65675055597667 -0.65675055597667 0.00781978197657862 0.00781978197657862 Human
RPL23AP32 hsa-miR-377-3p -0.65193913179626 0.00844764938330322 1 -0.65193913179626 -0.65193913179626 -0.65193913179626 0.00844764938330322 0.00844764938330322 Human
ST13P4 hsa-miR-377-3p -0.65313206807625 0.00828841956098092 1 -0.65313206807625 -0.65313206807625 -0.65313206807625 0.00828841956098092 0.00828841956098092 Human
hsa-miR-3162-5p hsa-miR-377-3p -0.65313206807625 0.00828841956098092 1 -0.65313206807625 -0.65313206807625 -0.65313206807625 0.00828841956098092 0.00828841956098092 Human
KI0AAA19YA14RM1:c(174-905) hsa-miR-378a-5p -0.67406507749624 0.00585715879947335 1 -0.67406507749624 -0.67406507749624 -0.67406507749624 0.00585715879947335 0.00585715879947335 Anncaliia
MBD5 hsa-miR-3939 -0.643695148868995 0.00961461575322975 1 -0.643695148868995 -0.643695148868995 -0.643695148868995 0.00961461575322975 0.00961461575322975 Human
PPP1R10 hsa-miR-3939 -0.645771531073375 0.00930950462191937 1 -0.645771531073375 -0.645771531073375 -0.645771531073375 0.00930950462191937 0.00930950462191937 Human
HPS5 hsa-miR-3944-3p -0.643279406480221 0.00967663411728648 1 -0.643279406480221 -0.643279406480221 -0.643279406480221 0.00967663411728648 0.00967663411728648 Human
LOC441455 hsa-miR-3944-3p -0.647874831016666 0.00900820888320908 1 -0.647874831016666 -0.647874831016666 -0.647874831016666 0.00900820888320908 0.00900820888320908 Human
SLC26A9 hsa-miR-3944-3p -0.717711564704018 0.00258882458734311 1 -0.717711564704018 -0.717711564704018 -0.717711564704018 0.00258882458734311 0.00258882458734311 Human
SNRPE hsa-miR-411-3p -0.643075913373211 0.00970710387151597 1 -0.643075913373211 -0.643075913373211 -0.643075913373211 0.00970710387151597 0.00970710387151597 Human
KI0AGA8AB12AHM1:c(1-745) hsa-miR-411-3p -0.651786141940111 0.00846824220659093 1 -0.651786141940111 -0.651786141940111 -0.651786141940111 0.00846824220659093 0.00846824220659093 Anncaliia
ELP5 hsa-miR-4423-3p -0.647389540400684 0.00907703942461024 1 -0.647389540400684 -0.647389540400684 -0.647389540400684 0.00907703942461024 0.00907703942461024 Human
PRPF31 hsa-miR-4423-3p -0.655579303790581 0.00796913600875904 1 -0.655579303790581 -0.655579303790581 -0.655579303790581 0.00796913600875904 0.00796913600875904 Human
ANKRD36B hsa-miR-452-3p -0.664394333743799 0.00689821619442621 1 -0.664394333743799 -0.664394333743799 -0.664394333743799 0.00689821619442621 0.00689821619442621 Human
FAM71F1 hsa-miR-452-3p -0.648846670842525 0.00887159732844278 1 -0.648846670842525 -0.648846670842525 -0.648846670842525 0.00887159732844278 0.00887159732844278 Human
MED24 hsa-miR-452-3p -0.645533729038006 0.00934405910275693 1 -0.645533729038006 -0.645533729038006 -0.645533729038006 0.00934405910275693 0.00934405910275693 Human
PDE4DIPP5 hsa-miR-452-3p -0.782143409195702 0.000569701063809269 1 -0.782143409195702 -0.782143409195702 -0.782143409195702 0.000569701063809269 0.000569701063809269 Human
CUTALP hsa-miR-4521 -0.686098930643716 0.00473935731698805 1 -0.686098930643716 -0.686098930643716 -0.686098930643716 0.00473935731698805 0.00473935731698805 Human
ADH6 hsa-miR-4524a-5p -0.64194583351392 0.00987768089671981 1 -0.64194583351392 -0.64194583351392 -0.64194583351392 0.00987768089671981 0.00987768089671981 Human
C11orf65 hsa-miR-4524a-5p -0.664963811608045 0.00683314374767807 1 -0.664963811608045 -0.664963811608045 -0.664963811608045 0.00683314374767807 0.00683314374767807 Human
CYCSP52 hsa-miR-4524a-5p -0.645806990818534 0.00930436061638007 1 -0.645806990818534 -0.645806990818534 -0.645806990818534 0.00930436061638007 0.00930436061638007 Human
SEPTIN7P14 hsa-miR-4524a-5p -0.690539342823739 0.00437253976599683 1 -0.690539342823739 -0.690539342823739 -0.690539342823739 0.00437253976599683 0.00437253976599683 Human
TCEA1 hsa-miR-4524a-5p -0.690539342823739 0.00437253976599683 1 -0.690539342823739 -0.690539342823739 -0.690539342823739 0.00437253976599683 0.00437253976599683 Human
KI0AEA18YD21FM1:372-957 hsa-miR-4636 -0.659926749912557 0.00742580044455909 1 -0.659926749912557 -0.659926749912557 -0.659926749912557 0.00742580044455909 0.00742580044455909 Anncaliia
KI0AIA25YL05AHM1:28-1263 hsa-miR-4636 -0.644930018158334 0.00943223343421451 1 -0.644930018158334 -0.644930018158334 -0.644930018158334 0.00943223343421451 0.00943223343421451 Anncaliia
KI0AFA22BG08FM1:502-1104 hsa-miR-4649-3p -0.672128583029267 0.00605497611963957 1 -0.672128583029267 -0.672128583029267 -0.672128583029267 0.00605497611963957 0.00605497611963957 Anncaliia
ACBD6 hsa-miR-4657 -0.673450549568414 0.00591937316370084 1 -0.673450549568414 -0.673450549568414 -0.673450549568414 0.00591937316370084 0.00591937316370084 Human
ACSM1 hsa-miR-4657 -0.655592930304983 0.00796738563329358 1 -0.655592930304983 -0.655592930304983 -0.655592930304983 0.00796738563329358 0.00796738563329358 Human
ADAM15 hsa-miR-4657 -0.796249907053964 0.000382466310219876 1 -0.796249907053964 -0.796249907053964 -0.796249907053964 0.000382466310219876 0.000382466310219876 Human
ADAM20P1 hsa-miR-4657 -0.676585788008618 0.00560734450913003 1 -0.676585788008618 -0.676585788008618 -0.676585788008618 0.00560734450913003 0.00560734450913003 Human
ADCY7 hsa-miR-4657 -0.784612696317776 0.000532428972111587 1 -0.784612696317776 -0.784612696317776 -0.784612696317776 0.000532428972111587 0.000532428972111587 Human
AGBL2 hsa-miR-4657 -0.706592456566083 0.00322993192885934 1 -0.706592456566083 -0.706592456566083 -0.706592456566083 0.00322993192885934 0.00322993192885934 Human
ANXA2P3 hsa-miR-4657 -0.645526813714448 0.00934506545093172 1 -0.645526813714448 -0.645526813714448 -0.645526813714448 0.00934506545093172 0.00934506545093172 Human
AZIN2 hsa-miR-4657 -0.655491448892875 0.00798042853476577 1 -0.655491448892875 -0.655491448892875 -0.655491448892875 0.00798042853476577 0.00798042853476577 Human
BCAR3 hsa-miR-4657 -0.641492082792086 0.0099468258245583 1 -0.641492082792086 -0.641492082792086 -0.641492082792086 0.0099468258245583 0.0099468258245583 Human
BMS1P23 hsa-miR-4657 -0.67744603729187 0.00552404452439603 1 -0.67744603729187 -0.67744603729187 -0.67744603729187 0.00552404452439603 0.00552404452439603 Human
BOLA2-SMG1P6 hsa-miR-4657 -0.671989439112867 0.00606939038564835 1 -0.671989439112867 -0.671989439112867 -0.671989439112867 0.00606939038564835 0.00606939038564835 Human
C11orf98 hsa-miR-4657 -0.666726103662398 0.00663482803754256 1 -0.666726103662398 -0.666726103662398 -0.666726103662398 0.00663482803754256 0.00663482803754256 Human
CARMIL2 hsa-miR-4657 -0.675728807565871 0.00569131170715131 1 -0.675728807565871 -0.675728807565871 -0.675728807565871 0.00569131170715131 0.00569131170715131 Human
CCDC62 hsa-miR-4657 -0.658131940241633 0.00764646576955119 1 -0.658131940241633 -0.658131940241633 -0.658131940241633 0.00764646576955119 0.00764646576955119 Human
CCDC74A hsa-miR-4657 -0.733294896712099 0.00186582561256543 1 -0.733294896712099 -0.733294896712099 -0.733294896712099 0.00186582561256543 0.00186582561256543 Human
CCM2 hsa-miR-4657 -0.658548002275479 0.00759485989701858 1 -0.658548002275479 -0.658548002275479 -0.658548002275479 0.00759485989701858 0.00759485989701858 Human
CCNL1 hsa-miR-4657 -0.649438369001147 0.00878921992539228 1 -0.649438369001147 -0.649438369001147 -0.649438369001147 0.00878921992539228 0.00878921992539228 Human
CCS hsa-miR-4657 -0.652198689696504 0.0084128020011689 1 -0.652198689696504 -0.652198689696504 -0.652198689696504 0.0084128020011689 0.0084128020011689 Human
CD99 hsa-miR-4657 -0.649958306887676 0.00871732849505302 1 -0.649958306887676 -0.649958306887676 -0.649958306887676 0.00871732849505302 0.00871732849505302 Human
CHN1 hsa-miR-4657 -0.642907694458885 0.00973234842459414 1 -0.642907694458885 -0.642907694458885 -0.642907694458885 0.00973234842459414 0.00973234842459414 Human
CLPTM1L hsa-miR-4657 -0.680046607457968 0.00527815735196269 1 -0.680046607457968 -0.680046607457968 -0.680046607457968 0.00527815735196269 0.00527815735196269 Human
CNTNAP3C hsa-miR-4657 -0.666336658867305 0.00667825814524869 1 -0.666336658867305 -0.666336658867305 -0.666336658867305 0.00667825814524869 0.00667825814524869 Human
COL13A1 hsa-miR-4657 -0.6958268239298 0.00396553161895952 1 -0.6958268239298 -0.6958268239298 -0.6958268239298 0.00396553161895952 0.00396553161895952 Human
CPT1C hsa-miR-4657 -0.881763527054108 1.3831256855168e-05 1 -0.881763527054108 -0.881763527054108 -0.881763527054108 1.3831256855168e-05 1.3831256855168e-05 Human
CTSLP2 hsa-miR-4657 -0.713504005318936 0.00281817829699649 1 -0.713504005318936 -0.713504005318936 -0.713504005318936 0.00281817829699649 0.00281817829699649 Human
DDX39B hsa-miR-4657 -0.643290025978071 0.00967504607517333 1 -0.643290025978071 -0.643290025978071 -0.643290025978071 0.00967504607517333 0.00967504607517333 Human
DEFB119 hsa-miR-4657 -0.720328019484951 0.0024539074790817 1 -0.720328019484951 -0.720328019484951 -0.720328019484951 0.0024539074790817 0.0024539074790817 Human
E4F1 hsa-miR-4657 -0.694804606395646 0.00404176899641495 1 -0.694804606395646 -0.694804606395646 -0.694804606395646 0.00404176899641495 0.00404176899641495 Human
EIF2B5 hsa-miR-4657 -0.697074944796391 0.003874001149613 1 -0.697074944796391 -0.697074944796391 -0.697074944796391 0.003874001149613 0.003874001149613 Human
EPB41L5 hsa-miR-4657 -0.642273399986915 0.00982799825383207 1 -0.642273399986915 -0.642273399986915 -0.642273399986915 0.00982799825383207 0.00982799825383207 Human
FAM205C hsa-miR-4657 -0.698519325664768 0.00377018378879401 1 -0.698519325664768 -0.698519325664768 -0.698519325664768 0.00377018378879401 0.00377018378879401 Human
FAM86EP hsa-miR-4657 -0.676551472841284 0.00561068779367258 1 -0.676551472841284 -0.676551472841284 -0.676551472841284 0.00561068779367258 0.00561068779367258 Human
FANCE hsa-miR-4657 -0.687077931047865 0.00465646080048776 1 -0.687077931047865 -0.687077931047865 -0.687077931047865 0.00465646080048776 0.00465646080048776 Human
FDPSP2 hsa-miR-4657 -0.69351418431615 0.00413966757059736 1 -0.69351418431615 -0.69351418431615 -0.69351418431615 0.00413966757059736 0.00413966757059736 Human
FER1L4 hsa-miR-4657 -0.652862695781015 0.00832416727001561 1 -0.652862695781015 -0.652862695781015 -0.652862695781015 0.00832416727001561 0.00832416727001561 Human
FSCN2 hsa-miR-4657 -0.780713502252744 0.000592237260005124 1 -0.780713502252744 -0.780713502252744 -0.780713502252744 0.000592237260005124 0.000592237260005124 Human
GCAT hsa-miR-4657 -0.758373161141541 0.00104939534704673 1 -0.758373161141541 -0.758373161141541 -0.758373161141541 0.00104939534704673 0.00104939534704673 Human
GGA1 hsa-miR-4657 -0.664829301091524 0.00684847007801337 1 -0.664829301091524 -0.664829301091524 -0.664829301091524 0.00684847007801337 0.00684847007801337 Human
GNAS hsa-miR-4657 -0.657600451193069 0.00771278859912972 1 -0.657600451193069 -0.657600451193069 -0.657600451193069 0.00771278859912972 0.00771278859912972 Human
GULP1 hsa-miR-4657 -0.641492082792086 0.0099468258245583 1 -0.641492082792086 -0.641492082792086 -0.641492082792086 0.0099468258245583 0.0099468258245583 Human
HDHD5 hsa-miR-4657 -0.65078117403449 0.00860449303938582 1 -0.65078117403449 -0.65078117403449 -0.65078117403449 0.00860449303938582 0.00860449303938582 Human
HECTD1 hsa-miR-4657 -0.65890540061924 0.00755074906974595 1 -0.65890540061924 -0.65890540061924 -0.65890540061924 0.00755074906974595 0.00755074906974595 Human
HRK hsa-miR-4657 -0.735010996213882 0.00179734328004288 1 -0.735010996213882 -0.735010996213882 -0.735010996213882 0.00179734328004288 0.00179734328004288 Human
IL1RAP hsa-miR-4657 -0.659019224536269 0.00753674302289431 1 -0.659019224536269 -0.659019224536269 -0.659019224536269 0.00753674302289431 0.00753674302289431 Human
ING4 hsa-miR-4657 -0.667397960106713 0.00656042707379445 1 -0.667397960106713 -0.667397960106713 -0.667397960106713 0.00656042707379445 0.00656042707379445 Human
ITGA10 hsa-miR-4657 -0.678946491405276 0.00538109509665619 1 -0.678946491405276 -0.678946491405276 -0.678946491405276 0.00538109509665619 0.00538109509665619 Human
KLHDC1 hsa-miR-4657 -0.722733925898362 0.00233487308164904 1 -0.722733925898362 -0.722733925898362 -0.722733925898362 0.00233487308164904 0.00233487308164904 Human
KRT7 hsa-miR-4657 -0.680737740957641 0.00521428902457299 1 -0.680737740957641 -0.680737740957641 -0.680737740957641 0.00521428902457299 0.00521428902457299 Human
LOC100289561 hsa-miR-4657 -0.775946567128798 0.000672665809307027 1 -0.775946567128798 -0.775946567128798 -0.775946567128798 0.000672665809307027 0.000672665809307027 Human
LOC100421746 hsa-miR-4657 -0.66568963913201 0.00675090710799964 1 -0.66568963913201 -0.66568963913201 -0.66568963913201 0.00675090710799964 0.00675090710799964 Human
LOC102724135 hsa-miR-4657 -0.726647142231598 0.00215118236157164 1 -0.726647142231598 -0.726647142231598 -0.726647142231598 0.00215118236157164 0.00215118236157164 Human
LOC107985798 hsa-miR-4657 -0.730594589591158 0.00197781621649362 1 -0.730594589591158 -0.730594589591158 -0.730594589591158 0.00197781621649362 0.00197781621649362 Human
LOC154761 hsa-miR-4657 -0.681219800470414 0.00517010458884037 1 -0.681219800470414 -0.681219800470414 -0.681219800470414 0.00517010458884037 0.00517010458884037 Human
LOC344967 hsa-miR-4657 -0.661872121612184 0.007192307444011 1 -0.661872121612184 -0.661872121612184 -0.661872121612184 0.007192307444011 0.007192307444011 Human
LOC388242 hsa-miR-4657 -0.680046607457968 0.00527815735196269 1 -0.680046607457968 -0.680046607457968 -0.680046607457968 0.00527815735196269 0.00527815735196269 Human
MAN2B2 hsa-miR-4657 -0.641492082792086 0.0099468258245583 1 -0.641492082792086 -0.641492082792086 -0.641492082792086 0.0099468258245583 0.0099468258245583 Human
MAP3K4 hsa-miR-4657 -0.649438369001147 0.00878921992539228 1 -0.649438369001147 -0.649438369001147 -0.649438369001147 0.00878921992539228 0.00878921992539228 Human
MAPK8IP3 hsa-miR-4657 -0.741122184905534 0.00156969285056086 1 -0.741122184905534 -0.741122184905534 -0.741122184905534 0.00156969285056086 0.00156969285056086 Human
MCCC2 hsa-miR-4657 -0.729257727373943 0.002035223538015 1 -0.729257727373943 -0.729257727373943 -0.729257727373943 0.002035223538015 0.002035223538015 Human
MECR hsa-miR-4657 -0.712682911796426 0.0028647724351929 1 -0.712682911796426 -0.712682911796426 -0.712682911796426 0.0028647724351929 0.0028647724351929 Human
NENF hsa-miR-4657 -0.703607066932426 0.00342199064900672 1 -0.703607066932426 -0.703607066932426 -0.703607066932426 0.00342199064900672 0.00342199064900672 Human
PDE6D hsa-miR-4657 -0.684448249574179 0.0048817731292139 1 -0.684448249574179 -0.684448249574179 -0.684448249574179 0.0048817731292139 0.0048817731292139 Human
PECR hsa-miR-4657 -0.84431405975698 7.52694039056756e-05 1 -0.84431405975698 -0.84431405975698 -0.84431405975698 7.52694039056756e-05 7.52694039056756e-05 Human
PM20D2 hsa-miR-4657 -0.649265262306564 0.00881325796000887 1 -0.649265262306564 -0.649265262306564 -0.649265262306564 0.00881325796000887 0.00881325796000887 Human
PMS2P3 hsa-miR-4657 -0.671342685370741 0.00613674497229599 1 -0.671342685370741 -0.671342685370741 -0.671342685370741 0.00613674497229599 0.00613674497229599 Human
PRPH2 hsa-miR-4657 -0.708157895178585 0.00313271706508633 1 -0.708157895178585 -0.708157895178585 -0.708157895178585 0.00313271706508633 0.00313271706508633 Human
PRRT3 hsa-miR-4657 -0.653674702945262 0.00821677328126791 1 -0.653674702945262 -0.653674702945262 -0.653674702945262 0.00821677328126791 0.00821677328126791 Human
PTPRA hsa-miR-4657 -0.669667119514659 0.0063139875120366 1 -0.669667119514659 -0.669667119514659 -0.669667119514659 0.0063139875120366 0.0063139875120366 Human
RAB36 hsa-miR-4657 -0.663225861269192 0.00703326037054763 1 -0.663225861269192 -0.663225861269192 -0.663225861269192 0.00703326037054763 0.00703326037054763 Human
RCBTB2 hsa-miR-4657 -0.820388322854821 0.000179330934990229 1 -0.820388322854821 -0.820388322854821 -0.820388322854821 0.000179330934990229 0.000179330934990229 Human
RECQL5 hsa-miR-4657 -0.641500620492439 0.00994552132701276 1 -0.641500620492439 -0.641500620492439 -0.641500620492439 0.00994552132701276 0.00994552132701276 Human
RHBDL3 hsa-miR-4657 -0.772694105923019 0.000732469823042869 1 -0.772694105923019 -0.772694105923019 -0.772694105923019 0.000732469823042869 0.000732469823042869 Human
RHOT2 hsa-miR-4657 -0.644385611607395 0.00951230249907953 1 -0.644385611607395 -0.644385611607395 -0.644385611607395 0.00951230249907953 0.00951230249907953 Human
RUFY4 hsa-miR-4657 -0.761975107907942 0.000960851427721732 1 -0.761975107907942 -0.761975107907942 -0.761975107907942 0.000960851427721732 0.000960851427721732 Human
SCARA3 hsa-miR-4657 -0.744048467535001 0.00146923750577632 1 -0.744048467535001 -0.744048467535001 -0.744048467535001 0.00146923750577632 0.00146923750577632 Human
SELENOOLP hsa-miR-4657 -0.664915130854474 0.0068386873855284 1 -0.664915130854474 -0.664915130854474 -0.664915130854474 0.0068386873855284 0.0068386873855284 Human
SH3GL3 hsa-miR-4657 -0.696752275361796 0.00389750127355049 1 -0.696752275361796 -0.696752275361796 -0.696752275361796 0.00389750127355049 0.00389750127355049 Human
SHROOM4 hsa-miR-4657 -0.661275571584161 0.00726328570204826 1 -0.661275571584161 -0.661275571584161 -0.661275571584161 0.00726328570204826 0.00726328570204826 Human
SIGLECL1 hsa-miR-4657 -0.680046607457968 0.00527815735196269 1 -0.680046607457968 -0.680046607457968 -0.680046607457968 0.00527815735196269 0.00527815735196269 Human
SLAMF1 hsa-miR-4657 -0.80622889993582 0.000283165739828783 1 -0.80622889993582 -0.80622889993582 -0.80622889993582 0.000283165739828783 0.000283165739828783 Human
SLC66A2 hsa-miR-4657 -0.694493155827057 0.00406522712435953 1 -0.694493155827057 -0.694493155827057 -0.694493155827057 0.00406522712435953 0.00406522712435953 Human
SPATC1 hsa-miR-4657 -0.650151244621229 0.0086907685775115 1 -0.650151244621229 -0.650151244621229 -0.650151244621229 0.0086907685775115 0.0086907685775115 Human
TARBP1 hsa-miR-4657 -0.64870647923909 0.00889120333719706 1 -0.64870647923909 -0.64870647923909 -0.64870647923909 0.00889120333719706 0.00889120333719706 Human
TBC1D19 hsa-miR-4657 -0.662338206605123 0.00713723251116827 1 -0.662338206605123 -0.662338206605123 -0.662338206605123 0.00713723251116827 0.00713723251116827 Human
TCF7 hsa-miR-4657 -0.674052651208188 0.00585841169241563 1 -0.674052651208188 -0.674052651208188 -0.674052651208188 0.00585841169241563 0.00585841169241563 Human
TMEM268 hsa-miR-4657 -0.662365734185091 0.00713399011747273 1 -0.662365734185091 -0.662365734185091 -0.662365734185091 0.00713399011747273 0.00713399011747273 Human
TMPRSS4 hsa-miR-4657 -0.743758482919567 0.00147895461632408 1 -0.743758482919567 -0.743758482919567 -0.743758482919567 0.00147895461632408 0.00147895461632408 Human
TSNARE1 hsa-miR-4657 -0.727550707396433 0.00211046269175608 1 -0.727550707396433 -0.727550707396433 -0.727550707396433 0.00211046269175608 0.00211046269175608 Human
TSPAN10 hsa-miR-4657 -0.676585788008618 0.00560734450913003 1 -0.676585788008618 -0.676585788008618 -0.676585788008618 0.00560734450913003 0.00560734450913003 Human
TXNDC16 hsa-miR-4657 -0.655684811794175 0.00795559099310861 1 -0.655684811794175 -0.655684811794175 -0.655684811794175 0.00795559099310861 0.00795559099310861 Human
TXNL1 hsa-miR-4657 -0.645123725726502 0.00940387113943686 1 -0.645123725726502 -0.645123725726502 -0.645123725726502 0.00940387113943686 0.00940387113943686 Human
UBE2Q2P2 hsa-miR-4657 -0.685413089149899 0.00479812416889791 1 -0.685413089149899 -0.685413089149899 -0.685413089149899 0.00479812416889791 0.00479812416889791 Human
ULK4P3 hsa-miR-4657 -0.644064405401323 0.00955979268632734 1 -0.644064405401323 -0.644064405401323 -0.644064405401323 0.00955979268632734 0.00955979268632734 Human
XYLT2 hsa-miR-4657 -0.642439633874497 0.00980285998550334 1 -0.642439633874497 -0.642439633874497 -0.642439633874497 0.00980285998550334 0.00980285998550334 Human
YIPF1 hsa-miR-4657 -0.814859232352791 0.000215316943636967 1 -0.814859232352791 -0.814859232352791 -0.814859232352791 0.000215316943636967 0.000215316943636967 Human
ZAN hsa-miR-4657 -0.687548195295415 0.00461705225657827 1 -0.687548195295415 -0.687548195295415 -0.687548195295415 0.00461705225657827 0.00461705225657827 Human
ZNF215 hsa-miR-4657 -0.678377526021682 0.00543495233640812 1 -0.678377526021682 -0.678377526021682 -0.678377526021682 0.00543495233640812 0.00543495233640812 Human
ZNF30 hsa-miR-4657 -0.662455706670157 0.00712340059905192 1 -0.662455706670157 -0.662455706670157 -0.662455706670157 0.00712340059905192 0.00712340059905192 Human
ZNF300P1 hsa-miR-4657 -0.720328019484951 0.0024539074790817 1 -0.720328019484951 -0.720328019484951 -0.720328019484951 0.0024539074790817 0.0024539074790817 Human
ZNF658B hsa-miR-4657 -0.667668002170423 0.00653070862138527 1 -0.667668002170423 -0.667668002170423 -0.667668002170423 0.00653070862138527 0.00653070862138527 Human
KI0AEA10YG20AHM1:244-907 hsa-miR-4657 -0.679176425901979 0.00535945002970006 1 -0.679176425901979 -0.679176425901979 -0.679176425901979 0.00535945002970006 0.00535945002970006 Anncaliia
C2orf92 hsa-miR-4662a-5p -0.720024828870466 0.00246924655851188 1 -0.720024828870466 -0.720024828870466 -0.720024828870466 0.00246924655851188 0.00246924655851188 Human
SIRPB3P hsa-miR-4662a-5p -0.648988502589483 0.00885179639208822 1 -0.648988502589483 -0.648988502589483 -0.648988502589483 0.00885179639208822 0.00885179639208822 Human
hsa-miR-378a-3p hsa-miR-4662a-5p -0.703127789513976 0.0034536538807215 1 -0.703127789513976 -0.703127789513976 -0.703127789513976 0.0034536538807215 0.0034536538807215 Human
ITGAX hsa-miR-4668-5p -0.675311533175354 0.00573255428093677 1 -0.675311533175354 -0.675311533175354 -0.675311533175354 0.00573255428093677 0.00573255428093677 Human
hsa-miR-3944-3p hsa-miR-4709-5p -0.702812923840448 0.00347458206601203 1 -0.702812923840448 -0.702812923840448 -0.702812923840448 0.00347458206601203 0.00347458206601203 Human
hsa-let-7f-5p hsa-miR-4715-5p -0.682866683459031 0.0050213855988559 1 -0.682866683459031 -0.682866683459031 -0.682866683459031 0.0050213855988559 0.0050213855988559 Human
hsa-miR-155-5p hsa-miR-4715-5p -0.654733599121767 0.00807836165628983 1 -0.654733599121767 -0.654733599121767 -0.654733599121767 0.00807836165628983 0.00807836165628983 Human
hsa-miR-301a-3p hsa-miR-4715-5p -0.694996482350709 0.00402737074194737 1 -0.694996482350709 -0.694996482350709 -0.694996482350709 0.00402737074194737 0.00402737074194737 Human
hsa-miR-3176 hsa-miR-4715-5p -0.697423004391585 0.00384877833542063 1 -0.697423004391585 -0.697423004391585 -0.697423004391585 0.00384877833542063 0.00384877833542063 Human
PSRC1 hsa-miR-4728-5p -0.653203716168767 0.00827893161601523 1 -0.653203716168767 -0.653203716168767 -0.653203716168767 0.00827893161601523 0.00827893161601523 Human
ATAD3B hsa-miR-4742-5p -0.651143383660892 0.00855518920727572 1 -0.651143383660892 -0.651143383660892 -0.651143383660892 0.00855518920727572 0.00855518920727572 Human
DAPP1 hsa-miR-4742-5p -0.651277453632733 0.00853699587570933 1 -0.651277453632733 -0.651277453632733 -0.651277453632733 0.00853699587570933 0.00853699587570933 Human
DMRTC1 hsa-miR-4742-5p -0.695525251202085 0.00398790311906283 1 -0.695525251202085 -0.695525251202085 -0.695525251202085 0.00398790311906283 0.00398790311906283 Human
GLRB hsa-miR-4742-5p -0.644609942540431 0.00947924475465101 1 -0.644609942540431 -0.644609942540431 -0.644609942540431 0.00947924475465101 0.00947924475465101 Human
USHBP1 hsa-miR-4742-5p -0.651893901904796 0.00845373335189725 1 -0.651893901904796 -0.651893901904796 -0.651893901904796 0.00845373335189725 0.00845373335189725 Human
hsa-miR-16-5p hsa-miR-4742-5p -0.665134902336419 0.00681368843382391 1 -0.665134902336419 -0.665134902336419 -0.665134902336419 0.00681368843382391 0.00681368843382391 Human
hsa-miR-30e-5p hsa-miR-4742-5p -0.690539342823739 0.00437253976599683 1 -0.690539342823739 -0.690539342823739 -0.690539342823739 0.00437253976599683 0.00437253976599683 Human
hsa-miR-330-5p hsa-miR-4742-5p -0.700089760851815 0.00365983059713271 1 -0.700089760851815 -0.700089760851815 -0.700089760851815 0.00365983059713271 0.00365983059713271 Human
hsa-miR-410-3p hsa-miR-4742-5p -0.647984078301112 0.00899277040554836 1 -0.647984078301112 -0.647984078301112 -0.647984078301112 0.00899277040554836 0.00899277040554836 Human
hsa-miR-4467 hsa-miR-4742-5p -0.648828749770074 0.00887410172965941 1 -0.648828749770074 -0.648828749770074 -0.648828749770074 0.00887410172965941 0.00887410172965941 Human
C1orf194 hsa-miR-4768-5p -0.661782596008358 0.00720292438570747 1 -0.661782596008358 -0.661782596008358 -0.661782596008358 0.00720292438570747 0.00720292438570747 Human
FRMPD2B hsa-miR-4768-5p -0.670757170932917 0.0061982291350533 1 -0.670757170932917 -0.670757170932917 -0.670757170932917 0.0061982291350533 0.0061982291350533 Human
SDHAP2 hsa-miR-4768-5p -0.647951595291863 0.00899735863653817 1 -0.647951595291863 -0.647951595291863 -0.647951595291863 0.00899735863653817 0.00899735863653817 Human
KI0ALA23YF10FM1:c(190-531) hsa-miR-4769-5p -0.64352054078757 0.009640624975912 1 -0.64352054078757 -0.64352054078757 -0.64352054078757 0.009640624975912 0.009640624975912 Anncaliia
KI0ARB25YH15AHM1:703-1467 hsa-miR-4775 -0.67812586288922 0.00545890982822828 1 -0.67812586288922 -0.67812586288922 -0.67812586288922 0.00545890982822828 0.00545890982822828 Anncaliia
hsa-miR-188-5p hsa-miR-501-5p -0.652587443681245 0.00836081998515281 1 -0.652587443681245 -0.652587443681245 -0.652587443681245 0.00836081998515281 0.00836081998515281 Human
ITGB7 hsa-miR-5010-3p -0.659245058605471 0.00750901452621822 1 -0.659245058605471 -0.659245058605471 -0.659245058605471 0.00750901452621822 0.00750901452621822 Human
KCNC1 hsa-miR-5010-3p -0.694378571142715 0.00407388469501857 1 -0.694378571142715 -0.694378571142715 -0.694378571142715 0.00407388469501857 0.00407388469501857 Human
LOC646652 hsa-miR-5010-3p -0.694398685273067 0.00407236389075316 1 -0.694398685273067 -0.694398685273067 -0.694398685273067 0.00407236389075316 0.00407236389075316 Human
TERF1P7 hsa-miR-5010-3p -0.663554976217642 0.00699501493400279 1 -0.663554976217642 -0.663554976217642 -0.663554976217642 0.00699501493400279 0.00699501493400279 Human
ZNF860 hsa-miR-5010-3p -0.701853259828537 0.00353899204468533 1 -0.701853259828537 -0.701853259828537 -0.701853259828537 0.00353899204468533 0.00353899204468533 Human
FAM86B1 hsa-miR-502-5p -0.655674167187495 0.00795695671764429 1 -0.655674167187495 -0.655674167187495 -0.655674167187495 0.00795695671764429 0.00795695671764429 Human
GLB1L3 hsa-miR-502-5p -0.655674167187495 0.00795695671764429 1 -0.655674167187495 -0.655674167187495 -0.655674167187495 0.00795695671764429 0.00795695671764429 Human
MESP1 hsa-miR-502-5p -0.651346955145376 0.00852757643704116 1 -0.651346955145376 -0.651346955145376 -0.651346955145376 0.00852757643704116 0.00852757643704116 Human
PIN1P1 hsa-miR-502-5p -0.694441001830223 0.0040691658616685 1 -0.694441001830223 -0.694441001830223 -0.694441001830223 0.0040691658616685 0.0040691658616685 Human
hsa-miR-1226-5p hsa-miR-502-5p -0.647988168805843 0.0089921927508132 1 -0.647988168805843 -0.647988168805843 -0.647988168805843 0.0089921927508132 0.0089921927508132 Human
hsa-miR-5010-3p hsa-miR-511-5p -0.771807480150893 0.00074949981757233 1 -0.771807480150893 -0.771807480150893 -0.771807480150893 0.00074949981757233 0.00074949981757233 Human
hsa-let-7c-3p hsa-miR-5189-3p -0.662226192560591 0.00715043827389961 1 -0.662226192560591 -0.662226192560591 -0.662226192560591 0.00715043827389961 0.00715043827389961 Human
hsa-miR-10523-5p hsa-miR-5189-3p -0.645940408233616 0.00928502618349425 1 -0.645940408233616 -0.645940408233616 -0.645940408233616 0.00928502618349425 0.00928502618349425 Human
hsa-miR-1255a hsa-miR-5189-3p -0.642857142857143 0.00973994469559525 1 -0.642857142857143 -0.642857142857143 -0.642857142857143 0.00973994469559525 0.00973994469559525 Human
hsa-miR-500b-3p hsa-miR-5189-3p -0.71768408624876 0.0025902723449589 1 -0.71768408624876 -0.71768408624876 -0.71768408624876 0.0025902723449589 0.0025902723449589 Human
PSD hsa-miR-548ay-3p -0.645563643797452 0.00933970675176776 1 -0.645563643797452 -0.645563643797452 -0.645563643797452 0.00933970675176776 0.00933970675176776 Human
SEPTIN4 hsa-miR-548ay-3p -0.653203716168767 0.00827893161601523 1 -0.653203716168767 -0.653203716168767 -0.653203716168767 0.00827893161601523 0.00827893161601523 Human
hsa-miR-137-5p hsa-miR-548e-5p -0.793328828021918 0.000416378152323205 1 -0.793328828021918 -0.793328828021918 -0.793328828021918 0.000416378152323205 0.000416378152323205 Human
ABCA13 hsa-miR-548l -0.643032493344826 0.00971361499755252 1 -0.643032493344826 -0.643032493344826 -0.643032493344826 0.00971361499755252 0.00971361499755252 Human
ABCA17P hsa-miR-548l -0.661539293331874 0.00723184017880563 1 -0.661539293331874 -0.661539293331874 -0.661539293331874 0.00723184017880563 0.00723184017880563 Human
ABCA9 hsa-miR-548l -0.664503488396824 0.00688570581304027 1 -0.664503488396824 -0.664503488396824 -0.664503488396824 0.00688570581304027 0.00688570581304027 Human
ABCC10 hsa-miR-548l -0.705198776689341 0.00331849118804461 1 -0.705198776689341 -0.705198776689341 -0.705198776689341 0.00331849118804461 0.00331849118804461 Human
ACACA hsa-miR-548l -0.648270094076819 0.00895244960177499 1 -0.648270094076819 -0.648270094076819 -0.648270094076819 0.00895244960177499 0.00895244960177499 Human
ACAP1 hsa-miR-548l -0.654982162596603 0.00804613774997209 1 -0.654982162596603 -0.654982162596603 -0.654982162596603 0.00804613774997209 0.00804613774997209 Human
ACOT2 hsa-miR-548l -0.71621461975804 0.00266864315238813 1 -0.71621461975804 -0.71621461975804 -0.71621461975804 0.00266864315238813 0.00266864315238813 Human
ACOXL hsa-miR-548l -0.758915762399441 0.00103565034879738 1 -0.758915762399441 -0.758915762399441 -0.758915762399441 0.00103565034879738 0.00103565034879738 Human
ACTR3B hsa-miR-548l -0.670459359479626 0.00622968777749477 1 -0.670459359479626 -0.670459359479626 -0.670459359479626 0.00622968777749477 0.00622968777749477 Human
ACTR3C hsa-miR-548l -0.764738645486904 0.000897103923079623 1 -0.764738645486904 -0.764738645486904 -0.764738645486904 0.000897103923079623 0.000897103923079623 Human
ADAM18 hsa-miR-548l -0.642001379508727 0.00986924235230702 1 -0.642001379508727 -0.642001379508727 -0.642001379508727 0.00986924235230702 0.00986924235230702 Human
ADAMTS14 hsa-miR-548l -0.671096407377736 0.00616254743018629 1 -0.671096407377736 -0.671096407377736 -0.671096407377736 0.00616254743018629 0.00616254743018629 Human
ADAMTS4 hsa-miR-548l -0.692571250384986 0.0042123876044684 1 -0.692571250384986 -0.692571250384986 -0.692571250384986 0.0042123876044684 0.0042123876044684 Human
ADGRA3 hsa-miR-548l -0.744719119232357 0.0014469616431847 1 -0.744719119232357 -0.744719119232357 -0.744719119232357 0.0014469616431847 0.0014469616431847 Human
ADGRF3 hsa-miR-548l -0.69098212637903 0.00433723507244088 1 -0.69098212637903 -0.69098212637903 -0.69098212637903 0.00433723507244088 0.00433723507244088 Human
ADGRL2 hsa-miR-548l -0.75287509612174 0.0011971789174221 1 -0.75287509612174 -0.75287509612174 -0.75287509612174 0.0011971789174221 0.0011971789174221 Human
ADGRV1 hsa-miR-548l -0.659545412358213 0.00747226054263406 1 -0.659545412358213 -0.659545412358213 -0.659545412358213 0.00747226054263406 0.00747226054263406 Human
ADORA2B hsa-miR-548l -0.739506152107895 0.00162749542541807 1 -0.739506152107895 -0.739506152107895 -0.739506152107895 0.00162749542541807 0.00162749542541807 Human
AFDN hsa-miR-548l -0.643212825277261 0.00968659532578497 1 -0.643212825277261 -0.643212825277261 -0.643212825277261 0.00968659532578497 0.00968659532578497 Human
AGBL5 hsa-miR-548l -0.681277321233257 0.00516485222038554 1 -0.681277321233257 -0.681277321233257 -0.681277321233257 0.00516485222038554 0.00516485222038554 Human
AKAP1 hsa-miR-548l -0.677150840077169 0.00555251818597724 1 -0.677150840077169 -0.677150840077169 -0.677150840077169 0.00555251818597724 0.00555251818597724 Human
AKAP7 hsa-miR-548l -0.743388074166204 0.0014914419329326 1 -0.743388074166204 -0.743388074166204 -0.743388074166204 0.0014914419329326 0.0014914419329326 Human
ALG14 hsa-miR-548l -0.71652479226403 0.00265194491084131 1 -0.71652479226403 -0.71652479226403 -0.71652479226403 0.00265194491084131 0.00265194491084131 Human
ALG8 hsa-miR-548l -0.737253266538857 0.0017109244857485 1 -0.737253266538857 -0.737253266538857 -0.737253266538857 0.0017109244857485 0.0017109244857485 Human
ALG9 hsa-miR-548l -0.701313383980309 0.00357564277191247 1 -0.701313383980309 -0.701313383980309 -0.701313383980309 0.00357564277191247 0.00357564277191247 Human
ALOX12P2 hsa-miR-548l -0.688948079116945 0.00450130393390147 1 -0.688948079116945 -0.688948079116945 -0.688948079116945 0.00450130393390147 0.00450130393390147 Human
ANAPC7 hsa-miR-548l -0.673747192725879 0.00588927643542481 1 -0.673747192725879 -0.673747192725879 -0.673747192725879 0.00588927643542481 0.00588927643542481 Human
ANGPTL4 hsa-miR-548l -0.726246973977246 0.00216941636136236 1 -0.726246973977246 -0.726246973977246 -0.726246973977246 0.00216941636136236 0.00216941636136236 Human
ANGPTL6 hsa-miR-548l -0.758915762399441 0.00103565034879738 1 -0.758915762399441 -0.758915762399441 -0.758915762399441 0.00103565034879738 0.00103565034879738 Human
ANKLE2 hsa-miR-548l -0.708450775641422 0.00311479110298807 1 -0.708450775641422 -0.708450775641422 -0.708450775641422 0.00311479110298807 0.00311479110298807 Human
ANKMY1 hsa-miR-548l -0.694297695784795 0.00408000413582155 1 -0.694297695784795 -0.694297695784795 -0.694297695784795 0.00408000413582155 0.00408000413582155 Human
ANKRD18CP hsa-miR-548l -0.709280217416509 0.00306446830170315 1 -0.709280217416509 -0.709280217416509 -0.709280217416509 0.00306446830170315 0.00306446830170315 Human
ANKRD28 hsa-miR-548l -0.683218282262412 0.00499007837593957 1 -0.683218282262412 -0.683218282262412 -0.683218282262412 0.00499007837593957 0.00499007837593957 Human
ANKRD30A hsa-miR-548l -0.692137995179762 0.00424613903018756 1 -0.692137995179762 -0.692137995179762 -0.692137995179762 0.00424613903018756 0.00424613903018756 Human
ANKRD36 hsa-miR-548l -0.702913737865527 0.00346787029194418 1 -0.702913737865527 -0.702913737865527 -0.702913737865527 0.00346787029194418 0.00346787029194418 Human
ANKRD44 hsa-miR-548l -0.714273658728885 0.00277505506216613 1 -0.714273658728885 -0.714273658728885 -0.714273658728885 0.00277505506216613 0.00277505506216613 Human
ANO2 hsa-miR-548l -0.782207294749296 0.000568710718186871 1 -0.782207294749296 -0.782207294749296 -0.782207294749296 0.000568710718186871 0.000568710718186871 Human
AP5Z1 hsa-miR-548l -0.762614748076743 0.00094578016013358 1 -0.762614748076743 -0.762614748076743 -0.762614748076743 0.00094578016013358 0.00094578016013358 Human
APBB1 hsa-miR-548l -0.800768511757335 0.00033447505903017 1 -0.800768511757335 -0.800768511757335 -0.800768511757335 0.00033447505903017 0.00033447505903017 Human
ARAP2 hsa-miR-548l -0.72268217506123 0.00233738383865334 1 -0.72268217506123 -0.72268217506123 -0.72268217506123 0.00233738383865334 0.00233738383865334 Human
ARFRP1 hsa-miR-548l -0.650806354944484 0.00860105824317481 1 -0.650806354944484 -0.650806354944484 -0.650806354944484 0.00860105824317481 0.00860105824317481 Human
ARHGAP15 hsa-miR-548l -0.650221944766784 0.00868105183523693 1 -0.650221944766784 -0.650221944766784 -0.650221944766784 0.00868105183523693 0.00868105183523693 Human
ARHGAP26 hsa-miR-548l -0.659163920156055 0.00751896767745053 1 -0.659163920156055 -0.659163920156055 -0.659163920156055 0.00751896767745053 0.00751896767745053 Human
ARHGAP6 hsa-miR-548l -0.671802756383236 0.00608877182657253 1 -0.671802756383236 -0.671802756383236 -0.671802756383236 0.00608877182657253 0.00608877182657253 Human
ARHGDIA hsa-miR-548l -0.718469228606673 0.00254915989723292 1 -0.718469228606673 -0.718469228606673 -0.718469228606673 0.00254915989723292 0.00254915989723292 Human
ARHGEF4 hsa-miR-548l -0.667113097006223 0.0065918919522201 1 -0.667113097006223 -0.667113097006223 -0.667113097006223 0.0065918919522201 0.0065918919522201 Human
ARIH2 hsa-miR-548l -0.750552428260286 0.00126445620213556 1 -0.750552428260286 -0.750552428260286 -0.750552428260286 0.00126445620213556 0.00126445620213556 Human
ARL16 hsa-miR-548l -0.718779278851959 0.00253306929499764 1 -0.718779278851959 -0.718779278851959 -0.718779278851959 0.00253306929499764 0.00253306929499764 Human
ARMC2 hsa-miR-548l -0.758915762399441 0.00103565034879738 1 -0.758915762399441 -0.758915762399441 -0.758915762399441 0.00103565034879738 0.00103565034879738 Human
ARMC7 hsa-miR-548l -0.665969447355306 0.00671941359455985 1 -0.665969447355306 -0.665969447355306 -0.665969447355306 0.00671941359455985 0.00671941359455985 Human
ARMC8 hsa-miR-548l -0.73405621178924 0.00183519056086934 1 -0.73405621178924 -0.73405621178924 -0.73405621178924 0.00183519056086934 0.00183519056086934 Human
ARMC9 hsa-miR-548l -0.724625740234502 0.00224456212874968 1 -0.724625740234502 -0.724625740234502 -0.724625740234502 0.00224456212874968 0.00224456212874968 Human
ARMCX5-GPRASP2 hsa-miR-548l -0.661917885531068 0.00718688500406373 1 -0.661917885531068 -0.661917885531068 -0.661917885531068 0.00718688500406373 0.00718688500406373 Human
ARMH4 hsa-miR-548l -0.753092879311977 0.00119102205434274 1 -0.753092879311977 -0.753092879311977 -0.753092879311977 0.00119102205434274 0.00119102205434274 Human
ARVCF hsa-miR-548l -0.736669862043606 0.00173308047406584 1 -0.736669862043606 -0.736669862043606 -0.736669862043606 0.00173308047406584 0.00173308047406584 Human
ASPSCR1 hsa-miR-548l -0.716498572642411 0.0026533532107047 1 -0.716498572642411 -0.716498572642411 -0.716498572642411 0.0026533532107047 0.0026533532107047 Human
ATAD2B hsa-miR-548l -0.753092879311977 0.00119102205434274 1 -0.753092879311977 -0.753092879311977 -0.753092879311977 0.00119102205434274 0.00119102205434274 Human
ATG12 hsa-miR-548l -0.64913494713204 0.00883138778326753 1 -0.64913494713204 -0.64913494713204 -0.64913494713204 0.00883138778326753 0.00883138778326753 Human
ATG16L1 hsa-miR-548l -0.655340512941407 0.00799985855970498 1 -0.655340512941407 -0.655340512941407 -0.655340512941407 0.00799985855970498 0.00799985855970498 Human
ATG4D hsa-miR-548l -0.758915762399441 0.00103565034879738 1 -0.758915762399441 -0.758915762399441 -0.758915762399441 0.00103565034879738 0.00103565034879738 Human
ATOH8 hsa-miR-548l -0.672172938662567 0.00605038689043402 1 -0.672172938662567 -0.672172938662567 -0.672172938662567 0.00605038689043402 0.00605038689043402 Human
ATP11C hsa-miR-548l -0.698745970495649 0.00375409622620171 1 -0.698745970495649 -0.698745970495649 -0.698745970495649 0.00375409622620171 0.00375409622620171 Human
ATP13A4 hsa-miR-548l -0.70243084920067 0.00350011298421427 1 -0.70243084920067 -0.70243084920067 -0.70243084920067 0.00350011298421427 0.00350011298421427 Human
ATP2A2 hsa-miR-548l -0.675086983194342 0.00575484583813912 1 -0.675086983194342 -0.675086983194342 -0.675086983194342 0.00575484583813912 0.00575484583813912 Human
ATP8A1 hsa-miR-548l -0.671201590485309 0.00615151698602401 1 -0.671201590485309 -0.671201590485309 -0.671201590485309 0.00615151698602401 0.00615151698602401 Human
ATXN2 hsa-miR-548l -0.753092879311977 0.00119102205434274 1 -0.753092879311977 -0.753092879311977 -0.753092879311977 0.00119102205434274 0.00119102205434274 Human
B2M hsa-miR-548l -0.693253181581826 0.00415969576657904 1 -0.693253181581826 -0.693253181581826 -0.693253181581826 0.00415969576657904 0.00415969576657904 Human
BABAM2 hsa-miR-548l -0.756680230084017 0.00109323170801501 1 -0.756680230084017 -0.756680230084017 -0.756680230084017 0.00109323170801501 0.00109323170801501 Human
BAX hsa-miR-548l -0.692137995179762 0.00424613903018756 1 -0.692137995179762 -0.692137995179762 -0.692137995179762 0.00424613903018756 0.00424613903018756 Human
BCS1L hsa-miR-548l -0.652745975117407 0.00833969444428373 1 -0.652745975117407 -0.652745975117407 -0.652745975117407 0.00833969444428373 0.00833969444428373 Human
BDH1 hsa-miR-548l -0.662736650498631 0.00709041381115427 1 -0.662736650498631 -0.662736650498631 -0.662736650498631 0.00709041381115427 0.00709041381115427 Human
BICDL1 hsa-miR-548l -0.665817254517996 0.00673652911416456 1 -0.665817254517996 -0.665817254517996 -0.665817254517996 0.00673652911416456 0.00673652911416456 Human
BICRAL hsa-miR-548l -0.712302251290401 0.00288658134980091 1 -0.712302251290401 -0.712302251290401 -0.712302251290401 0.00288658134980091 0.00288658134980091 Human
BIRC6 hsa-miR-548l -0.679943724080632 0.00528771758502899 1 -0.679943724080632 -0.679943724080632 -0.679943724080632 0.00528771758502899 0.00528771758502899 Human
BLOC1S1 hsa-miR-548l -0.749054869752687 0.00130942893245334 1 -0.749054869752687 -0.749054869752687 -0.749054869752687 0.00130942893245334 0.00130942893245334 Human
BLOC1S6 hsa-miR-548l -0.661226804973815 0.00726911226767379 1 -0.661226804973815 -0.661226804973815 -0.661226804973815 0.00726911226767379 0.00726911226767379 Human
BOC hsa-miR-548l -0.645927746586579 0.00928685971940091 1 -0.645927746586579 -0.645927746586579 -0.645927746586579 0.00928685971940091 0.00928685971940091 Human
BRWD1 hsa-miR-548l -0.738224614716115 0.00167454153315361 1 -0.738224614716115 -0.738224614716115 -0.738224614716115 0.00167454153315361 0.00167454153315361 Human
BTRC hsa-miR-548l -0.666192193722212 0.00669442541024523 1 -0.666192193722212 -0.666192193722212 -0.666192193722212 0.00669442541024523 0.00669442541024523 Human
BUD23 hsa-miR-548l -0.691247119809668 0.00431621469232013 1 -0.691247119809668 -0.691247119809668 -0.691247119809668 0.00431621469232013 0.00431621469232013 Human
C12orf60 hsa-miR-548l -0.735343722602735 0.00178430260063944 1 -0.735343722602735 -0.735343722602735 -0.735343722602735 0.00178430260063944 0.00178430260063944 Human
C1QTNF3 hsa-miR-548l -0.67275390268569 0.00599053077470124 1 -0.67275390268569 -0.67275390268569 -0.67275390268569 0.00599053077470124 0.00599053077470124 Human
C1QTNF9B hsa-miR-548l -0.755033840341132 0.00113727178847034 1 -0.755033840341132 -0.755033840341132 -0.755033840341132 0.00113727178847034 0.00113727178847034 Human
C2orf76 hsa-miR-548l -0.670459359479626 0.00622968777749477 1 -0.670459359479626 -0.670459359479626 -0.670459359479626 0.00622968777749477 0.00622968777749477 Human
C3P1 hsa-miR-548l -0.673513477116639 0.00591297855765704 1 -0.673513477116639 -0.673513477116639 -0.673513477116639 0.00591297855765704 0.00591297855765704 Human
CACNA2D1 hsa-miR-548l -0.666192193722212 0.00669442541024523 1 -0.666192193722212 -0.666192193722212 -0.666192193722212 0.00669442541024523 0.00669442541024523 Human
CAMK2G hsa-miR-548l -0.671096407377736 0.00616254743018629 1 -0.671096407377736 -0.671096407377736 -0.671096407377736 0.00616254743018629 0.00616254743018629 Human
CANX hsa-miR-548l -0.675691629068522 0.00569497681651798 1 -0.675691629068522 -0.675691629068522 -0.675691629068522 0.00569497681651798 0.00569497681651798 Human
CAPN1 hsa-miR-548l -0.732737151942174 0.00188852884156931 1 -0.732737151942174 -0.732737151942174 -0.732737151942174 0.00188852884156931 0.00188852884156931 Human
CAPN12 hsa-miR-548l -0.655462250990797 0.00798418429722769 1 -0.655462250990797 -0.655462250990797 -0.655462250990797 0.00798418429722769 0.00798418429722769 Human
CARD14 hsa-miR-548l -0.753092879311977 0.00119102205434274 1 -0.753092879311977 -0.753092879311977 -0.753092879311977 0.00119102205434274 0.00119102205434274 Human
CARF hsa-miR-548l -0.691247119809668 0.00431621469232013 1 -0.691247119809668 -0.691247119809668 -0.691247119809668 0.00431621469232013 0.00431621469232013 Human
CASC3 hsa-miR-548l -0.642636211243587 0.00977319792754106 1 -0.642636211243587 -0.642636211243587 -0.642636211243587 0.00977319792754106 0.00977319792754106 Human
CBFA2T3 hsa-miR-548l -0.704810944387279 0.00334347652421174 1 -0.704810944387279 -0.704810944387279 -0.704810944387279 0.00334347652421174 0.00334347652421174 Human
CBWD2 hsa-miR-548l -0.646917886053858 0.00914432943647681 1 -0.646917886053858 -0.646917886053858 -0.646917886053858 0.00914432943647681 0.00914432943647681 Human
CCBE1 hsa-miR-548l -0.69062855403047 0.0043654083588649 1 -0.69062855403047 -0.69062855403047 -0.69062855403047 0.0043654083588649 0.0043654083588649 Human
CCDC115 hsa-miR-548l -0.759594274615792 0.00101866785626581 1 -0.759594274615792 -0.759594274615792 -0.759594274615792 0.00101866785626581 0.00101866785626581 Human
CCDC144A hsa-miR-548l -0.661867710941712 0.00719283022203365 1 -0.661867710941712 -0.661867710941712 -0.661867710941712 0.00719283022203365 0.00719283022203365 Human
CCDC189 hsa-miR-548l -0.660136138327376 0.00740038640521856 1 -0.660136138327376 -0.660136138327376 -0.660136138327376 0.00740038640521856 0.00740038640521856 Human
CCDC88C hsa-miR-548l -0.652162905795939 0.00841759952309307 1 -0.652162905795939 -0.652162905795939 -0.652162905795939 0.00841759952309307 0.00841759952309307 Human
CCT3 hsa-miR-548l -0.65080327876289 0.00860147779142451 1 -0.65080327876289 -0.65080327876289 -0.65080327876289 0.00860147779142451 0.00860147779142451 Human
CD209 hsa-miR-548l -0.654688671471923 0.00808419688655171 1 -0.654688671471923 -0.654688671471923 -0.654688671471923 0.00808419688655171 0.00808419688655171 Human
CD38 hsa-miR-548l -0.729940396472189 0.00200574369475248 1 -0.729940396472189 -0.729940396472189 -0.729940396472189 0.00200574369475248 0.00200574369475248 Human
CD47 hsa-miR-548l -0.706760628880743 0.0032193744122968 1 -0.706760628880743 -0.706760628880743 -0.706760628880743 0.0032193744122968 0.0032193744122968 Human
CDC25A hsa-miR-548l -0.73756519107874 0.00169917235104333 1 -0.73756519107874 -0.73756519107874 -0.73756519107874 0.00169917235104333 0.00169917235104333 Human
CDC27 hsa-miR-548l -0.65314430531048 0.00828679845115676 1 -0.65314430531048 -0.65314430531048 -0.65314430531048 0.00828679845115676 0.00828679845115676 Human
CDC42BPB hsa-miR-548l -0.711026865752889 0.00296061970563288 1 -0.711026865752889 -0.711026865752889 -0.711026865752889 0.00296061970563288 0.00296061970563288 Human
CDC45 hsa-miR-548l -0.683829116789664 0.00493605583716583 1 -0.683829116789664 -0.683829116789664 -0.683829116789664 0.00493605583716583 0.00493605583716583 Human
CDCA7 hsa-miR-548l -0.678162237249025 0.00545544195870784 1 -0.678162237249025 -0.678162237249025 -0.678162237249025 0.00545544195870784 0.00545544195870784 Human
CDKL2 hsa-miR-548l -0.708947181201416 0.00308459526028892 1 -0.708947181201416 -0.708947181201416 -0.708947181201416 0.00308459526028892 0.00308459526028892 Human
CDKL3 hsa-miR-548l -0.714559366854599 0.00275918192190039 1 -0.714559366854599 -0.714559366854599 -0.714559366854599 0.00275918192190039 0.00275918192190039 Human
CDKN1A hsa-miR-548l -0.676786212175504 0.00558784886217945 1 -0.676786212175504 -0.676786212175504 -0.676786212175504 0.00558784886217945 0.00558784886217945 Human
CENPK hsa-miR-548l -0.660516760535471 0.00735436432725978 1 -0.660516760535471 -0.660516760535471 -0.660516760535471 0.00735436432725978 0.00735436432725978 Human
CENPL hsa-miR-548l -0.64439906167932 0.00951031794123103 1 -0.64439906167932 -0.64439906167932 -0.64439906167932 0.00951031794123103 0.00951031794123103 Human
CENPO hsa-miR-548l -0.753092879311977 0.00119102205434274 1 -0.753092879311977 -0.753092879311977 -0.753092879311977 0.00119102205434274 0.00119102205434274 Human
CEP128 hsa-miR-548l -0.671572516087485 0.00611274262959993 1 -0.671572516087485 -0.671572516087485 -0.671572516087485 0.00611274262959993 0.00611274262959993 Human
CEP164 hsa-miR-548l -0.668287545953535 0.00646292781139812 1 -0.668287545953535 -0.668287545953535 -0.668287545953535 0.00646292781139812 0.00646292781139812 Human
CEP72 hsa-miR-548l -0.702519603538273 0.00349416897669497 1 -0.702519603538273 -0.702519603538273 -0.702519603538273 0.00349416897669497 0.00349416897669497 Human
CFAP157 hsa-miR-548l -0.687100204320721 0.00465458828572141 1 -0.687100204320721 -0.687100204320721 -0.687100204320721 0.00465458828572141 0.00465458828572141 Human
CFAP20 hsa-miR-548l -0.691572805608607 0.00429049080883348 1 -0.691572805608607 -0.691572805608607 -0.691572805608607 0.00429049080883348 0.00429049080883348 Human
CFAP57 hsa-miR-548l -0.652745975117407 0.00833969444428373 1 -0.652745975117407 -0.652745975117407 -0.652745975117407 0.00833969444428373 0.00833969444428373 Human
CFLAR hsa-miR-548l -0.71621461975804 0.00266864315238813 1 -0.71621461975804 -0.71621461975804 -0.71621461975804 0.00266864315238813 0.00266864315238813 Human
CHCHD6 hsa-miR-548l -0.724625740234502 0.00224456212874968 1 -0.724625740234502 -0.724625740234502 -0.724625740234502 0.00224456212874968 0.00224456212874968 Human
CHD9 hsa-miR-548l -0.643032493344826 0.00971361499755252 1 -0.643032493344826 -0.643032493344826 -0.643032493344826 0.00971361499755252 0.00971361499755252 Human
CHRD hsa-miR-548l -0.777781697070581 0.0006407146786227 1 -0.777781697070581 -0.777781697070581 -0.777781697070581 0.0006407146786227 0.0006407146786227 Human
CHRDL1 hsa-miR-548l -0.693463219196221 0.00414357237701868 1 -0.693463219196221 -0.693463219196221 -0.693463219196221 0.00414357237701868 0.00414357237701868 Human
CHRNB2 hsa-miR-548l -0.743388074166204 0.0014914419329326 1 -0.743388074166204 -0.743388074166204 -0.743388074166204 0.0014914419329326 0.0014914419329326 Human
CIB1 hsa-miR-548l -0.751151918282822 0.00124680647448594 1 -0.751151918282822 -0.751151918282822 -0.751151918282822 0.00124680647448594 0.00124680647448594 Human
CIDEA hsa-miR-548l -0.678629482621809 0.00541105025495048 1 -0.678629482621809 -0.678629482621809 -0.678629482621809 0.00541105025495048 0.00541105025495048 Human
CIITA hsa-miR-548l -0.696805009466494 0.00389365290144861 1 -0.696805009466494 -0.696805009466494 -0.696805009466494 0.00389365290144861 0.00389365290144861 Human
CLCN6 hsa-miR-548l -0.680457378062666 0.00524012349750791 1 -0.680457378062666 -0.680457378062666 -0.680457378062666 0.00524012349750791 0.00524012349750791 Human
CLHC1 hsa-miR-548l -0.732396525652566 0.00190250299926342 1 -0.732396525652566 -0.732396525652566 -0.732396525652566 0.00190250299926342 0.00190250299926342 Human
CLIP2 hsa-miR-548l -0.643032493344826 0.00971361499755252 1 -0.643032493344826 -0.643032493344826 -0.643032493344826 0.00971361499755252 0.00971361499755252 Human
CLMN hsa-miR-548l -0.643395882843159 0.00965922734091196 1 -0.643395882843159 -0.643395882843159 -0.643395882843159 0.00965922734091196 0.00965922734091196 Human
CLUAP1 hsa-miR-548l -0.743499913744673 0.00148766264739963 1 -0.743499913744673 -0.743499913744673 -0.743499913744673 0.00148766264739963 0.00148766264739963 Human
CNBD2 hsa-miR-548l -0.644003841522084 0.00956876774642468 1 -0.644003841522084 -0.644003841522084 -0.644003841522084 0.00956876774642468 0.00956876774642468 Human
CNIH3 hsa-miR-548l -0.658191701984733 0.00763903639096464 1 -0.658191701984733 -0.658191701984733 -0.658191701984733 0.00763903639096464 0.00763903639096464 Human
CNOT2 hsa-miR-548l -0.671802756383236 0.00608877182657253 1 -0.671802756383236 -0.671802756383236 -0.671802756383236 0.00608877182657253 0.00608877182657253 Human
CNPY3 hsa-miR-548l -0.759594274615792 0.00101866785626581 1 -0.759594274615792 -0.759594274615792 -0.759594274615792 0.00101866785626581 0.00101866785626581 Human
CNPY3-GNMT hsa-miR-548l -0.659926749912557 0.00742580044455909 1 -0.659926749912557 -0.659926749912557 -0.659926749912557 0.00742580044455909 0.00742580044455909 Human
CNTNAP3P2 hsa-miR-548l -0.658432623729426 0.00760914327745077 1 -0.658432623729426 -0.658432623729426 -0.658432623729426 0.00760914327745077 0.00760914327745077 Human
COA8 hsa-miR-548l -0.665442180018198 0.0067788563278075 1 -0.665442180018198 -0.665442180018198 -0.665442180018198 0.0067788563278075 0.0067788563278075 Human
COG4 hsa-miR-548l -0.693542598562245 0.0041374918192929 1 -0.693542598562245 -0.693542598562245 -0.693542598562245 0.0041374918192929 0.0041374918192929 Human
COL5A1 hsa-miR-548l -0.693542598562245 0.0041374918192929 1 -0.693542598562245 -0.693542598562245 -0.693542598562245 0.0041374918192929 0.0041374918192929 Human
COMMD10 hsa-miR-548l -0.674351721508535 0.00582831630175029 1 -0.674351721508535 -0.674351721508535 -0.674351721508535 0.00582831630175029 0.00582831630175029 Human
COPS7B hsa-miR-548l -0.710909208778538 0.00296752557801705 1 -0.710909208778538 -0.710909208778538 -0.710909208778538 0.00296752557801705 0.00296752557801705 Human
COPZ2 hsa-miR-548l -0.644764959421206 0.00945645373658088 1 -0.644764959421206 -0.644764959421206 -0.644764959421206 0.00945645373658088 0.00945645373658088 Human
COQ4 hsa-miR-548l -0.760274609973502 0.00100186672543856 1 -0.760274609973502 -0.760274609973502 -0.760274609973502 0.00100186672543856 0.00100186672543856 Human
CPEB3 hsa-miR-548l -0.753092879311977 0.00119102205434274 1 -0.753092879311977 -0.753092879311977 -0.753092879311977 0.00119102205434274 0.00119102205434274 Human
CPNE5 hsa-miR-548l -0.661917885531068 0.00718688500406373 1 -0.661917885531068 -0.661917885531068 -0.661917885531068 0.00718688500406373 0.00718688500406373 Human
CRB2 hsa-miR-548l -0.758915762399441 0.00103565034879738 1 -0.758915762399441 -0.758915762399441 -0.758915762399441 0.00103565034879738 0.00103565034879738 Human
CREB1 hsa-miR-548l -0.703202871151224 0.0034486782890879 1 -0.703202871151224 -0.703202871151224 -0.703202871151224 0.0034486782890879 0.0034486782890879 Human
CREB3L4 hsa-miR-548l -0.652162905795939 0.00841759952309307 1 -0.652162905795939 -0.652162905795939 -0.652162905795939 0.00841759952309307 0.00841759952309307 Human
CRELD1 hsa-miR-548l -0.76279768445775 0.000941505190813041 1 -0.76279768445775 -0.76279768445775 -0.76279768445775 0.000941505190813041 0.000941505190813041 Human
CRLF2 hsa-miR-548l -0.676923583726903 0.00557451743065851 1 -0.676923583726903 -0.676923583726903 -0.676923583726903 0.00557451743065851 0.00557451743065851 Human
CRLS1 hsa-miR-548l -0.758427267957542 0.00104801814204647 1 -0.758427267957542 -0.758427267957542 -0.758427267957542 0.00104801814204647 0.00104801814204647 Human
CSF2RA hsa-miR-548l -0.74149496650722 0.00155659678254416 1 -0.74149496650722 -0.74149496650722 -0.74149496650722 0.00155659678254416 0.00155659678254416 Human
CSGALNACT1 hsa-miR-548l -0.743388074166204 0.0014914419329326 1 -0.743388074166204 -0.743388074166204 -0.743388074166204 0.0014914419329326 0.0014914419329326 Human
CTNND2 hsa-miR-548l -0.651386174785482 0.00852226465093109 1 -0.651386174785482 -0.651386174785482 -0.651386174785482 0.00852226465093109 0.00852226465093109 Human
CYB561D2 hsa-miR-548l -0.753092879311977 0.00119102205434274 1 -0.753092879311977 -0.753092879311977 -0.753092879311977 0.00119102205434274 0.00119102205434274 Human
CYP20A1 hsa-miR-548l -0.733367873829824 0.00186287134987717 1 -0.733367873829824 -0.733367873829824 -0.733367873829824 0.00186287134987717 0.00186287134987717 Human
CYTH2 hsa-miR-548l -0.684771973103447 0.00485357942964715 1 -0.684771973103447 -0.684771973103447 -0.684771973103447 0.00485357942964715 0.00485357942964715 Human
DALRD3 hsa-miR-548l -0.758915762399441 0.00103565034879738 1 -0.758915762399441 -0.758915762399441 -0.758915762399441 0.00103565034879738 0.00103565034879738 Human
DCAF10 hsa-miR-548l -0.687619428023219 0.00461110602895953 1 -0.687619428023219 -0.687619428023219 -0.687619428023219 0.00461110602895953 0.00461110602895953 Human
DCAF16 hsa-miR-548l -0.643376003005092 0.00966219654525036 1 -0.643376003005092 -0.643376003005092 -0.643376003005092 0.00966219654525036 0.00966219654525036 Human
DCTN1 hsa-miR-548l -0.679943724080632 0.00528771758502899 1 -0.679943724080632 -0.679943724080632 -0.679943724080632 0.00528771758502899 0.00528771758502899 Human
DCUN1D4 hsa-miR-548l -0.737913592033105 0.0016861228063374 1 -0.737913592033105 -0.737913592033105 -0.737913592033105 0.0016861228063374 0.0016861228063374 Human
DDX39A hsa-miR-548l -0.650219778570283 0.00868134942214493 1 -0.650219778570283 -0.650219778570283 -0.650219778570283 0.00868134942214493 0.00868134942214493 Human
DDX59 hsa-miR-548l -0.681414730465709 0.00515232212185168 1 -0.681414730465709 -0.681414730465709 -0.681414730465709 0.00515232212185168 0.00515232212185168 Human
DENND6A hsa-miR-548l -0.688948079116945 0.00450130393390147 1 -0.688948079116945 -0.688948079116945 -0.688948079116945 0.00450130393390147 0.00450130393390147 Human
DESI1 hsa-miR-548l -0.711329160783173 0.00294293534581058 1 -0.711329160783173 -0.711329160783173 -0.711329160783173 0.00294293534581058 0.00294293534581058 Human
DESI2 hsa-miR-548l -0.73756519107874 0.00169917235104333 1 -0.73756519107874 -0.73756519107874 -0.73756519107874 0.00169917235104333 0.00169917235104333 Human
DHX38 hsa-miR-548l -0.695135992494954 0.0040169276051496 1 -0.695135992494954 -0.695135992494954 -0.695135992494954 0.0040169276051496 0.0040169276051496 Human
DKC1 hsa-miR-548l -0.678608283582487 0.00541305811209902 1 -0.678608283582487 -0.678608283582487 -0.678608283582487 0.00541305811209902 0.00541305811209902 Human
DMKN hsa-miR-548l -0.664997229183984 0.00682934028870053 1 -0.664997229183984 -0.664997229183984 -0.664997229183984 0.00682934028870053 0.00682934028870053 Human
DNAAF5 hsa-miR-548l -0.685128189735267 0.00482270507546123 1 -0.685128189735267 -0.685128189735267 -0.685128189735267 0.00482270507546123 0.00482270507546123 Human
DNAAF9 hsa-miR-548l -0.680190264551899 0.00526483118277632 1 -0.680190264551899 -0.680190264551899 -0.680190264551899 0.00526483118277632 0.00526483118277632 Human
DNAJC8 hsa-miR-548l -0.676786212175504 0.00558784886217945 1 -0.676786212175504 -0.676786212175504 -0.676786212175504 0.00558784886217945 0.00558784886217945 Human
DNLZ hsa-miR-548l -0.687100204320721 0.00465458828572141 1 -0.687100204320721 -0.687100204320721 -0.687100204320721 0.00465458828572141 0.00465458828572141 Human
DNMT3A hsa-miR-548l -0.666344849599019 0.00667734243264873 1 -0.666344849599019 -0.666344849599019 -0.666344849599019 0.00667734243264873 0.00667734243264873 Human
DOP1B hsa-miR-548l -0.766679606516059 0.00085441490537419 1 -0.766679606516059 -0.766679606516059 -0.766679606516059 0.00085441490537419 0.00085441490537419 Human
DPAGT1 hsa-miR-548l -0.693318432462108 0.00415468150179388 1 -0.693318432462108 -0.693318432462108 -0.693318432462108 0.00415468150179388 0.00415468150179388 Human
DPF1 hsa-miR-548l -0.751151918282822 0.00124680647448594 1 -0.751151918282822 -0.751151918282822 -0.751151918282822 0.00124680647448594 0.00124680647448594 Human
DPP8 hsa-miR-548l -0.667913883697949 0.00650374140776888 1 -0.667913883697949 -0.667913883697949 -0.667913883697949 0.00650374140776888 0.00650374140776888 Human
DPP9 hsa-miR-548l -0.751524646431608 0.00123593357669449 1 -0.751524646431608 -0.751524646431608 -0.751524646431608 0.00123593357669449 0.00123593357669449 Human
DPY19L2 hsa-miR-548l -0.692923087408185 0.00418513588403568 1 -0.692923087408185 -0.692923087408185 -0.692923087408185 0.00418513588403568 0.00418513588403568 Human
DPY19L2P1 hsa-miR-548l -0.729801346962122 0.00201172031560182 1 -0.729801346962122 -0.729801346962122 -0.729801346962122 0.00201172031560182 0.00201172031560182 Human
DPY19L2P2 hsa-miR-548l -0.73756519107874 0.00169917235104333 1 -0.73756519107874 -0.73756519107874 -0.73756519107874 0.00169917235104333 0.00169917235104333 Human
DUXAP10 hsa-miR-548l -0.667631810819317 0.00653468535671298 1 -0.667631810819317 -0.667631810819317 -0.667631810819317 0.00653468535671298 0.00653468535671298 Human
DVL2 hsa-miR-548l -0.755752877619665 0.00111786485328569 1 -0.755752877619665 -0.755752877619665 -0.755752877619665 0.00111786485328569 0.00111786485328569 Human
DZIP3 hsa-miR-548l -0.67629790252299 0.00563544168719909 1 -0.67629790252299 -0.67629790252299 -0.67629790252299 0.00563544168719909 0.00563544168719909 Human
E2F6 hsa-miR-548l -0.697987048660154 0.00380818127367522 1 -0.697987048660154 -0.697987048660154 -0.697987048660154 0.00380818127367522 0.00380818127367522 Human
EDNRA hsa-miR-548l -0.678162237249025 0.00545544195870784 1 -0.678162237249025 -0.678162237249025 -0.678162237249025 0.00545544195870784 0.00545544195870784 Human
EED hsa-miR-548l -0.675691629068522 0.00569497681651798 1 -0.675691629068522 -0.675691629068522 -0.675691629068522 0.00569497681651798 0.00569497681651798 Human
EFHC2 hsa-miR-548l -0.73756519107874 0.00169917235104333 1 -0.73756519107874 -0.73756519107874 -0.73756519107874 0.00169917235104333 0.00169917235104333 Human
EFL1 hsa-miR-548l -0.688330465295703 0.00455208362897364 1 -0.688330465295703 -0.688330465295703 -0.688330465295703 0.00455208362897364 0.00455208362897364 Human
EFTUD2 hsa-miR-548l -0.721060065855447 0.00241718602877006 1 -0.721060065855447 -0.721060065855447 -0.721060065855447 0.00241718602877006 0.00241718602877006 Human
ELAVL1 hsa-miR-548l -0.70243084920067 0.00350011298421427 1 -0.70243084920067 -0.70243084920067 -0.70243084920067 0.00350011298421427 0.00350011298421427 Human
ELFN2 hsa-miR-548l -0.72986722438982 0.00200888699455248 1 -0.72986722438982 -0.72986722438982 -0.72986722438982 0.00200888699455248 0.00200888699455248 Human
ELL hsa-miR-548l -0.708373933567759 0.00311948633673387 1 -0.708373933567759 -0.708373933567759 -0.708373933567759 0.00311948633673387 0.00311948633673387 Human
EMG1 hsa-miR-548l -0.758915762399441 0.00103565034879738 1 -0.758915762399441 -0.758915762399441 -0.758915762399441 0.00103565034879738 0.00103565034879738 Human
EPHA10 hsa-miR-548l -0.724802491708962 0.0022362695979341 1 -0.724802491708962 -0.724802491708962 -0.724802491708962 0.0022362695979341 0.0022362695979341 Human
EPHA6 hsa-miR-548l -0.685159243291567 0.00482002096335155 1 -0.685159243291567 -0.685159243291567 -0.685159243291567 0.00482002096335155 0.00482002096335155 Human
EPS15L1 hsa-miR-548l -0.665749633000021 0.0067441447958303 1 -0.665749633000021 -0.665749633000021 -0.665749633000021 0.0067441447958303 0.0067441447958303 Human
ERAP2 hsa-miR-548l -0.66170154491458 0.00721254694954521 1 -0.66170154491458 -0.66170154491458 -0.66170154491458 0.00721254694954521 0.00721254694954521 Human
ERCC2 hsa-miR-548l -0.670691465751657 0.00620515895915097 1 -0.670691465751657 -0.670691465751657 -0.670691465751657 0.00620515895915097 0.00620515895915097 Human
ERCC6L2 hsa-miR-548l -0.69062855403047 0.0043654083588649 1 -0.69062855403047 -0.69062855403047 -0.69062855403047 0.0043654083588649 0.0043654083588649 Human
ESRRB hsa-miR-548l -0.641663993072266 0.00992058491983183 1 -0.641663993072266 -0.641663993072266 -0.641663993072266 0.00992058491983183 0.00992058491983183 Human
ETV1 hsa-miR-548l -0.664842412271264 0.00684697498154785 1 -0.664842412271264 -0.664842412271264 -0.664842412271264 0.00684697498154785 0.00684697498154785 Human
EVA1C hsa-miR-548l -0.683109536073581 0.00499974484770371 1 -0.683109536073581 -0.683109536073581 -0.683109536073581 0.00499974484770371 0.00499974484770371 Human
EXOSC10 hsa-miR-548l -0.690274901638346 0.00439373313007341 1 -0.690274901638346 -0.690274901638346 -0.690274901638346 0.00439373313007341 0.00439373313007341 Human
EXOSC7 hsa-miR-548l -0.758915762399441 0.00103565034879738 1 -0.758915762399441 -0.758915762399441 -0.758915762399441 0.00103565034879738 0.00103565034879738 Human
EXTL2 hsa-miR-548l -0.648473172236931 0.00892390683332156 1 -0.648473172236931 -0.648473172236931 -0.648473172236931 0.00892390683332156 0.00892390683332156 Human
EYA3 hsa-miR-548l -0.729801346962122 0.00201172031560182 1 -0.729801346962122 -0.729801346962122 -0.729801346962122 0.00201172031560182 0.00201172031560182 Human
FAM13B hsa-miR-548l -0.678001027726116 0.00547082465547488 1 -0.678001027726116 -0.678001027726116 -0.678001027726116 0.00547082465547488 0.00547082465547488 Human
FAM169A hsa-miR-548l -0.6760583313716 0.00565890815589842 1 -0.6760583313716 -0.6760583313716 -0.6760583313716 0.00565890815589842 0.00565890815589842 Human
FAM174B hsa-miR-548l -0.652162905795939 0.00841759952309307 1 -0.652162905795939 -0.652162905795939 -0.652162905795939 0.00841759952309307 0.00841759952309307 Human
FAM189A2 hsa-miR-548l -0.757160017146806 0.00108066060302803 1 -0.757160017146806 -0.757160017146806 -0.757160017146806 0.00108066060302803 0.00108066060302803 Human
FAM193A hsa-miR-548l -0.687714509498696 0.00460317846595615 1 -0.687714509498696 -0.687714509498696 -0.687714509498696 0.00460317846595615 0.00460317846595615 Human
FAM214B hsa-miR-548l -0.685218867255959 0.004814870688022 1 -0.685218867255959 -0.685218867255959 -0.685218867255959 0.004814870688022 0.004814870688022 Human
FAM221A hsa-miR-548l -0.678423066455243 0.00543062593514021 1 -0.678423066455243 -0.678423066455243 -0.678423066455243 0.00543062593514021 0.00543062593514021 Human
FAM227A hsa-miR-548l -0.679943724080632 0.00528771758502899 1 -0.679943724080632 -0.679943724080632 -0.679943724080632 0.00528771758502899 0.00528771758502899 Human
FAM24B hsa-miR-548l -0.717483893594795 0.00260083946175182 1 -0.717483893594795 -0.717483893594795 -0.717483893594795 0.00260083946175182 0.00260083946175182 Human
FAM53A hsa-miR-548l -0.696491531110802 0.00391657405988255 1 -0.696491531110802 -0.696491531110802 -0.696491531110802 0.00391657405988255 0.00391657405988255 Human
FAM86C1P hsa-miR-548l -0.666417901689779 0.00666917968146974 1 -0.666417901689779 -0.666417901689779 -0.666417901689779 0.00666917968146974 0.00666917968146974 Human
FAM86FP hsa-miR-548l -0.758915762399441 0.00103565034879738 1 -0.758915762399441 -0.758915762399441 -0.758915762399441 0.00103565034879738 0.00103565034879738 Human
FAM86JP hsa-miR-548l -0.78501594757325 0.000526535378467585 1 -0.78501594757325 -0.78501594757325 -0.78501594757325 0.000526535378467585 0.000526535378467585 Human
FAS hsa-miR-548l -0.69098212637903 0.00433723507244088 1 -0.69098212637903 -0.69098212637903 -0.69098212637903 0.00433723507244088 0.00433723507244088 Human
FBXO10 hsa-miR-548l -0.681524938096452 0.00514228988307242 1 -0.681524938096452 -0.681524938096452 -0.681524938096452 0.00514228988307242 0.00514228988307242 Human
FBXO42 hsa-miR-548l -0.643608429414909 0.00962752642516485 1 -0.643608429414909 -0.643608429414909 -0.643608429414909 0.00962752642516485 0.00962752642516485 Human
FBXW4 hsa-miR-548l -0.667316197776277 0.00656944609368826 1 -0.667316197776277 -0.667316197776277 -0.667316197776277 0.00656944609368826 0.00656944609368826 Human
FCHSD1 hsa-miR-548l -0.720086975348219 0.00246609619289684 1 -0.720086975348219 -0.720086975348219 -0.720086975348219 0.00246609619289684 0.00246609619289684 Human
FCHSD2 hsa-miR-548l -0.717826302993696 0.00258278636500053 1 -0.717826302993696 -0.717826302993696 -0.717826302993696 0.00258278636500053 0.00258278636500053 Human
FDXACB1 hsa-miR-548l -0.709382979768719 0.00305827909541434 1 -0.709382979768719 -0.709382979768719 -0.709382979768719 0.00305827909541434 0.00305827909541434 Human
FGD4 hsa-miR-548l -0.651386174785482 0.00852226465093109 1 -0.651386174785482 -0.651386174785482 -0.651386174785482 0.00852226465093109 0.00852226465093109 Human
FGFR1 hsa-miR-548l -0.703202871151224 0.0034486782890879 1 -0.703202871151224 -0.703202871151224 -0.703202871151224 0.0034486782890879 0.0034486782890879 Human
FHIT hsa-miR-548l -0.663808671970866 0.00696564555283663 1 -0.663808671970866 -0.663808671970866 -0.663808671970866 0.00696564555283663 0.00696564555283663 Human
FLCN hsa-miR-548l -0.653330611128125 0.00826214853966167 1 -0.653330611128125 -0.653330611128125 -0.653330611128125 0.00826214853966167 0.00826214853966167 Human
FLT3LG hsa-miR-548l -0.656539673162824 0.00784650953650678 1 -0.656539673162824 -0.656539673162824 -0.656539673162824 0.00784650953650678 0.00784650953650678 Human
FNDC3A hsa-miR-548l -0.720096541816349 0.00246561152987779 1 -0.720096541816349 -0.720096541816349 -0.720096541816349 0.00246561152987779 0.00246561152987779 Human
FNIP2 hsa-miR-548l -0.730499403618005 0.00198186017263491 1 -0.730499403618005 -0.730499403618005 -0.730499403618005 0.00198186017263491 0.00198186017263491 Human
FOXN2 hsa-miR-548l -0.688330465295703 0.00455208362897364 1 -0.688330465295703 -0.688330465295703 -0.688330465295703 0.00455208362897364 0.00455208362897364 Human
FPGS hsa-miR-548l -0.673615992491853 0.00590257277256612 1 -0.673615992491853 -0.673615992491853 -0.673615992491853 0.00590257277256612 0.00590257277256612 Human
FRG1JP hsa-miR-548l -0.657442499483217 0.00773258568542179 1 -0.657442499483217 -0.657442499483217 -0.657442499483217 0.00773258568542179 0.00773258568542179 Human
FRMD4A hsa-miR-548l -0.664842412271264 0.00684697498154785 1 -0.664842412271264 -0.664842412271264 -0.664842412271264 0.00684697498154785 0.00684697498154785 Human
FUZ hsa-miR-548l -0.729801346962122 0.00201172031560182 1 -0.729801346962122 -0.729801346962122 -0.729801346962122 0.00201172031560182 0.00201172031560182 Human
GAPVD1 hsa-miR-548l -0.689657205853212 0.00444355540330066 1 -0.689657205853212 -0.689657205853212 -0.689657205853212 0.00444355540330066 0.00444355540330066 Human
GCNT7 hsa-miR-548l -0.696805009466494 0.00389365290144861 1 -0.696805009466494 -0.696805009466494 -0.696805009466494 0.00389365290144861 0.00389365290144861 Human
GCSH hsa-miR-548l -0.653554029346381 0.00823266416276924 1 -0.653554029346381 -0.653554029346381 -0.653554029346381 0.00823266416276924 0.00823266416276924 Human
GDPD1 hsa-miR-548l -0.686908056792978 0.00467076179030412 1 -0.686908056792978 -0.686908056792978 -0.686908056792978 0.00467076179030412 0.00467076179030412 Human
GFM2 hsa-miR-548l -0.677395399174948 0.00552892067664112 1 -0.677395399174948 -0.677395399174948 -0.677395399174948 0.00552892067664112 0.00552892067664112 Human
GGT7 hsa-miR-548l -0.642403980319518 0.00980824736346242 1 -0.642403980319518 -0.642403980319518 -0.642403980319518 0.00980824736346242 0.00980824736346242 Human
GIGYF2 hsa-miR-548l -0.671572516087485 0.00611274262959993 1 -0.671572516087485 -0.671572516087485 -0.671572516087485 0.00611274262959993 0.00611274262959993 Human
GLYR1 hsa-miR-548l -0.668369345032941 0.00645402021920116 1 -0.668369345032941 -0.668369345032941 -0.668369345032941 0.00645402021920116 0.00645402021920116 Human
GOLGA1 hsa-miR-548l -0.742829792009829 0.00151042330782158 1 -0.742829792009829 -0.742829792009829 -0.742829792009829 0.00151042330782158 0.00151042330782158 Human
GOLGA6L3 hsa-miR-548l -0.751391458889252 0.0012398099776858 1 -0.751391458889252 -0.751391458889252 -0.751391458889252 0.0012398099776858 0.0012398099776858 Human
GOSR2 hsa-miR-548l -0.704568853583112 0.00335914861251618 1 -0.704568853583112 -0.704568853583112 -0.704568853583112 0.00335914861251618 0.00335914861251618 Human
GPCPD1 hsa-miR-548l -0.663052792841341 0.00705343800316927 1 -0.663052792841341 -0.663052792841341 -0.663052792841341 0.00705343800316927 0.00705343800316927 Human
GPLD1 hsa-miR-548l -0.752794837374985 0.00119945435449176 1 -0.752794837374985 -0.752794837374985 -0.752794837374985 0.00119945435449176 0.00119945435449176 Human
GPT hsa-miR-548l -0.686908056792978 0.00467076179030412 1 -0.686908056792978 -0.686908056792978 -0.686908056792978 0.00467076179030412 0.00467076179030412 Human
GRK4 hsa-miR-548l -0.72983981034254 0.00201006565528372 1 -0.72983981034254 -0.72983981034254 -0.72983981034254 0.00201006565528372 0.00201006565528372 Human
GSK3A hsa-miR-548l -0.681277321233257 0.00516485222038554 1 -0.681277321233257 -0.681277321233257 -0.681277321233257 0.00516485222038554 0.00516485222038554 Human
GTF2IP23 hsa-miR-548l -0.702913737865527 0.00346787029194418 1 -0.702913737865527 -0.702913737865527 -0.702913737865527 0.00346787029194418 0.00346787029194418 Human
GUCY2GP hsa-miR-548l -0.707982356827899 0.00314350041044698 1 -0.707982356827899 -0.707982356827899 -0.707982356827899 0.00314350041044698 0.00314350041044698 Human
GUSBP11 hsa-miR-548l -0.643972674516233 0.0095733890007268 1 -0.643972674516233 -0.643972674516233 -0.643972674516233 0.0095733890007268 0.0095733890007268 Human
GUSBP16 hsa-miR-548l -0.689956363114225 0.00441937022547512 1 -0.689956363114225 -0.689956363114225 -0.689956363114225 0.00441937022547512 0.00441937022547512 Human
HABP4 hsa-miR-548l -0.678001027726116 0.00547082465547488 1 -0.678001027726116 -0.678001027726116 -0.678001027726116 0.00547082465547488 0.00547082465547488 Human
HDAC8 hsa-miR-548l -0.694437184391721 0.00406945427862571 1 -0.694437184391721 -0.694437184391721 -0.694437184391721 0.00406945427862571 0.00406945427862571 Human
HDDC3 hsa-miR-548l -0.642403980319518 0.00980824736346242 1 -0.642403980319518 -0.642403980319518 -0.642403980319518 0.00980824736346242 0.00980824736346242 Human
HDGF hsa-miR-548l -0.710391736670576 0.00299805146211307 1 -0.710391736670576 -0.710391736670576 -0.710391736670576 0.00299805146211307 0.00299805146211307 Human
HERC2P7 hsa-miR-548l -0.697729612182413 0.00382666777764484 1 -0.697729612182413 -0.697729612182413 -0.697729612182413 0.00382666777764484 0.00382666777764484 Human
HERPUD2 hsa-miR-548l -0.656044827854248 0.00790950839374438 1 -0.656044827854248 -0.656044827854248 -0.656044827854248 0.00790950839374438 0.00790950839374438 Human
HIGD1B hsa-miR-548l -0.697359079978222 0.00385340092285458 1 -0.697359079978222 -0.697359079978222 -0.697359079978222 0.00385340092285458 0.00385340092285458 Human
HIVEP1 hsa-miR-548l -0.750552428260286 0.00126445620213556 1 -0.750552428260286 -0.750552428260286 -0.750552428260286 0.00126445620213556 0.00126445620213556 Human
HMBOX1 hsa-miR-548l -0.644764959421206 0.00945645373658088 1 -0.644764959421206 -0.644764959421206 -0.644764959421206 0.00945645373658088 0.00945645373658088 Human
HMGXB3 hsa-miR-548l -0.679943724080632 0.00528771758502899 1 -0.679943724080632 -0.679943724080632 -0.679943724080632 0.00528771758502899 0.00528771758502899 Human
HOXC5 hsa-miR-548l -0.743388074166204 0.0014914419329326 1 -0.743388074166204 -0.743388074166204 -0.743388074166204 0.0014914419329326 0.0014914419329326 Human
HP1BP3 hsa-miR-548l -0.7106914832361 0.00298033889820015 1 -0.7106914832361 -0.7106914832361 -0.7106914832361 0.00298033889820015 0.00298033889820015 Human
HPS1 hsa-miR-548l -0.68055271992513 0.00523132673698035 1 -0.68055271992513 -0.68055271992513 -0.68055271992513 0.00523132673698035 0.00523132673698035 Human
HS3ST3B1 hsa-miR-548l -0.705446768553016 0.00330259298129043 1 -0.705446768553016 -0.705446768553016 -0.705446768553016 0.00330259298129043 0.00330259298129043 Human
HSD17B4 hsa-miR-548l -0.646320409583355 0.00923012968323134 1 -0.646320409583355 -0.646320409583355 -0.646320409583355 0.00923012968323134 0.00923012968323134 Human
HSH2D hsa-miR-548l -0.684441592610417 0.00488235425511707 1 -0.684441592610417 -0.684441592610417 -0.684441592610417 0.00488235425511707 0.00488235425511707 Human
HTR4 hsa-miR-548l -0.648108486123399 0.00897521470750151 1 -0.648108486123399 -0.648108486123399 -0.648108486123399 0.00897521470750151 0.00897521470750151 Human
HTRA2 hsa-miR-548l -0.675454438145794 0.00571840334804907 1 -0.675454438145794 -0.675454438145794 -0.675454438145794 0.00571840334804907 0.00571840334804907 Human
HYDIN2 hsa-miR-548l -0.646132096798943 0.00925730228072785 1 -0.646132096798943 -0.646132096798943 -0.646132096798943 0.00925730228072785 0.00925730228072785 Human
IARS1 hsa-miR-548l -0.656631367826439 0.00783487924157389 1 -0.656631367826439 -0.656631367826439 -0.656631367826439 0.00783487924157389 0.00783487924157389 Human
ICE1 hsa-miR-548l -0.7106914832361 0.00298033889820015 1 -0.7106914832361 -0.7106914832361 -0.7106914832361 0.00298033889820015 0.00298033889820015 Human
ICE2 hsa-miR-548l -0.641600511543862 0.00993026863135382 1 -0.641600511543862 -0.641600511543862 -0.641600511543862 0.00993026863135382 0.00993026863135382 Human
IK hsa-miR-548l -0.644185915784488 0.009541805700372 1 -0.644185915784488 -0.644185915784488 -0.644185915784488 0.009541805700372 0.009541805700372 Human
IL15RA hsa-miR-548l -0.712264190485529 0.00288876921430381 1 -0.712264190485529 -0.712264190485529 -0.712264190485529 0.00288876921430381 0.00288876921430381 Human
IL17D hsa-miR-548l -0.751151918282822 0.00124680647448594 1 -0.751151918282822 -0.751151918282822 -0.751151918282822 0.00124680647448594 0.00124680647448594 Human
IL6ST hsa-miR-548l -0.679336360204103 0.00534443513163652 1 -0.679336360204103 -0.679336360204103 -0.679336360204103 0.00534443513163652 0.00534443513163652 Human
ILRUN hsa-miR-548l -0.677395399174948 0.00552892067664112 1 -0.677395399174948 -0.677395399174948 -0.677395399174948 0.00552892067664112 0.00552892067664112 Human
INTS6L hsa-miR-548l -0.650230846263898 0.00867982905264886 1 -0.650230846263898 -0.650230846263898 -0.650230846263898 0.00867982905264886 0.00867982905264886 Human
IQCG hsa-miR-548l -0.739506152107895 0.00162749542541807 1 -0.739506152107895 -0.739506152107895 -0.739506152107895 0.00162749542541807 0.00162749542541807 Human
IQCK hsa-miR-548l -0.669258894130793 0.00635777512614433 1 -0.669258894130793 -0.669258894130793 -0.669258894130793 0.00635777512614433 0.00635777512614433 Human
IQSEC2 hsa-miR-548l -0.650221944766784 0.00868105183523693 1 -0.650221944766784 -0.650221944766784 -0.650221944766784 0.00868105183523693 0.00868105183523693 Human
ITPRIPL2 hsa-miR-548l -0.679827706459217 0.00529851471786347 1 -0.679827706459217 -0.679827706459217 -0.679827706459217 0.00529851471786347 0.00529851471786347 Human
IWS1 hsa-miR-548l -0.691247119809668 0.00431621469232013 1 -0.691247119809668 -0.691247119809668 -0.691247119809668 0.00431621469232013 0.00431621469232013 Human
JMJD6 hsa-miR-548l -0.683829116789664 0.00493605583716583 1 -0.683829116789664 -0.683829116789664 -0.683829116789664 0.00493605583716583 0.00493605583716583 Human
JPH3 hsa-miR-548l -0.728511132943534 0.00206786107275692 1 -0.728511132943534 -0.728511132943534 -0.728511132943534 0.00206786107275692 0.00206786107275692 Human
KCNB2 hsa-miR-548l -0.648469520271517 0.00892441948984768 1 -0.648469520271517 -0.648469520271517 -0.648469520271517 0.00892441948984768 0.00892441948984768 Human
KCNH3 hsa-miR-548l -0.708710313374207 0.00309897440510865 1 -0.708710313374207 -0.708710313374207 -0.708710313374207 0.00309897440510865 0.00309897440510865 Human
KCTD17 hsa-miR-548l -0.708671425890319 0.00310134018711405 1 -0.708671425890319 -0.708671425890319 -0.708671425890319 0.00310134018711405 0.00310134018711405 Human
KDM2A hsa-miR-548l -0.738224614716115 0.00167454153315361 1 -0.738224614716115 -0.738224614716115 -0.738224614716115 0.00167454153315361 0.00167454153315361 Human
KDM4C hsa-miR-548l -0.693112837426494 0.00417049693349592 1 -0.693112837426494 -0.693112837426494 -0.693112837426494 0.00417049693349592 0.00417049693349592 Human
KDM6A hsa-miR-548l -0.664402153244503 0.00689731939518934 1 -0.664402153244503 -0.664402153244503 -0.664402153244503 0.00689731939518934 0.00689731939518934 Human
KHDRBS2 hsa-miR-548l -0.659755363900125 0.00744665302068048 1 -0.659755363900125 -0.659755363900125 -0.659755363900125 0.00744665302068048 0.00744665302068048 Human
KIF23 hsa-miR-548l -0.73531057018434 0.00178559853349802 1 -0.73531057018434 -0.73531057018434 -0.73531057018434 0.00178559853349802 0.00178559853349802 Human
KIZ hsa-miR-548l -0.766679606516059 0.00085441490537419 1 -0.766679606516059 -0.766679606516059 -0.766679606516059 0.00085441490537419 0.00085441490537419 Human
KLF3 hsa-miR-548l -0.6628927277778 0.00707214010728174 1 -0.6628927277778 -0.6628927277778 -0.6628927277778 0.00707214010728174 0.00707214010728174 Human
KLF8 hsa-miR-548l -0.64458064758623 0.00948355659938849 1 -0.64458064758623 -0.64458064758623 -0.64458064758623 0.00948355659938849 0.00948355659938849 Human
KLHL24 hsa-miR-548l -0.691786665150883 0.00427366569339216 1 -0.691786665150883 -0.691786665150883 -0.691786665150883 0.00427366569339216 0.00427366569339216 Human
KLHL4 hsa-miR-548l -0.67837645346025 0.0054350542639936 1 -0.67837645346025 -0.67837645346025 -0.67837645346025 0.0054350542639936 0.0054350542639936 Human
KLK8 hsa-miR-548l -0.675172931554618 0.00574630548846367 1 -0.675172931554618 -0.675172931554618 -0.675172931554618 0.00574630548846367 0.00574630548846367 Human
KYNU hsa-miR-548l -0.671201590485309 0.00615151698602401 1 -0.671201590485309 -0.671201590485309 -0.671201590485309 0.00615151698602401 0.00615151698602401 Human
L3MBTL1 hsa-miR-548l -0.697427991271277 0.00384841790307289 1 -0.697427991271277 -0.697427991271277 -0.697427991271277 0.00384841790307289 0.00384841790307289 Human
L3MBTL4 hsa-miR-548l -0.755708881906759 0.00111904456069212 1 -0.755708881906759 -0.755708881906759 -0.755708881906759 0.00111904456069212 0.00111904456069212 Human
LAMTOR4 hsa-miR-548l -0.726592989694914 0.00215364264825535 1 -0.726592989694914 -0.726592989694914 -0.726592989694914 0.00215364264825535 0.00215364264825535 Human
LDLR hsa-miR-548l -0.769432504445245 0.000796706771731159 1 -0.769432504445245 -0.769432504445245 -0.769432504445245 0.000796706771731159 0.000796706771731159 Human
LDLRAD4 hsa-miR-548l -0.646340022708475 0.00922730319694232 1 -0.646340022708475 -0.646340022708475 -0.646340022708475 0.00922730319694232 0.00922730319694232 Human
LEKR1 hsa-miR-548l -0.671802756383236 0.00608877182657253 1 -0.671802756383236 -0.671802756383236 -0.671802756383236 0.00608877182657253 0.00608877182657253 Human
LIMS2 hsa-miR-548l -0.673856401733186 0.00587822681516381 1 -0.673856401733186 -0.673856401733186 -0.673856401733186 0.00587822681516381 0.00587822681516381 Human
LINGO2 hsa-miR-548l -0.662459456889987 0.00712295947682362 1 -0.662459456889987 -0.662459456889987 -0.662459456889987 0.00712295947682362 0.00712295947682362 Human
LINS1 hsa-miR-548l -0.659545412358213 0.00747226054263406 1 -0.659545412358213 -0.659545412358213 -0.659545412358213 0.00747226054263406 0.00747226054263406 Human
LIPJ hsa-miR-548l -0.696108210666276 0.00394474765944697 1 -0.696108210666276 -0.696108210666276 -0.696108210666276 0.00394474765944697 0.00394474765944697 Human
LMBR1 hsa-miR-548l -0.667166158917713 0.00658602194849589 1 -0.667166158917713 -0.667166158917713 -0.667166158917713 0.00658602194849589 0.00658602194849589 Human
LMNB1 hsa-miR-548l -0.693813531653082 0.00411679137647525 1 -0.693813531653082 -0.693813531653082 -0.693813531653082 0.00411679137647525 0.00411679137647525 Human
LOC100130331 hsa-miR-548l -0.704429492708673 0.0033681968553414 1 -0.704429492708673 -0.704429492708673 -0.704429492708673 0.0033681968553414 0.0033681968553414 Human
LOC100130345 hsa-miR-548l -0.674833005213959 0.0057801412191254 1 -0.674833005213959 -0.674833005213959 -0.674833005213959 0.0057801412191254 0.0057801412191254 Human
LOC100133920 hsa-miR-548l -0.647304276088853 0.0090891751457749 1 -0.647304276088853 -0.647304276088853 -0.647304276088853 0.0090891751457749 0.0090891751457749 Human
LOC101929703 hsa-miR-548l -0.714560648223266 0.00275911089652969 1 -0.714560648223266 -0.714560648223266 -0.714560648223266 0.00275911089652969 0.00275911089652969 Human
LOC102723753 hsa-miR-548l -0.67958406665538 0.00532124572065906 1 -0.67958406665538 -0.67958406665538 -0.67958406665538 0.00532124572065906 0.00532124572065906 Human
LOC102724877 hsa-miR-548l -0.682195605638458 0.005081571593891 1 -0.682195605638458 -0.682195605638458 -0.682195605638458 0.005081571593891 0.005081571593891 Human
LOC112268155 hsa-miR-548l -0.758915762399441 0.00103565034879738 1 -0.758915762399441 -0.758915762399441 -0.758915762399441 0.00103565034879738 0.00103565034879738 Human
LOC374443 hsa-miR-548l -0.676306796734384 0.00563457196410666 1 -0.676306796734384 -0.676306796734384 -0.676306796734384 0.00563457196410666 0.00563457196410666 Human
LOC408186 hsa-miR-548l -0.66963155505833 0.00631779279329026 1 -0.66963155505833 -0.66963155505833 -0.66963155505833 0.00631779279329026 0.00631779279329026 Human
LOC613038 hsa-miR-548l -0.647695843654817 0.00903354761579744 1 -0.647695843654817 -0.647695843654817 -0.647695843654817 0.00903354761579744 0.00903354761579744 Human
LOC644669 hsa-miR-548l -0.665336102994607 0.00679086503135307 1 -0.665336102994607 -0.665336102994607 -0.665336102994607 0.00679086503135307 0.00679086503135307 Human
LONP1 hsa-miR-548l -0.702861259893814 0.00347136276451065 1 -0.702861259893814 -0.702861259893814 -0.702861259893814 0.00347136276451065 0.00347136276451065 Human
LPIN3 hsa-miR-548l -0.786963877964251 0.000498809127329913 1 -0.786963877964251 -0.786963877964251 -0.786963877964251 0.000498809127329913 0.000498809127329913 Human
LPP hsa-miR-548l -0.64828098373763 0.00895091724258212 1 -0.64828098373763 -0.64828098373763 -0.64828098373763 0.00895091724258212 0.00895091724258212 Human
LRCH3 hsa-miR-548l -0.692923087408185 0.00418513588403568 1 -0.692923087408185 -0.692923087408185 -0.692923087408185 0.00418513588403568 0.00418513588403568 Human
LRGUK hsa-miR-548l -0.665150999662087 0.00681186019823299 1 -0.665150999662087 -0.665150999662087 -0.665150999662087 0.00681186019823299 0.00681186019823299 Human
LRMDA hsa-miR-548l -0.65080327876289 0.00860147779142451 1 -0.65080327876289 -0.65080327876289 -0.65080327876289 0.00860147779142451 0.00860147779142451 Human
LRP5 hsa-miR-548l -0.649634785398707 0.00876200723498233 1 -0.649634785398707 -0.649634785398707 -0.649634785398707 0.00876200723498233 0.00876200723498233 Human
LRPAP1 hsa-miR-548l -0.695563508496194 0.00398505954386619 1 -0.695563508496194 -0.695563508496194 -0.695563508496194 0.00398505954386619 0.00398505954386619 Human
LRRC37A11P hsa-miR-548l -0.668130219025885 0.00648008731545868 1 -0.668130219025885 -0.668130219025885 -0.668130219025885 0.00648008731545868 0.00648008731545868 Human
LRRC37A5P hsa-miR-548l -0.658612128317131 0.00758693047047965 1 -0.658612128317131 -0.658612128317131 -0.658612128317131 0.00758693047047965 0.00758693047047965 Human
LRRC3B hsa-miR-548l -0.738729650067185 0.00165587242556198 1 -0.738729650067185 -0.738729650067185 -0.738729650067185 0.00165587242556198 0.00165587242556198 Human
LRRC74A hsa-miR-548l -0.671802756383236 0.00608877182657253 1 -0.671802756383236 -0.671802756383236 -0.671802756383236 0.00608877182657253 0.00608877182657253 Human
LRRK1 hsa-miR-548l -0.714912258461922 0.00273967654051344 1 -0.714912258461922 -0.714912258461922 -0.714912258461922 0.00273967654051344 0.00273967654051344 Human
LTBP3 hsa-miR-548l -0.753766185552243 0.00117214889688855 1 -0.753766185552243 -0.753766185552243 -0.753766185552243 0.00117214889688855 0.00117214889688855 Human
MALRD1 hsa-miR-548l -0.650221944766784 0.00868105183523693 1 -0.650221944766784 -0.650221944766784 -0.650221944766784 0.00868105183523693 0.00868105183523693 Human
MAN1B1 hsa-miR-548l -0.667690594029175 0.00652822717610624 1 -0.667690594029175 -0.667690594029175 -0.667690594029175 0.00652822717610624 0.00652822717610624 Human
MAP3K10 hsa-miR-548l -0.78601233525075 0.000512200494481752 1 -0.78601233525075 -0.78601233525075 -0.78601233525075 0.000512200494481752 0.000512200494481752 Human
MAP3K14 hsa-miR-548l -0.78414825577845 0.000539283305363902 1 -0.78414825577845 -0.78414825577845 -0.78414825577845 0.000539283305363902 0.000539283305363902 Human
MAP4 hsa-miR-548l -0.69098212637903 0.00433723507244088 1 -0.69098212637903 -0.69098212637903 -0.69098212637903 0.00433723507244088 0.00433723507244088 Human
MARK2 hsa-miR-548l -0.739506152107895 0.00162749542541807 1 -0.739506152107895 -0.739506152107895 -0.739506152107895 0.00162749542541807 0.00162749542541807 Human
MASP1 hsa-miR-548l -0.759594274615792 0.00101866785626581 1 -0.759594274615792 -0.759594274615792 -0.759594274615792 0.00101866785626581 0.00101866785626581 Human
MAZ hsa-miR-548l -0.75609132411563 0.00110882327876949 1 -0.75609132411563 -0.75609132411563 -0.75609132411563 0.00110882327876949 0.00110882327876949 Human
MBP hsa-miR-548l -0.655012019816174 0.00804227383628198 1 -0.655012019816174 -0.655012019816174 -0.655012019816174 0.00804227383628198 0.00804227383628198 Human
MCCC1 hsa-miR-548l -0.68577181314418 0.00476731504510064 1 -0.68577181314418 -0.68577181314418 -0.68577181314418 0.00476731504510064 0.00476731504510064 Human
MCRIP2 hsa-miR-548l -0.747938096488695 0.00134379956749742 1 -0.747938096488695 -0.747938096488695 -0.747938096488695 0.00134379956749742 0.00134379956749742 Human
MCUR1 hsa-miR-548l -0.709685155620939 0.00304013733413777 1 -0.709685155620939 -0.709685155620939 -0.709685155620939 0.00304013733413777 0.00304013733413777 Human
MDGA2 hsa-miR-548l -0.656044827854248 0.00790950839374438 1 -0.656044827854248 -0.656044827854248 -0.656044827854248 0.00790950839374438 0.00790950839374438 Human
MDM4 hsa-miR-548l -0.758915762399441 0.00103565034879738 1 -0.758915762399441 -0.758915762399441 -0.758915762399441 0.00103565034879738 0.00103565034879738 Human
ME2 hsa-miR-548l -0.713234861367532 0.00283338402830546 1 -0.713234861367532 -0.713234861367532 -0.713234861367532 0.00283338402830546 0.00283338402830546 Human
MEAF6 hsa-miR-548l -0.662296332940211 0.00714216691054181 1 -0.662296332940211 -0.662296332940211 -0.662296332940211 0.00714216691054181 0.00714216691054181 Human
MED12L hsa-miR-548l -0.661867710941712 0.00719283022203365 1 -0.661867710941712 -0.661867710941712 -0.661867710941712 0.00719283022203365 0.00719283022203365 Human
MEF2A hsa-miR-548l -0.729801346962122 0.00201172031560182 1 -0.729801346962122 -0.729801346962122 -0.729801346962122 0.00201172031560182 0.00201172031560182 Human
MEGF11 hsa-miR-548l -0.642981534286603 0.00972126100212356 1 -0.642981534286603 -0.642981534286603 -0.642981534286603 0.00972126100212356 0.00972126100212356 Human
MEI1 hsa-miR-548l -0.711663701407422 0.00292346306308344 1 -0.711663701407422 -0.711663701407422 -0.711663701407422 0.00292346306308344 0.00292346306308344 Human
MEIS2 hsa-miR-548l -0.742774682889713 0.00151230750224007 1 -0.742774682889713 -0.742774682889713 -0.742774682889713 0.00151230750224007 0.00151230750224007 Human
MELK hsa-miR-548l -0.70375113051491 0.00341251851526803 1 -0.70375113051491 -0.70375113051491 -0.70375113051491 0.00341251851526803 0.00341251851526803 Human
MFSD14B hsa-miR-548l -0.675454438145794 0.00571840334804907 1 -0.675454438145794 -0.675454438145794 -0.675454438145794 0.00571840334804907 0.00571840334804907 Human
MFSD2B hsa-miR-548l -0.661539293331874 0.00723184017880563 1 -0.661539293331874 -0.661539293331874 -0.661539293331874 0.00723184017880563 0.00723184017880563 Human
MFSD3 hsa-miR-548l -0.659644165510494 0.00746020714370976 1 -0.659644165510494 -0.659644165510494 -0.659644165510494 0.00746020714370976 0.00746020714370976 Human
MFSD8 hsa-miR-548l -0.715184481937554 0.0027247053864472 1 -0.715184481937554 -0.715184481937554 -0.715184481937554 0.0027247053864472 0.0027247053864472 Human
MGAM2 hsa-miR-548l -0.661039393687549 0.00729153810250915 1 -0.661039393687549 -0.661039393687549 -0.661039393687549 0.00729153810250915 0.00729153810250915 Human
MGAT1 hsa-miR-548l -0.692923087408185 0.00418513588403568 1 -0.692923087408185 -0.692923087408185 -0.692923087408185 0.00418513588403568 0.00418513588403568 Human
MGAT4FP hsa-miR-548l -0.687974988609718 0.00458151597161915 1 -0.687974988609718 -0.687974988609718 -0.687974988609718 0.00458151597161915 0.00458151597161915 Human
MGST2 hsa-miR-548l -0.753092879311977 0.00119102205434274 1 -0.753092879311977 -0.753092879311977 -0.753092879311977 0.00119102205434274 0.00119102205434274 Human
MICALL2 hsa-miR-548l -0.708630395734126 0.0031038378844741 1 -0.708630395734126 -0.708630395734126 -0.708630395734126 0.0031038378844741 0.0031038378844741 Human
MINDY2 hsa-miR-548l -0.67629790252299 0.00563544168719909 1 -0.67629790252299 -0.67629790252299 -0.67629790252299 0.00563544168719909 0.00563544168719909 Human
MINDY3 hsa-miR-548l -0.73769421875325 0.00169433010928621 1 -0.73769421875325 -0.73769421875325 -0.73769421875325 0.00169433010928621 0.00169433010928621 Human
MLXIP hsa-miR-548l -0.70405457676228 0.00339263537655254 1 -0.70405457676228 -0.70405457676228 -0.70405457676228 0.00339263537655254 0.00339263537655254 Human
MLXIPL hsa-miR-548l -0.655012019816174 0.00804227383628198 1 -0.655012019816174 -0.655012019816174 -0.655012019816174 0.00804227383628198 0.00804227383628198 Human
MON2 hsa-miR-548l -0.679827706459217 0.00529851471786347 1 -0.679827706459217 -0.679827706459217 -0.679827706459217 0.00529851471786347 0.00529851471786347 Human
MORN3 hsa-miR-548l -0.658018967006691 0.00766052572105247 1 -0.658018967006691 -0.658018967006691 -0.658018967006691 0.00766052572105247 0.00766052572105247 Human
MPND hsa-miR-548l -0.670230242308051 0.0062539756338067 1 -0.670230242308051 -0.670230242308051 -0.670230242308051 0.0062539756338067 0.0062539756338067 Human
MPPE1 hsa-miR-548l -0.768336408211114 0.000819292350650258 1 -0.768336408211114 -0.768336408211114 -0.768336408211114 0.000819292350650258 0.000819292350650258 Human
MRC2 hsa-miR-548l -0.693463219196221 0.00414357237701868 1 -0.693463219196221 -0.693463219196221 -0.693463219196221 0.00414357237701868 0.00414357237701868 Human
MRPL43 hsa-miR-548l -0.665373501421761 0.00678662934317842 1 -0.665373501421761 -0.665373501421761 -0.665373501421761 0.00678662934317842 0.00678662934317842 Human
MRPS5 hsa-miR-548l -0.686288941699369 0.00472317741949047 1 -0.686288941699369 -0.686288941699369 -0.686288941699369 0.00472317741949047 0.00472317741949047 Human
MTA1 hsa-miR-548l -0.658574064180955 0.00759163645959848 1 -0.658574064180955 -0.658574064180955 -0.658574064180955 0.00759163645959848 0.00759163645959848 Human
MTERF4 hsa-miR-548l -0.771250452742888 0.000760362404256032 1 -0.771250452742888 -0.771250452742888 -0.771250452742888 0.000760362404256032 0.000760362404256032 Human
MTMR1 hsa-miR-548l -0.771380434836246 0.000757816266901967 1 -0.771380434836246 -0.771380434836246 -0.771380434836246 0.000757816266901967 0.000757816266901967 Human
MUTYH hsa-miR-548l -0.755708881906759 0.00111904456069212 1 -0.755708881906759 -0.755708881906759 -0.755708881906759 0.00111904456069212 0.00111904456069212 Human
MYLK4 hsa-miR-548l -0.74083024654707 0.00158001067864788 1 -0.74083024654707 -0.74083024654707 -0.74083024654707 0.00158001067864788 0.00158001067864788 Human
MYO1F hsa-miR-548l -0.699370687625793 0.00371003555989846 1 -0.699370687625793 -0.699370687625793 -0.699370687625793 0.00371003555989846 0.00371003555989846 Human
MYO7B hsa-miR-548l -0.664025011012663 0.00694067753162253 1 -0.664025011012663 -0.664025011012663 -0.664025011012663 0.00694067753162253 0.00694067753162253 Human
MYOM1 hsa-miR-548l -0.66799678084855 0.00649466941253496 1 -0.66799678084855 -0.66799678084855 -0.66799678084855 0.00649466941253496 0.00649466941253496 Human
N4BP2 hsa-miR-548l -0.700342035803051 0.00364234573923428 1 -0.700342035803051 -0.700342035803051 -0.700342035803051 0.00364234573923428 0.00364234573923428 Human
NAALAD2 hsa-miR-548l -0.648361358807798 0.00893961345954275 1 -0.648361358807798 -0.648361358807798 -0.648361358807798 0.00893961345954275 0.00893961345954275 Human
NAGK hsa-miR-548l -0.642636211243587 0.00977319792754106 1 -0.642636211243587 -0.642636211243587 -0.642636211243587 0.00977319792754106 0.00977319792754106 Human
NAPA hsa-miR-548l -0.734024719347819 0.00183644973499231 1 -0.734024719347819 -0.734024719347819 -0.734024719347819 0.00183644973499231 0.00183644973499231 Human
NCAPH2 hsa-miR-548l -0.753092879311977 0.00119102205434274 1 -0.753092879311977 -0.753092879311977 -0.753092879311977 0.00119102205434274 0.00119102205434274 Human
NDC1 hsa-miR-548l -0.670691465751657 0.00620515895915097 1 -0.670691465751657 -0.670691465751657 -0.670691465751657 0.00620515895915097 0.00620515895915097 Human
NDUFA11 hsa-miR-548l -0.653206746691487 0.00827853048906624 1 -0.653206746691487 -0.653206746691487 -0.653206746691487 0.00827853048906624 0.00827853048906624 Human
NDUFA2 hsa-miR-548l -0.672172938662567 0.00605038689043402 1 -0.672172938662567 -0.672172938662567 -0.672172938662567 0.00605038689043402 0.00605038689043402 Human
NDUFS4 hsa-miR-548l -0.648660820203207 0.00889759613773045 1 -0.648660820203207 -0.648660820203207 -0.648660820203207 0.00889759613773045 0.00889759613773045 Human
NEK1 hsa-miR-548l -0.652556680985208 0.00836492420666679 1 -0.652556680985208 -0.652556680985208 -0.652556680985208 0.00836492420666679 0.00836492420666679 Human
NEK11 hsa-miR-548l -0.658782273392898 0.00756592289974645 1 -0.658782273392898 -0.658782273392898 -0.658782273392898 0.00756592289974645 0.00756592289974645 Human
NEURL1 hsa-miR-548l -0.759594274615792 0.00101866785626581 1 -0.759594274615792 -0.759594274615792 -0.759594274615792 0.00101866785626581 0.00101866785626581 Human
NFXL1 hsa-miR-548l -0.716179706940406 0.00267052794911393 1 -0.716179706940406 -0.716179706940406 -0.716179706940406 0.00267052794911393 0.00267052794911393 Human
NIM1K hsa-miR-548l -0.753092879311977 0.00119102205434274 1 -0.753092879311977 -0.753092879311977 -0.753092879311977 0.00119102205434274 0.00119102205434274 Human
NIPSNAP3B hsa-miR-548l -0.676990682292165 0.00556801489131264 1 -0.676990682292165 -0.676990682292165 -0.676990682292165 0.00556801489131264 0.00556801489131264 Human
NKAPD1 hsa-miR-548l -0.663808671970866 0.00696564555283663 1 -0.663808671970866 -0.663808671970866 -0.663808671970866 0.00696564555283663 0.00696564555283663 Human
NKTR hsa-miR-548l -0.677029679548858 0.00556423841218612 1 -0.677029679548858 -0.677029679548858 -0.677029679548858 0.00556423841218612 0.00556423841218612 Human
NLK hsa-miR-548l -0.683109536073581 0.00499974484770371 1 -0.683109536073581 -0.683109536073581 -0.683109536073581 0.00499974484770371 0.00499974484770371 Human
NLRP6 hsa-miR-548l -0.683996889533992 0.00492129931123264 1 -0.683996889533992 -0.683996889533992 -0.683996889533992 0.00492129931123264 0.00492129931123264 Human
NMRK2 hsa-miR-548l -0.673615992491853 0.00590257277256612 1 -0.673615992491853 -0.673615992491853 -0.673615992491853 0.00590257277256612 0.00590257277256612 Human
NMT1 hsa-miR-548l -0.700686931524803 0.00361854912669557 1 -0.700686931524803 -0.700686931524803 -0.700686931524803 0.00361854912669557 0.00361854912669557 Human
NOC2LP2 hsa-miR-548l -0.689900923233407 0.0044238443234268 1 -0.689900923233407 -0.689900923233407 -0.689900923233407 0.0044238443234268 0.0044238443234268 Human
NPHP4 hsa-miR-548l -0.70243084920067 0.00350011298421427 1 -0.70243084920067 -0.70243084920067 -0.70243084920067 0.00350011298421427 0.00350011298421427 Human
NRBP2 hsa-miR-548l -0.706509814612267 0.00323513013219978 1 -0.706509814612267 -0.706509814612267 -0.706509814612267 0.00323513013219978 0.00323513013219978 Human
NRCAM hsa-miR-548l -0.761246828144824 0.000978247401012933 1 -0.761246828144824 -0.761246828144824 -0.761246828144824 0.000978247401012933 0.000978247401012933 Human
NRIP3 hsa-miR-548l -0.670320788376103 0.00624436827665775 1 -0.670320788376103 -0.670320788376103 -0.670320788376103 0.00624436827665775 0.00624436827665775 Human
NRP2 hsa-miR-548l -0.658445900823524 0.00760749855561338 1 -0.658445900823524 -0.658445900823524 -0.658445900823524 0.00760749855561338 0.00760749855561338 Human
NTMT1 hsa-miR-548l -0.687100204320721 0.00465458828572141 1 -0.687100204320721 -0.687100204320721 -0.687100204320721 0.00465458828572141 0.00465458828572141 Human
NXF1 hsa-miR-548l -0.683829116789664 0.00493605583716583 1 -0.683829116789664 -0.683829116789664 -0.683829116789664 0.00493605583716583 0.00493605583716583 Human
OAS1 hsa-miR-548l -0.664244263331212 0.00691544518575116 1 -0.664244263331212 -0.664244263331212 -0.664244263331212 0.00691544518575116 0.00691544518575116 Human
OCIAD1 hsa-miR-548l -0.693112837426494 0.00417049693349592 1 -0.693112837426494 -0.693112837426494 -0.693112837426494 0.00417049693349592 0.00417049693349592 Human
ODAD4 hsa-miR-548l -0.672641150245121 0.0060021108382371 1 -0.672641150245121 -0.672641150245121 -0.672641150245121 0.0060021108382371 0.0060021108382371 Human
OGFOD3 hsa-miR-548l -0.703324994748144 0.00344059747140957 1 -0.703324994748144 -0.703324994748144 -0.703324994748144 0.00344059747140957 0.00344059747140957 Human
OGFRP1 hsa-miR-548l -0.68326884580502 0.00498558881513844 1 -0.68326884580502 -0.68326884580502 -0.68326884580502 0.00498558881513844 0.00498558881513844 Human
OPN5 hsa-miR-548l -0.794137808256829 0.000406750080523599 1 -0.794137808256829 -0.794137808256829 -0.794137808256829 0.000406750080523599 0.000406750080523599 Human
OXR1 hsa-miR-548l -0.758915762399441 0.00103565034879738 1 -0.758915762399441 -0.758915762399441 -0.758915762399441 0.00103565034879738 0.00103565034879738 Human
P2RX4 hsa-miR-548l -0.675454438145794 0.00571840334804907 1 -0.675454438145794 -0.675454438145794 -0.675454438145794 0.00571840334804907 0.00571840334804907 Human
PACC1 hsa-miR-548l -0.738364545305691 0.00166935198722706 1 -0.738364545305691 -0.738364545305691 -0.738364545305691 0.00166935198722706 0.00166935198722706 Human
PACS1 hsa-miR-548l -0.648469520271517 0.00892441948984768 1 -0.648469520271517 -0.648469520271517 -0.648469520271517 0.00892441948984768 0.00892441948984768 Human
PACS2 hsa-miR-548l -0.651802927287486 0.00846598093732931 1 -0.651802927287486 -0.651802927287486 -0.651802927287486 0.00846598093732931 0.00846598093732931 Human
PALD1 hsa-miR-548l -0.661488108712729 0.00723793491900704 1 -0.661488108712729 -0.661488108712729 -0.661488108712729 0.00723793491900704 0.00723793491900704 Human
PANX2 hsa-miR-548l -0.810093916614975 0.000250895023974129 1 -0.810093916614975 -0.810093916614975 -0.810093916614975 0.000250895023974129 0.000250895023974129 Human
PAPLN hsa-miR-548l -0.663430805067245 0.00700942521334991 1 -0.663430805067245 -0.663430805067245 -0.663430805067245 0.00700942521334991 0.00700942521334991 Human
PARG hsa-miR-548l -0.744475635416254 0.00145501731181108 1 -0.744475635416254 -0.744475635416254 -0.744475635416254 0.00145501731181108 0.00145501731181108 Human
PARP10 hsa-miR-548l -0.678001027726116 0.00547082465547488 1 -0.678001027726116 -0.678001027726116 -0.678001027726116 0.00547082465547488 0.00547082465547488 Human
PARP16 hsa-miR-548l -0.668836849394943 0.00640329634006331 1 -0.668836849394943 -0.668836849394943 -0.668836849394943 0.00640329634006331 0.00640329634006331 Human
PARP4 hsa-miR-548l -0.725616386214141 0.0021984010445375 1 -0.725616386214141 -0.725616386214141 -0.725616386214141 0.0021984010445375 0.0021984010445375 Human
PARP9 hsa-miR-548l -0.712969562107405 0.0028484366446806 1 -0.712969562107405 -0.712969562107405 -0.712969562107405 0.0028484366446806 0.0028484366446806 Human
PASK hsa-miR-548l -0.766795319695131 0.000851922925261928 1 -0.766795319695131 -0.766795319695131 -0.766795319695131 0.000851922925261928 0.000851922925261928 Human
PATJ hsa-miR-548l -0.658574064180955 0.00759163645959848 1 -0.658574064180955 -0.658574064180955 -0.658574064180955 0.00759163645959848 0.00759163645959848 Human
PAWR hsa-miR-548l -0.650230846263898 0.00867982905264886 1 -0.650230846263898 -0.650230846263898 -0.650230846263898 0.00867982905264886 0.00867982905264886 Human
PBX3 hsa-miR-548l -0.701313383980309 0.00357564277191247 1 -0.701313383980309 -0.701313383980309 -0.701313383980309 0.00357564277191247 0.00357564277191247 Human
PCLAF hsa-miR-548l -0.646917886053858 0.00914432943647681 1 -0.646917886053858 -0.646917886053858 -0.646917886053858 0.00914432943647681 0.00914432943647681 Human
PCNX1 hsa-miR-548l -0.708450775641422 0.00311479110298807 1 -0.708450775641422 -0.708450775641422 -0.708450775641422 0.00311479110298807 0.00311479110298807 Human
PCNX3 hsa-miR-548l -0.661867710941712 0.00719283022203365 1 -0.661867710941712 -0.661867710941712 -0.661867710941712 0.00719283022203365 0.00719283022203365 Human
PDE4DIPP6 hsa-miR-548l -0.705150801542225 0.00332157379949205 1 -0.705150801542225 -0.705150801542225 -0.705150801542225 0.00332157379949205 0.00332157379949205 Human
PDIA4 hsa-miR-548l -0.666344849599019 0.00667734243264873 1 -0.666344849599019 -0.666344849599019 -0.666344849599019 0.00667734243264873 0.00667734243264873 Human
PEX10 hsa-miR-548l -0.723978463874658 0.00227514067827528 1 -0.723978463874658 -0.723978463874658 -0.723978463874658 0.00227514067827528 0.00227514067827528 Human
PGAP3 hsa-miR-548l -0.660629872800869 0.00734073105766786 1 -0.660629872800869 -0.660629872800869 -0.660629872800869 0.00734073105766786 0.00734073105766786 Human
PGM5P4 hsa-miR-548l -0.692923087408185 0.00418513588403568 1 -0.692923087408185 -0.692923087408185 -0.692923087408185 0.00418513588403568 0.00418513588403568 Human
PHB2 hsa-miR-548l -0.664169950990019 0.00692398921749504 1 -0.664169950990019 -0.664169950990019 -0.664169950990019 0.00692398921749504 0.00692398921749504 Human
PHC3 hsa-miR-548l -0.677029679548858 0.00556423841218612 1 -0.677029679548858 -0.677029679548858 -0.677029679548858 0.00556423841218612 0.00556423841218612 Human
PHLDA3 hsa-miR-548l -0.696665273508788 0.00390385701115514 1 -0.696665273508788 -0.696665273508788 -0.696665273508788 0.00390385701115514 0.00390385701115514 Human
PHLDB1 hsa-miR-548l -0.643032493344826 0.00971361499755252 1 -0.643032493344826 -0.643032493344826 -0.643032493344826 0.00971361499755252 0.00971361499755252 Human
PHYKPL hsa-miR-548l -0.677395399174948 0.00552892067664112 1 -0.677395399174948 -0.677395399174948 -0.677395399174948 0.00552892067664112 0.00552892067664112 Human
PIEZO2 hsa-miR-548l -0.715883606639179 0.00268655600980416 1 -0.715883606639179 -0.715883606639179 -0.715883606639179 0.00268655600980416 0.00268655600980416 Human
PIFO hsa-miR-548l -0.657141727093243 0.00777039368034904 1 -0.657141727093243 -0.657141727093243 -0.657141727093243 0.00777039368034904 0.00777039368034904 Human
PIGU hsa-miR-548l -0.643212825277261 0.00968659532578497 1 -0.643212825277261 -0.643212825277261 -0.643212825277261 0.00968659532578497 0.00968659532578497 Human
PIK3C2G hsa-miR-548l -0.644003841522084 0.00956876774642468 1 -0.644003841522084 -0.644003841522084 -0.644003841522084 0.00956876774642468 0.00956876774642468 Human
PIK3CD hsa-miR-548l -0.661867710941712 0.00719283022203365 1 -0.661867710941712 -0.661867710941712 -0.661867710941712 0.00719283022203365 0.00719283022203365 Human
PIK3R2 hsa-miR-548l -0.691786665150883 0.00427366569339216 1 -0.691786665150883 -0.691786665150883 -0.691786665150883 0.00427366569339216 0.00427366569339216 Human
PIK3R6 hsa-miR-548l -0.658283658957611 0.00762761568230808 1 -0.658283658957611 -0.658283658957611 -0.658283658957611 0.00762761568230808 0.00762761568230808 Human
PKD1P6-NPIPP1 hsa-miR-548l -0.683895975471744 0.00493017105815508 1 -0.683895975471744 -0.683895975471744 -0.683895975471744 0.00493017105815508 0.00493017105815508 Human
PLAA hsa-miR-548l -0.657219483813411 0.00776060554905889 1 -0.657219483813411 -0.657219483813411 -0.657219483813411 0.00776060554905889 0.00776060554905889 Human
PLEKHA1 hsa-miR-548l -0.67873941913705 0.0054006471123369 1 -0.67873941913705 -0.67873941913705 -0.67873941913705 0.0054006471123369 0.0054006471123369 Human
PLXNA4 hsa-miR-548l -0.674712429331063 0.00579218087986844 1 -0.674712429331063 -0.674712429331063 -0.674712429331063 0.00579218087986844 0.00579218087986844 Human
PLXND1 hsa-miR-548l -0.645727034982951 0.00931596263954493 1 -0.645727034982951 -0.645727034982951 -0.645727034982951 0.00931596263954493 0.00931596263954493 Human
PNPLA7 hsa-miR-548l -0.715221522812083 0.00272267335943099 1 -0.715221522812083 -0.715221522812083 -0.715221522812083 0.00272267335943099 0.00272267335943099 Human
POGZ hsa-miR-548l -0.726578035843232 0.00215432243712943 1 -0.726578035843232 -0.726578035843232 -0.726578035843232 0.00215432243712943 0.00215432243712943 Human
POLE2 hsa-miR-548l -0.740213548580236 0.00160198590751648 1 -0.740213548580236 -0.740213548580236 -0.740213548580236 0.00160198590751648 0.00160198590751648 Human
POLE3 hsa-miR-548l -0.736941373861784 0.001722740719869 1 -0.736941373861784 -0.736941373861784 -0.736941373861784 0.001722740719869 0.001722740719869 Human
POLK hsa-miR-548l -0.645334529650465 0.00937308141702653 1 -0.645334529650465 -0.645334529650465 -0.645334529650465 0.00937308141702653 0.00937308141702653 Human
POLR2J hsa-miR-548l -0.687100204320721 0.00465458828572141 1 -0.687100204320721 -0.687100204320721 -0.687100204320721 0.00465458828572141 0.00465458828572141 Human
POLR3C hsa-miR-548l -0.656044827854248 0.00790950839374438 1 -0.656044827854248 -0.656044827854248 -0.656044827854248 0.00790950839374438 0.00790950839374438 Human
POLR3H hsa-miR-548l -0.758915762399441 0.00103565034879738 1 -0.758915762399441 -0.758915762399441 -0.758915762399441 0.00103565034879738 0.00103565034879738 Human
POM121C hsa-miR-548l -0.702472744117816 0.00349730621760735 1 -0.702472744117816 -0.702472744117816 -0.702472744117816 0.00349730621760735 0.00349730621760735 Human
POM121L1P hsa-miR-548l -0.766679606516059 0.00085441490537419 1 -0.766679606516059 -0.766679606516059 -0.766679606516059 0.00085441490537419 0.00085441490537419 Human
POM121L8P hsa-miR-548l -0.66799678084855 0.00649466941253496 1 -0.66799678084855 -0.66799678084855 -0.66799678084855 0.00649466941253496 0.00649466941253496 Human
POM121L9P hsa-miR-548l -0.72918200055558 0.00203851498171326 1 -0.72918200055558 -0.72918200055558 -0.72918200055558 0.00203851498171326 0.00203851498171326 Human
POMT2 hsa-miR-548l -0.671304238930152 0.00614076736914715 1 -0.671304238930152 -0.671304238930152 -0.671304238930152 0.00614076736914715 0.00614076736914715 Human
POTEKP hsa-miR-548l -0.653644514050249 0.00822074644315407 1 -0.653644514050249 -0.653644514050249 -0.653644514050249 0.00822074644315407 0.00822074644315407 Human
PPDPF hsa-miR-548l -0.679145081071125 0.00536239664017324 1 -0.679145081071125 -0.679145081071125 -0.679145081071125 0.00536239664017324 0.00536239664017324 Human
PPIA hsa-miR-548l -0.664025011012663 0.00694067753162253 1 -0.664025011012663 -0.664025011012663 -0.664025011012663 0.00694067753162253 0.00694067753162253 Human
PPME1 hsa-miR-548l -0.716838383888229 0.00263514767149386 1 -0.716838383888229 -0.716838383888229 -0.716838383888229 0.00263514767149386 0.00263514767149386 Human
PPP1R12B hsa-miR-548l -0.706509814612267 0.00323513013219978 1 -0.706509814612267 -0.706509814612267 -0.706509814612267 0.00323513013219978 0.00323513013219978 Human
PPP2R2A hsa-miR-548l -0.689041165349876 0.00449368958998386 1 -0.689041165349876 -0.689041165349876 -0.689041165349876 0.00449368958998386 0.00449368958998386 Human
PPP2R3C hsa-miR-548l -0.759594274615792 0.00101866785626581 1 -0.759594274615792 -0.759594274615792 -0.759594274615792 0.00101866785626581 0.00101866785626581 Human
PPP2R5E hsa-miR-548l -0.656068832050676 0.00790644328515455 1 -0.656068832050676 -0.656068832050676 -0.656068832050676 0.00790644328515455 0.00790644328515455 Human
PPP4R4 hsa-miR-548l -0.703411897872738 0.00343485635689689 1 -0.703411897872738 -0.703411897872738 -0.703411897872738 0.00343485635689689 0.00343485635689689 Human
PRCD hsa-miR-548l -0.73756519107874 0.00169917235104333 1 -0.73756519107874 -0.73756519107874 -0.73756519107874 0.00169917235104333 0.00169917235104333 Human
PRDM5 hsa-miR-548l -0.673983915286215 0.00586534588326826 1 -0.673983915286215 -0.673983915286215 -0.673983915286215 0.00586534588326826 0.00586534588326826 Human
PRKAA2 hsa-miR-548l -0.679943724080632 0.00528771758502899 1 -0.679943724080632 -0.679943724080632 -0.679943724080632 0.00528771758502899 0.00528771758502899 Human
PRKCI hsa-miR-548l -0.662296332940211 0.00714216691054181 1 -0.662296332940211 -0.662296332940211 -0.662296332940211 0.00714216691054181 0.00714216691054181 Human
PRKN hsa-miR-548l -0.654688671471923 0.00808419688655171 1 -0.654688671471923 -0.654688671471923 -0.654688671471923 0.00808419688655171 0.00808419688655171 Human
PROX2 hsa-miR-548l -0.652162905795939 0.00841759952309307 1 -0.652162905795939 -0.652162905795939 -0.652162905795939 0.00841759952309307 0.00841759952309307 Human
PRR12 hsa-miR-548l -0.781553058936329 0.000578919179344384 1 -0.781553058936329 -0.781553058936329 -0.781553058936329 0.000578919179344384 0.000578919179344384 Human
PRR16 hsa-miR-548l -0.684441592610417 0.00488235425511707 1 -0.684441592610417 -0.684441592610417 -0.684441592610417 0.00488235425511707 0.00488235425511707 Human
PSMA6 hsa-miR-548l -0.662060452595438 0.00717001322877331 1 -0.662060452595438 -0.662060452595438 -0.662060452595438 0.00717001322877331 0.00717001322877331 Human
PSMD12 hsa-miR-548l -0.727539784766276 0.00211095120500149 1 -0.727539784766276 -0.727539784766276 -0.727539784766276 0.00211095120500149 0.00211095120500149 Human
PTBP2 hsa-miR-548l -0.645159006291715 0.00939871260979386 1 -0.645159006291715 -0.645159006291715 -0.645159006291715 0.00939871260979386 0.00939871260979386 Human
PTGFR hsa-miR-548l -0.661269012199071 0.00726406919433753 1 -0.661269012199071 -0.661269012199071 -0.661269012199071 0.00726406919433753 0.00726406919433753 Human
PTGIR hsa-miR-548l -0.69098212637903 0.00433723507244088 1 -0.69098212637903 -0.69098212637903 -0.69098212637903 0.00433723507244088 0.00433723507244088 Human
PTK7 hsa-miR-548l -0.679827706459217 0.00529851471786347 1 -0.679827706459217 -0.679827706459217 -0.679827706459217 0.00529851471786347 0.00529851471786347 Human
PTPN3 hsa-miR-548l -0.649454220908999 0.00878702125708397 1 -0.649454220908999 -0.649454220908999 -0.649454220908999 0.00878702125708397 0.00878702125708397 Human
PTRH1 hsa-miR-548l -0.77513584545192 0.000687187413906498 1 -0.77513584545192 -0.77513584545192 -0.77513584545192 0.000687187413906498 0.000687187413906498 Human
PTTG1IP hsa-miR-548l -0.696456643094019 0.00391913164979218 1 -0.696456643094019 -0.696456643094019 -0.696456643094019 0.00391913164979218 0.00391913164979218 Human
PUS7 hsa-miR-548l -0.656489152232667 0.0078529232565554 1 -0.656489152232667 -0.656489152232667 -0.656489152232667 0.0078529232565554 0.0078529232565554 Human
PWWP2A hsa-miR-548l -0.782207294749296 0.000568710718186871 1 -0.782207294749296 -0.782207294749296 -0.782207294749296 0.000568710718186871 0.000568710718186871 Human
QARS1 hsa-miR-548l -0.65314430531048 0.00828679845115676 1 -0.65314430531048 -0.65314430531048 -0.65314430531048 0.00828679845115676 0.00828679845115676 Human
QPRT hsa-miR-548l -0.655127162877331 0.00802738644919021 1 -0.655127162877331 -0.655127162877331 -0.655127162877331 0.00802738644919021 0.00802738644919021 Human
QRICH2 hsa-miR-548l -0.646525083928874 0.0092006669656759 1 -0.646525083928874 -0.646525083928874 -0.646525083928874 0.0092006669656759 0.0092006669656759 Human
RAB5IF hsa-miR-548l -0.657467526528095 0.00772944623098271 1 -0.657467526528095 -0.657467526528095 -0.657467526528095 0.00772944623098271 0.00772944623098271 Human
RAD51C hsa-miR-548l -0.715850351406414 0.00268836092742752 1 -0.715850351406414 -0.715850351406414 -0.715850351406414 0.00268836092742752 0.00268836092742752 Human
RAD9A hsa-miR-548l -0.73756519107874 0.00169917235104333 1 -0.73756519107874 -0.73756519107874 -0.73756519107874 0.00169917235104333 0.00169917235104333 Human
RADX hsa-miR-548l -0.714580355921387 0.00275801869668735 1 -0.714580355921387 -0.714580355921387 -0.714580355921387 0.00275801869668735 0.00275801869668735 Human
RALGAPA2 hsa-miR-548l -0.679336360204103 0.00534443513163652 1 -0.679336360204103 -0.679336360204103 -0.679336360204103 0.00534443513163652 0.00534443513163652 Human
RALGAPB hsa-miR-548l -0.660136138327376 0.00740038640521856 1 -0.660136138327376 -0.660136138327376 -0.660136138327376 0.00740038640521856 0.00740038640521856 Human
RALGPS1 hsa-miR-548l -0.758915762399441 0.00103565034879738 1 -0.758915762399441 -0.758915762399441 -0.758915762399441 0.00103565034879738 0.00103565034879738 Human
RAP1GDS1 hsa-miR-548l -0.685413810781738 0.00479806203335187 1 -0.685413810781738 -0.685413810781738 -0.685413810781738 0.00479806203335187 0.00479806203335187 Human
RBM39 hsa-miR-548l -0.65041395661416 0.00865470542261448 1 -0.65041395661416 -0.65041395661416 -0.65041395661416 0.00865470542261448 0.00865470542261448 Human
RBM5 hsa-miR-548l -0.698745970495649 0.00375409622620171 1 -0.698745970495649 -0.698745970495649 -0.698745970495649 0.00375409622620171 0.00375409622620171 Human
RCCD1 hsa-miR-548l -0.760087182161549 0.00100647277129373 1 -0.760087182161549 -0.760087182161549 -0.760087182161549 0.00100647277129373 0.00100647277129373 Human
RECQL4 hsa-miR-548l -0.695135992494954 0.0040169276051496 1 -0.695135992494954 -0.695135992494954 -0.695135992494954 0.0040169276051496 0.0040169276051496 Human
RELL1 hsa-miR-548l -0.652757798287646 0.00833812059332484 1 -0.652757798287646 -0.652757798287646 -0.652757798287646 0.00833812059332484 0.00833812059332484 Human
RFX2 hsa-miR-548l -0.661867710941712 0.00719283022203365 1 -0.661867710941712 -0.661867710941712 -0.661867710941712 0.00719283022203365 0.00719283022203365 Human
RGPD2 hsa-miR-548l -0.742110007425147 0.00153518247320439 1 -0.742110007425147 -0.742110007425147 -0.742110007425147 0.00153518247320439 0.00153518247320439 Human
RHOJ hsa-miR-548l -0.69220815053416 0.00424065926984918 1 -0.69220815053416 -0.69220815053416 -0.69220815053416 0.00424065926984918 0.00424065926984918 Human
RIC1 hsa-miR-548l -0.708450775641422 0.00311479110298807 1 -0.708450775641422 -0.708450775641422 -0.708450775641422 0.00311479110298807 0.00311479110298807 Human
RIC3 hsa-miR-548l -0.758915762399441 0.00103565034879738 1 -0.758915762399441 -0.758915762399441 -0.758915762399441 0.00103565034879738 0.00103565034879738 Human
RIF1 hsa-miR-548l -0.642061145167568 0.0098601690436273 1 -0.642061145167568 -0.642061145167568 -0.642061145167568 0.0098601690436273 0.0098601690436273 Human
RILPL2 hsa-miR-548l -0.677542061319348 0.00551480731043874 1 -0.677542061319348 -0.677542061319348 -0.677542061319348 0.00551480731043874 0.00551480731043874 Human
RIPOR2 hsa-miR-548l -0.758915762399441 0.00103565034879738 1 -0.758915762399441 -0.758915762399441 -0.758915762399441 0.00103565034879738 0.00103565034879738 Human
RNF115 hsa-miR-548l -0.759594274615792 0.00101866785626581 1 -0.759594274615792 -0.759594274615792 -0.759594274615792 0.00101866785626581 0.00101866785626581 Human
RNF123 hsa-miR-548l -0.696805009466494 0.00389365290144861 1 -0.696805009466494 -0.696805009466494 -0.696805009466494 0.00389365290144861 0.00389365290144861 Human
RNF135 hsa-miR-548l -0.675691629068522 0.00569497681651798 1 -0.675691629068522 -0.675691629068522 -0.675691629068522 0.00569497681651798 0.00569497681651798 Human
RNF149 hsa-miR-548l -0.645345567336623 0.00937147144197348 1 -0.645345567336623 -0.645345567336623 -0.645345567336623 0.00937147144197348 0.00937147144197348 Human
RNF217 hsa-miR-548l -0.661108356498698 0.00728327962418707 1 -0.661108356498698 -0.661108356498698 -0.661108356498698 0.00728327962418707 0.00728327962418707 Human
RNF220 hsa-miR-548l -0.782906630869985 0.000557961015480002 1 -0.782906630869985 -0.782906630869985 -0.782906630869985 0.000557961015480002 0.000557961015480002 Human
RNF7 hsa-miR-548l -0.653325840881365 0.00826277896773142 1 -0.653325840881365 -0.653325840881365 -0.653325840881365 0.00826277896773142 0.00826277896773142 Human
RP9P hsa-miR-548l -0.663564784621997 0.00699387764548765 1 -0.663564784621997 -0.663564784621997 -0.663564784621997 0.00699387764548765 0.00699387764548765 Human
RPH3A hsa-miR-548l -0.7204137617388 0.00244958346022761 1 -0.7204137617388 -0.7204137617388 -0.7204137617388 0.00244958346022761 0.00244958346022761 Human
RPL13A hsa-miR-548l -0.69062855403047 0.0043654083588649 1 -0.69062855403047 -0.69062855403047 -0.69062855403047 0.0043654083588649 0.0043654083588649 Human
RPP40 hsa-miR-548l -0.655275047470768 0.00800829747654452 1 -0.655275047470768 -0.655275047470768 -0.655275047470768 0.00800829747654452 0.00800829747654452 Human
RSRP1 hsa-miR-548l -0.692923087408185 0.00418513588403568 1 -0.692923087408185 -0.692923087408185 -0.692923087408185 0.00418513588403568 0.00418513588403568 Human
RTN3 hsa-miR-548l -0.758915762399441 0.00103565034879738 1 -0.758915762399441 -0.758915762399441 -0.758915762399441 0.00103565034879738 0.00103565034879738 Human
RTTN hsa-miR-548l -0.643032493344826 0.00971361499755252 1 -0.643032493344826 -0.643032493344826 -0.643032493344826 0.00971361499755252 0.00971361499755252 Human
RUVBL2 hsa-miR-548l -0.675931845677216 0.00567132877921517 1 -0.675931845677216 -0.675931845677216 -0.675931845677216 0.00567132877921517 0.00567132877921517 Human
RYR2 hsa-miR-548l -0.650221944766784 0.00868105183523693 1 -0.650221944766784 -0.650221944766784 -0.650221944766784 0.00868105183523693 0.00868105183523693 Human
SEC1P hsa-miR-548l -0.758915762399441 0.00103565034879738 1 -0.758915762399441 -0.758915762399441 -0.758915762399441 0.00103565034879738 0.00103565034879738 Human
SEC22B4P hsa-miR-548l -0.714273658728885 0.00277505506216613 1 -0.714273658728885 -0.714273658728885 -0.714273658728885 0.00277505506216613 0.00277505506216613 Human
SEMA6D hsa-miR-548l -0.758915762399441 0.00103565034879738 1 -0.758915762399441 -0.758915762399441 -0.758915762399441 0.00103565034879738 0.00103565034879738 Human
SENP7 hsa-miR-548l -0.687714509498696 0.00460317846595615 1 -0.687714509498696 -0.687714509498696 -0.687714509498696 0.00460317846595615 0.00460317846595615 Human
SEPTIN1 hsa-miR-548l -0.6917106268681 0.00427964189147301 1 -0.6917106268681 -0.6917106268681 -0.6917106268681 0.00427964189147301 0.00427964189147301 Human
SERHL hsa-miR-548l -0.696805009466494 0.00389365290144861 1 -0.696805009466494 -0.696805009466494 -0.696805009466494 0.00389365290144861 0.00389365290144861 Human
SGMS1 hsa-miR-548l -0.683829116789664 0.00493605583716583 1 -0.683829116789664 -0.683829116789664 -0.683829116789664 0.00493605583716583 0.00493605583716583 Human
SHCBP1 hsa-miR-548l -0.675691629068522 0.00569497681651798 1 -0.675691629068522 -0.675691629068522 -0.675691629068522 0.00569497681651798 0.00569497681651798 Human
SHE hsa-miR-548l -0.700342035803051 0.00364234573923428 1 -0.700342035803051 -0.700342035803051 -0.700342035803051 0.00364234573923428 0.00364234573923428 Human
SHISA8 hsa-miR-548l -0.696805009466494 0.00389365290144861 1 -0.696805009466494 -0.696805009466494 -0.696805009466494 0.00389365290144861 0.00389365290144861 Human
SHOC1 hsa-miR-548l -0.648270094076819 0.00895244960177499 1 -0.648270094076819 -0.648270094076819 -0.648270094076819 0.00895244960177499 0.00895244960177499 Human
SIDT1 hsa-miR-548l -0.643608429414909 0.00962752642516485 1 -0.643608429414909 -0.643608429414909 -0.643608429414909 0.00962752642516485 0.00962752642516485 Human
SIRT2 hsa-miR-548l -0.678538502876475 0.00541967152049594 1 -0.678538502876475 -0.678538502876475 -0.678538502876475 0.00541967152049594 0.00541967152049594 Human
SLC11A1 hsa-miR-548l -0.653916820856761 0.00818496255854928 1 -0.653916820856761 -0.653916820856761 -0.653916820856761 0.00818496255854928 0.00818496255854928 Human
SLC16A10 hsa-miR-548l -0.696108210666276 0.00394474765944697 1 -0.696108210666276 -0.696108210666276 -0.696108210666276 0.00394474765944697 0.00394474765944697 Human
SLC18B1 hsa-miR-548l -0.669323990437732 0.0063507766858597 1 -0.669323990437732 -0.669323990437732 -0.669323990437732 0.0063507766858597 0.0063507766858597 Human
SLC1A6 hsa-miR-548l -0.678001027726116 0.00547082465547488 1 -0.678001027726116 -0.678001027726116 -0.678001027726116 0.00547082465547488 0.00547082465547488 Human
SLC25A16 hsa-miR-548l -0.683829116789664 0.00493605583716583 1 -0.683829116789664 -0.683829116789664 -0.683829116789664 0.00493605583716583 0.00493605583716583 Human
SLC25A29 hsa-miR-548l -0.706509814612267 0.00323513013219978 1 -0.706509814612267 -0.706509814612267 -0.706509814612267 0.00323513013219978 0.00323513013219978 Human
SLC25A48 hsa-miR-548l -0.643032493344826 0.00971361499755252 1 -0.643032493344826 -0.643032493344826 -0.643032493344826 0.00971361499755252 0.00971361499755252 Human
SLC25A51 hsa-miR-548l -0.652162905795939 0.00841759952309307 1 -0.652162905795939 -0.652162905795939 -0.652162905795939 0.00841759952309307 0.00841759952309307 Human
SLC29A3 hsa-miR-548l -0.681163355059126 0.00517526287229808 1 -0.681163355059126 -0.681163355059126 -0.681163355059126 0.00517526287229808 0.00517526287229808 Human
SLC2A11 hsa-miR-548l -0.724077326453152 0.00227044874119864 1 -0.724077326453152 -0.724077326453152 -0.724077326453152 0.00227044874119864 0.00227044874119864 Human
SLC33A1 hsa-miR-548l -0.70243084920067 0.00350011298421427 1 -0.70243084920067 -0.70243084920067 -0.70243084920067 0.00350011298421427 0.00350011298421427 Human
SLC38A9 hsa-miR-548l -0.715221522812083 0.00272267335943099 1 -0.715221522812083 -0.715221522812083 -0.715221522812083 0.00272267335943099 0.00272267335943099 Human
SLC47A2 hsa-miR-548l -0.672774974554557 0.00598836857801022 1 -0.672774974554557 -0.672774974554557 -0.672774974554557 0.00598836857801022 0.00598836857801022 Human
SLC49A3 hsa-miR-548l -0.758915762399441 0.00103565034879738 1 -0.758915762399441 -0.758915762399441 -0.758915762399441 0.00103565034879738 0.00103565034879738 Human
SLC5A2 hsa-miR-548l -0.743388074166204 0.0014914419329326 1 -0.743388074166204 -0.743388074166204 -0.743388074166204 0.0014914419329326 0.0014914419329326 Human
SLC6A13 hsa-miR-548l -0.644941843842355 0.00943050002623447 1 -0.644941843842355 -0.644941843842355 -0.644941843842355 0.00943050002623447 0.00943050002623447 Human
SLC6A9 hsa-miR-548l -0.703836102140546 0.00340694146251108 1 -0.703836102140546 -0.703836102140546 -0.703836102140546 0.00340694146251108 0.00340694146251108 Human
SLC7A10 hsa-miR-548l -0.751524646431608 0.00123593357669449 1 -0.751524646431608 -0.751524646431608 -0.751524646431608 0.00123593357669449 0.00123593357669449 Human
SLC8B1 hsa-miR-548l -0.720086975348219 0.00246609619289684 1 -0.720086975348219 -0.720086975348219 -0.720086975348219 0.00246609619289684 0.00246609619289684 Human
SLC9A3R1 hsa-miR-548l -0.765072166379861 0.000889648124152931 1 -0.765072166379861 -0.765072166379861 -0.765072166379861 0.000889648124152931 0.000889648124152931 Human
SLC9B1 hsa-miR-548l -0.659926749912557 0.00742580044455909 1 -0.659926749912557 -0.659926749912557 -0.659926749912557 0.00742580044455909 0.00742580044455909 Human
SLMAP hsa-miR-548l -0.657219483813411 0.00776060554905889 1 -0.657219483813411 -0.657219483813411 -0.657219483813411 0.00776060554905889 0.00776060554905889 Human
SMG1P2 hsa-miR-548l -0.675454438145794 0.00571840334804907 1 -0.675454438145794 -0.675454438145794 -0.675454438145794 0.00571840334804907 0.00571840334804907 Human
SMG1P3 hsa-miR-548l -0.642024859900255 0.00986567690543727 1 -0.642024859900255 -0.642024859900255 -0.642024859900255 0.00986567690543727 0.00986567690543727 Human
SMIM27 hsa-miR-548l -0.678001027726116 0.00547082465547488 1 -0.678001027726116 -0.678001027726116 -0.678001027726116 0.00547082465547488 0.00547082465547488 Human
SMPD1 hsa-miR-548l -0.696665273508788 0.00390385701115514 1 -0.696665273508788 -0.696665273508788 -0.696665273508788 0.00390385701115514 0.00390385701115514 Human
SNAP47 hsa-miR-548l -0.723978463874658 0.00227514067827528 1 -0.723978463874658 -0.723978463874658 -0.723978463874658 0.00227514067827528 0.00227514067827528 Human
SNAPC5 hsa-miR-548l -0.671572516087485 0.00611274262959993 1 -0.671572516087485 -0.671572516087485 -0.671572516087485 0.00611274262959993 0.00611274262959993 Human
SNRNP35 hsa-miR-548l -0.681277321233257 0.00516485222038554 1 -0.681277321233257 -0.681277321233257 -0.681277321233257 0.00516485222038554 0.00516485222038554 Human
SNX17 hsa-miR-548l -0.698745970495649 0.00375409622620171 1 -0.698745970495649 -0.698745970495649 -0.698745970495649 0.00375409622620171 0.00375409622620171 Human
SNX22 hsa-miR-548l -0.758915762399441 0.00103565034879738 1 -0.758915762399441 -0.758915762399441 -0.758915762399441 0.00103565034879738 0.00103565034879738 Human
SNX7 hsa-miR-548l -0.726246973977246 0.00216941636136236 1 -0.726246973977246 -0.726246973977246 -0.726246973977246 0.00216941636136236 0.00216941636136236 Human
SPAG16 hsa-miR-548l -0.689302683467025 0.0044723523823702 1 -0.689302683467025 -0.689302683467025 -0.689302683467025 0.0044723523823702 0.0044723523823702 Human
SPAG8 hsa-miR-548l -0.758915762399441 0.00103565034879738 1 -0.758915762399441 -0.758915762399441 -0.758915762399441 0.00103565034879738 0.00103565034879738 Human
SPATA21 hsa-miR-548l -0.758915762399441 0.00103565034879738 1 -0.758915762399441 -0.758915762399441 -0.758915762399441 0.00103565034879738 0.00103565034879738 Human
SPATA5L1 hsa-miR-548l -0.744475635416254 0.00145501731181108 1 -0.744475635416254 -0.744475635416254 -0.744475635416254 0.00145501731181108 0.00145501731181108 Human
SPATS2 hsa-miR-548l -0.687714509498696 0.00460317846595615 1 -0.687714509498696 -0.687714509498696 -0.687714509498696 0.00460317846595615 0.00460317846595615 Human
SPECC1 hsa-miR-548l -0.6760583313716 0.00565890815589842 1 -0.6760583313716 -0.6760583313716 -0.6760583313716 0.00565890815589842 0.00565890815589842 Human
SPEF2 hsa-miR-548l -0.68638602895306 0.00471492712468224 1 -0.68638602895306 -0.68638602895306 -0.68638602895306 0.00471492712468224 0.00471492712468224 Human
SPIDR hsa-miR-548l -0.667690594029175 0.00652822717610624 1 -0.667690594029175 -0.667690594029175 -0.667690594029175 0.00652822717610624 0.00652822717610624 Human
SPRYD7 hsa-miR-548l -0.644185915784488 0.009541805700372 1 -0.644185915784488 -0.644185915784488 -0.644185915784488 0.009541805700372 0.009541805700372 Human
SREBF2 hsa-miR-548l -0.740167311070631 0.00160364338678676 1 -0.740167311070631 -0.740167311070631 -0.740167311070631 0.00160364338678676 0.00160364338678676 Human
SRRM2 hsa-miR-548l -0.693542598562245 0.0041374918192929 1 -0.693542598562245 -0.693542598562245 -0.693542598562245 0.0041374918192929 0.0041374918192929 Human
SSH3 hsa-miR-548l -0.741743805730996 0.00154790398271132 1 -0.741743805730996 -0.741743805730996 -0.741743805730996 0.00154790398271132 0.00154790398271132 Human
SSX6P hsa-miR-548l -0.664244263331212 0.00691544518575116 1 -0.664244263331212 -0.664244263331212 -0.664244263331212 0.00691544518575116 0.00691544518575116 Human
ST7 hsa-miR-548l -0.667690594029175 0.00652822717610624 1 -0.667690594029175 -0.667690594029175 -0.667690594029175 0.00652822717610624 0.00652822717610624 Human
STAG1 hsa-miR-548l -0.642458100650166 0.00980007049900911 1 -0.642458100650166 -0.642458100650166 -0.642458100650166 0.00980007049900911 0.00980007049900911 Human
STIL hsa-miR-548l -0.669114089308713 0.00637336475234695 1 -0.669114089308713 -0.669114089308713 -0.669114089308713 0.00637336475234695 0.00637336475234695 Human
STK4 hsa-miR-548l -0.697729612182413 0.00382666777764484 1 -0.697729612182413 -0.697729612182413 -0.697729612182413 0.00382666777764484 0.00382666777764484 Human
STRADA hsa-miR-548l -0.736005896282705 0.0017585761499912 1 -0.736005896282705 -0.736005896282705 -0.736005896282705 0.0017585761499912 0.0017585761499912 Human
STRIP1 hsa-miR-548l -0.751603372230417 0.0012336468824854 1 -0.751603372230417 -0.751603372230417 -0.751603372230417 0.0012336468824854 0.0012336468824854 Human
STX18 hsa-miR-548l -0.682749602045718 0.00503184525919353 1 -0.682749602045718 -0.682749602045718 -0.682749602045718 0.00503184525919353 0.00503184525919353 Human
STX3 hsa-miR-548l -0.695485294916761 0.00399087469802684 1 -0.695485294916761 -0.695485294916761 -0.695485294916761 0.00399087469802684 0.00399087469802684 Human
SUGP2 hsa-miR-548l -0.77680231888597 0.000657609162012518 1 -0.77680231888597 -0.77680231888597 -0.77680231888597 0.000657609162012518 0.000657609162012518 Human
SUGT1P4-STRA6LP hsa-miR-548l -0.72074034752547 0.00243316944519711 1 -0.72074034752547 -0.72074034752547 -0.72074034752547 0.00243316944519711 0.00243316944519711 Human
SUMF2 hsa-miR-548l -0.664842412271264 0.00684697498154785 1 -0.664842412271264 -0.664842412271264 -0.664842412271264 0.00684697498154785 0.00684697498154785 Human
SUPT4H1 hsa-miR-548l -0.67240554049408 0.00602636579052529 1 -0.67240554049408 -0.67240554049408 -0.67240554049408 0.00602636579052529 0.00602636579052529 Human
SUZ12 hsa-miR-548l -0.674115635017084 0.00585206346779876 1 -0.674115635017084 -0.674115635017084 -0.674115635017084 0.00585206346779876 0.00585206346779876 Human
SYAP1 hsa-miR-548l -0.660624320288369 0.00734139983063065 1 -0.660624320288369 -0.660624320288369 -0.660624320288369 0.00734139983063065 0.00734139983063065 Human
SYMPK hsa-miR-548l -0.687088499291019 0.00465557225350044 1 -0.687088499291019 -0.687088499291019 -0.687088499291019 0.00465557225350044 0.00465557225350044 Human
SYNE2 hsa-miR-548l -0.641446198349695 0.00995383891625234 1 -0.641446198349695 -0.641446198349695 -0.641446198349695 0.00995383891625234 0.00995383891625234 Human
SYPL1 hsa-miR-548l -0.753092879311977 0.00119102205434274 1 -0.753092879311977 -0.753092879311977 -0.753092879311977 0.00119102205434274 0.00119102205434274 Human
SYT15 hsa-miR-548l -0.714912258461922 0.00273967654051344 1 -0.714912258461922 -0.714912258461922 -0.714912258461922 0.00273967654051344 0.00273967654051344 Human
SYT16 hsa-miR-548l -0.758915762399441 0.00103565034879738 1 -0.758915762399441 -0.758915762399441 -0.758915762399441 0.00103565034879738 0.00103565034879738 Human
SYT9 hsa-miR-548l -0.718797651170954 0.00253211838882605 1 -0.718797651170954 -0.718797651170954 -0.718797651170954 0.00253211838882605 0.00253211838882605 Human
TANC1 hsa-miR-548l -0.681277321233257 0.00516485222038554 1 -0.681277321233257 -0.681277321233257 -0.681277321233257 0.00516485222038554 0.00516485222038554 Human
TAPBPL hsa-miR-548l -0.727539784766276 0.00211095120500149 1 -0.727539784766276 -0.727539784766276 -0.727539784766276 0.00211095120500149 0.00211095120500149 Human
TBC1D1 hsa-miR-548l -0.766679606516059 0.00085441490537419 1 -0.766679606516059 -0.766679606516059 -0.766679606516059 0.00085441490537419 0.00085441490537419 Human
TBC1D14 hsa-miR-548l -0.712332697699731 0.00288483213989799 1 -0.712332697699731 -0.712332697699731 -0.712332697699731 0.00288483213989799 0.00288483213989799 Human
TBC1D2B hsa-miR-548l -0.645552865757552 0.0093412746850885 1 -0.645552865757552 -0.645552865757552 -0.645552865757552 0.0093412746850885 0.0093412746850885 Human
TBC1D32 hsa-miR-548l -0.650024458827852 0.00870821483206541 1 -0.650024458827852 -0.650024458827852 -0.650024458827852 0.00870821483206541 0.00870821483206541 Human
TBCB hsa-miR-548l -0.714912258461922 0.00273967654051344 1 -0.714912258461922 -0.714912258461922 -0.714912258461922 0.00273967654051344 0.00273967654051344 Human
TBCD hsa-miR-548l -0.644370725089891 0.00951449938170623 1 -0.644370725089891 -0.644370725089891 -0.644370725089891 0.00951449938170623 0.00951449938170623 Human
TCAF2P1 hsa-miR-548l -0.650024458827852 0.00870821483206541 1 -0.650024458827852 -0.650024458827852 -0.650024458827852 0.00870821483206541 0.00870821483206541 Human
TCAIM hsa-miR-548l -0.674957880481715 0.00576769309989689 1 -0.674957880481715 -0.674957880481715 -0.674957880481715 0.00576769309989689 0.00576769309989689 Human
TCIRG1 hsa-miR-548l -0.729801346962122 0.00201172031560182 1 -0.729801346962122 -0.729801346962122 -0.729801346962122 0.00201172031560182 0.00201172031560182 Human
TCP11L1 hsa-miR-548l -0.75609132411563 0.00110882327876949 1 -0.75609132411563 -0.75609132411563 -0.75609132411563 0.00110882327876949 0.00110882327876949 Human
TDRD7 hsa-miR-548l -0.681828827087243 0.00511470683004189 1 -0.681828827087243 -0.681828827087243 -0.681828827087243 0.00511470683004189 0.00511470683004189 Human
TECPR1 hsa-miR-548l -0.67976786440334 0.0053040907075248 1 -0.67976786440334 -0.67976786440334 -0.67976786440334 0.0053040907075248 0.0053040907075248 Human
TELO2 hsa-miR-548l -0.671296510047683 0.0061415762420034 1 -0.671296510047683 -0.671296510047683 -0.671296510047683 0.0061415762420034 0.0061415762420034 Human
TENT2 hsa-miR-548l -0.682389572712441 0.00506411718949495 1 -0.682389572712441 -0.682389572712441 -0.682389572712441 0.00506411718949495 0.00506411718949495 Human
TET1 hsa-miR-548l -0.657821549237012 0.00768514384128638 1 -0.657821549237012 -0.657821549237012 -0.657821549237012 0.00768514384128638 0.00768514384128638 Human
TGFBRAP1 hsa-miR-548l -0.70733609256101 0.00318345603249259 1 -0.70733609256101 -0.70733609256101 -0.70733609256101 0.00318345603249259 0.00318345603249259 Human
THADA hsa-miR-548l -0.656044827854248 0.00790950839374438 1 -0.656044827854248 -0.656044827854248 -0.656044827854248 0.00790950839374438 0.00790950839374438 Human
THAP8 hsa-miR-548l -0.708373933567759 0.00311948633673387 1 -0.708373933567759 -0.708373933567759 -0.708373933567759 0.00311948633673387 0.00311948633673387 Human
TLK1 hsa-miR-548l -0.767365060033856 0.000839738874412799 1 -0.767365060033856 -0.767365060033856 -0.767365060033856 0.000839738874412799 0.000839738874412799 Human
TLN2 hsa-miR-548l -0.643032493344826 0.00971361499755252 1 -0.643032493344826 -0.643032493344826 -0.643032493344826 0.00971361499755252 0.00971361499755252 Human
TMC2 hsa-miR-548l -0.69603736416669 0.00394997239019279 1 -0.69603736416669 -0.69603736416669 -0.69603736416669 0.00394997239019279 0.00394997239019279 Human
TMC7 hsa-miR-548l -0.696805009466494 0.00389365290144861 1 -0.696805009466494 -0.696805009466494 -0.696805009466494 0.00389365290144861 0.00389365290144861 Human
TMEM135 hsa-miR-548l -0.692923087408185 0.00418513588403568 1 -0.692923087408185 -0.692923087408185 -0.692923087408185 0.00418513588403568 0.00418513588403568 Human
TMEM178B hsa-miR-548l -0.698745970495649 0.00375409622620171 1 -0.698745970495649 -0.698745970495649 -0.698745970495649 0.00375409622620171 0.00375409622620171 Human
TMEM181 hsa-miR-548l -0.68577181314418 0.00476731504510064 1 -0.68577181314418 -0.68577181314418 -0.68577181314418 0.00476731504510064 0.00476731504510064 Human
TMEM198B hsa-miR-548l -0.68577181314418 0.00476731504510064 1 -0.68577181314418 -0.68577181314418 -0.68577181314418 0.00476731504510064 0.00476731504510064 Human
TMEM230 hsa-miR-548l -0.672920044431535 0.0059734995832379 1 -0.672920044431535 -0.672920044431535 -0.672920044431535 0.0059734995832379 0.0059734995832379 Human
TMEM232 hsa-miR-548l -0.670830538211914 0.006190498415104 1 -0.670830538211914 -0.670830538211914 -0.670830538211914 0.006190498415104 0.006190498415104 Human
TMEM259 hsa-miR-548l -0.702335789410946 0.00350648820761945 1 -0.702335789410946 -0.702335789410946 -0.702335789410946 0.00350648820761945 0.00350648820761945 Human
TMEM62 hsa-miR-548l -0.766679606516059 0.00085441490537419 1 -0.766679606516059 -0.766679606516059 -0.766679606516059 0.00085441490537419 0.00085441490537419 Human
TMEM79 hsa-miR-548l -0.758915762399441 0.00103565034879738 1 -0.758915762399441 -0.758915762399441 -0.758915762399441 0.00103565034879738 0.00103565034879738 Human
TMPRSS7 hsa-miR-548l -0.761007387713761 0.000984022142234586 1 -0.761007387713761 -0.761007387713761 -0.761007387713761 0.000984022142234586 0.000984022142234586 Human
TNFRSF1A hsa-miR-548l -0.68638602895306 0.00471492712468224 1 -0.68638602895306 -0.68638602895306 -0.68638602895306 0.00471492712468224 0.00471492712468224 Human
TNIP2P1 hsa-miR-548l -0.692912088890889 0.00418598565408868 1 -0.692912088890889 -0.692912088890889 -0.692912088890889 0.00418598565408868 0.00418598565408868 Human
TNK2 hsa-miR-548l -0.671572516087485 0.00611274262959993 1 -0.671572516087485 -0.671572516087485 -0.671572516087485 0.00611274262959993 0.00611274262959993 Human
TNPO2 hsa-miR-548l -0.679943724080632 0.00528771758502899 1 -0.679943724080632 -0.679943724080632 -0.679943724080632 0.00528771758502899 0.00528771758502899 Human
TOR1A hsa-miR-548l -0.731742307991276 0.00192957521446768 1 -0.731742307991276 -0.731742307991276 -0.731742307991276 0.00192957521446768 0.00192957521446768 Human
TPTE2P1 hsa-miR-548l -0.696805009466494 0.00389365290144861 1 -0.696805009466494 -0.696805009466494 -0.696805009466494 0.00389365290144861 0.00389365290144861 Human
TRAF7 hsa-miR-548l -0.642396739682405 0.00980934173164094 1 -0.642396739682405 -0.642396739682405 -0.642396739682405 0.00980934173164094 0.00980934173164094 Human
TRAIP hsa-miR-548l -0.685159243291567 0.00482002096335155 1 -0.685159243291567 -0.685159243291567 -0.685159243291567 0.00482002096335155 0.00482002096335155 Human
TRAPPC8 hsa-miR-548l -0.708450775641422 0.00311479110298807 1 -0.708450775641422 -0.708450775641422 -0.708450775641422 0.00311479110298807 0.00311479110298807 Human
TRIM14 hsa-miR-548l -0.675454438145794 0.00571840334804907 1 -0.675454438145794 -0.675454438145794 -0.675454438145794 0.00571840334804907 0.00571840334804907 Human
TRIM37 hsa-miR-548l -0.673513477116639 0.00591297855765704 1 -0.673513477116639 -0.673513477116639 -0.673513477116639 0.00591297855765704 0.00591297855765704 Human
TRIM41 hsa-miR-548l -0.71621461975804 0.00266864315238813 1 -0.71621461975804 -0.71621461975804 -0.71621461975804 0.00266864315238813 0.00266864315238813 Human
TRIM65 hsa-miR-548l -0.667373590244844 0.00656311423782618 1 -0.667373590244844 -0.667373590244844 -0.667373590244844 0.00656311423782618 0.00656311423782618 Human
TRIP11 hsa-miR-548l -0.758915762399441 0.00103565034879738 1 -0.758915762399441 -0.758915762399441 -0.758915762399441 0.00103565034879738 0.00103565034879738 Human
TRNAU1AP hsa-miR-548l -0.749653687736953 0.00129129366287728 1 -0.749653687736953 -0.749653687736953 -0.749653687736953 0.00129129366287728 0.00129129366287728 Human
TRPM7 hsa-miR-548l -0.64458064758623 0.00948355659938849 1 -0.64458064758623 -0.64458064758623 -0.64458064758623 0.00948355659938849 0.00948355659938849 Human
TSC22D1 hsa-miR-548l -0.652162905795939 0.00841759952309307 1 -0.652162905795939 -0.652162905795939 -0.652162905795939 0.00841759952309307 0.00841759952309307 Human
TSC22D2 hsa-miR-548l -0.721385883120638 0.00240098434288849 1 -0.721385883120638 -0.721385883120638 -0.721385883120638 0.00240098434288849 0.00240098434288849 Human
TSEN2 hsa-miR-548l -0.656683989704257 0.0078282109421961 1 -0.656683989704257 -0.656683989704257 -0.656683989704257 0.0078282109421961 0.0078282109421961 Human
TSPAN15 hsa-miR-548l -0.734339222007082 0.00182390597075699 1 -0.734339222007082 -0.734339222007082 -0.734339222007082 0.00182390597075699 0.00182390597075699 Human
TTC17 hsa-miR-548l -0.658191701984733 0.00763903639096464 1 -0.658191701984733 -0.658191701984733 -0.658191701984733 0.00763903639096464 0.00763903639096464 Human
TTC27 hsa-miR-548l -0.671572516087485 0.00611274262959993 1 -0.671572516087485 -0.671572516087485 -0.671572516087485 0.00611274262959993 0.00611274262959993 Human
TTC29 hsa-miR-548l -0.682497156267773 0.00505445661235981 1 -0.682497156267773 -0.682497156267773 -0.682497156267773 0.00505445661235981 0.00505445661235981 Human
TTC7A hsa-miR-548l -0.712332697699731 0.00288483213989799 1 -0.712332697699731 -0.712332697699731 -0.712332697699731 0.00288483213989799 0.00288483213989799 Human
TTF2 hsa-miR-548l -0.659424275118953 0.00748706693853274 1 -0.659424275118953 -0.659424275118953 -0.659424275118953 0.00748706693853274 0.00748706693853274 Human
TTLL3 hsa-miR-548l -0.698399339448535 0.0037787227540178 1 -0.698399339448535 -0.698399339448535 -0.698399339448535 0.0037787227540178 0.0037787227540178 Human
TTLL9 hsa-miR-548l -0.711998213930147 0.00290409545675319 1 -0.711998213930147 -0.711998213930147 -0.711998213930147 0.00290409545675319 0.00290409545675319 Human
TUBGCP6 hsa-miR-548l -0.665294520891525 0.00679557699909195 1 -0.665294520891525 -0.665294520891525 -0.665294520891525 0.00679557699909195 0.00679557699909195 Human
TVP23A hsa-miR-548l -0.758915762399441 0.00103565034879738 1 -0.758915762399441 -0.758915762399441 -0.758915762399441 0.00103565034879738 0.00103565034879738 Human
TWIST1 hsa-miR-548l -0.650997549335079 0.00857501343432032 1 -0.650997549335079 -0.650997549335079 -0.650997549335079 0.00857501343432032 0.00857501343432032 Human
TXNRD2 hsa-miR-548l -0.700686931524803 0.00361854912669557 1 -0.700686931524803 -0.700686931524803 -0.700686931524803 0.00361854912669557 0.00361854912669557 Human
UBE2E2 hsa-miR-548l -0.687619428023219 0.00461110602895953 1 -0.687619428023219 -0.687619428023219 -0.687619428023219 0.00461110602895953 0.00461110602895953 Human
UBE2L3 hsa-miR-548l -0.77513584545192 0.000687187413906498 1 -0.77513584545192 -0.77513584545192 -0.77513584545192 0.000687187413906498 0.000687187413906498 Human
UBE3A hsa-miR-548l -0.650608750594207 0.00862804129144012 1 -0.650608750594207 -0.650608750594207 -0.650608750594207 0.00862804129144012 0.00862804129144012 Human
UBE4B hsa-miR-548l -0.7204137617388 0.00244958346022761 1 -0.7204137617388 -0.7204137617388 -0.7204137617388 0.00244958346022761 0.00244958346022761 Human
UBTF hsa-miR-548l -0.703202871151224 0.0034486782890879 1 -0.703202871151224 -0.703202871151224 -0.703202871151224 0.0034486782890879 0.0034486782890879 Human
UFSP2 hsa-miR-548l -0.645159006291715 0.00939871260979386 1 -0.645159006291715 -0.645159006291715 -0.645159006291715 0.00939871260979386 0.00939871260979386 Human
UHRF1BP1L hsa-miR-548l -0.68091507225789 0.00519800065694742 1 -0.68091507225789 -0.68091507225789 -0.68091507225789 0.00519800065694742 0.00519800065694742 Human
UHRF2 hsa-miR-548l -0.641663993072266 0.00992058491983183 1 -0.641663993072266 -0.641663993072266 -0.641663993072266 0.00992058491983183 0.00992058491983183 Human
ULK4 hsa-miR-548l -0.710391736670576 0.00299805146211307 1 -0.710391736670576 -0.710391736670576 -0.710391736670576 0.00299805146211307 0.00299805146211307 Human
UQCRC1 hsa-miR-548l -0.647492123564864 0.00906245550298346 1 -0.647492123564864 -0.647492123564864 -0.647492123564864 0.00906245550298346 0.00906245550298346 Human
URAHP hsa-miR-548l -0.753766185552243 0.00117214889688855 1 -0.753766185552243 -0.753766185552243 -0.753766185552243 0.00117214889688855 0.00117214889688855 Human
USP44 hsa-miR-548l -0.670230242308051 0.0062539756338067 1 -0.670230242308051 -0.670230242308051 -0.670230242308051 0.0062539756338067 0.0062539756338067 Human
UST hsa-miR-548l -0.719441446777995 0.00249897710372471 1 -0.719441446777995 -0.719441446777995 -0.719441446777995 0.00249897710372471 0.00249897710372471 Human
UTP4 hsa-miR-548l -0.666724397271799 0.00663501784439635 1 -0.666724397271799 -0.666724397271799 -0.666724397271799 0.00663501784439635 0.00663501784439635 Human
UTY hsa-miR-548l -0.681277321233257 0.00516485222038554 1 -0.681277321233257 -0.681277321233257 -0.681277321233257 0.00516485222038554 0.00516485222038554 Human
VAMP1 hsa-miR-548l -0.672172938662567 0.00605038689043402 1 -0.672172938662567 -0.672172938662567 -0.672172938662567 0.00605038689043402 0.00605038689043402 Human
VASH1 hsa-miR-548l -0.799675944011687 0.000345600813493219 1 -0.799675944011687 -0.799675944011687 -0.799675944011687 0.000345600813493219 0.000345600813493219 Human
VAV3 hsa-miR-548l -0.69486404843734 0.0040373041353674 1 -0.69486404843734 -0.69486404843734 -0.69486404843734 0.0040373041353674 0.0040373041353674 Human
VPS33B hsa-miR-548l -0.764849138680676 0.000894628280599941 1 -0.764849138680676 -0.764849138680676 -0.764849138680676 0.000894628280599941 0.000894628280599941 Human
VPS41 hsa-miR-548l -0.683829116789664 0.00493605583716583 1 -0.683829116789664 -0.683829116789664 -0.683829116789664 0.00493605583716583 0.00493605583716583 Human
VPS45 hsa-miR-548l -0.647686855007707 0.00903482158185787 1 -0.647686855007707 -0.647686855007707 -0.647686855007707 0.00903482158185787 0.00903482158185787 Human
VWA3B hsa-miR-548l -0.716838383888229 0.00263514767149386 1 -0.716838383888229 -0.716838383888229 -0.716838383888229 0.00263514767149386 0.00263514767149386 Human
WAC hsa-miR-548l -0.665969447355306 0.00671941359455985 1 -0.665969447355306 -0.665969447355306 -0.665969447355306 0.00671941359455985 0.00671941359455985 Human
WDR20 hsa-miR-548l -0.73756519107874 0.00169917235104333 1 -0.73756519107874 -0.73756519107874 -0.73756519107874 0.00169917235104333 0.00169917235104333 Human
WDR7 hsa-miR-548l -0.653330611128125 0.00826214853966167 1 -0.653330611128125 -0.653330611128125 -0.653330611128125 0.00826214853966167 0.00826214853966167 Human
WDR76 hsa-miR-548l -0.671201590485309 0.00615151698602401 1 -0.671201590485309 -0.671201590485309 -0.671201590485309 0.00615151698602401 0.00615151698602401 Human
WDR83 hsa-miR-548l -0.753092879311977 0.00119102205434274 1 -0.753092879311977 -0.753092879311977 -0.753092879311977 0.00119102205434274 0.00119102205434274 Human
WDR93 hsa-miR-548l -0.707436798754264 0.00317720331523574 1 -0.707436798754264 -0.707436798754264 -0.707436798754264 0.00317720331523574 0.00317720331523574 Human
WHAMM hsa-miR-548l -0.762508319147566 0.00094827448128143 1 -0.762508319147566 -0.762508319147566 -0.762508319147566 0.00094827448128143 0.00094827448128143 Human
WHRN hsa-miR-548l -0.758915762399441 0.00103565034879738 1 -0.758915762399441 -0.758915762399441 -0.758915762399441 0.00103565034879738 0.00103565034879738 Human
WWOX hsa-miR-548l -0.663052792841341 0.00705343800316927 1 -0.663052792841341 -0.663052792841341 -0.663052792841341 0.00705343800316927 0.00705343800316927 Human
XCR1 hsa-miR-548l -0.670299486672224 0.00624662743853444 1 -0.670299486672224 -0.670299486672224 -0.670299486672224 0.00624662743853444 0.00624662743853444 Human
YTHDF3 hsa-miR-548l -0.6628927277778 0.00707214010728174 1 -0.6628927277778 -0.6628927277778 -0.6628927277778 0.00707214010728174 0.00707214010728174 Human
ZBTB20 hsa-miR-548l -0.642421040596427 0.00980566920705872 1 -0.642421040596427 -0.642421040596427 -0.642421040596427 0.00980566920705872 0.00980566920705872 Human
ZBTB32 hsa-miR-548l -0.695135992494954 0.0040169276051496 1 -0.695135992494954 -0.695135992494954 -0.695135992494954 0.0040169276051496 0.0040169276051496 Human
ZBTB49 hsa-miR-548l -0.661539293331874 0.00723184017880563 1 -0.661539293331874 -0.661539293331874 -0.661539293331874 0.00723184017880563 0.00723184017880563 Human
ZBTB8A hsa-miR-548l -0.701313383980309 0.00357564277191247 1 -0.701313383980309 -0.701313383980309 -0.701313383980309 0.00357564277191247 0.00357564277191247 Human
ZCCHC14 hsa-miR-548l -0.708450775641422 0.00311479110298807 1 -0.708450775641422 -0.708450775641422 -0.708450775641422 0.00311479110298807 0.00311479110298807 Human
ZCCHC7 hsa-miR-548l -0.708450775641422 0.00311479110298807 1 -0.708450775641422 -0.708450775641422 -0.708450775641422 0.00311479110298807 0.00311479110298807 Human
ZCWPW2 hsa-miR-548l -0.661867710941712 0.00719283022203365 1 -0.661867710941712 -0.661867710941712 -0.661867710941712 0.00719283022203365 0.00719283022203365 Human
ZDHHC15 hsa-miR-548l -0.64439906167932 0.00951031794123103 1 -0.64439906167932 -0.64439906167932 -0.64439906167932 0.00951031794123103 0.00951031794123103 Human
ZDHHC24 hsa-miR-548l -0.758915762399441 0.00103565034879738 1 -0.758915762399441 -0.758915762399441 -0.758915762399441 0.00103565034879738 0.00103565034879738 Human
ZDHHC7 hsa-miR-548l -0.662296332940211 0.00714216691054181 1 -0.662296332940211 -0.662296332940211 -0.662296332940211 0.00714216691054181 0.00714216691054181 Human
ZGRF1 hsa-miR-548l -0.662459456889987 0.00712295947682362 1 -0.662459456889987 -0.662459456889987 -0.662459456889987 0.00712295947682362 0.00712295947682362 Human
ZIM2 hsa-miR-548l -0.644858611299139 0.00944270553896653 1 -0.644858611299139 -0.644858611299139 -0.644858611299139 0.00944270553896653 0.00944270553896653 Human
ZNF138 hsa-miR-548l -0.700686931524803 0.00361854912669557 1 -0.700686931524803 -0.700686931524803 -0.700686931524803 0.00361854912669557 0.00361854912669557 Human
ZNF26 hsa-miR-548l -0.650219778570283 0.00868134942214493 1 -0.650219778570283 -0.650219778570283 -0.650219778570283 0.00868134942214493 0.00868134942214493 Human
ZNF274 hsa-miR-548l -0.663564784621997 0.00699387764548765 1 -0.663564784621997 -0.663564784621997 -0.663564784621997 0.00699387764548765 0.00699387764548765 Human
ZNF28 hsa-miR-548l -0.758915762399441 0.00103565034879738 1 -0.758915762399441 -0.758915762399441 -0.758915762399441 0.00103565034879738 0.00103565034879738 Human
ZNF321P hsa-miR-548l -0.641266644262806 0.00998131951690562 1 -0.641266644262806 -0.641266644262806 -0.641266644262806 0.00998131951690562 0.00998131951690562 Human
ZNF335 hsa-miR-548l -0.682136445566354 0.00508690466373252 1 -0.682136445566354 -0.682136445566354 -0.682136445566354 0.00508690466373252 0.00508690466373252 Human
ZNF429 hsa-miR-548l -0.693191556152311 0.00416443584303927 1 -0.693191556152311 -0.693191556152311 -0.693191556152311 0.00416443584303927 0.00416443584303927 Human
ZNF431 hsa-miR-548l -0.685484325880615 0.00479199346032289 1 -0.685484325880615 -0.685484325880615 -0.685484325880615 0.00479199346032289 0.00479199346032289 Human
ZNF541 hsa-miR-548l -0.732080283005176 0.00191555108094832 1 -0.732080283005176 -0.732080283005176 -0.732080283005176 0.00191555108094832 0.00191555108094832 Human
ZNF556 hsa-miR-548l -0.71009303499387 0.0030157857978943 1 -0.71009303499387 -0.71009303499387 -0.71009303499387 0.0030157857978943 0.0030157857978943 Human
ZNF592 hsa-miR-548l -0.650024458827852 0.00870821483206541 1 -0.650024458827852 -0.650024458827852 -0.650024458827852 0.00870821483206541 0.00870821483206541 Human
ZNF594 hsa-miR-548l -0.672675530366183 0.00599857801127257 1 -0.672675530366183 -0.672675530366183 -0.672675530366183 0.00599857801127257 0.00599857801127257 Human
ZNF718 hsa-miR-548l -0.782906630869985 0.000557961015480002 1 -0.782906630869985 -0.782906630869985 -0.782906630869985 0.000557961015480002 0.000557961015480002 Human
ZNF727 hsa-miR-548l -0.675691629068522 0.00569497681651798 1 -0.675691629068522 -0.675691629068522 -0.675691629068522 0.00569497681651798 0.00569497681651798 Human
ZNF740 hsa-miR-548l -0.693542598562245 0.0041374918192929 1 -0.693542598562245 -0.693542598562245 -0.693542598562245 0.0041374918192929 0.0041374918192929 Human
ZNF827 hsa-miR-548l -0.643032493344826 0.00971361499755252 1 -0.643032493344826 -0.643032493344826 -0.643032493344826 0.00971361499755252 0.00971361499755252 Human
ZNF839 hsa-miR-548l -0.758915762399441 0.00103565034879738 1 -0.758915762399441 -0.758915762399441 -0.758915762399441 0.00103565034879738 0.00103565034879738 Human
ZNRF2 hsa-miR-548l -0.758427267957542 0.00104801814204647 1 -0.758427267957542 -0.758427267957542 -0.758427267957542 0.00104801814204647 0.00104801814204647 Human
ZPR1 hsa-miR-548l -0.645921998620231 0.00928769217709569 1 -0.645921998620231 -0.645921998620231 -0.645921998620231 0.00928769217709569 0.00928769217709569 Human
ZSCAN12P1 hsa-miR-548l -0.693191556152311 0.00416443584303927 1 -0.693191556152311 -0.693191556152311 -0.693191556152311 0.00416443584303927 0.00416443584303927 Human
DNAJC5B hsa-miR-549a-3p -0.643852730067774 0.00959118990479357 1 -0.643852730067774 -0.643852730067774 -0.643852730067774 0.00959118990479357 0.00959118990479357 Human
ESYT2 hsa-miR-549a-3p -0.661169263219874 0.00727599199963391 1 -0.661169263219874 -0.661169263219874 -0.661169263219874 0.00727599199963391 0.00727599199963391 Human
FARS2 hsa-miR-549a-3p -0.641459517532559 0.00995180278195607 1 -0.641459517532559 -0.641459517532559 -0.641459517532559 0.00995180278195607 0.00995180278195607 Human
HERC2P11 hsa-miR-549a-3p -0.720488022130294 0.00244584340936571 1 -0.720488022130294 -0.720488022130294 -0.720488022130294 0.00244584340936571 0.00244584340936571 Human
HIVEP3 hsa-miR-549a-3p -0.642034044757028 0.00986428247837923 1 -0.642034044757028 -0.642034044757028 -0.642034044757028 0.00986428247837923 0.00986428247837923 Human
LOC283788 hsa-miR-549a-3p -0.66507938329239 0.00681999690993607 1 -0.66507938329239 -0.66507938329239 -0.66507938329239 0.00681999690993607 0.00681999690993607 Human
PKD1P4-NPIPA8 hsa-miR-549a-3p -0.643470263781299 0.00964812430603312 1 -0.643470263781299 -0.643470263781299 -0.643470263781299 0.00964812430603312 0.00964812430603312 Human
POPDC3 hsa-miR-549a-3p -0.649544760055101 0.00877447167896994 1 -0.649544760055101 -0.649544760055101 -0.649544760055101 0.00877447167896994 0.00877447167896994 Human
SEC22B3P hsa-miR-549a-3p -0.645652042556096 0.00932685472096528 1 -0.645652042556096 -0.645652042556096 -0.645652042556096 0.00932685472096528 0.00932685472096528 Human
SEMA4B hsa-miR-549a-3p -0.704948244599752 0.00333461413942304 1 -0.704948244599752 -0.704948244599752 -0.704948244599752 0.00333461413942304 0.00333461413942304 Human
VPS51 hsa-miR-549a-3p -0.656656775987589 0.00783165893647064 1 -0.656656775987589 -0.656656775987589 -0.656656775987589 0.00783165893647064 0.00783165893647064 Human
DDX3Y hsa-miR-5588-3p -0.661838598965694 0.00719628149021512 1 -0.661838598965694 -0.661838598965694 -0.661838598965694 0.00719628149021512 0.00719628149021512 Human
GLIPR1L2 hsa-miR-5588-3p -0.710498200073506 0.00299175074906444 1 -0.710498200073506 -0.710498200073506 -0.710498200073506 0.00299175074906444 0.00299175074906444 Human
IFI44 hsa-miR-5588-3p -0.717772529797754 0.00258561483078923 1 -0.717772529797754 -0.717772529797754 -0.717772529797754 0.00258561483078923 0.00258561483078923 Human
KI0ANB10YG11FM1:c(2190-2573) hsa-miR-5588-3p -0.702187993726107 0.00351641855244855 1 -0.702187993726107 -0.702187993726107 -0.702187993726107 0.00351641855244855 0.00351641855244855 Anncaliia
ARAP3 hsa-miR-561-5p -0.655600028961369 0.00796647390449312 1 -0.655600028961369 -0.655600028961369 -0.655600028961369 0.00796647390449312 0.00796647390449312 Human
C9orf129 hsa-miR-561-5p -0.658131940241633 0.00764646576955119 1 -0.658131940241633 -0.658131940241633 -0.658131940241633 0.00764646576955119 0.00764646576955119 Human
CCDC187 hsa-miR-561-5p -0.665843280249774 0.00673359984499688 1 -0.665843280249774 -0.665843280249774 -0.665843280249774 0.00673359984499688 0.00673359984499688 Human
CFL2 hsa-miR-561-5p -0.643597176054043 0.00962920280214474 1 -0.643597176054043 -0.643597176054043 -0.643597176054043 0.00962920280214474 0.00962920280214474 Human
COL6A4P1 hsa-miR-561-5p -0.669744635809225 0.00630569978125073 1 -0.669744635809225 -0.669744635809225 -0.669744635809225 0.00630569978125073 0.00630569978125073 Human
FAM204A hsa-miR-561-5p -0.656720989664148 0.00782352493621308 1 -0.656720989664148 -0.656720989664148 -0.656720989664148 0.00782352493621308 0.00782352493621308 Human
HSF1 hsa-miR-561-5p -0.761345414479327 0.000975877718999874 1 -0.761345414479327 -0.761345414479327 -0.761345414479327 0.000975877718999874 0.000975877718999874 Human
MED20 hsa-miR-561-5p -0.657366850681955 0.00774208134456611 1 -0.657366850681955 -0.657366850681955 -0.657366850681955 0.00774208134456611 0.00774208134456611 Human
PLEKHM1P1 hsa-miR-561-5p -0.647503428240865 0.0090608494751736 1 -0.647503428240865 -0.647503428240865 -0.647503428240865 0.0090608494751736 0.0090608494751736 Human
PRADC1 hsa-miR-561-5p -0.64250231601909 0.00979339409450608 1 -0.64250231601909 -0.64250231601909 -0.64250231601909 0.00979339409450608 0.00979339409450608 Human
PRSS46P hsa-miR-561-5p -0.701672862453532 0.00355120529625474 1 -0.701672862453532 -0.701672862453532 -0.701672862453532 0.00355120529625474 0.00355120529625474 Human
RHBG hsa-miR-561-5p -0.675264924315853 0.00573717562405118 1 -0.675264924315853 -0.675264924315853 -0.675264924315853 0.00573717562405118 0.00573717562405118 Human
RPL31P11 hsa-miR-561-5p -0.654522950938422 0.00810574936013841 1 -0.654522950938422 -0.654522950938422 -0.654522950938422 0.00810574936013841 0.00810574936013841 Human
SERP2 hsa-miR-561-5p -0.668054703336939 0.0064883364825834 1 -0.668054703336939 -0.668054703336939 -0.668054703336939 0.0064883364825834 0.0064883364825834 Human
SLC38A2 hsa-miR-561-5p -0.650073544697755 0.00870145716132398 1 -0.650073544697755 -0.650073544697755 -0.650073544697755 0.00870145716132398 0.00870145716132398 Human
TRIM17 hsa-miR-561-5p -0.648255309086132 0.00895453042820904 1 -0.648255309086132 -0.648255309086132 -0.648255309086132 0.00895453042820904 0.00895453042820904 Human
TXK hsa-miR-561-5p -0.660526214461743 0.00735322409674843 1 -0.660526214461743 -0.660526214461743 -0.660526214461743 0.00735322409674843 0.00735322409674843 Human
UQCRB hsa-miR-561-5p -0.689047663880352 0.004493158399685 1 -0.689047663880352 -0.689047663880352 -0.689047663880352 0.004493158399685 0.004493158399685 Human
VPS4B hsa-miR-561-5p -0.694792405967433 0.00404268589050893 1 -0.694792405967433 -0.694792405967433 -0.694792405967433 0.00404268589050893 0.00404268589050893 Human
ZNRF2P1 hsa-miR-561-5p -0.750357754195387 0.00127023083872935 1 -0.750357754195387 -0.750357754195387 -0.750357754195387 0.00127023083872935 0.00127023083872935 Human
KI0AEA18YE22AHM1:2293-4053 hsa-miR-561-5p -0.730368593503409 0.00198742844347732 1 -0.730368593503409 -0.730368593503409 -0.730368593503409 0.00198742844347732 0.00198742844347732 Anncaliia
KI0AEA16YC14FM1:324-824 hsa-miR-5699-5p -0.647555405149389 0.00905346810727314 1 -0.647555405149389 -0.647555405149389 -0.647555405149389 0.00905346810727314 0.00905346810727314 Anncaliia
FAM72D hsa-miR-585-3p -0.704463587955233 0.00336598137034705 1 -0.704463587955233 -0.704463587955233 -0.704463587955233 0.00336598137034705 0.00336598137034705 Human
PRKXP1 hsa-miR-585-3p -0.680729042760106 0.00521508901568835 1 -0.680729042760106 -0.680729042760106 -0.680729042760106 0.00521508901568835 0.00521508901568835 Human
KI0AEA13YC17AHM1:c(2429-2971) hsa-miR-585-3p -0.685135101979401 0.00482210751364942 1 -0.685135101979401 -0.685135101979401 -0.685135101979401 0.00482210751364942 0.00482210751364942 Anncaliia
ESYT3 hsa-miR-629-3p -0.658589617196998 0.00758971331431058 1 -0.658589617196998 -0.658589617196998 -0.658589617196998 0.00758971331431058 0.00758971331431058 Human
FAM220CP hsa-miR-6505-5p -0.695115312539491 0.00401847425851121 1 -0.695115312539491 -0.695115312539491 -0.695115312539491 0.00401847425851121 0.00401847425851121 Human
SMIM11B hsa-miR-6505-5p -0.695115312539491 0.00401847425851121 1 -0.695115312539491 -0.695115312539491 -0.695115312539491 0.00401847425851121 0.00401847425851121 Human
hsa-miR-222-5p hsa-miR-6505-5p -0.661642541378087 0.00721955833341892 1 -0.661642541378087 -0.661642541378087 -0.661642541378087 0.00721955833341892 0.00721955833341892 Human
hsa-miR-324-3p hsa-miR-6505-5p -0.690178250705781 0.00440149942939394 1 -0.690178250705781 -0.690178250705781 -0.690178250705781 0.00440149942939394 0.00440149942939394 Human
KI0AKA21YH14AHM1:c(268-945) hsa-miR-652-3p -0.681659988308203 0.00513001730178475 1 -0.681659988308203 -0.681659988308203 -0.681659988308203 0.00513001730178475 0.00513001730178475 Anncaliia
DDO hsa-miR-660-5p -0.682808298040038 0.0050265994021399 1 -0.682808298040038 -0.682808298040038 -0.682808298040038 0.0050265994021399 0.0050265994021399 Human
LYZL1 hsa-miR-660-5p -0.671278702013095 0.0061434402771039 1 -0.671278702013095 -0.671278702013095 -0.671278702013095 0.0061434402771039 0.0061434402771039 Human
OGDHL hsa-miR-660-5p -0.676285889650245 0.00563661653787806 1 -0.676285889650245 -0.676285889650245 -0.676285889650245 0.00563661653787806 0.00563661653787806 Human
PRSS55 hsa-miR-660-5p -0.676285889650245 0.00563661653787806 1 -0.676285889650245 -0.676285889650245 -0.676285889650245 0.00563661653787806 0.00563661653787806 Human
hsa-miR-1181 hsa-miR-660-5p -0.679003705802498 0.00537570272516241 1 -0.679003705802498 -0.679003705802498 -0.679003705802498 0.00537570272516241 0.00537570272516241 Human
CTF1 hsa-miR-664b-5p -0.705736334745587 0.00328410645155608 1 -0.705736334745587 -0.705736334745587 -0.705736334745587 0.00328410645155608 0.00328410645155608 Human
ZNF625 hsa-miR-664b-5p -0.685392965663159 0.00479985714283249 1 -0.685392965663159 -0.685392965663159 -0.685392965663159 0.00479985714283249 0.00479985714283249 Human
AACS hsa-miR-665 -0.646601994555519 0.00918961476905533 1 -0.646601994555519 -0.646601994555519 -0.646601994555519 0.00918961476905533 0.00918961476905533 Human
ABCB4 hsa-miR-665 -0.645240228397683 0.00938684516843535 1 -0.645240228397683 -0.645240228397683 -0.645240228397683 0.00938684516843535 0.00938684516843535 Human
ABLIM2 hsa-miR-665 -0.667542817098218 0.00654447217288867 1 -0.667542817098218 -0.667542817098218 -0.667542817098218 0.00654447217288867 0.00654447217288867 Human
ADAP2 hsa-miR-665 -0.651247675828537 0.00854103411124574 1 -0.651247675828537 -0.651247675828537 -0.651247675828537 0.00854103411124574 0.00854103411124574 Human
AGBL3 hsa-miR-665 -0.683991992638821 0.00492172952417835 1 -0.683991992638821 -0.683991992638821 -0.683991992638821 0.00492172952417835 0.00492172952417835 Human
AK9 hsa-miR-665 -0.684931255816079 0.00483975462806718 1 -0.684931255816079 -0.684931255816079 -0.684931255816079 0.00483975462806718 0.00483975462806718 Human
ALG1L hsa-miR-665 -0.666945463227262 0.00661046361115414 1 -0.666945463227262 -0.666945463227262 -0.666945463227262 0.00661046361115414 0.00661046361115414 Human
APOO hsa-miR-665 -0.649028985802031 0.00884615093672814 1 -0.649028985802031 -0.649028985802031 -0.649028985802031 0.00884615093672814 0.00884615093672814 Human
ATE1 hsa-miR-665 -0.654266630157381 0.00813917339964876 1 -0.654266630157381 -0.654266630157381 -0.654266630157381 0.00813917339964876 0.00813917339964876 Human
ATG7 hsa-miR-665 -0.673940991064016 0.00586967943364725 1 -0.673940991064016 -0.673940991064016 -0.673940991064016 0.00586967943364725 0.00586967943364725 Human
ATP8B3 hsa-miR-665 -0.65369598399606 0.00821397338598073 1 -0.65369598399606 -0.65369598399606 -0.65369598399606 0.00821397338598073 0.00821397338598073 Human
BAIAP2 hsa-miR-665 -0.641815279986409 0.00989753676002936 1 -0.641815279986409 -0.641815279986409 -0.641815279986409 0.00989753676002936 0.00989753676002936 Human
BRAT1 hsa-miR-665 -0.647862715343443 0.00900992230802355 1 -0.647862715343443 -0.647862715343443 -0.647862715343443 0.00900992230802355 0.00900992230802355 Human
C12orf56 hsa-miR-665 -0.658535906700007 0.00759635628979094 1 -0.658535906700007 -0.658535906700007 -0.658535906700007 0.00759635628979094 0.00759635628979094 Human
C2orf42 hsa-miR-665 -0.658652150336163 0.00758198489328343 1 -0.658652150336163 -0.658652150336163 -0.658652150336163 0.00758198489328343 0.00758198489328343 Human
C6orf201 hsa-miR-665 -0.642931669195516 0.0097287474148553 1 -0.642931669195516 -0.642931669195516 -0.642931669195516 0.0097287474148553 0.0097287474148553 Human
CACNA1G hsa-miR-665 -0.726170674534574 0.0021729070392329 1 -0.726170674534574 -0.726170674534574 -0.726170674534574 0.0021729070392329 0.0021729070392329 Human
CASP5 hsa-miR-665 -0.677264750335021 0.00554151710215089 1 -0.677264750335021 -0.677264750335021 -0.677264750335021 0.00554151710215089 0.00554151710215089 Human
CC2D2B hsa-miR-665 -0.666945463227262 0.00661046361115414 1 -0.666945463227262 -0.666945463227262 -0.666945463227262 0.00661046361115414 0.00661046361115414 Human
CCDC150 hsa-miR-665 -0.663451136565998 0.00700706410989627 1 -0.663451136565998 -0.663451136565998 -0.663451136565998 0.00700706410989627 0.00700706410989627 Human
CCDC158 hsa-miR-665 -0.653576233255044 0.00822973843778874 1 -0.653576233255044 -0.653576233255044 -0.653576233255044 0.00822973843778874 0.00822973843778874 Human
CCDC192 hsa-miR-665 -0.642931669195516 0.0097287474148553 1 -0.642931669195516 -0.642931669195516 -0.642931669195516 0.0097287474148553 0.0097287474148553 Human
CCDC22 hsa-miR-665 -0.723950678943615 0.00227646072657617 1 -0.723950678943615 -0.723950678943615 -0.723950678943615 0.00227646072657617 0.00227646072657617 Human
CCDC60 hsa-miR-665 -0.674083748541288 0.00585527667037367 1 -0.674083748541288 -0.674083748541288 -0.674083748541288 0.00585527667037367 0.00585527667037367 Human
CCDC88B hsa-miR-665 -0.676536423377679 0.00561215454115294 1 -0.676536423377679 -0.676536423377679 -0.676536423377679 0.00561215454115294 0.00561215454115294 Human
CCNJL hsa-miR-665 -0.642931669195516 0.0097287474148553 1 -0.642931669195516 -0.642931669195516 -0.642931669195516 0.0097287474148553 0.0097287474148553 Human
CDK16 hsa-miR-665 -0.773758278054727 0.000712445834457398 1 -0.773758278054727 -0.773758278054727 -0.773758278054727 0.000712445834457398 0.000712445834457398 Human
CDK2AP1 hsa-miR-665 -0.646702709551035 0.0091751575441803 1 -0.646702709551035 -0.646702709551035 -0.646702709551035 0.0091751575441803 0.0091751575441803 Human
CENPJ hsa-miR-665 -0.737070656112387 0.00171783484650057 1 -0.737070656112387 -0.737070656112387 -0.737070656112387 0.00171783484650057 0.00171783484650057 Human
CHN2 hsa-miR-665 -0.658652150336163 0.00758198489328343 1 -0.658652150336163 -0.658652150336163 -0.658652150336163 0.00758198489328343 0.00758198489328343 Human
CIC hsa-miR-665 -0.674067304106329 0.00585693432163059 1 -0.674067304106329 -0.674067304106329 -0.674067304106329 0.00585693432163059 0.00585693432163059 Human
COG3 hsa-miR-665 -0.686452403434768 0.00470929332159375 1 -0.686452403434768 -0.686452403434768 -0.686452403434768 0.00470929332159375 0.00470929332159375 Human
COQ6 hsa-miR-665 -0.688420842498386 0.0045446246470644 1 -0.688420842498386 -0.688420842498386 -0.688420842498386 0.0045446246470644 0.0045446246470644 Human
CRKL hsa-miR-665 -0.659962971690761 0.00742139921120444 1 -0.659962971690761 -0.659962971690761 -0.659962971690761 0.00742139921120444 0.00742139921120444 Human
CSK hsa-miR-665 -0.643294303793926 0.00967440642714013 1 -0.643294303793926 -0.643294303793926 -0.643294303793926 0.00967440642714013 0.00967440642714013 Human
CYLD hsa-miR-665 -0.679730360285931 0.00530758764805128 1 -0.679730360285931 -0.679730360285931 -0.679730360285931 0.00530758764805128 0.00530758764805128 Human
DCLK2 hsa-miR-665 -0.683381012621724 0.00497564088790536 1 -0.683381012621724 -0.683381012621724 -0.683381012621724 0.00497564088790536 0.00497564088790536 Human
DCLRE1C hsa-miR-665 -0.649318407631233 0.0088058725979212 1 -0.649318407631233 -0.649318407631233 -0.649318407631233 0.0088058725979212 0.0088058725979212 Human
DISP1 hsa-miR-665 -0.67447840535797 0.00581560499402012 1 -0.67447840535797 -0.67447840535797 -0.67447840535797 0.00581560499402012 0.00581560499402012 Human
DTHD1 hsa-miR-665 -0.660316538810189 0.00737854556123452 1 -0.660316538810189 -0.660316538810189 -0.660316538810189 0.00737854556123452 0.00737854556123452 Human
EML6 hsa-miR-665 -0.644082845890294 0.00955706126676814 1 -0.644082845890294 -0.644082845890294 -0.644082845890294 0.00955706126676814 0.00955706126676814 Human
ENPP3 hsa-miR-665 -0.647281932873193 0.00909235736684955 1 -0.647281932873193 -0.647281932873193 -0.647281932873193 0.00909235736684955 0.00909235736684955 Human
EP400P1 hsa-miR-665 -0.670687040402718 0.00620562591339446 1 -0.670687040402718 -0.670687040402718 -0.670687040402718 0.00620562591339446 0.00620562591339446 Human
ERG hsa-miR-665 -0.690906124381052 0.00434327883727592 1 -0.690906124381052 -0.690906124381052 -0.690906124381052 0.00434327883727592 0.00434327883727592 Human
FAM163A hsa-miR-665 -0.653835336848581 0.00819565755614216 1 -0.653835336848581 -0.653835336848581 -0.653835336848581 0.00819565755614216 0.00819565755614216 Human
FAM169B hsa-miR-665 -0.648265684810393 0.00895307011841129 1 -0.648265684810393 -0.648265684810393 -0.648265684810393 0.00895307011841129 0.00895307011841129 Human
FAM86B2 hsa-miR-665 -0.677264750335021 0.00554151710215089 1 -0.677264750335021 -0.677264750335021 -0.677264750335021 0.00554151710215089 0.00554151710215089 Human
FANCB hsa-miR-665 -0.64252611966516 0.00978980127750129 1 -0.64252611966516 -0.64252611966516 -0.64252611966516 0.00978980127750129 0.00978980127750129 Human
FBRSL1 hsa-miR-665 -0.648422868143372 0.00893097046200797 1 -0.648422868143372 -0.648422868143372 -0.648422868143372 0.00893097046200797 0.00893097046200797 Human
FCGR2A hsa-miR-665 -0.749970372126085 0.00128178513565147 1 -0.749970372126085 -0.749970372126085 -0.749970372126085 0.00128178513565147 0.00128178513565147 Human
FKBP14 hsa-miR-665 -0.651547382183724 0.00850045843835856 1 -0.651547382183724 -0.651547382183724 -0.651547382183724 0.00850045843835856 0.00850045843835856 Human
FOXK2 hsa-miR-665 -0.642931669195516 0.0097287474148553 1 -0.642931669195516 -0.642931669195516 -0.642931669195516 0.0097287474148553 0.0097287474148553 Human
GAS2 hsa-miR-665 -0.653576233255044 0.00822973843778874 1 -0.653576233255044 -0.653576233255044 -0.653576233255044 0.00822973843778874 0.00822973843778874 Human
GATAD1 hsa-miR-665 -0.642931669195516 0.0097287474148553 1 -0.642931669195516 -0.642931669195516 -0.642931669195516 0.0097287474148553 0.0097287474148553 Human
GGTA1 hsa-miR-665 -0.643774543803119 0.00960280740917518 1 -0.643774543803119 -0.643774543803119 -0.643774543803119 0.00960280740917518 0.00960280740917518 Human
GLT1D1 hsa-miR-665 -0.642931669195516 0.0097287474148553 1 -0.642931669195516 -0.642931669195516 -0.642931669195516 0.0097287474148553 0.0097287474148553 Human
GLT8D1 hsa-miR-665 -0.656291382345037 0.00787807007479158 1 -0.656291382345037 -0.656291382345037 -0.656291382345037 0.00787807007479158 0.00787807007479158 Human
GNRHR2 hsa-miR-665 -0.642931669195516 0.0097287474148553 1 -0.642931669195516 -0.642931669195516 -0.642931669195516 0.0097287474148553 0.0097287474148553 Human
GPR158 hsa-miR-665 -0.662805183242632 0.00708238535279548 1 -0.662805183242632 -0.662805183242632 -0.662805183242632 0.00708238535279548 0.00708238535279548 Human
HDAC9 hsa-miR-665 -0.675010631166336 0.00576244104310741 1 -0.675010631166336 -0.675010631166336 -0.675010631166336 0.00576244104310741 0.00576244104310741 Human
HEATR3 hsa-miR-665 -0.688491492541674 0.00453880053444311 1 -0.688491492541674 -0.688491492541674 -0.688491492541674 0.00453880053444311 0.00453880053444311 Human
HMGCLL1 hsa-miR-665 -0.678628829764009 0.00541111208128364 1 -0.678628829764009 -0.678628829764009 -0.678628829764009 0.00541111208128364 0.00541111208128364 Human
HSFY1 hsa-miR-665 -0.687700877393867 0.00460431439931197 1 -0.687700877393867 -0.687700877393867 -0.687700877393867 0.00460431439931197 0.00460431439931197 Human
IFT81 hsa-miR-665 -0.653046532707235 0.00829975767711266 1 -0.653046532707235 -0.653046532707235 -0.653046532707235 0.00829975767711266 0.00829975767711266 Human
INO80 hsa-miR-665 -0.699283289480277 0.00371617477785802 1 -0.699283289480277 -0.699283289480277 -0.699283289480277 0.00371617477785802 0.00371617477785802 Human
KLHL20 hsa-miR-665 -0.666737769333465 0.00663353054512261 1 -0.666737769333465 -0.666737769333465 -0.666737769333465 0.00663353054512261 0.00663353054512261 Human
LIPK hsa-miR-665 -0.668026873986542 0.00649137858490523 1 -0.668026873986542 -0.668026873986542 -0.668026873986542 0.00649137858490523 0.00649137858490523 Human
LOC100996709 hsa-miR-665 -0.646795396207786 0.00916186847696698 1 -0.646795396207786 -0.646795396207786 -0.646795396207786 0.00916186847696698 0.00916186847696698 Human
LOC728024 hsa-miR-665 -0.642700584882207 0.00976349967538326 1 -0.642700584882207 -0.642700584882207 -0.642700584882207 0.00976349967538326 0.00976349967538326 Human
LRRC2 hsa-miR-665 -0.693937086961315 0.00410737858507315 1 -0.693937086961315 -0.693937086961315 -0.693937086961315 0.00410737858507315 0.00410737858507315 Human
LYST hsa-miR-665 -0.642931669195516 0.0097287474148553 1 -0.642931669195516 -0.642931669195516 -0.642931669195516 0.0097287474148553 0.0097287474148553 Human
MAP3K11 hsa-miR-665 -0.651247675828537 0.00854103411124574 1 -0.651247675828537 -0.651247675828537 -0.651247675828537 0.00854103411124574 0.00854103411124574 Human
MAPT hsa-miR-665 -0.650684693025275 0.00861766345390147 1 -0.650684693025275 -0.650684693025275 -0.650684693025275 0.00861766345390147 0.00861766345390147 Human
MCPH1 hsa-miR-665 -0.653576233255044 0.00822973843778874 1 -0.653576233255044 -0.653576233255044 -0.653576233255044 0.00822973843778874 0.00822973843778874 Human
MED19 hsa-miR-665 -0.660553014697927 0.00734999249676815 1 -0.660553014697927 -0.660553014697927 -0.660553014697927 0.00734999249676815 0.00734999249676815 Human
MMD2 hsa-miR-665 -0.660316538810189 0.00737854556123452 1 -0.660316538810189 -0.660316538810189 -0.660316538810189 0.00737854556123452 0.00737854556123452 Human
MROH7 hsa-miR-665 -0.765769087822118 0.000874230631092043 1 -0.765769087822118 -0.765769087822118 -0.765769087822118 0.000874230631092043 0.000874230631092043 Human
MRPL42 hsa-miR-665 -0.697400962271941 0.00385037177607694 1 -0.697400962271941 -0.697400962271941 -0.697400962271941 0.00385037177607694 0.00385037177607694 Human
MRPS25 hsa-miR-665 -0.642931669195516 0.0097287474148553 1 -0.642931669195516 -0.642931669195516 -0.642931669195516 0.0097287474148553 0.0097287474148553 Human
MST1R hsa-miR-665 -0.754010963750787 0.00116534783238098 1 -0.754010963750787 -0.754010963750787 -0.754010963750787 0.00116534783238098 0.00116534783238098 Human
MYB hsa-miR-665 -0.644263462502 0.00953034041482237 1 -0.644263462502 -0.644263462502 -0.644263462502 0.00953034041482237 0.00953034041482237 Human
N4BP2L2 hsa-miR-665 -0.689767751057441 0.00443460624461345 1 -0.689767751057441 -0.689767751057441 -0.689767751057441 0.00443460624461345 0.00443460624461345 Human
NAA25 hsa-miR-665 -0.683084246820104 0.00500199493830245 1 -0.683084246820104 -0.683084246820104 -0.683084246820104 0.00500199493830245 0.00500199493830245 Human
NAPEPLD hsa-miR-665 -0.657819235259695 0.00768543276354805 1 -0.657819235259695 -0.657819235259695 -0.657819235259695 0.00768543276354805 0.00768543276354805 Human
NBAS hsa-miR-665 -0.656879193821889 0.00780351337160723 1 -0.656879193821889 -0.656879193821889 -0.656879193821889 0.00780351337160723 0.00780351337160723 Human
NGLY1 hsa-miR-665 -0.642931669195516 0.0097287474148553 1 -0.642931669195516 -0.642931669195516 -0.642931669195516 0.0097287474148553 0.0097287474148553 Human
NME9 hsa-miR-665 -0.642931669195516 0.0097287474148553 1 -0.642931669195516 -0.642931669195516 -0.642931669195516 0.0097287474148553 0.0097287474148553 Human
NMRAL1 hsa-miR-665 -0.645292402143369 0.00937922819184145 1 -0.645292402143369 -0.645292402143369 -0.645292402143369 0.00937922819184145 0.00937922819184145 Human
NOX5 hsa-miR-665 -0.651247675828537 0.00854103411124574 1 -0.651247675828537 -0.651247675828537 -0.651247675828537 0.00854103411124574 0.00854103411124574 Human
NUP62CL hsa-miR-665 -0.642931669195516 0.0097287474148553 1 -0.642931669195516 -0.642931669195516 -0.642931669195516 0.0097287474148553 0.0097287474148553 Human
NUSAP1 hsa-miR-665 -0.660553014697927 0.00734999249676815 1 -0.660553014697927 -0.660553014697927 -0.660553014697927 0.00734999249676815 0.00734999249676815 Human
OSBPL9 hsa-miR-665 -0.649318407631233 0.0088058725979212 1 -0.649318407631233 -0.649318407631233 -0.649318407631233 0.0088058725979212 0.0088058725979212 Human
PDE1C hsa-miR-665 -0.659962971690761 0.00742139921120444 1 -0.659962971690761 -0.659962971690761 -0.659962971690761 0.00742139921120444 0.00742139921120444 Human
PDHB hsa-miR-665 -0.649318407631233 0.0088058725979212 1 -0.649318407631233 -0.649318407631233 -0.649318407631233 0.0088058725979212 0.0088058725979212 Human
PGAM1P5 hsa-miR-665 -0.642931669195516 0.0097287474148553 1 -0.642931669195516 -0.642931669195516 -0.642931669195516 0.0097287474148553 0.0097287474148553 Human
PIK3R3 hsa-miR-665 -0.683381012621724 0.00497564088790536 1 -0.683381012621724 -0.683381012621724 -0.683381012621724 0.00497564088790536 0.00497564088790536 Human
PKD1P5-LOC105376752 hsa-miR-665 -0.682771058439821 0.00502992712720629 1 -0.682771058439821 -0.682771058439821 -0.682771058439821 0.00502992712720629 0.00502992712720629 Human
PMP22 hsa-miR-665 -0.644082845890294 0.00955706126676814 1 -0.644082845890294 -0.644082845890294 -0.644082845890294 0.00955706126676814 0.00955706126676814 Human
POLR3F hsa-miR-665 -0.656512296273376 0.00784998456982255 1 -0.656512296273376 -0.656512296273376 -0.656512296273376 0.00784998456982255 0.00784998456982255 Human
POP4 hsa-miR-665 -0.68069049171807 0.00521863580336368 1 -0.68069049171807 -0.68069049171807 -0.68069049171807 0.00521863580336368 0.00521863580336368 Human
PPP2R2D hsa-miR-665 -0.643576093391142 0.00963234403237823 1 -0.643576093391142 -0.643576093391142 -0.643576093391142 0.00963234403237823 0.00963234403237823 Human
PRKD1 hsa-miR-665 -0.652613744511357 0.00835731229741254 1 -0.652613744511357 -0.652613744511357 -0.652613744511357 0.00835731229741254 0.00835731229741254 Human
RBPMS hsa-miR-665 -0.659962971690761 0.00742139921120444 1 -0.659962971690761 -0.659962971690761 -0.659962971690761 0.00742139921120444 0.00742139921120444 Human
RGS12 hsa-miR-665 -0.712756588083607 0.00286056659983869 1 -0.712756588083607 -0.712756588083607 -0.712756588083607 0.00286056659983869 0.00286056659983869 Human
RNF144A hsa-miR-665 -0.647676084247471 0.00903634831293543 1 -0.647676084247471 -0.647676084247471 -0.647676084247471 0.00903634831293543 0.00903634831293543 Human
RNF227 hsa-miR-665 -0.677264750335021 0.00554151710215089 1 -0.677264750335021 -0.677264750335021 -0.677264750335021 0.00554151710215089 0.00554151710215089 Human
RNF32 hsa-miR-665 -0.649318407631233 0.0088058725979212 1 -0.649318407631233 -0.649318407631233 -0.649318407631233 0.0088058725979212 0.0088058725979212 Human
SCN1A hsa-miR-665 -0.649340752281057 0.00880276891138831 1 -0.649340752281057 -0.649340752281057 -0.649340752281057 0.00880276891138831 0.00880276891138831 Human
SEC61A2 hsa-miR-665 -0.653576233255044 0.00822973843778874 1 -0.653576233255044 -0.653576233255044 -0.653576233255044 0.00822973843778874 0.00822973843778874 Human
SH3GLB2 hsa-miR-665 -0.655791157105041 0.00794195676916098 1 -0.655791157105041 -0.655791157105041 -0.655791157105041 0.00794195676916098 0.00794195676916098 Human
SHLD2P3 hsa-miR-665 -0.685797928344747 0.00476507827005124 1 -0.685797928344747 -0.685797928344747 -0.685797928344747 0.00476507827005124 0.00476507827005124 Human
SIRT3 hsa-miR-665 -0.649318407631233 0.0088058725979212 1 -0.649318407631233 -0.649318407631233 -0.649318407631233 0.0088058725979212 0.0088058725979212 Human
SLC22A5 hsa-miR-665 -0.665277990331282 0.00679745091075423 1 -0.665277990331282 -0.665277990331282 -0.665277990331282 0.00679745091075423 0.00679745091075423 Human
SLC35E3 hsa-miR-665 -0.642700584882207 0.00976349967538326 1 -0.642700584882207 -0.642700584882207 -0.642700584882207 0.00976349967538326 0.00976349967538326 Human
SMIM29 hsa-miR-665 -0.672736448562195 0.00599232221889912 1 -0.672736448562195 -0.672736448562195 -0.672736448562195 0.00599232221889912 0.00599232221889912 Human
SMURF2P1-LRRC37BP1 hsa-miR-665 -0.689039647875009 0.00449381363565138 1 -0.689039647875009 -0.689039647875009 -0.689039647875009 0.00449381363565138 0.00449381363565138 Human
SNCAIP hsa-miR-665 -0.672874628736383 0.00597815134651691 1 -0.672874628736383 -0.672874628736383 -0.672874628736383 0.00597815134651691 0.00597815134651691 Human
SNX29P2 hsa-miR-665 -0.687417402849721 0.00462798612514459 1 -0.687417402849721 -0.687417402849721 -0.687417402849721 0.00462798612514459 0.00462798612514459 Human
SPART hsa-miR-665 -0.711263672531169 0.00294675925259069 1 -0.711263672531169 -0.711263672531169 -0.711263672531169 0.00294675925259069 0.00294675925259069 Human
SPATA6L hsa-miR-665 -0.653576233255044 0.00822973843778874 1 -0.653576233255044 -0.653576233255044 -0.653576233255044 0.00822973843778874 0.00822973843778874 Human
SPTBN1 hsa-miR-665 -0.65746858756435 0.00772931315408343 1 -0.65746858756435 -0.65746858756435 -0.65746858756435 0.00772931315408343 0.00772931315408343 Human
ST6GALNAC1 hsa-miR-665 -0.676585788008618 0.00560734450913003 1 -0.676585788008618 -0.676585788008618 -0.676585788008618 0.00560734450913003 0.00560734450913003 Human
STKLD1 hsa-miR-665 -0.687700877393867 0.00460431439931197 1 -0.687700877393867 -0.687700877393867 -0.687700877393867 0.00460431439931197 0.00460431439931197 Human
SUPT20H hsa-miR-665 -0.657945556149522 0.00766967285870779 1 -0.657945556149522 -0.657945556149522 -0.657945556149522 0.00766967285870779 0.00766967285870779 Human
TBCK hsa-miR-665 -0.647281932873193 0.00909235736684955 1 -0.647281932873193 -0.647281932873193 -0.647281932873193 0.00909235736684955 0.00909235736684955 Human
TESMIN hsa-miR-665 -0.651972443015282 0.00844317081473656 1 -0.651972443015282 -0.651972443015282 -0.651972443015282 0.00844317081473656 0.00844317081473656 Human
TEX9 hsa-miR-665 -0.701421770487862 0.00356826056077386 1 -0.701421770487862 -0.701421770487862 -0.701421770487862 0.00356826056077386 0.00356826056077386 Human
TGFB2 hsa-miR-665 -0.702454658537058 0.00349851764824782 1 -0.702454658537058 -0.702454658537058 -0.702454658537058 0.00349851764824782 0.00349851764824782 Human
THUMPD2 hsa-miR-665 -0.676585788008618 0.00560734450913003 1 -0.676585788008618 -0.676585788008618 -0.676585788008618 0.00560734450913003 0.00560734450913003 Human
TIMM9 hsa-miR-665 -0.679580230380016 0.00532160425158268 1 -0.679580230380016 -0.679580230380016 -0.679580230380016 0.00532160425158268 0.00532160425158268 Human
TM2D1 hsa-miR-665 -0.702541227928875 0.00349272197869555 1 -0.702541227928875 -0.702541227928875 -0.702541227928875 0.00349272197869555 0.00349272197869555 Human
TMCO5A hsa-miR-665 -0.734677349295639 0.00181049688334634 1 -0.734677349295639 -0.734677349295639 -0.734677349295639 0.00181049688334634 0.00181049688334634 Human
TMEM26 hsa-miR-665 -0.816782202126092 0.000202185775328267 1 -0.816782202126092 -0.816782202126092 -0.816782202126092 0.000202185775328267 0.000202185775328267 Human
TMEM51 hsa-miR-665 -0.689767751057441 0.00443460624461345 1 -0.689767751057441 -0.689767751057441 -0.689767751057441 0.00443460624461345 0.00443460624461345 Human
TNFSF10 hsa-miR-665 -0.642931669195516 0.0097287474148553 1 -0.642931669195516 -0.642931669195516 -0.642931669195516 0.0097287474148553 0.0097287474148553 Human
TNS4 hsa-miR-665 -0.660078280804788 0.00740740188579236 1 -0.660078280804788 -0.660078280804788 -0.660078280804788 0.00740740188579236 0.00740740188579236 Human
TOB2P1 hsa-miR-665 -0.698634804181292 0.00376198012486206 1 -0.698634804181292 -0.698634804181292 -0.698634804181292 0.00376198012486206 0.00376198012486206 Human
TPTE2P5 hsa-miR-665 -0.642931669195516 0.0097287474148553 1 -0.642931669195516 -0.642931669195516 -0.642931669195516 0.0097287474148553 0.0097287474148553 Human
TUBGCP4 hsa-miR-665 -0.642931669195516 0.0097287474148553 1 -0.642931669195516 -0.642931669195516 -0.642931669195516 0.0097287474148553 0.0097287474148553 Human
TXNL4A hsa-miR-665 -0.654956314179029 0.00804948404822214 1 -0.654956314179029 -0.654956314179029 -0.654956314179029 0.00804948404822214 0.00804948404822214 Human
UPF2 hsa-miR-665 -0.662805183242632 0.00708238535279548 1 -0.662805183242632 -0.662805183242632 -0.662805183242632 0.00708238535279548 0.00708238535279548 Human
VN2R19P hsa-miR-665 -0.692631307402926 0.00420772590964202 1 -0.692631307402926 -0.692631307402926 -0.692631307402926 0.00420772590964202 0.00420772590964202 Human
WFDC21P hsa-miR-665 -0.656879193821889 0.00780351337160723 1 -0.656879193821889 -0.656879193821889 -0.656879193821889 0.00780351337160723 0.00780351337160723 Human
ZMPSTE24 hsa-miR-665 -0.662683830874372 0.00709660639523824 1 -0.662683830874372 -0.662683830874372 -0.662683830874372 0.00709660639523824 0.00709660639523824 Human
ZNF154 hsa-miR-665 -0.659721390839956 0.00745079198894993 1 -0.659721390839956 -0.659721390839956 -0.659721390839956 0.00745079198894993 0.00745079198894993 Human
ZNF514 hsa-miR-665 -0.650158632892369 0.00868975276509953 1 -0.650158632892369 -0.650158632892369 -0.650158632892369 0.00868975276509953 0.00868975276509953 Human
ZNF692 hsa-miR-665 -0.664814647050817 0.00685014141434737 1 -0.664814647050817 -0.664814647050817 -0.664814647050817 0.00685014141434737 0.00685014141434737 Human
ZNF767P hsa-miR-665 -0.648826672371179 0.00887439207397978 1 -0.648826672371179 -0.648826672371179 -0.648826672371179 0.00887439207397978 0.00887439207397978 Human
ZPBP2 hsa-miR-665 -0.752905688128654 0.00119631251385854 1 -0.752905688128654 -0.752905688128654 -0.752905688128654 0.00119631251385854 0.00119631251385854 Human
ZSWIM8 hsa-miR-665 -0.662091884502667 0.00716629768465005 1 -0.662091884502667 -0.662091884502667 -0.662091884502667 0.00716629768465005 0.00716629768465005 Human
C12orf4 hsa-miR-6726-3p -0.724677395454197 0.00224213610980506 1 -0.724677395454197 -0.724677395454197 -0.724677395454197 0.00224213610980506 0.00224213610980506 Human
COX7A2 hsa-miR-6726-3p -0.7385618047416 0.00166205830330268 1 -0.7385618047416 -0.7385618047416 -0.7385618047416 0.00166205830330268 0.00166205830330268 Human
FAM3B hsa-miR-6726-3p -0.699637319097818 0.00369135608882321 1 -0.699637319097818 -0.699637319097818 -0.699637319097818 0.00369135608882321 0.00369135608882321 Human
WDR31 hsa-miR-6726-3p -0.708791522983551 0.0030940385337257 1 -0.708791522983551 -0.708791522983551 -0.708791522983551 0.0030940385337257 0.0030940385337257 Human
hsa-miR-4722-5p hsa-miR-6726-3p -0.781943212580256 0.000572813579969411 1 -0.781943212580256 -0.781943212580256 -0.781943212580256 0.000572813579969411 0.000572813579969411 Human
KI0AKA2YD08AHM1:346-794 hsa-miR-6727-5p -0.645201056779764 0.00939256710873648 1 -0.645201056779764 -0.645201056779764 -0.645201056779764 0.00939256710873648 0.00939256710873648 Anncaliia
KI0ABA40YG18FM1:c(1-451) hsa-miR-6738-5p -0.65446739367903 0.00811298483191658 1 -0.65446739367903 -0.65446739367903 -0.65446739367903 0.00811298483191658 0.00811298483191658 Anncaliia
KI0AKA13YL17FM1:c(248-841) hsa-miR-6738-5p -0.65446739367903 0.00811298483191658 1 -0.65446739367903 -0.65446739367903 -0.65446739367903 0.00811298483191658 0.00811298483191658 Anncaliia
DBP hsa-miR-6739-3p -0.723665351964403 0.0022900520283855 1 -0.723665351964403 -0.723665351964403 -0.723665351964403 0.0022900520283855 0.0022900520283855 Human
TECRL hsa-miR-6739-3p -0.734493581583297 0.00181777467594646 1 -0.734493581583297 -0.734493581583297 -0.734493581583297 0.00181777467594646 0.00181777467594646 Human
ZNF511 hsa-miR-6739-3p -0.668298412351711 0.00646174394651755 1 -0.668298412351711 -0.668298412351711 -0.668298412351711 0.00646174394651755 0.00646174394651755 Human
hsa-miR-4638-3p hsa-miR-6746-3p -0.712900654176405 0.00285235679555784 1 -0.712900654176405 -0.712900654176405 -0.712900654176405 0.00285235679555784 0.00285235679555784 Human
hsa-miR-26a-1-3p hsa-miR-6755-5p -0.65691859099935 0.007798536196576 1 -0.65691859099935 -0.65691859099935 -0.65691859099935 0.007798536196576 0.007798536196576 Human
ARHGAP21 hsa-miR-6758-3p -0.665032416262646 0.0068253372329885 1 -0.665032416262646 -0.665032416262646 -0.665032416262646 0.0068253372329885 0.0068253372329885 Human
BORCS8-MEF2B hsa-miR-6758-3p -0.645010548293816 0.0094204342566635 1 -0.645010548293816 -0.645010548293816 -0.645010548293816 0.0094204342566635 0.0094204342566635 Human
CACNA1H hsa-miR-6758-3p -0.715216832076661 0.00272293062166629 1 -0.715216832076661 -0.715216832076661 -0.715216832076661 0.00272293062166629 0.00272293062166629 Human
CENPBD1P1 hsa-miR-6758-3p -0.646195141666976 0.00924819826484269 1 -0.646195141666976 -0.646195141666976 -0.646195141666976 0.00924819826484269 0.00924819826484269 Human
CNTN1 hsa-miR-6758-3p -0.655281506596975 0.00800746454359791 1 -0.655281506596975 -0.655281506596975 -0.655281506596975 0.00800746454359791 0.00800746454359791 Human
CRTC2 hsa-miR-6758-3p -0.749668670690707 0.00129084251656719 1 -0.749668670690707 -0.749668670690707 -0.749668670690707 0.00129084251656719 0.00129084251656719 Human
CTTNBP2 hsa-miR-6758-3p -0.678634199682149 0.00541060356087808 1 -0.678634199682149 -0.678634199682149 -0.678634199682149 0.00541060356087808 0.00541060356087808 Human
DGCR2 hsa-miR-6758-3p -0.651832656562254 0.00846197706383078 1 -0.651832656562254 -0.651832656562254 -0.651832656562254 0.00846197706383078 0.00846197706383078 Human
FLVCR1 hsa-miR-6758-3p -0.642638822763276 0.0097728043410128 1 -0.642638822763276 -0.642638822763276 -0.642638822763276 0.0097728043410128 0.0097728043410128 Human
GRM7 hsa-miR-6758-3p -0.642638822763276 0.0097728043410128 1 -0.642638822763276 -0.642638822763276 -0.642638822763276 0.0097728043410128 0.0097728043410128 Human
GSDMB hsa-miR-6758-3p -0.670030214807794 0.00627524079151387 1 -0.670030214807794 -0.670030214807794 -0.670030214807794 0.00627524079151387 0.00627524079151387 Human
HACE1 hsa-miR-6758-3p -0.654695124818149 0.00808335851880226 1 -0.654695124818149 -0.654695124818149 -0.654695124818149 0.00808335851880226 0.00808335851880226 Human
KCNC3 hsa-miR-6758-3p -0.708424495556828 0.00311639624375482 1 -0.708424495556828 -0.708424495556828 -0.708424495556828 0.00311639624375482 0.00311639624375482 Human
LRRIQ4 hsa-miR-6758-3p -0.642077333693429 0.00985771250785694 1 -0.642077333693429 -0.642077333693429 -0.642077333693429 0.00985771250785694 0.00985771250785694 Human
MRPL1 hsa-miR-6758-3p -0.674949280865014 0.00576854966836771 1 -0.674949280865014 -0.674949280865014 -0.674949280865014 0.00576854966836771 0.00576854966836771 Human
NLRC3 hsa-miR-6758-3p -0.644357833373652 0.00951640220119998 1 -0.644357833373652 -0.644357833373652 -0.644357833373652 0.00951640220119998 0.00951640220119998 Human
NMRK1 hsa-miR-6758-3p -0.675770885117012 0.00568716588999973 1 -0.675770885117012 -0.675770885117012 -0.675770885117012 0.00568716588999973 0.00568716588999973 Human
PHLDB3 hsa-miR-6758-3p -0.65300396506591 0.00830540474710273 1 -0.65300396506591 -0.65300396506591 -0.65300396506591 0.00830540474710273 0.00830540474710273 Human
PSTPIP1 hsa-miR-6758-3p -0.674340944300795 0.00582939868566612 1 -0.674340944300795 -0.674340944300795 -0.674340944300795 0.00582939868566612 0.00582939868566612 Human
RAD51D hsa-miR-6758-3p -0.673003270778987 0.00596498242759735 1 -0.673003270778987 -0.673003270778987 -0.673003270778987 0.00596498242759735 0.00596498242759735 Human
SORBS2 hsa-miR-6758-3p -0.701822072900679 0.00354110106472172 1 -0.701822072900679 -0.701822072900679 -0.701822072900679 0.00354110106472172 0.00354110106472172 Human
TACC1 hsa-miR-6758-3p -0.667881057868025 0.00650733651832125 1 -0.667881057868025 -0.667881057868025 -0.667881057868025 0.00650733651832125 0.00650733651832125 Human
TBC1D12 hsa-miR-6758-3p -0.647224942676231 0.00910047811295556 1 -0.647224942676231 -0.647224942676231 -0.647224942676231 0.00910047811295556 0.00910047811295556 Human
VRK1 hsa-miR-6758-3p -0.645602029892927 0.00933412421284974 1 -0.645602029892927 -0.645602029892927 -0.645602029892927 0.00933412421284974 0.00933412421284974 Human
YEATS2 hsa-miR-6758-3p -0.654695124818149 0.00808335851880226 1 -0.654695124818149 -0.654695124818149 -0.654695124818149 0.00808335851880226 0.00808335851880226 Human
hsa-miR-4423-5p hsa-miR-6767-5p -0.644696255605452 0.00946654947500014 1 -0.644696255605452 -0.644696255605452 -0.644696255605452 0.00946654947500014 0.00946654947500014 Human
CDC42P3 hsa-miR-6781-5p -0.655156496956424 0.00802359716570522 1 -0.655156496956424 -0.655156496956424 -0.655156496956424 0.00802359716570522 0.00802359716570522 Human
KI0AEA21YH05FM1:c(316-909) hsa-miR-6781-5p -0.643695148868995 0.00961461575322975 1 -0.643695148868995 -0.643695148868995 -0.643695148868995 0.00961461575322975 0.00961461575322975 Anncaliia
hsa-miR-3613-3p hsa-miR-6781-5p -0.694160217154258 0.0040904232274146 1 -0.694160217154258 -0.694160217154258 -0.694160217154258 0.0040904232274146 0.0040904232274146 Human
KI0AFA19BG03AHM1:2534-4096 hsa-miR-6786-3p -0.660889543186597 0.00730950846811096 1 -0.660889543186597 -0.660889543186597 -0.660889543186597 0.00730950846811096 0.00730950846811096 Anncaliia
KI0ABA41YN12RM1:c(1-344) hsa-miR-6789-5p -0.668019622432407 0.00649217145663239 1 -0.668019622432407 -0.668019622432407 -0.668019622432407 0.00649217145663239 0.00649217145663239 Anncaliia
ATP6V0CP3 hsa-miR-6793-5p -0.672033977426298 0.00606477360782831 1 -0.672033977426298 -0.672033977426298 -0.672033977426298 0.00606477360782831 0.00606477360782831 Human
hsa-miR-655-5p hsa-miR-6836-5p -0.693553708664826 0.00413664133749125 1 -0.693553708664826 -0.693553708664826 -0.693553708664826 0.00413664133749125 0.00413664133749125 Human
hsa-miR-214-5p hsa-miR-6837-5p -0.681651801329222 0.00513076062634132 1 -0.681651801329222 -0.681651801329222 -0.681651801329222 0.00513076062634132 0.00513076062634132 Human
hsa-miR-10397-5p hsa-miR-6851-3p -0.662036998366429 0.00717278672375077 1 -0.662036998366429 -0.662036998366429 -0.662036998366429 0.00717278672375077 0.00717278672375077 Human
hsa-miR-1185-1-3p hsa-miR-6851-3p -0.666154437112232 0.00669865587253993 1 -0.666154437112232 -0.666154437112232 -0.666154437112232 0.00669865587253993 0.00669865587253993 Human
hsa-miR-1270 hsa-miR-6851-3p -0.667351481091362 0.00656555287291072 1 -0.667351481091362 -0.667351481091362 -0.667351481091362 0.00656555287291072 0.00656555287291072 Human
hsa-miR-132-5p hsa-miR-6851-3p -0.664963811608045 0.00683314374767807 1 -0.664963811608045 -0.664963811608045 -0.664963811608045 0.00683314374767807 0.00683314374767807 Human
hsa-miR-26b-5p hsa-miR-6851-3p -0.64194583351392 0.00987768089671981 1 -0.64194583351392 -0.64194583351392 -0.64194583351392 0.00987768089671981 0.00987768089671981 Human
hsa-miR-29c-3p hsa-miR-6851-3p -0.700089760851815 0.00365983059713271 1 -0.700089760851815 -0.700089760851815 -0.700089760851815 0.00365983059713271 0.00365983059713271 Human
hsa-miR-340-5p hsa-miR-6851-3p -0.685318636351514 0.00480626245848947 1 -0.685318636351514 -0.685318636351514 -0.685318636351514 0.00480626245848947 0.00480626245848947 Human
hsa-miR-3940-3p hsa-miR-6851-3p -0.64223568054107 0.0098337092742975 1 -0.64223568054107 -0.64223568054107 -0.64223568054107 0.0098337092742975 0.0098337092742975 Human
hsa-miR-483-3p hsa-miR-6851-3p -0.649856539029151 0.00873136349418591 1 -0.649856539029151 -0.649856539029151 -0.649856539029151 0.00873136349418591 0.00873136349418591 Human
hsa-miR-505-5p hsa-miR-6851-3p -0.70071905514593 0.00361633902493752 1 -0.70071905514593 -0.70071905514593 -0.70071905514593 0.00361633902493752 0.00361633902493752 Human
hsa-miR-664a-3p hsa-miR-6851-3p -0.642519768213731 0.00979075983678435 1 -0.642519768213731 -0.642519768213731 -0.642519768213731 0.00979075983678435 0.00979075983678435 Human
hsa-miR-6730-5p hsa-miR-6851-3p -0.689789334369071 0.00443286064306703 1 -0.689789334369071 -0.689789334369071 -0.689789334369071 0.00443286064306703 0.00443286064306703 Human
hsa-miR-30c-5p hsa-miR-6864-5p -0.697423004391585 0.00384877833542063 1 -0.697423004391585 -0.697423004391585 -0.697423004391585 0.00384877833542063 0.00384877833542063 Human
ANKRD20A2P hsa-miR-6866-3p -0.700389213263324 0.00363908332274443 1 -0.700389213263324 -0.700389213263324 -0.700389213263324 0.00363908332274443 0.00363908332274443 Human
OCIAD2 hsa-miR-6866-3p -0.662952246157797 0.00706518139246559 1 -0.662952246157797 -0.662952246157797 -0.662952246157797 0.00706518139246559 0.00706518139246559 Human
PROZ hsa-miR-6866-3p -0.731699812344253 0.00193134437569698 1 -0.731699812344253 -0.731699812344253 -0.731699812344253 0.00193134437569698 0.00193134437569698 Human
KI0AEA15YF18AHM1:c(50-913) hsa-miR-6875-3p -0.669904345046436 0.00628865134890511 1 -0.669904345046436 -0.669904345046436 -0.669904345046436 0.00628865134890511 0.00628865134890511 Anncaliia
hsa-miR-331-5p hsa-miR-6879-3p -0.663266910994656 0.00702848115019439 1 -0.663266910994656 -0.663266910994656 -0.663266910994656 0.00702848115019439 0.00702848115019439 Human
KI0AEA14YM13FM1:c(124-672) hsa-miR-6890-5p -0.68731191506821 0.0046368195453903 1 -0.68731191506821 -0.68731191506821 -0.68731191506821 0.0046368195453903 0.0046368195453903 Anncaliia
KI0AIA23YO12AHM1:c(1-658) hsa-miR-6890-5p -0.73744167546939 0.00170381815793497 1 -0.73744167546939 -0.73744167546939 -0.73744167546939 0.00170381815793497 0.00170381815793497 Anncaliia
CNPY1 hsa-miR-7-1-3p -0.648001296003888 0.00899033914434222 1 -0.648001296003888 -0.648001296003888 -0.648001296003888 0.00899033914434222 0.00899033914434222 Human
RNF5P1 hsa-miR-7-1-3p -0.680046607457968 0.00527815735196269 1 -0.680046607457968 -0.680046607457968 -0.680046607457968 0.00527815735196269 0.00527815735196269 Human
ATAT1 hsa-miR-7111-5p -0.683639172024318 0.00495280478648175 1 -0.683639172024318 -0.683639172024318 -0.683639172024318 0.00495280478648175 0.00495280478648175 Human
hsa-miR-4649-3p hsa-miR-7111-5p -0.661900243155508 0.00718897501940763 1 -0.661900243155508 -0.661900243155508 -0.661900243155508 0.00718897501940763 0.00718897501940763 Human
AGER hsa-miR-766-3p -0.768734874578353 0.000811022467282374 1 -0.768734874578353 -0.768734874578353 -0.768734874578353 0.000811022467282374 0.000811022467282374 Human
KATNBL1P6 hsa-miR-766-3p -0.649699550008088 0.00875304883808425 1 -0.649699550008088 -0.649699550008088 -0.649699550008088 0.00875304883808425 0.00875304883808425 Human
hsa-miR-3193 hsa-miR-7705 -0.777173529570165 0.000651163609391325 1 -0.777173529570165 -0.777173529570165 -0.777173529570165 0.000651163609391325 0.000651163609391325 Human
KI0AMB32YH17FM1:c(419-1651) hsa-miR-8072 -0.643470263781299 0.00964812430603312 1 -0.643470263781299 -0.643470263781299 -0.643470263781299 0.00964812430603312 0.00964812430603312 Anncaliia
KI0AKA16YA01AHM1:277-987 hsa-miR-889-3p -0.655255252949234 0.00801085049111228 1 -0.655255252949234 -0.655255252949234 -0.655255252949234 0.00801085049111228 0.00801085049111228 Anncaliia
OOSP3 hsa-miR-101-5p -0.781530711873462 0.000579270490350448 2 -0.75053886724321 -0.75053886724321 -0.719547022612957 0.00153642303384693 0.00249357557734342 Human
MTHFD2P1 hsa-miR-10394-3p -0.64402650652089 0.00956540821277452 2 -0.645900508296959 -0.645900508296959 -0.64402650652089 0.00929390619420256 0.00956540821277452 Human
RAD21L1 hsa-miR-10394-3p -0.645940408233616 0.00928502618349425 2 -0.647819979120852 -0.647819979120852 -0.645940408233616 0.00901903751078925 0.00928502618349425 Human
C8G hsa-miR-106b-5p -0.809581769823027 0.000254989192195687 2 -0.762274364790013 -0.762274364790013 -0.714966959756999 0.00149582606114174 0.00273666293008779 Human
GOLGA8A hsa-miR-106b-5p -0.693506951369833 0.00414022156085503 2 -0.68088899192704 -0.68088899192704 -0.668271032484246 0.00530247439878018 0.00646472723670533 Human
LOC644936 hsa-miR-106b-5p -0.680676474781128 0.00521992586795039 2 -0.674601372623002 -0.674601372623002 -0.668526270464876 0.00582844230949264 0.00643695875103489 Human
C8G hsa-miR-10b-3p -0.714966959756999 0.00273666293008779 2 -0.762274364790013 -0.762274364790013 -0.714966959756999 0.00149582606114174 0.00273666293008779 Human
HNRNPA1P10 hsa-miR-1226-3p -0.65299862236559 0.00830611372824586 2 -0.656886609582891 -0.656886609582891 -0.65299862236559 0.00781471518464905 0.00830611372824586 Human
KI0AEA11YM04FM1:612-1133 hsa-miR-1226-3p -0.661510210823938 0.00723530264446115 2 -0.663742429033627 -0.663742429033627 -0.661510210823938 0.00697706603403236 0.00723530264446115 Anncaliia
KI0AFA17BB06AHM1:3402-5183 hsa-miR-1249-5p -0.658408439889692 0.0076121398078528 2 -0.659538272267632 -0.659538272267632 -0.658408439889692 0.00747413366330552 0.0076121398078528 Anncaliia
KI0ANB2YO19FM1:c(2339-4795) hsa-miR-1249-5p -0.643832445852295 0.00959420283101275 2 -0.66185421459451 -0.66185421459451 -0.643832445852295 0.00744411128222677 0.00959420283101275 Anncaliia
VILL hsa-miR-1292-5p -0.656414284386665 0.00786243542523035 2 -0.686872727182034 -0.686872727182034 -0.656414284386665 0.00523567976721129 0.00786243542523035 Human
TNFSF8 hsa-miR-1294 -0.68069049171807 0.00521863580336368 2 -0.685109616687998 -0.685109616687998 -0.68069049171807 0.00483630449420347 0.00521863580336368 Human
KI0AHA9YF20AHM1:c(2079-3928) hsa-miR-1306-5p -0.649350973377839 0.00880134947980205 2 -0.645940189347509 -0.645940189347509 -0.642529405317179 0.00929532745818751 0.00978930543657297 Anncaliia
KI0AKA11YK20FM1:c(1-279) hsa-miR-1307-5p -0.671053066437567 0.00616709708561358 2 -0.658232889674297 -0.658232889674297 -0.645412712911028 0.00776438961013737 0.00936168213466115 Anncaliia
KI0ARB9YA04FM1:772-1348 hsa-miR-1307-5p -0.664684768939925 0.0068649684289972 2 -0.659592660087533 -0.659592660087533 -0.654500551235141 0.00748681719706856 0.00810866596513993 Anncaliia
RMI2 hsa-miR-134-3p -0.67744603729187 0.00552404452439603 2 -0.67518396335798 -0.67518396335798 -0.67292188942409 0.0057486775961022 0.00597331066780837 Human
ACSF3 hsa-miR-137-3p -0.647566693201345 0.00905186568531935 2 -0.650123759554402 -0.650123759554402 -0.647566693201345 0.0087001183482539 0.00905186568531935 Human
ACTG1 hsa-miR-137-3p -0.643331560970095 0.00966883687802467 2 -0.660666294348106 -0.660666294348106 -0.643331560970095 0.00756983076674977 0.00966883687802467 Human
ADD1 hsa-miR-137-3p -0.748555301768929 0.00132471519300381 2 -0.707591125920485 -0.707591125920485 -0.666626950072042 0.00398528973686529 0.00664586428072678 Human
ADGRE2 hsa-miR-137-3p -0.675412048339568 0.00572259804835751 2 -0.670149504247852 -0.670149504247852 -0.664886960156137 0.00628224752820217 0.00684189700804683 Human
AGO4 hsa-miR-137-3p -0.647487781249612 0.00906307246433791 2 -0.657881548059954 -0.657881548059954 -0.647487781249612 0.00776366651191518 0.00906307246433791 Human
ANGEL2 hsa-miR-137-3p -0.654524955980222 0.00810548832917179 2 -0.671692228058181 -0.671692228058181 -0.654524955980222 0.00630702370966252 0.00810548832917179 Human
ANKRD10 hsa-miR-137-3p -0.691995369849096 0.00425729667861341 2 -0.670815077623902 -0.670815077623902 -0.649634785398707 0.00650965195679787 0.00876200723498233 Human
ANO9 hsa-miR-137-3p -0.672315605875131 0.00603564451855387 2 -0.685554730903366 -0.685554730903366 -0.672315605875131 0.00489317438526471 0.00603564451855387 Human
APOBEC3F hsa-miR-137-3p -0.698594320951029 0.00376485445965313 2 -0.694651576689123 -0.694651576689123 -0.690708832427218 0.00406192669036565 0.00435899892107816 Human
ARHGAP10 hsa-miR-137-3p -0.642989208889266 0.00972010918801436 2 -0.655451546293608 -0.655451546293608 -0.642989208889266 0.00811192529789162 0.00972010918801436 Human
ATG13 hsa-miR-137-3p -0.644249295008569 0.00953243427526917 2 -0.668410272696778 -0.668410272696778 -0.644249295008569 0.00687241093986879 0.00953243427526917 Human
BCAP31 hsa-miR-137-3p -0.721396497213123 0.00240045801027255 2 -0.685495597961719 -0.685495597961719 -0.649594698710314 0.00558400686395644 0.00876755571764032 Human
BCL9L hsa-miR-137-3p -0.664439443854991 0.0068930438890642 2 -0.67445291492154 -0.67445291492154 -0.664439443854991 0.00588661703048876 0.0068930438890642 Human
BCLAF3 hsa-miR-137-3p -0.660417407359891 0.00736635563977228 2 -0.659421713024557 -0.659421713024557 -0.658426018689223 0.00748815861571572 0.00760996159165916 Human
BCORP1 hsa-miR-137-3p -0.704129908470247 0.00338771364517632 2 -0.682902305834429 -0.682902305834429 -0.661674703198611 0.00530172476444579 0.00721573588371527 Human
BET1 hsa-miR-137-3p -0.672612615166253 0.00600504428799264 2 -0.672466991394386 -0.672466991394386 -0.67232136762252 0.00602004700911052 0.00603504973022839 Human
BRPF1 hsa-miR-137-3p -0.67019668027834 0.00625753967974152 2 -0.660501517611412 -0.660501517611412 -0.650806354944484 0.00742929896145816 0.00860105824317481 Human
BTAF1 hsa-miR-137-3p -0.692618508534436 0.00420871902882958 2 -0.698799537396131 -0.698799537396131 -0.692618508534436 0.00377062480593704 0.00420871902882958 Human
C16orf87 hsa-miR-137-3p -0.719161685098177 0.00251333572937718 2 -0.683788187149406 -0.683788187149406 -0.648414689200634 0.00572272754009606 0.00893211935081495 Human
CACNB3 hsa-miR-137-3p -0.646566745998901 0.00919467876109836 2 -0.683975004290313 -0.683975004290313 -0.646566745998901 0.00579789653287255 0.00919467876109836 Human
CATSPER1 hsa-miR-137-3p -0.747660047820786 0.00135246917221643 2 -0.70085590653113 -0.70085590653113 -0.654051765241473 0.00475987199177075 0.00816727481132506 Human
CCN4 hsa-miR-137-3p -0.644009880650213 0.00956787250279745 2 -0.656671377698904 -0.656671377698904 -0.644009880650213 0.00795884725815643 0.00956787250279745 Human
CD244 hsa-miR-137-3p -0.658699644946927 0.00757611920289047 2 -0.677449330788984 -0.677449330788984 -0.658699644946927 0.00575708910658268 0.00757611920289047 Human
CDAN1 hsa-miR-137-3p -0.682794124624466 0.0050278657308982 2 -0.668477345396529 -0.668477345396529 -0.654160566168592 0.00659045068364672 0.00815303563639524 Human
CDH26 hsa-miR-137-3p -0.719788353928574 0.00248126355822542 2 -0.704595439385026 -0.704595439385026 -0.689402524841478 0.00347274556913335 0.00446422758004128 Human
CDK20 hsa-miR-137-3p -0.721951911324308 0.00237304476132971 2 -0.682823530096651 -0.682823530096651 -0.643695148868995 0.00599383025727973 0.00961461575322975 Human
CDO1 hsa-miR-137-3p -0.654720569357738 0.0080800536296981 2 -0.65380811780852 -0.65380811780852 -0.652895666259302 0.00819991949668375 0.0083197853636694 Human
CEP41 hsa-miR-137-3p -0.64958028776526 0.00876955103879729 2 -0.649510801239564 -0.649510801239564 -0.649441314713868 0.00877918117982279 0.0087888113208483 Human
CHRM3 hsa-miR-137-3p -0.689835565536913 0.00442912342237722 2 -0.691513560844612 -0.691513560844612 -0.689835565536913 0.00429677963270825 0.00442912342237722 Human
CHST12 hsa-miR-137-3p -0.659115014898619 0.00752497182730272 2 -0.653226944934384 -0.653226944934384 -0.64733887497015 0.00830461048209652 0.00908424913689032 Human
CKS1B hsa-miR-137-3p -0.66838940504154 0.00645183724241627 2 -0.705915276281607 -0.705915276281607 -0.66838940504154 0.0039707423779255 0.00645183724241627 Human
CLU hsa-miR-137-3p -0.663145380511694 0.00704263777331082 2 -0.658930241777064 -0.658930241777064 -0.654715103042435 0.00756170065568318 0.00808076353805554 Human
CNIH4 hsa-miR-137-3p -0.659090663108735 0.00752796292631053 2 -0.660197213042596 -0.660197213042596 -0.659090663108735 0.00739394101782731 0.00752796292631053 Human
CPOX hsa-miR-137-3p -0.715188836948373 0.00272446641182356 2 -0.69491452053736 -0.69491452053736 -0.674640204126347 0.00426193427574251 0.00579940213966146 Human
CSRNP2 hsa-miR-137-3p -0.665034553194041 0.00682509418462685 2 -0.677654727416194 -0.677654727416194 -0.665034553194041 0.00560941365735013 0.00682509418462685 Human
DCAF8L2 hsa-miR-137-3p -0.813287353040835 0.00022656281126654 2 -0.765793954200488 -0.765793954200488 -0.718300555360142 0.00139225529893472 0.0025579477866029 Human
DDX3X hsa-miR-137-3p -0.642413826931622 0.00980675927461805 2 -0.642723160138224 -0.642723160138224 -0.642413826931622 0.00976018713608529 0.00980675927461805 Human
DHX57 hsa-miR-137-3p -0.703902007509362 0.0034026208138429 2 -0.688037473085965 -0.688037473085965 -0.672172938662567 0.00472650385213846 0.00605038689043402 Human
DNPEP hsa-miR-137-3p -0.726164327373949 0.00217319762288648 2 -0.696220958461846 -0.696220958461846 -0.666277589549744 0.00442903128272132 0.00668486494255616 Human
ELOVL1 hsa-miR-137-3p -0.66051341518597 0.00735476784047839 2 -0.720675528217593 -0.720675528217593 -0.66051341518597 0.0039725101515512 0.00735476784047839 Human
EPHX2 hsa-miR-137-3p -0.664987451013115 0.00683045302971497 2 -0.654191666928137 -0.654191666928137 -0.643395882843159 0.00824484018531346 0.00965922734091196 Human
FAAP20 hsa-miR-137-3p -0.671750824454575 0.00609417208129281 2 -0.675789265456896 -0.675789265456896 -0.671750824454575 0.00569634339957814 0.00609417208129281 Human
FBXW2 hsa-miR-137-3p -0.701732263125633 0.00354718005484012 2 -0.682388230410755 -0.682388230410755 -0.663044197695877 0.0053008106654262 0.00705444127601229 Human
GABARAPL3 hsa-miR-137-3p -0.694992925764964 0.00402763725462663 2 -0.676129943844893 -0.676129943844893 -0.657266961924821 0.00589113547470121 0.0077546336947758 Human
GGCT hsa-miR-137-3p -0.719913374505722 0.00247490453994503 2 -0.696916130905457 -0.696916130905457 -0.673918887305191 0.00417340825703705 0.00587191197412906 Human
GLG1 hsa-miR-137-3p -0.687685700211971 0.00460557934203587 2 -0.680599588664305 -0.680599588664305 -0.673513477116639 0.00525927894984646 0.00591297855765704 Human
GPR137 hsa-miR-137-3p -0.681949298823489 0.00510380445753778 2 -0.668365861121974 -0.668365861121974 -0.654782423420459 0.00658791426527394 0.00807202407301011 Human
GSTM4 hsa-miR-137-3p -0.724884375665855 0.00223243623860192 2 -0.689044045917311 -0.689044045917311 -0.653203716168767 0.00525568392730857 0.00827893161601523 Human
HAUS5 hsa-miR-137-3p -0.660513021313353 0.0073548153502041 2 -0.668549404660986 -0.668549404660986 -0.660513021313353 0.00648107992966707 0.0073548153502041 Human
HEMK1 hsa-miR-137-3p -0.726966554150363 0.00213671650188818 2 -0.689116537191389 -0.689116537191389 -0.651266520232415 0.00533759745350371 0.00853847840511923 Human
HERC2 hsa-miR-137-3p -0.649419100978159 0.0087918929905928 2 -0.662037735827311 -0.662037735827311 -0.649419100978159 0.00729483907011519 0.0087918929905928 Human
HERC2P2 hsa-miR-137-3p -0.68432919127804 0.0048921747118118 2 -0.671661275034456 -0.671661275034456 -0.658993358790872 0.00621604936231657 0.00753992401282133 Human
HNMT hsa-miR-137-3p -0.643683169363504 0.00961639843978412 2 -0.649793606126388 -0.649793606126388 -0.643683169363504 0.00877195125776797 0.00961639843978412 Human
IFRD1 hsa-miR-137-3p -0.775327909709205 0.00068372436350117 2 -0.733163084213396 -0.733163084213396 -0.690998258717587 0.00250983871673127 0.00433595306996137 Human
IL17RC hsa-miR-137-3p -0.663521709816518 0.00699887327043092 2 -0.668818672416801 -0.668818672416801 -0.663521709816518 0.00642546836911484 0.00699887327043092 Human
ILKAP hsa-miR-137-3p -0.677601629921 0.00550908313431853 2 -0.661616957512007 -0.661616957512007 -0.645632285103014 0.00741940456590084 0.00932972599748316 Human
INSC hsa-miR-137-3p -0.667078070286798 0.00659576906007731 2 -0.72150974255873 -0.72150974255873 -0.667078070286798 0.00363426318155591 0.00659576906007731 Human
INTS1 hsa-miR-137-3p -0.672916004553308 0.00597391325737817 2 -0.671798611586951 -0.671798611586951 -0.670681218620593 0.00609007675807294 0.0062062402587677 Human
INTS2 hsa-miR-137-3p -0.655518082248443 0.00797700386197064 2 -0.705804703182036 -0.705804703182036 -0.655518082248443 0.00454291357037007 0.00797700386197064 Human
IPO5P1 hsa-miR-137-3p -0.666829521514537 0.00662333254573499 2 -0.65418691189501 -0.65418691189501 -0.641544302275484 0.00828109085413964 0.00993884916254428 Human
ITGA3 hsa-miR-137-3p -0.682794124624466 0.0050278657308982 2 -0.69108240612513 -0.69108240612513 -0.682794124624466 0.00436895064539833 0.0050278657308982 Human
ITPRID2 hsa-miR-137-3p -0.662224345260983 0.00715065622001942 2 -0.654272377422169 -0.654272377422169 -0.646320409583355 0.00819039295162538 0.00923012968323134 Human
KLRG1 hsa-miR-137-3p -0.642540696222837 0.00978760166454684 2 -0.660333628985794 -0.660333628985794 -0.642540696222837 0.00762322242414126 0.00978760166454684 Human
KRBA1 hsa-miR-137-3p -0.680126235618896 0.00527076745425514 2 -0.660914512168146 -0.660914512168146 -0.641702788717397 0.00759271898514313 0.00991467051603112 Human
LAS1L hsa-miR-137-3p -0.685868404576458 0.00475904610946465 2 -0.668825240596261 -0.668825240596261 -0.651782076616065 0.00661391802745737 0.00846878994545008 Human
LHPP hsa-miR-137-3p -0.660978018926506 0.00729889408038931 2 -0.657843630278657 -0.657843630278657 -0.654709241630808 0.00769020944608223 0.00808152481177515 Human
LIN7B hsa-miR-137-3p -0.647284106645348 0.00909204773019767 2 -0.692503071388672 -0.692503071388672 -0.647284106645348 0.00539266767285518 0.00909204773019767 Human
LMF2 hsa-miR-137-3p -0.717777071523529 0.0025853758405876 2 -0.693609319083685 -0.693609319083685 -0.669441566643841 0.00446176370667273 0.00633815157275786 Human
LNPK hsa-miR-137-3p -0.673015071940782 0.00596377550538696 2 -0.682969079674484 -0.682969079674484 -0.673015071940782 0.00507445569471132 0.00596377550538696 Human
LOC100419170 hsa-miR-137-3p -0.725145818024426 0.00222023218955947 2 -0.687250036623469 -0.687250036623469 -0.649354255222512 0.00551056297432129 0.00880089375908311 Human
LOC107986780 hsa-miR-137-3p -0.747547984638086 0.00135597605474747 2 -0.741416109359933 -0.741416109359933 -0.735284234081779 0.00157130230484748 0.00178662855494749 Human
LOC440311 hsa-miR-137-3p -0.66365976184276 0.00698287252013507 2 -0.674706391809137 -0.674706391809137 -0.66365976184276 0.00587589878325945 0.00698287252013507 Human
LRRTM3 hsa-miR-137-3p -0.701886351130373 0.00353675533516085 2 -0.673424686260427 -0.673424686260427 -0.644963021390482 0.00648207588997374 0.00942739644478663 Human
MAP3K3 hsa-miR-137-3p -0.657498733018379 0.0077255330134598 2 -0.665432532709568 -0.665432532709568 -0.657498733018379 0.00682673637152453 0.0077255330134598 Human
MAP4K2 hsa-miR-137-3p -0.77785394637263 0.000639482475213615 2 -0.742429810172394 -0.742429810172394 -0.707005673972157 0.00192176137318545 0.00320404027115728 Human
MARCHF2 hsa-miR-137-3p -0.657097571547201 0.00777595635833661 2 -0.65686446968682 -0.65686446968682 -0.656631367826439 0.00780541779995525 0.00783487924157389 Human
MAU2 hsa-miR-137-3p -0.648494439180144 0.00892092187482252 2 -0.662079211405035 -0.662079211405035 -0.648494439180144 0.00730931261327905 0.00892092187482252 Human
MFSD10 hsa-miR-137-3p -0.686340419125869 0.00471880153935778 2 -0.744019099624345 -0.744019099624345 -0.686340419125869 0.00252202286096403 0.00471880153935778 Human
MIOS hsa-miR-137-3p -0.677874477297555 0.00548292416917384 2 -0.675162644617253 -0.675162644617253 -0.67245081193695 0.00575231173925206 0.00602169930933028 Human
MPDU1 hsa-miR-137-3p -0.653426635393307 0.00824946614549393 2 -0.704567758650033 -0.704567758650033 -0.653426635393307 0.00468425535309303 0.00824946614549393 Human
MPP3 hsa-miR-137-3p -0.648283309555845 0.00895058998727838 2 -0.690982687998603 -0.690982687998603 -0.648283309555845 0.00540039254222802 0.00895058998727838 Human
MRPL11 hsa-miR-137-3p -0.704586874944554 0.00335797996100151 2 -0.692017393523038 -0.692017393523038 -0.679447912101523 0.00434598106180117 0.00533398216260084 Human
MRPL18 hsa-miR-137-3p -0.680980028050887 0.00519204437353937 2 -0.665916463174149 -0.665916463174149 -0.650852898297411 0.00689337835415582 0.00859471233477227 Human
MRPL49 hsa-miR-137-3p -0.658344443669594 0.00762007381440921 2 -0.649819469540898 -0.649819469540898 -0.641294495412202 0.00879856343046892 0.00997705304652863 Human
MVB12B hsa-miR-137-3p -0.748741600166483 0.00131899790870915 2 -0.708485621972147 -0.708485621972147 -0.668229643777811 0.00389411844426402 0.00646923897981888 Human
MYBBP1A hsa-miR-137-3p -0.688508680855847 0.00453738449294971 2 -0.67862782619585 -0.67862782619585 -0.668746971535853 0.00547520401828983 0.00641302354362994 Human
MYSM1 hsa-miR-137-3p -0.645460023822268 0.00935478936998035 2 -0.677546041502217 -0.677546041502217 -0.645460023822268 0.0061990541112692 0.00935478936998035 Human
N4BP3 hsa-miR-137-3p -0.67881332258729 0.00539366262306773 2 -0.713429461570701 -0.713429461570701 -0.67881332258729 0.00336706112016094 0.00539366262306773 Human
NAAA hsa-miR-137-3p -0.645407920828985 0.00936238051830296 2 -0.694302556789732 -0.694302556789732 -0.645407920828985 0.00543014529520891 0.00936238051830296 Human
NADK hsa-miR-137-3p -0.711121697855772 0.00295506288512071 2 -0.693282844130359 -0.693282844130359 -0.675443990404947 0.00433724993398577 0.00571943698285082 Human
NAXD hsa-miR-137-3p -0.743778581401108 0.00147827946907508 2 -0.693871527106506 -0.693871527106506 -0.643964472811904 0.00552644242922518 0.00957460538937527 Human
NDUFAF8 hsa-miR-137-3p -0.647605841025608 0.00904631008285861 2 -0.687815673782267 -0.687815673782267 -0.647605841025608 0.00556781247827765 0.00904631008285861 Human
NT5C hsa-miR-137-3p -0.661850599653335 0.00719485863309677 2 -0.695858912021578 -0.695858912021578 -0.661850599653335 0.00460187281382463 0.00719485863309677 Human
NUP85 hsa-miR-137-3p -0.679731449397224 0.00530748607196818 2 -0.674794884718908 -0.674794884718908 -0.669858320040592 0.00580052335307424 0.0062935606341803 Human
OR1J2 hsa-miR-137-3p -0.650921181250908 0.00858540899848226 2 -0.705938978951337 -0.705938978951337 -0.650921181250908 0.00478532764339112 0.00858540899848226 Human
OR51B5 hsa-miR-137-3p -0.643673815398405 0.00961779059560675 2 -0.644036438538863 -0.644036438538863 -0.643673815398405 0.00956405426841889 0.00961779059560675 Human
P2RX1 hsa-miR-137-3p -0.665821920806961 0.00673600383644279 2 -0.667745072970122 -0.667745072970122 -0.665821920806961 0.00652493653992225 0.00673600383644279 Human
PAF1 hsa-miR-137-3p -0.669945848085834 0.00628422699114983 2 -0.697285794160168 -0.697285794160168 -0.669945848085834 0.00426439455994976 0.00628422699114983 Human
PAX6 hsa-miR-137-3p -0.641414183233505 0.0099587344713048 2 -0.668724629915291 -0.668724629915291 -0.641414183233505 0.00695443782749372 0.0099587344713048 Human
PDCD11 hsa-miR-137-3p -0.658807280489199 0.00756283916381228 2 -0.668253385787041 -0.668253385787041 -0.658807280489199 0.00653126431902251 0.00756283916381228 Human
PDGFRB hsa-miR-137-3p -0.645407920828985 0.00936238051830296 2 -0.658302948587595 -0.658302948587595 -0.645407920828985 0.00775713812842072 0.00936238051830296 Human
PFKFB1 hsa-miR-137-3p -0.69451715959551 0.0040634153470922 2 -0.675243215199811 -0.675243215199811 -0.655969270804112 0.00599128887367217 0.00791916240025214 Human
PHF21A hsa-miR-137-3p -0.655777098506008 0.00794375812904002 2 -0.693454391777526 -0.693454391777526 -0.655777098506008 0.00494943998448649 0.00794375812904002 Human
PIGA hsa-miR-137-3p -0.653523719599349 0.00823665927957573 2 -0.652690446342099 -0.652690446342099 -0.651857173084848 0.00834766781413077 0.0084586763486858 Human
PLCG1 hsa-miR-137-3p -0.662603975778044 0.00710597669946367 2 -0.687786768942725 -0.687786768942725 -0.662603975778044 0.00497720667207213 0.00710597669946367 Human
PLEKHH3 hsa-miR-137-3p -0.654328447334828 0.00813110261420391 2 -0.659762900337879 -0.659762900337879 -0.654328447334828 0.00746885020121035 0.00813110261420391 Human
PLPP4 hsa-miR-137-3p -0.680639116443625 0.0052233654170768 2 -0.664414560253963 -0.664414560253963 -0.648190004064302 0.00709354567193332 0.00896372592678985 Human
POGLUT1 hsa-miR-137-3p -0.648071893033938 0.00898037572219423 2 -0.679221632468335 -0.679221632468335 -0.648071893033938 0.00598981680876665 0.00898037572219423 Human
POLR3E hsa-miR-137-3p -0.644287525081529 0.00952678495058779 2 -0.648920777213955 -0.648920777213955 -0.644287525081529 0.00887972455667851 0.00952678495058779 Human
PPP4R1 hsa-miR-137-3p -0.67849347549499 0.00542394234306798 2 -0.68855509617347 -0.68855509617347 -0.67849347549499 0.00459360323190716 0.00542394234306798 Human
PRDM15 hsa-miR-137-3p -0.7237835468276 0.00228441405040192 2 -0.694204301629125 -0.694204301629125 -0.66462505643065 0.0045781038943592 0.00687179373831648 Human
PTPRH hsa-miR-137-3p -0.651506279060053 0.00850601422187358 2 -0.647648636642879 -0.647648636642879 -0.643790994225705 0.0090531881953102 0.00960036216874682 Human
PUS1 hsa-miR-137-3p -0.6841687114727 0.00490622287471831 2 -0.671763683276867 -0.671763683276867 -0.659358655081034 0.00620066002792719 0.00749509718113606 Human
RABGEF1 hsa-miR-137-3p -0.697477869240046 0.00384481439359918 2 -0.676083270355984 -0.676083270355984 -0.654688671471923 0.00596450564007545 0.00808419688655171 Human
RBM17 hsa-miR-137-3p -0.642540696222837 0.00978760166454684 2 -0.651730926071525 -0.651730926071525 -0.642540696222837 0.00854665808882504 0.00978760166454684 Human
RNF34 hsa-miR-137-3p -0.71831080193058 0.00255741324873604 2 -0.691654015557282 -0.691654015557282 -0.664997229183984 0.00469337676871828 0.00682934028870053 Human
RPL7L1 hsa-miR-137-3p -0.726556663865254 0.00215529428714456 2 -0.691033720901246 -0.691033720901246 -0.655510777937238 0.00506661863272684 0.00797794297830912 Human
RPS19BP1 hsa-miR-137-3p -0.686161341486117 0.0047340380467098 2 -0.676144876210441 -0.676144876210441 -0.666128410934766 0.00571780563175461 0.00670157321679943 Human
RUFY3 hsa-miR-137-3p -0.643907764901965 0.00958301900117764 2 -0.667577442355817 -0.667577442355817 -0.643907764901965 0.00694961684674889 0.00958301900117764 Human
SAMD4B hsa-miR-137-3p -0.658933039624149 0.00754734620898856 2 -0.657170648529462 -0.657170648529462 -0.655408257434775 0.00776923970867416 0.00799113320835976 Human
SATB2 hsa-miR-137-3p -0.694792552112558 0.00404267490634247 2 -0.689695796067122 -0.689695796067122 -0.684599040021686 0.0044556496561966 0.00486862440605074 Human
SDHA hsa-miR-137-3p -0.708150919061269 0.00313314504494855 2 -0.679293094321168 -0.679293094321168 -0.650435269581067 0.0058924649644021 0.00865178488385565 Human
SEL1L3 hsa-miR-137-3p -0.650250887001744 0.00867707658629779 2 -0.673144125584217 -0.673144125584217 -0.650250887001744 0.00631352448824529 0.00867707658629779 Human
SEMA3B hsa-miR-137-3p -0.680354988884719 0.00524958350971128 2 -0.664813377587225 -0.664813377587225 -0.649271766289731 0.00703096869036068 0.00881235387101009 Human
SEPTIN8 hsa-miR-137-3p -0.65101635114355 0.00857245556141173 2 -0.667500678716323 -0.667500678716323 -0.65101635114355 0.00674739945875824 0.00857245556141173 Human
SH3BGRL2 hsa-miR-137-3p -0.686161341486117 0.0047340380467098 2 -0.663912667279191 -0.663912667279191 -0.641663993072266 0.00732731148327082 0.00992058491983183 Human
SLC25A25 hsa-miR-137-3p -0.682184214610275 0.00508259811031664 2 -0.683671728950921 -0.683671728950921 -0.682184214610275 0.00495130953683409 0.00508259811031664 Human
SLC26A10 hsa-miR-137-3p -0.669347414872985 0.00634825983395837 2 -0.690840056286358 -0.690840056286358 -0.669347414872985 0.00461654598692818 0.00634825983395837 Human
SLC43A2 hsa-miR-137-3p -0.679246492073864 0.00535286800060786 2 -0.684147513729567 -0.684147513729567 -0.679246492073864 0.00492297758360649 0.00535286800060786 Human
SLC49A4 hsa-miR-137-3p -0.734618568387958 0.00181282224337842 2 -0.702309821224191 -0.702309821224191 -0.670001074060423 0.00404558288672829 0.00627834353007817 Human
SLC6A6 hsa-miR-137-3p -0.645744876927363 0.00931337269737353 2 -0.680162616424375 -0.680162616424375 -0.645744876927363 0.00603569569703044 0.00931337269737353 Human
SMC1B hsa-miR-137-3p -0.662603975778044 0.00710597669946367 2 -0.669331153574822 -0.669331153574822 -0.662603975778044 0.00638244242768105 0.00710597669946367 Human
SMIM43 hsa-miR-137-3p -0.781717999667516 0.000576331557376797 2 -0.734175108673776 -0.734175108673776 -0.686632217680035 0.00263519461060424 0.00469405766383169 Human
SNX19 hsa-miR-137-3p -0.684766785851196 0.00485403017803687 2 -0.684471319991037 -0.684471319991037 -0.684175854130877 0.00487981355823375 0.00490559693843062 Human
SPOCD1 hsa-miR-137-3p -0.704086562397023 0.00339054492737034 2 -0.711381464081345 -0.711381464081345 -0.704086562397023 0.00296447301882963 0.00339054492737034 Human
STAT6 hsa-miR-137-3p -0.67668272900858 0.00559790817077288 2 -0.683832427693805 -0.683832427693805 -0.67668272900858 0.00496757162160688 0.00559790817077288 Human
SULT4A1 hsa-miR-137-3p -0.643719661372017 0.00961096881880596 2 -0.651842534206453 -0.651842534206453 -0.643719661372017 0.00851603609460283 0.00961096881880596 Human
TCEANC2 hsa-miR-137-3p -0.688357953250177 0.00454981397532772 2 -0.668804768095694 -0.668804768095694 -0.649251582941211 0.00668248683919159 0.00881515970305546 Human
TCHP hsa-miR-137-3p -0.814441931876406 0.0002182568399971 2 -0.767837942983988 -0.767837942983988 -0.72123395409157 0.00131339259558161 0.00240852835116612 Human
TCP11 hsa-miR-137-3p -0.690931214037136 0.00434128294076341 2 -0.749124723258075 -0.749124723258075 -0.690931214037136 0.00230751407114149 0.00434128294076341 Human
TDRD6 hsa-miR-137-3p -0.680155984689888 0.00526800869043509 2 -0.713068685931833 -0.713068685931833 -0.680155984689888 0.00333689124301428 0.00526800869043509 Human
TECR hsa-miR-137-3p -0.649833759156836 0.00873450753162652 2 -0.684405611679358 -0.684405611679358 -0.649833759156836 0.00562866715680055 0.00873450753162652 Human
TKT hsa-miR-137-3p -0.695642401163099 0.00397920072544 2 -0.694592499862672 -0.694592499862672 -0.693542598562245 0.00405834627236645 0.0041374918192929 Human
TMEM120A hsa-miR-137-3p -0.677571609359807 0.00551196733826353 2 -0.705383078934928 -0.705383078934928 -0.677571609359807 0.0036909306991959 0.00551196733826353 Human
TNFAIP8L2-SCNM1 hsa-miR-137-3p -0.643673815398405 0.00961779059560675 2 -0.69158998375315 -0.69158998375315 -0.643673815398405 0.00562264301051241 0.00961779059560675 Human
TOLLIP hsa-miR-137-3p -0.69451715959551 0.0040634153470922 2 -0.67611639294887 -0.67611639294887 -0.657715626302229 0.00588089671247272 0.00769837807785323 Human
TPM3 hsa-miR-137-3p -0.677287720393624 0.00553930081678855 2 -0.67764437405987 -0.67764437405987 -0.677287720393624 0.00550506273613172 0.00553930081678855 Human
TRIM46 hsa-miR-137-3p -0.647341472466202 0.00908387940319599 2 -0.687600929199585 -0.687600929199585 -0.647341472466202 0.00559026473135515 0.00908387940319599 Human
TRIM8 hsa-miR-137-3p -0.64724366045288 0.00909781032161727 2 -0.697288585001732 -0.697288585001732 -0.64724366045288 0.00523025928619847 0.00909781032161727 Human
TRMT11 hsa-miR-137-3p -0.688956865714813 0.00450058476342097 2 -0.668026856625912 -0.668026856625912 -0.647096847537011 0.0068096681689378 0.00911875157445463 Human
TRPC4AP hsa-miR-137-3p -0.641384006362793 0.00996335065353149 2 -0.662553786802005 -0.662553786802005 -0.641384006362793 0.00745435404573291 0.00996335065353149 Human
TTC13 hsa-miR-137-3p -0.695051430827241 0.0040232549597905 2 -0.739215446299211 -0.739215446299211 -0.695051430827241 0.00228702105734346 0.0040232549597905 Human
UBE2C hsa-miR-137-3p -0.663537790847703 0.00699700793547686 2 -0.684645385860217 -0.684645385860217 -0.663537790847703 0.00514002708793093 0.00699700793547686 Human
UNK hsa-miR-137-3p -0.657445383461191 0.00773222386106642 2 -0.662384143921553 -0.662384143921553 -0.657445383461191 0.00715046489829141 0.00773222386106642 Human
UPF3A hsa-miR-137-3p -0.64487783769692 0.00943988501649762 2 -0.646852255034049 -0.646852255034049 -0.64487783769692 0.0091571385452387 0.00943988501649762 Human
UVSSA hsa-miR-137-3p -0.679425542178593 0.00533607703870675 2 -0.674186105238552 -0.674186105238552 -0.668946668298511 0.00586375190265631 0.00639142676660587 Human
VPS13B hsa-miR-137-3p -0.645744876927363 0.00931337269737353 2 -0.676782767744101 -0.676782767744101 -0.645744876927363 0.00623341622098716 0.00931337269737353 Human
VPS39 hsa-miR-137-3p -0.707288129778193 0.00318643742861724 2 -0.688573224909393 -0.688573224909393 -0.669858320040592 0.00473999903139877 0.0062935606341803 Human
VPS8 hsa-miR-137-3p -0.641839986864506 0.00989377670692093 2 -0.669941415891165 -0.669941415891165 -0.641839986864506 0.00684898031867265 0.00989377670692093 Human
WHAMMP1 hsa-miR-137-3p -0.646617683691586 0.00918736148725596 2 -0.682416304952338 -0.682416304952338 -0.646617683691586 0.00587488991423202 0.00918736148725596 Human
YDJC hsa-miR-137-3p -0.678490147582263 0.00542425809934111 2 -0.690154889491939 -0.690154889491939 -0.678490147582263 0.0044827621564969 0.00542425809934111 Human
ZDHHC9 hsa-miR-137-3p -0.711680656361593 0.00292247892961628 2 -0.679292062309877 -0.679292062309877 -0.64690346825816 0.00603443572628715 0.00914639252295801 Human
ZNF33B hsa-miR-137-3p -0.649164242036456 0.00882730965032286 2 -0.69165008533276 -0.69165008533276 -0.649164242036456 0.00532965798225904 0.00882730965032286 Human
ZNF689 hsa-miR-137-3p -0.648993759169121 0.00885106319352902 2 -0.664942597310368 -0.664942597310368 -0.648993759169121 0.00702561631376974 0.00885106319352902 Human
ZNF74 hsa-miR-137-3p -0.658456617110014 0.00760617126164131 2 -0.737558404107451 -0.737558404107451 -0.658456617110014 0.00390458509304414 0.00760617126164131 Human
KI0APB15YB08FM1:c(753-1046) hsa-miR-137-5p -0.667327369781988 0.00656821315895928 2 -0.680076665846031 -0.680076665846031 -0.667327369781988 0.00538042895789104 0.00656821315895928 Anncaliia
KI0ABA58YE02FM1:1604-2278 hsa-miR-149-3p -0.657092620916023 0.00777658022944872 2 -0.682807682437387 -0.682807682437387 -0.657092620916023 0.0054434895064488 0.00777658022944872 Anncaliia
KI0AEA16YC14FM1:c(872-1402) hsa-miR-149-3p -0.747214594949722 0.00136645248567069 2 -0.695448876237999 -0.695448876237999 -0.643683157526277 0.00549142634354816 0.00961640020142562 Anncaliia
KI0AGA14BC06AHM1:2330-2764 hsa-miR-149-3p -0.743636599223753 0.00148305425314188 2 -0.696114875651108 -0.696114875651108 -0.648593152078464 0.00519506566867611 0.00890707708421035 Anncaliia
KI0AIA10YN18AHM1:1678-2498 hsa-miR-149-3p -0.678147068960087 0.00545688786577969 2 -0.671803117473135 -0.671803117473135 -0.665459165986183 0.00611691140507287 0.00677693494436604 Anncaliia
KI0AIA14YO17FM1:c(6-515) hsa-miR-149-3p -0.706395059608631 0.00324235931890637 2 -0.726219993253106 -0.726219993253106 -0.706395059608631 0.00232304254189086 0.00324235931890637 Anncaliia
ANKZF1 hsa-miR-16-2-3p -0.652951699463327 0.0083123424776681 2 -0.706272987039559 -0.706272987039559 -0.652951699463327 0.00466550516696695 0.0083123424776681 Human
ASIC3 hsa-miR-16-2-3p -0.655553957923206 0.00797239258028837 2 -0.747558473474678 -0.747558473474678 -0.655553957923206 0.00403140295786075 0.00797239258028837 Human
ATXN2L hsa-miR-16-2-3p -0.641515907315488 0.00994318594698829 2 -0.682750693814271 -0.682750693814271 -0.641515907315488 0.00610899668740705 0.00994318594698829 Human
CCDC144B hsa-miR-16-2-3p -0.647006513941355 0.00913165539480598 2 -0.710724982287016 -0.710724982287016 -0.647006513941355 0.00491572282833452 0.00913165539480598 Human
ECHS1 hsa-miR-16-2-3p -0.654636523306636 0.00809097406645076 2 -0.666219385821735 -0.666219385821735 -0.654636523306636 0.00679040676895393 0.00809097406645076 Human
FAAH2 hsa-miR-16-2-3p -0.697051216677151 0.00387572542831127 2 -0.727983489538296 -0.727983489538296 -0.697051216677151 0.00245568788855433 0.00387572542831127 Human
H2AJ hsa-miR-16-2-3p -0.656529516994633 0.00784779854948292 2 -0.717775377577793 -0.717775377577793 -0.656529516994633 0.00423381925129762 0.00784779854948292 Human
MFSD9 hsa-miR-16-2-3p -0.662692213266477 0.00709562335794356 2 -0.684150959145905 -0.684150959145905 -0.662692213266477 0.00519390197215652 0.00709562335794356 Human
PSCA hsa-miR-16-2-3p -0.64343189231737 0.00965385086802462 2 -0.678852775523128 -0.678852775523128 -0.64343189231737 0.00621445296509537 0.00965385086802462 Human
RAB24 hsa-miR-16-2-3p -0.670021355615305 0.00627618393926221 2 -0.665926148336088 -0.665926148336088 -0.661830941056871 0.00673668675112282 0.00719718956298343 Human
RNF207 hsa-miR-16-2-3p -0.64221824686941 0.00983634974456371 2 -0.710619742515181 -0.710619742515181 -0.64221824686941 0.00522809484883802 0.00983634974456371 Human
SLC35C2 hsa-miR-16-2-3p -0.649161800595795 0.0088276494660704 2 -0.672609572840594 -0.672609572840594 -0.649161800595795 0.00638807388141571 0.0088276494660704 Human
SNX29P1 hsa-miR-16-2-3p -0.648589219043522 0.00890762838274473 2 -0.648034610143226 -0.648034610143226 -0.647480001242931 0.0089859031609627 0.00906417793918068 Human
TMEM214 hsa-miR-16-2-3p -0.649470228052981 0.00878480149436611 2 -0.665516352691379 -0.665516352691379 -0.649470228052981 0.00696183885003665 0.00878480149436611 Human
UBAP1 hsa-miR-16-2-3p -0.64343189231737 0.00965385086802462 2 -0.712819593533333 -0.712819593533333 -0.64343189231737 0.00511128079310574 0.00965385086802462 Human
VPS35L hsa-miR-16-2-3p -0.650581135565341 0.00863181742140462 2 -0.725128539788514 -0.725128539788514 -0.650581135565341 0.00448870911744892 0.00863181742140462 Human
ZNF584 hsa-miR-16-2-3p -0.672028865309253 0.00606530338176192 2 -0.712560872310615 -0.712560872310615 -0.672028865309253 0.00362816271805233 0.00606530338176192 Human
KI0AAD37DC04AHM1:758-997 hsa-miR-17-5p -0.650871725524428 0.0085921463966685 2 -0.676399083743775 -0.676399083743775 -0.650871725524428 0.00606309670901262 0.0085921463966685 Anncaliia
KI0ABA11YM05FM1:1238-1732 hsa-miR-193a-5p -0.706670213471452 0.00322504708140414 2 -0.693415892586615 -0.693415892586615 -0.680161571701778 0.00424626889538859 0.00526749070937305 Anncaliia
KI0ABA29YF01RM1:c(1-1255) hsa-miR-193a-5p -0.648261726289386 0.0089536272302555 2 -0.685137494699062 -0.685137494699062 -0.648261726289386 0.00566182966810702 0.0089536272302555 Anncaliia
KI0AEA18YE15FM1:c(7600-8346) hsa-miR-193a-5p -0.690837058744075 0.00434877681067958 2 -0.683116467023685 -0.683116467023685 -0.675395875303294 0.00503648795434675 0.00572419909801392 Anncaliia
KI0AAD18BB07FM1:1502-2269 hsa-miR-195-3p -0.695516020546921 0.00398858945354386 2 -0.669584621958117 -0.669584621958117 -0.643653223369312 0.00680472266353827 0.00962085587353267 Anncaliia
KI0ABA27YI16FM1:c(326-742) hsa-miR-195-3p -0.735822247267582 0.001765681099688 2 -0.690809155834149 -0.690809155834149 -0.645796064400716 0.00553581326576646 0.00930594543184493 Anncaliia
KI0AGA20CE10AHM1:2-1528 hsa-miR-195-3p -0.649517250868697 0.00877828322631991 2 -0.65924686528543 -0.65924686528543 -0.649517250868697 0.00758324543845112 0.00877828322631991 Anncaliia
KI0AIA13YH13AHM1:c(2076-2603) hsa-miR-195-3p -0.661510737907517 0.00723523988006791 2 -0.690878339502066 -0.690878339502066 -0.661510737907517 0.00484664616584429 0.00723523988006791 Anncaliia
KI0AIA6YL18FM1:1731-2303 hsa-miR-195-3p -0.667642955994655 0.00653346051248871 2 -0.672246554712586 -0.672246554712586 -0.667642955994655 0.00605755048384304 0.00653346051248871 Anncaliia
KI0AKA14YP11FM1:c(563-2035) hsa-miR-195-3p -0.727706560716836 0.00210350204834864 2 -0.690329130090082 -0.690329130090082 -0.652951699463327 0.00520792226300837 0.0083123424776681 Anncaliia
KI0ALA5YA16FM1:2041-3537 hsa-miR-195-3p -0.700649049745371 0.00362115677079999 2 -0.67969283464684 -0.67969283464684 -0.658736619548309 0.00559635599784647 0.00757155522489295 Anncaliia
KI0ANB24YI16AHM1:c(1635-3116) hsa-miR-195-3p -0.694684168767753 0.004050827439813 2 -0.747880361992397 -0.747880361992397 -0.694684168767753 0.00219110956619517 0.004050827439813 Anncaliia
KI0ABA46YO13FM1:c(273-605) hsa-miR-196a-3p -0.652242415109004 0.00840694267528996 2 -0.66434542480829 -0.66434542480829 -0.652242415109004 0.00701383941653499 0.00840694267528996 Anncaliia
FES hsa-miR-199a-3p -0.647483061635632 0.00906374307001068 2 -0.712703587263907 -0.712703587263907 -0.647483061635632 0.00485101535406862 0.00906374307001068 Human
HEMK1 hsa-miR-199a-3p -0.651266520232415 0.00853847840511923 2 -0.689116537191389 -0.689116537191389 -0.651266520232415 0.00533759745350371 0.00853847840511923 Human
VSTM2A hsa-miR-199a-3p -0.695043436979112 0.00402385351168189 2 -0.712622312876639 -0.712622312876639 -0.695043436979112 0.00300921314526859 0.00402385351168189 Human
HYAL1 hsa-miR-200b-5p -0.684448249574179 0.0048817731292139 2 -0.755924600014571 -0.755924600014571 -0.684448249574179 0.00251135581919792 0.0048817731292139 Human
FCGR2B hsa-miR-2116-5p -0.699948153908754 0.00366967443307908 2 -0.697531733224122 -0.697531733224122 -0.695115312539491 0.00384407434579515 0.00401847425851121 Human
LOC643201 hsa-miR-2116-5p -0.71214860462028 0.00289542160508094 2 -0.709690064499664 -0.709690064499664 -0.707231524379048 0.00304269026270843 0.00318995892033591 Human
KI0ABA46YO13FM1:c(273-605) hsa-miR-212-3p -0.676448434507575 0.00562073615778003 2 -0.66434542480829 -0.66434542480829 -0.652242415109004 0.00701383941653499 0.00840694267528996 Anncaliia
KI0ABA27YI16FM1:c(326-742) hsa-miR-222-5p -0.645796064400716 0.00930594543184493 2 -0.690809155834149 -0.690809155834149 -0.645796064400716 0.00553581326576646 0.00930594543184493 Anncaliia
KI0ABA58YE02FM1:1604-2278 hsa-miR-222-5p -0.708522743958751 0.00311039878344888 2 -0.682807682437387 -0.682807682437387 -0.657092620916023 0.0054434895064488 0.00777658022944872 Anncaliia
KI0AFA17BB06AHM1:3402-5183 hsa-miR-222-5p -0.660668104645572 0.00733612751875823 2 -0.659538272267632 -0.659538272267632 -0.658408439889692 0.00747413366330552 0.0076121398078528 Anncaliia
KI0AGA16BD02AHM1:c(1-752) hsa-miR-222-5p -0.677258337888416 0.00554213593754826 2 -0.693892388623136 -0.693892388623136 -0.677258337888416 0.00426610860296439 0.00554213593754826 Anncaliia
KI0AGA20CE10AHM1:2-1528 hsa-miR-222-5p -0.668976479702163 0.00638820765058234 2 -0.65924686528543 -0.65924686528543 -0.649517250868697 0.00758324543845112 0.00877828322631991 Anncaliia
KI0AIA13YH13AHM1:c(2076-2603) hsa-miR-222-5p -0.720245941096615 0.00245805245162067 2 -0.690878339502066 -0.690878339502066 -0.661510737907517 0.00484664616584429 0.00723523988006791 Anncaliia
KI0AIA1YP13AHM1:3086-3474 hsa-miR-222-5p -0.700048258958353 0.00366271342971447 2 -0.706024247488242 -0.706024247488242 -0.700048258958353 0.00328334606205449 0.00366271342971447 Anncaliia
KI0AKA14YP11FM1:c(563-2035) hsa-miR-222-5p -0.652951699463327 0.0083123424776681 2 -0.690329130090082 -0.690329130090082 -0.652951699463327 0.00520792226300837 0.0083123424776681 Anncaliia
KI0AKA20YH03AHM1:978-1380 hsa-miR-222-5p -0.786286760291473 0.000508308732066531 2 -0.734494127496889 -0.734494127496889 -0.682701494702305 0.00277222836823321 0.00503614800439989 Anncaliia
KI0AKA6YG21FM1:1775-2689 hsa-miR-222-5p -0.673237844781719 0.00594102833368515 2 -0.670819426115759 -0.670819426115759 -0.668401007449799 0.0061958016203274 0.00645057490696965 Anncaliia
KI0ANB24YI16AHM1:c(1635-3116) hsa-miR-222-5p -0.801076555217042 0.000331391692577343 2 -0.747880361992397 -0.747880361992397 -0.694684168767753 0.00219110956619517 0.004050827439813 Anncaliia
RMI2 hsa-miR-2276-3p -0.67292188942409 0.00597331066780837 2 -0.67518396335798 -0.67518396335798 -0.67292188942409 0.0057486775961022 0.00597331066780837 Human
C5orf58 hsa-miR-2355-3p -0.702062412397422 0.00352487391355827 2 -0.706280306235464 -0.706280306235464 -0.702062412397422 0.00325831233131135 0.00352487391355827 Human
KI0AEA1BB10FM1:c(1-176) hsa-miR-26a-1-3p -0.679554488806981 0.00532401050378106 2 -0.678286658846924 -0.678286658846924 -0.677018828886866 0.00544464974326664 0.00556528898275221 Anncaliia
KI0ALA7YH08FM1:c(2552-3040) hsa-miR-26a-1-3p -0.678707055426844 0.00540370800218026 2 -0.68974554282122 -0.68974554282122 -0.678707055426844 0.00450779001726409 0.00540370800218026 Anncaliia
hsa-miR-1249-3p hsa-miR-299-5p -0.660284720600394 0.00738239406532304 2 -0.750906142888258 -0.750906142888258 -0.660284720600394 0.003733133514222 0.00738239406532304 Human
KI0AKA11YK20FM1:c(1-279) hsa-miR-29b-2-5p -0.645412712911028 0.00936168213466115 2 -0.658232889674297 -0.658232889674297 -0.645412712911028 0.00776438961013737 0.00936168213466115 Anncaliia
KI0ARB9YA04FM1:772-1348 hsa-miR-29b-2-5p -0.654500551235141 0.00810866596513993 2 -0.659592660087533 -0.659592660087533 -0.654500551235141 0.00748681719706856 0.00810866596513993 Anncaliia
BET1 hsa-miR-30b-5p -0.67232136762252 0.00603504973022839 2 -0.672466991394386 -0.672466991394386 -0.67232136762252 0.00602004700911052 0.00603504973022839 Human
CATSPER1 hsa-miR-30b-5p -0.654051765241473 0.00816727481132506 2 -0.70085590653113 -0.70085590653113 -0.654051765241473 0.00475987199177075 0.00816727481132506 Human
CHST12 hsa-miR-30b-5p -0.64733887497015 0.00908424913689032 2 -0.653226944934384 -0.653226944934384 -0.64733887497015 0.00830461048209652 0.00908424913689032 Human
CLU hsa-miR-30b-5p -0.654715103042435 0.00808076353805554 2 -0.658930241777064 -0.658930241777064 -0.654715103042435 0.00756170065568318 0.00808076353805554 Human
DCAF8L2 hsa-miR-30b-5p -0.718300555360142 0.0025579477866029 2 -0.765793954200488 -0.765793954200488 -0.718300555360142 0.00139225529893472 0.0025579477866029 Human
ECHS1 hsa-miR-30b-5p -0.677802248336834 0.00548983947145709 2 -0.666219385821735 -0.666219385821735 -0.654636523306636 0.00679040676895393 0.00809097406645076 Human
FBXW5 hsa-miR-30b-5p -0.67283849489431 0.00598185444526544 2 -0.659589744527011 -0.659589744527011 -0.646340994159712 0.00760450883102015 0.00922716321677486 Human
GPR137 hsa-miR-30b-5p -0.654782423420459 0.00807202407301011 2 -0.668365861121974 -0.668365861121974 -0.654782423420459 0.00658791426527394 0.00807202407301011 Human
MFSD9 hsa-miR-30b-5p -0.705609705025333 0.00329218058636949 2 -0.684150959145905 -0.684150959145905 -0.662692213266477 0.00519390197215652 0.00709562335794356 Human
PACSIN3 hsa-miR-30b-5p -0.644339663460427 0.0095190845883355 2 -0.685156211524075 -0.685156211524075 -0.644339663460427 0.0058505335919482 0.0095190845883355 Human
PFKFB1 hsa-miR-30b-5p -0.655969270804112 0.00791916240025214 2 -0.675243215199811 -0.675243215199811 -0.655969270804112 0.00599128887367217 0.00791916240025214 Human
PSG10P hsa-miR-30b-5p -0.676889896947868 0.00557778428699196 2 -0.677771239258194 -0.677771239258194 -0.676889896947868 0.00549332370319533 0.00557778428699196 Human
RN7SL832P hsa-miR-30b-5p -0.65570514606695 0.0079529825760658 2 -0.666145467037784 -0.666145467037784 -0.65570514606695 0.00678016354259792 0.0079529825760658 Human
SETDB2-PHF11 hsa-miR-30b-5p -0.674396640294838 0.0058238066962506 2 -0.675161788871915 -0.675161788871915 -0.674396640294838 0.00574780894330895 0.0058238066962506 Human
TP53I11 hsa-miR-30b-5p -0.672047327561863 0.0060633902917373 2 -0.694442855725046 -0.694442855725046 -0.672047327561863 0.00434926898161558 0.0060633902917373 Human
TRIP10 hsa-miR-30b-5p -0.696156879020936 0.0039411616895535 2 -0.68623183787766 -0.68623183787766 -0.676306796734384 0.00478786682683008 0.00563457196410666 Human
UNK hsa-miR-30b-5p -0.667322904381916 0.00656870593551639 2 -0.662384143921553 -0.662384143921553 -0.657445383461191 0.00715046489829141 0.00773222386106642 Human
YBX3P1 hsa-miR-30b-5p -0.704854174285778 0.00334068411980204 2 -0.67863211555853 -0.67863211555853 -0.652410056831283 0.00586259598420746 0.00838450784861289 Human
HPGD hsa-miR-31-3p -0.680816443258948 0.00520705502497787 2 -0.699073806618176 -0.699073806618176 -0.680816443258948 0.00390798956708505 0.00520705502497787 Human
LOC107986780 hsa-miR-31-3p -0.735284234081779 0.00178662855494749 2 -0.741416109359933 -0.741416109359933 -0.735284234081779 0.00157130230484748 0.00178662855494749 Human
UBE2C hsa-miR-31-3p -0.70575298087273 0.003283046240385 2 -0.684645385860217 -0.684645385860217 -0.663537790847703 0.00514002708793093 0.00699700793547686 Human
DDX11L2 hsa-miR-3129-5p -0.644618602455501 0.00947797041869491 2 -0.656406137994347 -0.656406137994347 -0.644618602455501 0.00797556624753637 0.00947797041869491 Human
hsa-miR-126-5p hsa-miR-3153 -0.643321077436023 0.0096704038008999 2 -0.650013728758502 -0.650013728758502 -0.643321077436023 0.00874788938117599 0.0096704038008999 Human
PDCL3P4 hsa-miR-3173-3p -0.680745882952975 0.00521354027650167 2 -0.684660570990428 -0.684660570990428 -0.680745882952975 0.00487272155131202 0.00521354027650167 Human
KI0APB10YL08AHM1:213-662 hsa-miR-3173-3p -0.702983998319214 0.00346319875730217 2 -0.693311585171765 -0.693311585171765 -0.683639172024318 0.00420800177189196 0.00495280478648175 Anncaliia
KLHL32 hsa-miR-3173-5p -0.661346577563265 0.00725480857307925 2 -0.653203579785343 -0.653203579785343 -0.645060582007422 0.0083339588815815 0.00941310919008376 Human
KI0AIA10YB11AHM1:2919-3263 hsa-miR-3174 -0.656153677328951 0.00789561681497086 2 -0.678827024538044 -0.678827024538044 -0.656153677328951 0.00572926571804178 0.00789561681497086 Anncaliia
KI0AEA10YN15AHM1:c(536-1507) hsa-miR-3176 -0.766446639479853 0.000859449973142912 2 -0.713288629165304 -0.713288629165304 -0.660130618850755 0.00413025270697864 0.00740105544081437 Anncaliia
KI0ABA18YJ24FM1:c(59-520) hsa-miR-3187-3p -0.661724102537295 0.0072098678446717 2 -0.652578337168411 -0.652578337168411 -0.643432571799528 0.00843180864180515 0.0096537494389386 Anncaliia
KI0AKA6YG21FM1:1775-2689 hsa-miR-3187-3p -0.668401007449799 0.00645057490696965 2 -0.670819426115759 -0.670819426115759 -0.668401007449799 0.0061958016203274 0.00645057490696965 Anncaliia
KI0AEA16YC14FM1:c(872-1402) hsa-miR-320c -0.643683157526277 0.00961640020142562 2 -0.695448876237999 -0.695448876237999 -0.643683157526277 0.00549142634354816 0.00961640020142562 Anncaliia
KI0AKA11YK02AHM1:1908-3258 hsa-miR-335-3p -0.659496535996128 0.00747823184523155 2 -0.676204312443508 -0.676204312443508 -0.659496535996128 0.00583210874966011 0.00747823184523155 Anncaliia
KI0AHA12YA02FM1:c(685-942) hsa-miR-34a-3p -0.65611332395978 0.00790076455441779 2 -0.666760916120597 -0.666760916120597 -0.65611332395978 0.00671421128757366 0.00790076455441779 Anncaliia
AIFM3 hsa-miR-34c-3p -0.652301310170241 0.00839905562951371 2 -0.666444375643598 -0.666444375643598 -0.652301310170241 0.00681359085180389 0.00839905562951371 Human
AIM2 hsa-miR-34c-3p -0.673032797735692 0.00596196302437191 2 -0.661226189196601 -0.661226189196601 -0.64941958065751 0.00737689473050851 0.00879182643664511 Human
CDO1 hsa-miR-34c-3p -0.652895666259302 0.0083197853636694 2 -0.65380811780852 -0.65380811780852 -0.652895666259302 0.00819991949668375 0.0083197853636694 Human
CHST6 hsa-miR-34c-3p -0.658250572177783 0.00763172339006291 2 -0.708695797159993 -0.708695797159993 -0.658250572177783 0.00433085524962662 0.00763172339006291 Human
CNEP1R1 hsa-miR-34c-3p -0.730437851037115 0.00198447875461527 2 -0.687066499953055 -0.687066499953055 -0.643695148868995 0.00579954725392251 0.00961461575322975 Human
CXXC4 hsa-miR-34c-3p -0.679976370687575 0.00528468248168634 2 -0.684865834134214 -0.684865834134214 -0.679976370687575 0.00486014808944857 0.00528468248168634 Human
EI24 hsa-miR-34c-3p -0.644914007326959 0.00943458069759973 2 -0.703332361164846 -0.703332361164846 -0.644914007326959 0.00520038257035371 0.00943458069759973 Human
EXOSC1 hsa-miR-34c-3p -0.698494347021701 0.0037719601577253 2 -0.687501153092331 -0.687501153092331 -0.67650795916296 0.00469344485012479 0.00561492954252429 Human
IDS hsa-miR-34c-3p -0.721089804098353 0.00241570363465371 2 -0.70648647207569 -0.70648647207569 -0.691883140053027 0.00334089823048189 0.00426609282631008 Human
ILKAP hsa-miR-34c-3p -0.645632285103014 0.00932972599748316 2 -0.661616957512007 -0.661616957512007 -0.645632285103014 0.00741940456590084 0.00932972599748316 Human
INTS12 hsa-miR-34c-3p -0.648347968896482 0.00894149581300496 2 -0.695403497784762 -0.695403497784762 -0.648347968896482 0.00523231610294794 0.00894149581300496 Human
MTHFD2 hsa-miR-34c-3p -0.649122698133938 0.00883309339897531 2 -0.662710300328464 -0.662710300328464 -0.649122698133938 0.0072342675430872 0.00883309339897531 Human
POC1A hsa-miR-34c-3p -0.685124330933597 0.00482303869343892 2 -0.712303778974791 -0.712303778974791 -0.685124330933597 0.00322568313045712 0.00482303869343892 Human
SAMD4B hsa-miR-34c-3p -0.655408257434775 0.00799113320835976 2 -0.657170648529462 -0.657170648529462 -0.655408257434775 0.00776923970867416 0.00799113320835976 Human
SLC43A2 hsa-miR-34c-3p -0.689048535385271 0.00449308716660513 2 -0.684147513729567 -0.684147513729567 -0.679246492073864 0.00492297758360649 0.00535286800060786 Human
SLC6A7 hsa-miR-34c-3p -0.71147029476353 0.00293470790383465 2 -0.677394098255596 -0.677394098255596 -0.643317901747663 0.0063027931992875 0.00967087849474035 Human
TESPA1 hsa-miR-34c-3p -0.648439219917264 0.00892867388958418 2 -0.677349498634368 -0.677349498634368 -0.648439219917264 0.00608978604252108 0.00892867388958418 Human
TMEM273 hsa-miR-34c-3p -0.674374877602435 0.00582599120980243 2 -0.684407939716329 -0.684407939716329 -0.674374877602435 0.00494757853573546 0.00582599120980243 Human
TSHZ3 hsa-miR-34c-3p -0.673562867205639 0.00590796342895539 2 -0.678855451081515 -0.678855451081515 -0.673562867205639 0.00540799930807467 0.00590796342895539 Human
TTLL10 hsa-miR-34c-3p -0.697764734818469 0.00382414142579757 2 -0.691843800521809 -0.691843800521809 -0.68592286622515 0.00428926511605499 0.0047543888063124 Human
WDR59 hsa-miR-34c-3p -0.647839207549039 0.00901324755866995 2 -0.680390865327633 -0.680390865327633 -0.647839207549039 0.00593161096509887 0.00901324755866995 Human
KI0AEA11YE24FM1:c(1-1056) hsa-miR-3663-3p -0.701101299719621 0.0035901230236246 2 -0.675213254714886 -0.675213254714886 -0.649325209710151 0.00619752535882045 0.00880492769401631 Anncaliia
KI0AIA10YB11AHM1:2919-3263 hsa-miR-3663-3p -0.701500371747136 0.00356291462111269 2 -0.678827024538044 -0.678827024538044 -0.656153677328951 0.00572926571804178 0.00789561681497086 Anncaliia
KI0AIA14YO17FM1:c(6-515) hsa-miR-3663-3p -0.746044926897581 0.00140372576487535 2 -0.726219993253106 -0.726219993253106 -0.706395059608631 0.00232304254189086 0.00324235931890637 Anncaliia
KI0AEA21YB15FM1:246-605 hsa-miR-369-3p -0.672194096273104 0.00604819879780538 2 -0.657813334036316 -0.657813334036316 -0.643432571799528 0.00785097411837199 0.0096537494389386 Anncaliia
CDK20 hsa-miR-373-3p -0.643695148868995 0.00961461575322975 2 -0.682823530096651 -0.682823530096651 -0.643695148868995 0.00599383025727973 0.00961461575322975 Human
GSTM4 hsa-miR-373-3p -0.653203716168767 0.00827893161601523 2 -0.689044045917311 -0.689044045917311 -0.653203716168767 0.00525568392730857 0.00827893161601523 Human
KI0AKA20YH03AHM1:978-1380 hsa-miR-374b-3p -0.682701494702305 0.00503614800439989 2 -0.734494127496889 -0.734494127496889 -0.682701494702305 0.00277222836823321 0.00503614800439989 Anncaliia
hsa-miR-34c-3p hsa-miR-378a-3p -0.645563643797452 0.00933970675176776 2 -0.647001431857358 -0.647001431857358 -0.645563643797452 0.00913419032067597 0.00933970675176776 Human
KI0ANB2YO19FM1:c(2339-4795) hsa-miR-378a-5p -0.679875983336725 0.00529401973344079 2 -0.66185421459451 -0.66185421459451 -0.643832445852295 0.00744411128222677 0.00959420283101275 Anncaliia
KI0AEA13YM11FM1:384-1086 hsa-miR-3936 -0.644701786943909 0.00946573635631509 2 -0.666233589867555 -0.666233589867555 -0.644701786943909 0.00703233839597239 0.00946573635631509 Anncaliia
ADCK5 hsa-miR-3939 -0.647448505162725 0.0090686543505778 2 -0.647448505162725 -0.647448505162725 -0.647448505162725 0.0090686543505778 0.0090686543505778 Human
CNEP1R1 hsa-miR-3939 -0.643695148868995 0.00961461575322975 2 -0.687066499953055 -0.687066499953055 -0.643695148868995 0.00579954725392251 0.00961461575322975 Human
LOC102723534 hsa-miR-3939 -0.641228874862315 0.00998710762214383 2 -0.641228874862315 -0.641228874862315 -0.641228874862315 0.00998710762214383 0.00998710762214383 Human
LRRTM3 hsa-miR-3939 -0.644963021390482 0.00942739644478663 2 -0.673424686260427 -0.673424686260427 -0.644963021390482 0.00648207588997374 0.00942739644478663 Human
SLC2A8 hsa-miR-3939 -0.646190100658881 0.00924892595574756 2 -0.646190100658881 -0.646190100658881 -0.646190100658881 0.00924892595574756 0.00924892595574756 Human
SULT1C4 hsa-miR-3939 -0.663146505614879 0.00704250661154959 2 -0.663146505614879 -0.663146505614879 -0.663146505614879 0.00704250661154959 0.00704250661154959 Human
UPB1 hsa-miR-3939 -0.647448505162725 0.0090686543505778 2 -0.647448505162725 -0.647448505162725 -0.647448505162725 0.0090686543505778 0.0090686543505778 Human
GOLGA8A hsa-miR-411-3p -0.668271032484246 0.00646472723670533 2 -0.68088899192704 -0.68088899192704 -0.668271032484246 0.00530247439878018 0.00646472723670533 Human
KI0AIA14YB13AHM1:c(3839-4159) hsa-miR-411-3p -0.649810578460206 0.0087377077999562 2 -0.675419038913665 -0.675419038913665 -0.649810578460206 0.00616644027424662 0.0087377077999562 Anncaliia
KI0AIA1YP13AHM1:3086-3474 hsa-miR-411-3p -0.712000236018131 0.00290397869439452 2 -0.706024247488242 -0.706024247488242 -0.700048258958353 0.00328334606205449 0.00366271342971447 Anncaliia
KI0AAD46BD07FM1:c(464-1201) hsa-miR-433-5p -0.709090011119954 0.00307595048951637 2 -0.701993056130018 -0.701993056130018 -0.694896101140082 0.00355542434118328 0.00403489819285019 Anncaliia
KI0AEA19YA14FM1:39-1166 hsa-miR-433-5p -0.709079188870598 0.00307660482750771 2 -0.703912579683123 -0.703912579683123 -0.698745970495649 0.00341535052685471 0.00375409622620171 Anncaliia
NAGPA hsa-miR-4423-3p -0.729613577239195 0.00201981371060578 2 -0.719937210596977 -0.719937210596977 -0.71026084395476 0.00251281308851214 0.00300581246641851 Human
OTX2 hsa-miR-4423-3p -0.676743028163891 0.00559204492079135 2 -0.693501936059326 -0.693501936059326 -0.676743028163891 0.00429892869360493 0.00559204492079135 Human
RNF126P1 hsa-miR-4423-3p -0.676743028163891 0.00559204492079135 2 -0.693501936059326 -0.693501936059326 -0.676743028163891 0.00429892869360493 0.00559204492079135 Human
LOC105372319 hsa-miR-452-3p -0.652502918430536 0.00837210075735451 2 -0.647744646231675 -0.647744646231675 -0.642986374032815 0.00904631769590447 0.00972053463445444 Human
ZNF773 hsa-miR-452-3p -0.733821512776455 0.00184459132859205 2 -0.721878165488481 -0.721878165488481 -0.709934818200507 0.00243490227587251 0.00302521322315297 Human
KI0AFA17BH02AHM1:2-796 hsa-miR-4636 -0.643670371699499 0.00961830316287671 2 -0.660423457976443 -0.660423457976443 -0.643670371699499 0.00758416870808376 0.00961830316287671 Anncaliia
KI0AHA12YA02FM1:c(685-942) hsa-miR-4636 -0.677408508281415 0.00552765802072952 2 -0.666760916120597 -0.666760916120597 -0.65611332395978 0.00671421128757366 0.00790076455441779 Anncaliia
KI0AIA6YL18FM1:1731-2303 hsa-miR-4636 -0.676850153430517 0.00558164045519738 2 -0.672246554712586 -0.672246554712586 -0.667642955994655 0.00605755048384304 0.00653346051248871 Anncaliia
KI0ABA29YF01RM1:c(1-1255) hsa-miR-4649-3p -0.722013263108739 0.00237003210595854 2 -0.685137494699062 -0.685137494699062 -0.648261726289386 0.00566182966810702 0.0089536272302555 Anncaliia
PDCL3P4 hsa-miR-4655-5p -0.688575259027881 0.00453190282612237 2 -0.684660570990428 -0.684660570990428 -0.680745882952975 0.00487272155131202 0.00521354027650167 Human
KI0APB10YL08AHM1:213-662 hsa-miR-4655-5p -0.683639172024318 0.00495280478648175 2 -0.693311585171765 -0.693311585171765 -0.683639172024318 0.00420800177189196 0.00495280478648175 Anncaliia
AAMDC hsa-miR-4657 -0.711920777680558 0.00290856971650166 2 -0.692046858171563 -0.692046858171563 -0.672172938662567 0.00447947830346784 0.00605038689043402 Human
ABCB9 hsa-miR-4657 -0.674020209266997 0.0058616836809311 2 -0.709110746429123 -0.709110746429123 -0.674020209266997 0.00366291060477797 0.0058616836809311 Human
ABCC11 hsa-miR-4657 -0.656425114326516 0.00786105889207445 2 -0.704758996819247 -0.704758996819247 -0.656425114326516 0.00452604047320859 0.00786105889207445 Human
ABL2 hsa-miR-4657 -0.677839463855425 0.00548627554492409 2 -0.683262660765689 -0.683262660765689 -0.677839463855425 0.00500454196064837 0.00548627554492409 Human
ACADVL hsa-miR-4657 -0.641291394111496 0.0099775280590908 2 -0.717572227517859 -0.717572227517859 -0.641291394111496 0.00519382305542493 0.0099775280590908 Human
ACIN1 hsa-miR-4657 -0.688584269783435 0.00453116133567599 2 -0.71210424991651 -0.71210424991651 -0.688584269783435 0.00315226455249262 0.00453116133567599 Human
ACOT8 hsa-miR-4657 -0.643183109138373 0.00969104373908181 2 -0.693285591652289 -0.693285591652289 -0.643183109138373 0.0055912428360072 0.00969104373908181 Human
ACOX3 hsa-miR-4657 -0.643183109138373 0.00969104373908181 2 -0.693285591652289 -0.693285591652289 -0.643183109138373 0.0055912428360072 0.00969104373908181 Human
ACP2 hsa-miR-4657 -0.647758077953653 0.00902473096772916 2 -0.678083983607572 -0.678083983607572 -0.647758077953653 0.00607100981167319 0.00902473096772916 Human
ADAMTS16 hsa-miR-4657 -0.660798806942858 0.00732040664463085 2 -0.711653563045212 -0.711653563045212 -0.660798806942858 0.00413434056295614 0.00732040664463085 Human
ADD1 hsa-miR-4657 -0.666626950072042 0.00664586428072678 2 -0.707591125920485 -0.707591125920485 -0.666626950072042 0.00398528973686529 0.00664586428072678 Human
ADGRE2 hsa-miR-4657 -0.664886960156137 0.00684189700804683 2 -0.670149504247852 -0.670149504247852 -0.664886960156137 0.00628224752820217 0.00684189700804683 Human
AFTPH hsa-miR-4657 -0.678786167017234 0.00539622821921393 2 -0.696849212739578 -0.696849212739578 -0.678786167017234 0.00406795237986368 0.00539622821921393 Human
AIFM1 hsa-miR-4657 -0.670173169489683 0.00626003730994995 2 -0.662338890432946 -0.662338890432946 -0.654504611376209 0.00718408727700171 0.00810813724405346 Human
AKAP8L hsa-miR-4657 -0.661745510104667 0.00720732605224605 2 -0.686386187928778 -0.686386187928778 -0.661745510104667 0.00508397287893947 0.00720732605224605 Human
AKR1B1 hsa-miR-4657 -0.650187124459262 0.00868583633389131 2 -0.655216440380504 -0.655216440380504 -0.650187124459262 0.00803647269583407 0.00868583633389131 Human
ALG1L9P hsa-miR-4657 -0.655118587972003 0.0080284943934168 2 -0.70104266814172 -0.70104266814172 -0.655118587972003 0.00470138872143577 0.0080284943934168 Human
ANKRD11 hsa-miR-4657 -0.673450549568414 0.00591937316370084 2 -0.705507870323577 -0.705507870323577 -0.673450549568414 0.00380927275737208 0.00591937316370084 Human
ANKRD19P hsa-miR-4657 -0.656425114326516 0.00786105889207445 2 -0.704758996819247 -0.704758996819247 -0.656425114326516 0.00452604047320859 0.00786105889207445 Human
ANKRD62P1-PARP4P3 hsa-miR-4657 -0.663479601046038 0.0070037595719068 2 -0.67843290896106 -0.67843290896106 -0.663479601046038 0.00557661860156822 0.0070037595719068 Human
ANTXRLP1 hsa-miR-4657 -0.681017409675925 0.00518861902133594 2 -0.715114183464796 -0.715114183464796 -0.681017409675925 0.00324665057061546 0.00518861902133594 Human
ARFIP2 hsa-miR-4657 -0.686089878544067 0.00474012921979394 2 -0.707747061835815 -0.707747061835815 -0.686089878544067 0.00338449826037479 0.00474012921979394 Human
ARHGAP27P1-BPTFP1-KPNA2P3 hsa-miR-4657 -0.656425114326516 0.00786105889207445 2 -0.704758996819247 -0.704758996819247 -0.656425114326516 0.00452604047320859 0.00786105889207445 Human
ARHGEF39 hsa-miR-4657 -0.650749969245884 0.00860875101177694 2 -0.702891904793508 -0.702891904793508 -0.650749969245884 0.00487301140012364 0.00860875101177694 Human
ARID1B hsa-miR-4657 -0.648491665839338 0.00892131108754768 2 -0.695300836632242 -0.695300836632242 -0.648491665839338 0.00522824678037603 0.00892131108754768 Human
ARID4A hsa-miR-4657 -0.702765352509015 0.00347775275707707 2 -0.687585446501547 -0.687585446501547 -0.67240554049408 0.00475205927380118 0.00602636579052529 Human
ATG9A hsa-miR-4657 -0.667229414677672 0.0065790296251016 2 -0.654919770342178 -0.654919770342178 -0.642610126006685 0.00817807979097107 0.00977712995684055 Human
ATP6V0E2 hsa-miR-4657 -0.642907694458885 0.00973234842459414 2 -0.655799830605947 -0.655799830605947 -0.642907694458885 0.00807566535397419 0.00973234842459414 Human
ATP7A hsa-miR-4657 -0.650749969245884 0.00860875101177694 2 -0.687364216560271 -0.687364216560271 -0.650749969245884 0.00544194584502611 0.00860875101177694 Human
AUP1 hsa-miR-4657 -0.769005488914416 0.000805444769341523 2 -0.731477535825283 -0.731477535825283 -0.693949582736151 0.00245593617202289 0.00410642757470425 Human
B3GALNT1 hsa-miR-4657 -0.761387244649045 0.000974873668636134 2 -0.712357124974937 -0.712357124974937 -0.663327005300829 0.0039981814690172 0.00702148926939827 Human
B4GALNT1 hsa-miR-4657 -0.736535059887598 0.00173823254344274 2 -0.705325347452341 -0.705325347452341 -0.674115635017084 0.00379514800562075 0.00585206346779876 Human
BCAP31 hsa-miR-4657 -0.649594698710314 0.00876755571764032 2 -0.685495597961719 -0.685495597961719 -0.649594698710314 0.00558400686395644 0.00876755571764032 Human
BCL2L12 hsa-miR-4657 -0.690146604958945 0.00440404466115707 2 -0.71904235072382 -0.71904235072382 -0.690146604958945 0.00287392211432724 0.00440404466115707 Human
BCL9L hsa-miR-4657 -0.684466385988089 0.00488019017191332 2 -0.67445291492154 -0.67445291492154 -0.664439443854991 0.00588661703048876 0.0068930438890642 Human
BTAF1 hsa-miR-4657 -0.704980566257827 0.0033325305830445 2 -0.698799537396131 -0.698799537396131 -0.692618508534436 0.00377062480593704 0.00420871902882958 Human
C11orf49 hsa-miR-4657 -0.643183109138373 0.00969104373908181 2 -0.693285591652289 -0.693285591652289 -0.643183109138373 0.0055912428360072 0.00969104373908181 Human
C12orf57 hsa-miR-4657 -0.673450549568414 0.00591937316370084 2 -0.705507870323577 -0.705507870323577 -0.673450549568414 0.00380927275737208 0.00591937316370084 Human
C16orf87 hsa-miR-4657 -0.648414689200634 0.00893211935081495 2 -0.683788187149406 -0.683788187149406 -0.648414689200634 0.00572272754009606 0.00893211935081495 Human
C19orf44 hsa-miR-4657 -0.646966539192128 0.00913737019634908 2 -0.698088748222898 -0.698088748222898 -0.646966539192128 0.00522102615812203 0.00913737019634908 Human
CBARP hsa-miR-4657 -0.668700425142971 0.00641806569118009 2 -0.673973843105491 -0.673973843105491 -0.668700425142971 0.00588543074390935 0.00641806569118009 Human
CC2D1B hsa-miR-4657 -0.667775404487782 0.00651891838978536 2 -0.688113090064602 -0.688113090064602 -0.667775404487782 0.00481685474638671 0.00651891838978536 Human
CCDC12 hsa-miR-4657 -0.687259737550327 0.00464119376674277 2 -0.671856139658768 -0.671856139658768 -0.656452541767209 0.00624938367801764 0.00785757358929251 Human
CD84 hsa-miR-4657 -0.684448249574179 0.0048817731292139 2 -0.666929169277065 -0.666929169277065 -0.649410088979951 0.0068374582892593 0.00879314344930471 Human
CDC25B hsa-miR-4657 -0.659852103781049 0.00743487700955492 2 -0.691753247919146 -0.691753247919146 -0.659852103781049 0.00486272619887296 0.00743487700955492 Human
CDCA3 hsa-miR-4657 -0.67723397962217 0.00554448713831857 2 -0.670521325796518 -0.670521325796518 -0.663808671970866 0.0062550663455776 0.00696564555283663 Human
CDH26 hsa-miR-4657 -0.689402524841478 0.00446422758004128 2 -0.704595439385026 -0.704595439385026 -0.689402524841478 0.00347274556913335 0.00446422758004128 Human
CENPS-CORT hsa-miR-4657 -0.689199901797136 0.00448072870789051 2 -0.695742316977351 -0.695742316977351 -0.689199901797136 0.00399532245359713 0.00448072870789051 Human
CEP63 hsa-miR-4657 -0.650749969245884 0.00860875101177694 2 -0.687364216560271 -0.687364216560271 -0.650749969245884 0.00544194584502611 0.00860875101177694 Human
CFAP410 hsa-miR-4657 -0.656425114326516 0.00786105889207445 2 -0.704758996819247 -0.704758996819247 -0.656425114326516 0.00452604047320859 0.00786105889207445 Human
CHAF1A hsa-miR-4657 -0.656425114326516 0.00786105889207445 2 -0.704758996819247 -0.704758996819247 -0.656425114326516 0.00452604047320859 0.00786105889207445 Human
CHD1L hsa-miR-4657 -0.656166327460355 0.00789400362350712 2 -0.684709434693009 -0.684709434693009 -0.656166327460355 0.00536319337592461 0.00789400362350712 Human
CHKA hsa-miR-4657 -0.67121254172276 0.00615036943670688 2 -0.697433466890002 -0.697433466890002 -0.67121254172276 0.00422047241244894 0.00615036943670688 Human
CHRNE hsa-miR-4657 -0.690475984810313 0.00437761012137661 2 -0.706256743827908 -0.706256743827908 -0.690475984810313 0.00337322639469073 0.00437761012137661 Human
CLTB hsa-miR-4657 -0.68413188150057 0.00490945141903021 2 -0.673106228085295 -0.673106228085295 -0.662080574670019 0.00603854292840134 0.00716763443777246 Human
CMC2 hsa-miR-4657 -0.690475984810313 0.00437761012137661 2 -0.706256743827908 -0.706256743827908 -0.690475984810313 0.00337322639469073 0.00437761012137661 Human
CNOT6 hsa-miR-4657 -0.643183109138373 0.00969104373908181 2 -0.693285591652289 -0.693285591652289 -0.643183109138373 0.0055912428360072 0.00969104373908181 Human
CNTLN hsa-miR-4657 -0.658316829353394 0.00762349933663464 2 -0.699881971245222 -0.699881971245222 -0.658316829353394 0.00459088614957615 0.00762349933663464 Human
COG7 hsa-miR-4657 -0.650967593616193 0.00857908996452794 2 -0.700273901852579 -0.700273901852579 -0.650967593616193 0.00493629896468706 0.00857908996452794 Human
COL16A1 hsa-miR-4657 -0.657117293152326 0.00777347146121965 2 -0.667621927450538 -0.667621927450538 -0.657117293152326 0.00661615732247767 0.00777347146121965 Human
COL21A1 hsa-miR-4657 -0.68000372165852 0.00528214076625177 2 -0.719020613394302 -0.719020613394302 -0.68000372165852 0.00317005623491906 0.00528214076625177 Human
COL6A2 hsa-miR-4657 -0.656425114326516 0.00786105889207445 2 -0.704758996819247 -0.704758996819247 -0.656425114326516 0.00452604047320859 0.00786105889207445 Human
COX7A2L hsa-miR-4657 -0.750938830174964 0.00125305711229196 2 -0.722874111725113 -0.722874111725113 -0.694809393275262 0.00264723320366433 0.00404140929503671 Human
CPA6 hsa-miR-4657 -0.665532322751904 0.00676866464807113 2 -0.705763861443042 -0.705763861443042 -0.665532322751904 0.00408699328344564 0.00676866464807113 Human
CPOX hsa-miR-4657 -0.674640204126347 0.00579940213966146 2 -0.69491452053736 -0.69491452053736 -0.674640204126347 0.00426193427574251 0.00579940213966146 Human
CRHBP hsa-miR-4657 -0.671342685370741 0.00613674497229599 2 -0.67396423668968 -0.67396423668968 -0.671342685370741 0.00587204474071301 0.00613674497229599 Human
CROCCP3 hsa-miR-4657 -0.725824129126644 0.00218881813928595 2 -0.714368933496085 -0.714368933496085 -0.702913737865527 0.00282834421561506 0.00346787029194418 Human
CSAD hsa-miR-4657 -0.667425729075523 0.00655736616078029 2 -0.700882475541303 -0.700882475541303 -0.667425729075523 0.00419063606576864 0.00655736616078029 Human
CTSA hsa-miR-4657 -0.667775404487782 0.00651891838978536 2 -0.703640778297838 -0.703640778297838 -0.667775404487782 0.00407320690760171 0.00651891838978536 Human
CWC25 hsa-miR-4657 -0.676423663234602 0.00562315398683566 2 -0.68522815037632 -0.68522815037632 -0.676423663234602 0.00486163249661176 0.00562315398683566 Human
DBIL5P hsa-miR-4657 -0.676817945957711 0.00558476697361843 2 -0.672966017633212 -0.672966017633212 -0.669114089308713 0.00597906586298269 0.00637336475234695 Human
DBT hsa-miR-4657 -0.656425114326516 0.00786105889207445 2 -0.704758996819247 -0.704758996819247 -0.656425114326516 0.00452604047320859 0.00786105889207445 Human
DCTN2 hsa-miR-4657 -0.681017409675925 0.00518861902133594 2 -0.715114183464796 -0.715114183464796 -0.681017409675925 0.00324665057061546 0.00518861902133594 Human
DIS3L2 hsa-miR-4657 -0.656425114326516 0.00786105889207445 2 -0.704758996819247 -0.704758996819247 -0.656425114326516 0.00452604047320859 0.00786105889207445 Human
DLAT hsa-miR-4657 -0.643183109138373 0.00969104373908181 2 -0.693285591652289 -0.693285591652289 -0.643183109138373 0.0055912428360072 0.00969104373908181 Human
DLG4 hsa-miR-4657 -0.745055388343882 0.00143589532898147 2 -0.736783260643708 -0.736783260643708 -0.728511132943534 0.00175187820086919 0.00206786107275692 Human
DMTN hsa-miR-4657 -0.670671006677937 0.00620731799304819 2 -0.673289935133468 -0.673289935133468 -0.670671006677937 0.00594045293704459 0.00620731799304819 Human
DNAJC17 hsa-miR-4657 -0.673450549568414 0.00591937316370084 2 -0.705507870323577 -0.705507870323577 -0.673450549568414 0.00380927275737208 0.00591937316370084 Human
DNAJC27 hsa-miR-4657 -0.720182303535623 0.00246127001626339 2 -0.712496623961451 -0.712496623961451 -0.704810944387279 0.00290237327023757 0.00334347652421174 Human
DNAJC7 hsa-miR-4657 -0.659852103781049 0.00743487700955492 2 -0.703895100134872 -0.703895100134872 -0.659852103781049 0.00438933828852617 0.00743487700955492 Human
DNPEP hsa-miR-4657 -0.666277589549744 0.00668486494255616 2 -0.696220958461846 -0.696220958461846 -0.666277589549744 0.00442903128272132 0.00668486494255616 Human
DOC2A hsa-miR-4657 -0.656425114326516 0.00786105889207445 2 -0.704758996819247 -0.704758996819247 -0.656425114326516 0.00452604047320859 0.00786105889207445 Human
DRC3 hsa-miR-4657 -0.660208544380271 0.00739161420733137 2 -0.694034465156619 -0.694034465156619 -0.660208544380271 0.00474413213342284 0.00739161420733137 Human
EFEMP2 hsa-miR-4657 -0.701180131938377 0.0035847352378402 2 -0.700558432545998 -0.700558432545998 -0.699936733153618 0.00362760225228087 0.00367046926672154 Human
EIF2D hsa-miR-4657 -0.656425114326516 0.00786105889207445 2 -0.704758996819247 -0.704758996819247 -0.656425114326516 0.00452604047320859 0.00786105889207445 Human
EIF4G3 hsa-miR-4657 -0.643758150030291 0.00960524471302282 2 -0.666222003853123 -0.666222003853123 -0.643758150030291 0.00706402654469773 0.00960524471302282 Human
ELMOD3 hsa-miR-4657 -0.669667119514659 0.0063139875120366 2 -0.695852311180081 -0.695852311180081 -0.669667119514659 0.00434141509002073 0.0063139875120366 Human
ELP6 hsa-miR-4657 -0.696082686185798 0.0039466293847541 2 -0.70367148671754 -0.70367148671754 -0.696082686185798 0.0034467932071196 0.0039466293847541 Human
EML2 hsa-miR-4657 -0.698042844917823 0.00380418393042437 2 -0.715863056969127 -0.715863056969127 -0.698042844917823 0.00282716532126148 0.00380418393042437 Human
ESR2 hsa-miR-4657 -0.707820658560839 0.0031534597446008 2 -0.725783779810937 -0.725783779810937 -0.707820658560839 0.00231640176551473 0.0031534597446008 Human
EVA1B hsa-miR-4657 -0.710681217737 0.00298094411976702 2 -0.718956766899558 -0.718956766899558 -0.710681217737 0.00255284204754058 0.00298094411976702 Human
EXD3 hsa-miR-4657 -0.652099439531201 0.00842611367236401 2 -0.695905069135227 -0.695905069135227 -0.652099439531201 0.00502309977264814 0.00842611367236401 Human
FAAP100 hsa-miR-4657 -0.650967593616193 0.00857908996452794 2 -0.700273901852579 -0.700273901852579 -0.650967593616193 0.00493629896468706 0.00857908996452794 Human
FAM120AOS hsa-miR-4657 -0.657011994295621 0.00778674620672226 2 -0.705389089923932 -0.705389089923932 -0.657011994295621 0.0044794475518054 0.00778674620672226 Human
FAM153CP hsa-miR-4657 -0.676477308861958 0.00561791887949781 2 -0.708678708189161 -0.708678708189161 -0.676477308861958 0.00359808174527787 0.00561791887949781 Human
FAM234A hsa-miR-4657 -0.681017409675925 0.00518861902133594 2 -0.715114183464796 -0.715114183464796 -0.681017409675925 0.00324665057061546 0.00518861902133594 Human
FAM86C2P hsa-miR-4657 -0.645526813714448 0.00934506545093172 2 -0.662763999214327 -0.662763999214327 -0.645526813714448 0.00731372096688421 0.00934506545093172 Human
FAXC hsa-miR-4657 -0.67432870275177 0.00583062832982373 2 -0.67444489529787 -0.67444489529787 -0.67432870275177 0.00581897443679047 0.00583062832982373 Human
FCHO1 hsa-miR-4657 -0.641581706635536 0.00993313861903555 2 -0.695551446047734 -0.695551446047734 -0.641581706635536 0.00561421377642191 0.00993313861903555 Human
FCMR hsa-miR-4657 -0.667775404487782 0.00651891838978536 2 -0.688113090064602 -0.688113090064602 -0.667775404487782 0.00481685474638671 0.00651891838978536 Human
FCSK hsa-miR-4657 -0.661390655522712 0.00724955018996587 2 -0.657846742411079 -0.657846742411079 -0.654302829299446 0.00769199835299395 0.00813444651602202 Human
FIP1L1 hsa-miR-4657 -0.698042844917823 0.00380418393042437 2 -0.715863056969127 -0.715863056969127 -0.698042844917823 0.00282716532126148 0.00380418393042437 Human
FURIN hsa-miR-4657 -0.677499023923695 0.00551894586366908 2 -0.69555358083688 -0.69555358083688 -0.677499023923695 0.00416562927777653 0.00551894586366908 Human
GABARAPL3 hsa-miR-4657 -0.657266961924821 0.0077546336947758 2 -0.676129943844893 -0.676129943844893 -0.657266961924821 0.00589113547470121 0.0077546336947758 Human
GALM hsa-miR-4657 -0.659852103781049 0.00743487700955492 2 -0.688353529298743 -0.688353529298743 -0.659852103781049 0.00503456972416971 0.00743487700955492 Human
GAPDH hsa-miR-4657 -0.703400449224274 0.00343561225647337 2 -0.694586131184227 -0.694586131184227 -0.68577181314418 0.00410146365078701 0.00476731504510064 Human
GDA hsa-miR-4657 -0.714515173689182 0.00276163241289762 2 -0.680508433485921 -0.680508433485921 -0.64650169328266 0.00598283135868638 0.00920403030447514 Human
GRHPR hsa-miR-4657 -0.663991974434027 0.00694448577134121 2 -0.698837621727229 -0.698837621727229 -0.663991974434027 0.00439731624171991 0.00694448577134121 Human
GRK2 hsa-miR-4657 -0.684078177500856 0.00491416216952367 2 -0.698831351054362 -0.698831351054362 -0.684078177500856 0.00386390204693277 0.00491416216952367 Human
GS1-124K5.11 hsa-miR-4657 -0.668622906233273 0.00642646987656859 2 -0.691922214522678 -0.691922214522678 -0.668622906233273 0.00457457161799979 0.00642646987656859 Human
GSE1 hsa-miR-4657 -0.643183109138373 0.00969104373908181 2 -0.693285591652289 -0.693285591652289 -0.643183109138373 0.0055912428360072 0.00969104373908181 Human
HERC2 hsa-miR-4657 -0.674656370676462 0.00579778514963758 2 -0.662037735827311 -0.662037735827311 -0.649419100978159 0.00729483907011519 0.0087918929905928 Human
HEXD hsa-miR-4657 -0.663991974434027 0.00694448577134121 2 -0.717276751504197 -0.717276751504197 -0.663991974434027 0.00385922963705121 0.00694448577134121 Human
HLA-F hsa-miR-4657 -0.703082903148785 0.00345663118989803 2 -0.678381504993888 -0.678381504993888 -0.65368010683899 0.00583634671167477 0.0082160622334515 Human
HNMT hsa-miR-4657 -0.655904042889271 0.00792750407575182 2 -0.649793606126388 -0.649793606126388 -0.643683169363504 0.00877195125776797 0.00961639843978412 Human
HOMER3 hsa-miR-4657 -0.705930674837689 0.00327174570281841 2 -0.67758780558062 -0.67758780558062 -0.649244936323551 0.00604391477645694 0.00881608385009547 Human
HSD17B1 hsa-miR-4657 -0.657011994295621 0.00778674620672226 2 -0.705389089923932 -0.705389089923932 -0.657011994295621 0.0044794475518054 0.00778674620672226 Human
HTATSF1P2 hsa-miR-4657 -0.673450549568414 0.00591937316370084 2 -0.705507870323577 -0.705507870323577 -0.673450549568414 0.00380927275737208 0.00591937316370084 Human
IFRD1 hsa-miR-4657 -0.690998258717587 0.00433595306996137 2 -0.733163084213396 -0.733163084213396 -0.690998258717587 0.00250983871673127 0.00433595306996137 Human
IGFLR1 hsa-miR-4657 -0.710352562792513 0.0030003725138732 2 -0.74100666751189 -0.74100666751189 -0.710352562792513 0.00187636049124484 0.0030003725138732 Human
IGHMBP2 hsa-miR-4657 -0.644334736039318 0.00951981211525821 2 -0.692096382207533 -0.692096382207533 -0.644334736039318 0.00556728896254277 0.00951981211525821 Human
IGSF22 hsa-miR-4657 -0.652278478486575 0.00840211248999445 2 -0.694280198424087 -0.694280198424087 -0.652278478486575 0.00507502663132864 0.00840211248999445 Human
INSC hsa-miR-4657 -0.775941414830661 0.00067275730303451 2 -0.72150974255873 -0.72150974255873 -0.667078070286798 0.00363426318155591 0.00659576906007731 Human
ISCU hsa-miR-4657 -0.645705704848668 0.00931905966733693 2 -0.644353143210252 -0.644353143210252 -0.643000581571836 0.0095187311123559 0.00971840255737488 Human
ISYNA1 hsa-miR-4657 -0.715068280159721 0.00273108797571409 2 -0.716611930473458 -0.716611930473458 -0.715068280159721 0.00264830415464201 0.00273108797571409 Human
ITGB3BP hsa-miR-4657 -0.675527200282095 0.00571120880398412 2 -0.670672227400046 -0.670672227400046 -0.665817254517996 0.00622386895907434 0.00673652911416456 Human
JMJD8 hsa-miR-4657 -0.656425114326516 0.00786105889207445 2 -0.704758996819247 -0.704758996819247 -0.656425114326516 0.00452604047320859 0.00786105889207445 Human
KAT14 hsa-miR-4657 -0.692890544119074 0.00418765064852034 2 -0.721057295817988 -0.721057295817988 -0.692890544119074 0.00274596765477575 0.00418765064852034 Human
KAT2B hsa-miR-4657 -0.682177960341131 0.00508316179122348 2 -0.669614055599158 -0.669614055599158 -0.657050150857185 0.00643254782408009 0.00778193385693671 Human
KAT5 hsa-miR-4657 -0.681017409675925 0.00518861902133594 2 -0.718025625008528 -0.718025625008528 -0.681017409675925 0.00316294540490314 0.00518861902133594 Human
KCNIP3 hsa-miR-4657 -0.718243720467358 0.00256091434408501 2 -0.700370438367566 -0.700370438367566 -0.682497156267773 0.00380768547822241 0.00505445661235981 Human
KCNN2 hsa-miR-4657 -0.798401700867071 0.000358956726504545 2 -0.726302755166753 -0.726302755166753 -0.654203809466434 0.00425316918177265 0.00814738163704076 Human
KCTD2 hsa-miR-4657 -0.686692554756557 0.00468895406913572 2 -0.696601184684412 -0.696601184684412 -0.686692554756557 0.00396204210066775 0.00468895406913572 Human
KLF15 hsa-miR-4657 -0.648124940368961 0.00897289479079189 2 -0.658505521119116 -0.658505521119116 -0.648124940368961 0.00768543281075829 0.00897289479079189 Human
KLHL8 hsa-miR-4657 -0.656425114326516 0.00786105889207445 2 -0.704758996819247 -0.704758996819247 -0.656425114326516 0.00452604047320859 0.00786105889207445 Human
KRBA1 hsa-miR-4657 -0.641702788717397 0.00991467051603112 2 -0.660914512168146 -0.660914512168146 -0.641702788717397 0.00759271898514313 0.00991467051603112 Human
KRT8 hsa-miR-4657 -0.646966539192128 0.00913737019634908 2 -0.698088748222898 -0.698088748222898 -0.646966539192128 0.00522102615812203 0.00913737019634908 Human
KSR1 hsa-miR-4657 -0.643183109138373 0.00969104373908181 2 -0.693285591652289 -0.693285591652289 -0.643183109138373 0.0055912428360072 0.00969104373908181 Human
LMBR1L hsa-miR-4657 -0.646292585170341 0.00923414067591399 2 -0.645102170053095 -0.645102170053095 -0.643911754935849 0.00940828374841507 0.00958242682091615 Human
LMF1 hsa-miR-4657 -0.690475984810313 0.00437761012137661 2 -0.706256743827908 -0.706256743827908 -0.690475984810313 0.00337322639469073 0.00437761012137661 Human
LMNA hsa-miR-4657 -0.660798806942858 0.00732040664463085 2 -0.694654969943196 -0.694654969943196 -0.660798806942858 0.00469413385869388 0.00732040664463085 Human
LOC102723750 hsa-miR-4657 -0.65795869745743 0.0076680347959579 2 -0.685949803871047 -0.685949803871047 -0.65795869745743 0.00523083417605363 0.0076680347959579 Human
LOC102725191 hsa-miR-4657 -0.797388654721869 0.000369873174991042 2 -0.721385662142764 -0.721385662142764 -0.645382669563658 0.00486796720478355 0.00936606123457606 Human
LOC107984974 hsa-miR-4657 -0.685079432582981 0.00482692178607591 2 -0.695941021566897 -0.695941021566897 -0.685079432582981 0.00402183248625576 0.00482692178607591 Human
LOC107987135 hsa-miR-4657 -0.673450549568414 0.00591937316370084 2 -0.705507870323577 -0.705507870323577 -0.673450549568414 0.00380927275737208 0.00591937316370084 Human
LOC112268170 hsa-miR-4657 -0.656425114326516 0.00786105889207445 2 -0.704758996819247 -0.704758996819247 -0.656425114326516 0.00452604047320859 0.00786105889207445 Human
LOC286059 hsa-miR-4657 -0.686692554756557 0.00468895406913572 2 -0.720863197548844 -0.720863197548844 -0.686692554756557 0.00291311292880303 0.00468895406913572 Human
LOC652276 hsa-miR-4657 -0.643387184956907 0.00966052634837 2 -0.678497661353486 -0.678497661353486 -0.643387184956907 0.00623641952012699 0.00966052634837 Human
LPIN2 hsa-miR-4657 -0.662338206605123 0.00713723251116827 2 -0.70984808103233 -0.70984808103233 -0.662338206605123 0.00410637051884011 0.00713723251116827 Human
LRR1 hsa-miR-4657 -0.674656370676462 0.00579778514963758 2 -0.698993345069872 -0.698993345069872 -0.674656370676462 0.00405193955151217 0.00579778514963758 Human
LYRM1 hsa-miR-4657 -0.698666933415228 0.00375970017207039 2 -0.697076114165994 -0.697076114165994 -0.695485294916761 0.00387528743504861 0.00399087469802684 Human
LYRM4 hsa-miR-4657 -0.641864743706673 0.00989001016855728 2 -0.667703671134459 -0.667703671134459 -0.641864743706673 0.00701375099392509 0.00989001016855728 Human
MAP2K4 hsa-miR-4657 -0.656425114326516 0.00786105889207445 2 -0.68923130858601 -0.68923130858601 -0.656425114326516 0.00511495078003965 0.00786105889207445 Human
MARCKSL1 hsa-miR-4657 -0.647318651851353 0.00908712814577717 2 -0.670460031501706 -0.670460031501706 -0.647318651851353 0.00661005971062034 0.00908712814577717 Human
MASTL hsa-miR-4657 -0.6958268239298 0.00396553161895952 2 -0.697598755777797 -0.697598755777797 -0.6958268239298 0.00383778358942899 0.00396553161895952 Human
MAU2 hsa-miR-4657 -0.675663983629926 0.00569770335173558 2 -0.662079211405035 -0.662079211405035 -0.648494439180144 0.00730931261327905 0.00892092187482252 Human
MDK hsa-miR-4657 -0.700549290486383 0.00362803099414633 2 -0.718433489142309 -0.718433489142309 -0.700549290486383 0.00268729866679884 0.00362803099414633 Human
MED15P9 hsa-miR-4657 -0.736535059887598 0.00173823254344274 2 -0.700142149425096 -0.700142149425096 -0.663749238962594 0.00435537485453508 0.00697251716562741 Human
MFSD10 hsa-miR-4657 -0.801697780122821 0.000325244182570295 2 -0.744019099624345 -0.744019099624345 -0.686340419125869 0.00252202286096403 0.00471880153935778 Human
MFSD11 hsa-miR-4657 -0.665532322751904 0.00676866464807113 2 -0.705763861443042 -0.705763861443042 -0.665532322751904 0.00408699328344564 0.00676866464807113 Human
MFSD2A hsa-miR-4657 -0.673450549568414 0.00591937316370084 2 -0.705507870323577 -0.705507870323577 -0.673450549568414 0.00380927275737208 0.00591937316370084 Human
MIOS hsa-miR-4657 -0.67245081193695 0.00602169930933028 2 -0.675162644617253 -0.675162644617253 -0.67245081193695 0.00575231173925206 0.00602169930933028 Human
MISP hsa-miR-4657 -0.689121392620021 0.00448713529554423 2 -0.722506243369058 -0.722506243369058 -0.689121392620021 0.00280065026575249 0.00448713529554423 Human
MKRN2OS hsa-miR-4657 -0.665532322751904 0.00676866464807113 2 -0.705763861443042 -0.705763861443042 -0.665532322751904 0.00408699328344564 0.00676866464807113 Human
MMP23B hsa-miR-4657 -0.653182444268286 0.00828174764243528 2 -0.702776138726483 -0.702776138726483 -0.653182444268286 0.00474665485941861 0.00828174764243528 Human
MMP24OS hsa-miR-4657 -0.662100259407149 0.00716530794843506 2 -0.704685127815831 -0.704685127815831 -0.662100259407149 0.00426500749826142 0.00716530794843506 Human
MRPL11 hsa-miR-4657 -0.679447912101523 0.00533398216260084 2 -0.692017393523038 -0.692017393523038 -0.679447912101523 0.00434598106180117 0.00533398216260084 Human
MRPL9 hsa-miR-4657 -0.646073834306364 0.00926572192475872 2 -0.715410921462836 -0.715410921462836 -0.646073834306364 0.00489808366219768 0.00926572192475872 Human
MSTO2P hsa-miR-4657 -0.675342264595292 0.00572950882010592 2 -0.719069974526521 -0.719069974526521 -0.675342264595292 0.00333550700545948 0.00572950882010592 Human
MUS81 hsa-miR-4657 -0.656425114326516 0.00786105889207445 2 -0.704758996819247 -0.704758996819247 -0.656425114326516 0.00452604047320859 0.00786105889207445 Human
MYBBP1A hsa-miR-4657 -0.668746971535853 0.00641302354362994 2 -0.67862782619585 -0.67862782619585 -0.668746971535853 0.00547520401828983 0.00641302354362994 Human
NAAA hsa-miR-4657 -0.74319719275048 0.00149791007211486 2 -0.694302556789732 -0.694302556789732 -0.645407920828985 0.00543014529520891 0.00936238051830296 Human
NAALADL1 hsa-miR-4657 -0.671566284107869 0.00611339248729559 2 -0.695499945534397 -0.695499945534397 -0.671566284107869 0.00430638553459306 0.00611339248729559 Human
NAXD hsa-miR-4657 -0.643964472811904 0.00957460538937527 2 -0.693871527106506 -0.693871527106506 -0.643964472811904 0.00552644242922518 0.00957460538937527 Human
NEIL1 hsa-miR-4657 -0.673450549568414 0.00591937316370084 2 -0.705507870323577 -0.705507870323577 -0.673450549568414 0.00380927275737208 0.00591937316370084 Human
NINJ2 hsa-miR-4657 -0.690672010540525 0.00436193785741379 2 -0.701622267028159 -0.701622267028159 -0.690672010540525 0.0036165105451702 0.00436193785741379 Human
NME7 hsa-miR-4657 -0.642811446868482 0.00974681530875143 2 -0.687603986260524 -0.687603986260524 -0.642811446868482 0.00582465915400743 0.00974681530875143 Human
NSG1 hsa-miR-4657 -0.684466385988089 0.00488019017191332 2 -0.701632018579522 -0.701632018579522 -0.684466385988089 0.00370615428036969 0.00488019017191332 Human
NSMCE1 hsa-miR-4657 -0.731509435621108 0.00193928606343574 2 -0.723531004856908 -0.723531004856908 -0.715552574092708 0.00232192601194181 0.00270456596044788 Human
NSUN5P1 hsa-miR-4657 -0.651331775324765 0.00852963304075871 2 -0.687978757779634 -0.687978757779634 -0.651331775324765 0.0053870975847542 0.00852963304075871 Human
NSUN5P2 hsa-miR-4657 -0.648491665839338 0.00892131108754768 2 -0.689472747568694 -0.689472747568694 -0.648491665839338 0.0054525549124933 0.00892131108754768 Human
NUMA1 hsa-miR-4657 -0.703717989998455 0.00341469564078145 2 -0.681822369955506 -0.681822369955506 -0.659926749912557 0.00542024804267027 0.00742580044455909 Human
OGG1 hsa-miR-4657 -0.680679573340852 0.00521964066679326 2 -0.718194227623806 -0.718194227623806 -0.680679573340852 0.00316934261374269 0.00521964066679326 Human
ONECUT1 hsa-miR-4657 -0.797388654721869 0.000369873174991042 2 -0.7227371050563 -0.7227371050563 -0.648085555390731 0.00467416085734462 0.0089784485396982 Human
P2RX1 hsa-miR-4657 -0.669668225133283 0.00631386924340172 2 -0.667745072970122 -0.667745072970122 -0.665821920806961 0.00652493653992225 0.00673600383644279 Human
PABIR3 hsa-miR-4657 -0.726121325107696 0.00217516715979249 2 -0.70983196183497 -0.70983196183497 -0.693542598562245 0.0031563294895427 0.0041374918192929 Human
PACSIN3 hsa-miR-4657 -0.725972759587724 0.00218198259556091 2 -0.685156211524075 -0.685156211524075 -0.644339663460427 0.0058505335919482 0.0095190845883355 Human
PCID2 hsa-miR-4657 -0.667577915764013 0.00654061092496772 2 -0.707002497261714 -0.707002497261714 -0.667577915764013 0.00396603487902447 0.00654061092496772 Human
PCNP hsa-miR-4657 -0.643183109138373 0.00969104373908181 2 -0.693285591652289 -0.693285591652289 -0.643183109138373 0.0055912428360072 0.00969104373908181 Human
PDCD11 hsa-miR-4657 -0.677699491084882 0.00549968947423274 2 -0.668253385787041 -0.668253385787041 -0.658807280489199 0.00653126431902251 0.00756283916381228 Human
PFKFB3 hsa-miR-4657 -0.662338206605123 0.00713723251116827 2 -0.683598190406647 -0.683598190406647 -0.662338206605123 0.00523882917641949 0.00713723251116827 Human
PFKM hsa-miR-4657 -0.701826274971578 0.00354081684079643 2 -0.684758434500377 -0.684758434500377 -0.667690594029175 0.00503452200845134 0.00652822717610624 Human
PHKG1 hsa-miR-4657 -0.643183109138373 0.00969104373908181 2 -0.693285591652289 -0.693285591652289 -0.643183109138373 0.0055912428360072 0.00969104373908181 Human
PHPT1 hsa-miR-4657 -0.656652900110658 0.00783215010936011 2 -0.709435973213402 -0.709435973213402 -0.656652900110658 0.00439361553175188 0.00783215010936011 Human
PIDD1 hsa-miR-4657 -0.682572979664471 0.00504765674078156 2 -0.706513404481261 -0.706513404481261 -0.682572979664471 0.00351572773911024 0.00504765674078156 Human
PLCD4 hsa-miR-4657 -0.687922085830213 0.00458590902450196 2 -0.710973402589016 -0.710973402589016 -0.687922085830213 0.00321117937974713 0.00458590902450196 Human
PLPP4 hsa-miR-4657 -0.648190004064302 0.00896372592678985 2 -0.664414560253963 -0.664414560253963 -0.648190004064302 0.00709354567193332 0.00896372592678985 Human
PLXNA3 hsa-miR-4657 -0.746641426548121 0.00138461629155628 2 -0.72768696152574 -0.72768696152574 -0.708732496503358 0.00224112089798334 0.0030976255044104 Human
POGLUT1 hsa-miR-4657 -0.710371371902732 0.00299925789533906 2 -0.679221632468335 -0.679221632468335 -0.648071893033938 0.00598981680876665 0.00898037572219423 Human
POLA1 hsa-miR-4657 -0.643183109138373 0.00969104373908181 2 -0.693285591652289 -0.693285591652289 -0.643183109138373 0.0055912428360072 0.00969104373908181 Human
POLR2J4 hsa-miR-4657 -0.667775404487782 0.00651891838978536 2 -0.688113090064602 -0.688113090064602 -0.667775404487782 0.00481685474638671 0.00651891838978536 Human
POU2F1 hsa-miR-4657 -0.643183109138373 0.00969104373908181 2 -0.693285591652289 -0.693285591652289 -0.643183109138373 0.0055912428360072 0.00969104373908181 Human
PPIL6 hsa-miR-4657 -0.716654293489604 0.00264499794971362 2 -0.721611365039311 -0.721611365039311 -0.716654293489604 0.00239987842557854 0.00264499794971362 Human
PPM1D hsa-miR-4657 -0.668528881455985 0.00643667517609137 2 -0.664058365722348 -0.664058365722348 -0.659587849988712 0.00695187704244082 0.00746707890879028 Human
PPP1R37 hsa-miR-4657 -0.681171132250353 0.00517455190918281 2 -0.681240024382954 -0.681240024382954 -0.681171132250353 0.00516826044025331 0.00517455190918281 Human
PPP2R1A hsa-miR-4657 -0.694204955139216 0.00408703035240254 2 -0.70421660936823 -0.70421660936823 -0.694204955139216 0.00343230707349274 0.00408703035240254 Human
PRDM15 hsa-miR-4657 -0.66462505643065 0.00687179373831648 2 -0.694204301629125 -0.694204301629125 -0.66462505643065 0.0045781038943592 0.00687179373831648 Human
PRDM6 hsa-miR-4657 -0.652460557675213 0.00837775872487145 2 -0.680136157781444 -0.680136157781444 -0.652460557675213 0.00576588370534303 0.00837775872487145 Human
PRH1 hsa-miR-4657 -0.655215361768383 0.00801599742846593 2 -0.651059415013272 -0.651059415013272 -0.64690346825816 0.00858119497571197 0.00914639252295801 Human
PRKCZ hsa-miR-4657 -0.673450549568414 0.00591937316370084 2 -0.705507870323577 -0.705507870323577 -0.673450549568414 0.00380927275737208 0.00591937316370084 Human
PRUNE1 hsa-miR-4657 -0.671835859076782 0.00608533154147484 2 -0.683526465345709 -0.683526465345709 -0.671835859076782 0.00504809990232169 0.00608533154147484 Human
PRUNE2 hsa-miR-4657 -0.643758150030291 0.00960524471302282 2 -0.684191945132397 -0.684191945132397 -0.643758150030291 0.00592490342088625 0.00960524471302282 Human
PSMD9 hsa-miR-4657 -0.686597229603444 0.00469701913689935 2 -0.710657824151944 -0.710657824151944 -0.686597229603444 0.00325294637353923 0.00469701913689935 Human
PTPRC hsa-miR-4657 -0.659262803221968 0.00750683919635975 2 -0.702805929165599 -0.702805929165599 -0.659262803221968 0.00445039775411726 0.00750683919635975 Human
PTPRR hsa-miR-4657 -0.643183109138373 0.00969104373908181 2 -0.693285591652289 -0.693285591652289 -0.643183109138373 0.0055912428360072 0.00969104373908181 Human
PUS1 hsa-miR-4657 -0.659358655081034 0.00749509718113606 2 -0.671763683276867 -0.671763683276867 -0.659358655081034 0.00620066002792719 0.00749509718113606 Human
PUSL1 hsa-miR-4657 -0.705609705025333 0.00329218058636949 2 -0.728380811654078 -0.728380811654078 -0.705609705025333 0.00226949353042771 0.00329218058636949 Human
PXDC1 hsa-miR-4657 -0.68480083972968 0.00485107165813492 2 -0.688861963568932 -0.688861963568932 -0.68480083972968 0.0045181037710853 0.00485107165813492 Human
RAD1 hsa-miR-4657 -0.690475984810313 0.00437761012137661 2 -0.706256743827908 -0.706256743827908 -0.690475984810313 0.00337322639469073 0.00437761012137661 Human
RAD23A hsa-miR-4657 -0.705609705025333 0.00329218058636949 2 -0.728380811654078 -0.728380811654078 -0.705609705025333 0.00226949353042771 0.00329218058636949 Human
RANGAP1 hsa-miR-4657 -0.698042844917823 0.00380418393042437 2 -0.715863056969127 -0.715863056969127 -0.698042844917823 0.00282716532126148 0.00380418393042437 Human
RBCK1 hsa-miR-4657 -0.720138822632179 0.00246347038336481 2 -0.702290207621298 -0.702290207621298 -0.684441592610417 0.00367291231924094 0.00488235425511707 Human
RBM17 hsa-miR-4657 -0.660921155920212 0.00730571451310325 2 -0.651730926071525 -0.651730926071525 -0.642540696222837 0.00854665808882504 0.00978760166454684 Human
RBM18 hsa-miR-4657 -0.712337364297279 0.00288456410897231 2 -0.711308301437247 -0.711308301437247 -0.710279238577214 0.00294464246889048 0.00300472082880865 Human
REXO5 hsa-miR-4657 -0.65949555335789 0.00747835193413104 2 -0.678287991097744 -0.678287991097744 -0.65949555335789 0.00567597732769243 0.00747835193413104 Human
RGPD1 hsa-miR-4657 -0.642811446868482 0.00974681530875143 2 -0.687603986260524 -0.687603986260524 -0.642811446868482 0.00582465915400743 0.00974681530875143 Human
RGS11 hsa-miR-4657 -0.666726103662398 0.00663482803754256 2 -0.724545435736583 -0.724545435736583 -0.666726103662398 0.00360055180522201 0.00663482803754256 Human
RN7SL832P hsa-miR-4657 -0.676585788008618 0.00560734450913003 2 -0.666145467037784 -0.666145467037784 -0.65570514606695 0.00678016354259792 0.0079529825760658 Human
RPL18 hsa-miR-4657 -0.675603921758873 0.00570363051564282 2 -0.70092544786806 -0.70092544786806 -0.675603921758873 0.00393652343850259 0.00570363051564282 Human
RPL23AP82 hsa-miR-4657 -0.679125694649047 0.00536421972641765 2 -0.66661478073707 -0.66661478073707 -0.654103866825093 0.00676233669103743 0.00816045365565721 Human
RPS19BP1 hsa-miR-4657 -0.666128410934766 0.00670157321679943 2 -0.676144876210441 -0.676144876210441 -0.666128410934766 0.00571780563175461 0.00670157321679943 Human
RRP8 hsa-miR-4657 -0.728310285347864 0.00207671248640251 2 -0.692177556601056 -0.692177556601056 -0.656044827854248 0.00499311044007344 0.00790950839374438 Human
S100A16 hsa-miR-4657 -0.656281702961744 0.00787930244684221 2 -0.676585875015761 -0.676585875015761 -0.656281702961744 0.00588337796623239 0.00787930244684221 Human
SCML2 hsa-miR-4657 -0.64717738928655 0.00910725851405281 2 -0.696434363345114 -0.696434363345114 -0.64717738928655 0.00526120595410784 0.00910725851405281 Human
SENP1 hsa-miR-4657 -0.673450549568414 0.00591937316370084 2 -0.705507870323577 -0.705507870323577 -0.673450549568414 0.00380927275737208 0.00591937316370084 Human
SEPTIN8 hsa-miR-4657 -0.683985006289096 0.00492234335610475 2 -0.667500678716323 -0.667500678716323 -0.65101635114355 0.00674739945875824 0.00857245556141173 Human
SERHL2 hsa-miR-4657 -0.657011994295621 0.00778674620672226 2 -0.705389089923932 -0.705389089923932 -0.657011994295621 0.0044794475518054 0.00778674620672226 Human
SETD2 hsa-miR-4657 -0.70908066819513 0.00307651537760223 2 -0.67994197347901 -0.67994197347901 -0.65080327876289 0.00583899658451337 0.00860147779142451 Human
SETDB2-PHF11 hsa-miR-4657 -0.675926937448992 0.0056718111903673 2 -0.675161788871915 -0.675161788871915 -0.674396640294838 0.00574780894330895 0.0058238066962506 Human
SHOC2 hsa-miR-4657 -0.690146604958945 0.00440404466115707 2 -0.716128306192046 -0.716128306192046 -0.690146604958945 0.00296961356718073 0.00440404466115707 Human
SLBP hsa-miR-4657 -0.708143320735558 0.00313361124993738 2 -0.730996191026399 -0.730996191026399 -0.708143320735558 0.00215172694748578 0.00313361124993738 Human
SLC15A3 hsa-miR-4657 -0.681017409675925 0.00518861902133594 2 -0.715114183464796 -0.715114183464796 -0.681017409675925 0.00324665057061546 0.00518861902133594 Human
SLC25A32 hsa-miR-4657 -0.708177773437085 0.00313149780383459 2 -0.692424364706761 -0.692424364706761 -0.676670955976436 0.00436527565199973 0.00559905350016487 Human
SLC25A35 hsa-miR-4657 -0.656425114326516 0.00786105889207445 2 -0.704758996819247 -0.704758996819247 -0.656425114326516 0.00452604047320859 0.00786105889207445 Human
SLC26A11 hsa-miR-4657 -0.706911878008283 0.00320990282597933 2 -0.70680173642841 -0.70680173642841 -0.706691594848538 0.00321680385955259 0.00322370489312584 Human
SLC27A1 hsa-miR-4657 -0.650749969245884 0.00860875101177694 2 -0.687364216560271 -0.687364216560271 -0.650749969245884 0.00544194584502611 0.00860875101177694 Human
SLC49A4 hsa-miR-4657 -0.670001074060423 0.00627834353007817 2 -0.702309821224191 -0.702309821224191 -0.670001074060423 0.00404558288672829 0.00627834353007817 Human
SLC9A5 hsa-miR-4657 -0.69236769983719 0.00422821795014361 2 -0.701379718253883 -0.701379718253883 -0.69236769983719 0.00361313470612834 0.00422821795014361 Human
SMARCA4 hsa-miR-4657 -0.673708819594052 0.00589316286756691 2 -0.706297314899239 -0.706297314899239 -0.673708819594052 0.00377164836121313 0.00589316286756691 Human
SMG6 hsa-miR-4657 -0.661390655522712 0.00724955018996587 2 -0.711318741833768 -0.711318741833768 -0.661390655522712 0.0041138987954894 0.00724955018996587 Human
SMIM43 hsa-miR-4657 -0.686632217680035 0.00469405766383169 2 -0.734175108673776 -0.734175108673776 -0.686632217680035 0.00263519461060424 0.00469405766383169 Human
SMPD2 hsa-miR-4657 -0.740041713105763 0.00160815267683967 2 -0.693159759329041 -0.693159759329041 -0.646277805552319 0.0054222122219284 0.00923627176701713 Human
SMPD4BP hsa-miR-4657 -0.690728937559892 0.00435739489480547 2 -0.68119762277914 -0.68119762277914 -0.671666307998389 0.00523018184074153 0.0061029687866776 Human
SNED1 hsa-miR-4657 -0.694259414864068 0.00408290321063465 2 -0.690679809592394 -0.690679809592394 -0.687100204320721 0.00436874574817803 0.00465458828572141 Human
SPOCD1 hsa-miR-4657 -0.718676365765668 0.00253840111028891 2 -0.711381464081345 -0.711381464081345 -0.704086562397023 0.00296447301882963 0.00339054492737034 Human
SRPK2 hsa-miR-4657 -0.679125694649047 0.00536421972641765 2 -0.66661478073707 -0.66661478073707 -0.654103866825093 0.00676233669103743 0.00816045365565721 Human
SRSF2 hsa-miR-4657 -0.659375354424436 0.00749305295989933 2 -0.689891887379714 -0.689891887379714 -0.659375354424436 0.00497145280554101 0.00749305295989933 Human
ST6GALNAC2 hsa-miR-4657 -0.6591388933789 0.00752203977086863 2 -0.693018751138855 -0.693018751138855 -0.6591388933789 0.00483091344682895 0.00752203977086863 Human
STAB1 hsa-miR-4657 -0.656425114326516 0.00786105889207445 2 -0.704758996819247 -0.704758996819247 -0.656425114326516 0.00452604047320859 0.00786105889207445 Human
STRBP hsa-miR-4657 -0.654533399299639 0.00810438918859258 2 -0.676639684897644 -0.676639684897644 -0.654533399299639 0.00592924270739714 0.00810438918859258 Human
SULT4A1 hsa-miR-4657 -0.659965407040889 0.0074211033703997 2 -0.651842534206453 -0.651842534206453 -0.643719661372017 0.00851603609460283 0.00961096881880596 Human
SUN1 hsa-miR-4657 -0.656523360864206 0.00784857996166544 2 -0.682252858846052 -0.682252858846052 -0.656523360864206 0.00549604018605621 0.00784857996166544 Human
SYNDIG1 hsa-miR-4657 -0.660921155920212 0.00730571451310325 2 -0.6685481371629 -0.6685481371629 -0.660921155920212 0.00647658676191953 0.00730571451310325 Human
SZT2 hsa-miR-4657 -0.656425114326516 0.00786105889207445 2 -0.704758996819247 -0.704758996819247 -0.656425114326516 0.00452604047320859 0.00786105889207445 Human
TADA3 hsa-miR-4657 -0.673105948046378 0.00595448792709341 2 -0.718292807685601 -0.718292807685601 -0.673105948046378 0.00344009691411962 0.00595448792709341 Human
TAF1 hsa-miR-4657 -0.669667119514659 0.0063139875120366 2 -0.680324622946845 -0.680324622946845 -0.669667119514659 0.00532561129223874 0.0063139875120366 Human
TAF6 hsa-miR-4657 -0.692040011282563 0.00425380185770274 2 -0.72970253565821 -0.72970253565821 -0.692040011282563 0.00254677036605777 0.00425380185770274 Human
TAFAZZIN hsa-miR-4657 -0.745835235191906 0.00141049375554969 2 -0.747257040341063 -0.747257040341063 -0.745835235191906 0.00136570765234745 0.00141049375554969 Human
TCHP hsa-miR-4657 -0.72123395409157 0.00240852835116612 2 -0.767837942983988 -0.767837942983988 -0.72123395409157 0.00131339259558161 0.00240852835116612 Human
TCP11 hsa-miR-4657 -0.807318232479014 0.000273745201519571 2 -0.749124723258075 -0.749124723258075 -0.690931214037136 0.00230751407114149 0.00434128294076341 Human
TDRD6 hsa-miR-4657 -0.745981387173779 0.00140577379559348 2 -0.713068685931833 -0.713068685931833 -0.680155984689888 0.00333689124301428 0.00526800869043509 Human
TECR hsa-miR-4657 -0.71897746420188 0.00252282678197457 2 -0.684405611679358 -0.684405611679358 -0.649833759156836 0.00562866715680055 0.00873450753162652 Human
TEP1 hsa-miR-4657 -0.667577915764013 0.00654061092496772 2 -0.684073037979562 -0.684073037979562 -0.667577915764013 0.00508367042340852 0.00654061092496772 Human
TEX49 hsa-miR-4657 -0.656425114326516 0.00786105889207445 2 -0.704758996819247 -0.704758996819247 -0.656425114326516 0.00452604047320859 0.00786105889207445 Human
TMEM120A hsa-miR-4657 -0.733194548510049 0.00186989406012827 2 -0.705383078934928 -0.705383078934928 -0.677571609359807 0.0036909306991959 0.00551196733826353 Human
TMEM63A hsa-miR-4657 -0.681017409675925 0.00518861902133594 2 -0.715114183464796 -0.715114183464796 -0.681017409675925 0.00324665057061546 0.00518861902133594 Human
TMEM63B hsa-miR-4657 -0.688584269783435 0.00453116133567599 2 -0.727631938149747 -0.727631938149747 -0.688584269783435 0.00269278812052509 0.00453116133567599 Human
TMX3 hsa-miR-4657 -0.666198110059917 0.0066937627012873 2 -0.679212279923614 -0.679212279923614 -0.666198110059917 0.00546649677986144 0.0066937627012873 Human
TNFSF8 hsa-miR-4657 -0.689528741657925 0.00445397318504326 2 -0.685109616687998 -0.685109616687998 -0.68069049171807 0.00483630449420347 0.00521863580336368 Human
TOLLIP hsa-miR-4657 -0.657715626302229 0.00769837807785323 2 -0.67611639294887 -0.67611639294887 -0.657715626302229 0.00588089671247272 0.00769837807785323 Human
TOR1B hsa-miR-4657 -0.647544962677528 0.00905495069050821 2 -0.69871287776037 -0.69871287776037 -0.647544962677528 0.00516970985703291 0.00905495069050821 Human
TPD52L2 hsa-miR-4657 -0.648491665839338 0.00892131108754768 2 -0.689472747568694 -0.689472747568694 -0.648491665839338 0.0054525549124933 0.00892131108754768 Human
TPGS2 hsa-miR-4657 -0.673450549568414 0.00591937316370084 2 -0.705507870323577 -0.705507870323577 -0.673450549568414 0.00380927275737208 0.00591937316370084 Human
TRABD2B hsa-miR-4657 -0.654533399299639 0.00810438918859258 2 -0.676639684897644 -0.676639684897644 -0.654533399299639 0.00592924270739714 0.00810438918859258 Human
TRANK1 hsa-miR-4657 -0.705644261545493 0.00328997563296252 2 -0.692853274932883 -0.692853274932883 -0.680062288320273 0.00428333853679552 0.00527670144062853 Human
TRAPPC2L hsa-miR-4657 -0.690475984810313 0.00437761012137661 2 -0.706256743827908 -0.706256743827908 -0.690475984810313 0.00337322639469073 0.00437761012137661 Human
TRIO hsa-miR-4657 -0.643183109138373 0.00969104373908181 2 -0.693285591652289 -0.693285591652289 -0.643183109138373 0.0055912428360072 0.00969104373908181 Human
TSC22D4 hsa-miR-4657 -0.683985006289096 0.00492234335610475 2 -0.663914861972808 -0.663914861972808 -0.64384471765652 0.00725736165006274 0.00959237994402073 Human
TSPAN32 hsa-miR-4657 -0.660443104440301 0.00736325268942539 2 -0.704525548178972 -0.704525548178972 -0.660443104440301 0.00434317442891208 0.00736325268942539 Human
TTC13 hsa-miR-4657 -0.783379461771182 0.000550787154896426 2 -0.739215446299211 -0.739215446299211 -0.695051430827241 0.00228702105734346 0.0040232549597905 Human
TTC23L hsa-miR-4657 -0.686692554756557 0.00468895406913572 2 -0.696601184684412 -0.696601184684412 -0.686692554756557 0.00396204210066775 0.00468895406913572 Human
TUBGCP2 hsa-miR-4657 -0.665532322751904 0.00676866464807113 2 -0.705763861443042 -0.705763861443042 -0.665532322751904 0.00408699328344564 0.00676866464807113 Human
UGGT1 hsa-miR-4657 -0.646966539192128 0.00913737019634908 2 -0.698088748222898 -0.698088748222898 -0.646966539192128 0.00522102615812203 0.00913737019634908 Human
UNKL hsa-miR-4657 -0.681017409675925 0.00518861902133594 2 -0.715114183464796 -0.715114183464796 -0.681017409675925 0.00324665057061546 0.00518861902133594 Human
USP35 hsa-miR-4657 -0.650749969245884 0.00860875101177694 2 -0.702891904793508 -0.702891904793508 -0.650749969245884 0.00487301140012364 0.00860875101177694 Human
VPS13B hsa-miR-4657 -0.707820658560839 0.0031534597446008 2 -0.676782767744101 -0.676782767744101 -0.645744876927363 0.00623341622098716 0.00931337269737353 Human
VPS29 hsa-miR-4657 -0.718851710213476 0.00252932208253931 2 -0.703946437781676 -0.703946437781676 -0.689041165349876 0.00351150583626159 0.00449368958998386 Human
VPS53 hsa-miR-4657 -0.710767097517403 0.00297588394050319 2 -0.676282056674363 -0.676282056674363 -0.641797015831323 0.00643810048763815 0.00990031703477312 Human
VPS8 hsa-miR-4657 -0.698042844917823 0.00380418393042437 2 -0.669941415891165 -0.669941415891165 -0.641839986864506 0.00684898031867265 0.00989377670692093 Human
VSTM2A hsa-miR-4657 -0.730201188774167 0.00199457277885529 2 -0.712622312876639 -0.712622312876639 -0.695043436979112 0.00300921314526859 0.00402385351168189 Human
VTI1A hsa-miR-4657 -0.732456986703519 0.00190001654531313 2 -0.687060489887892 -0.687060489887892 -0.641663993072266 0.00591030073257248 0.00992058491983183 Human
WBP2NL hsa-miR-4657 -0.645074824165251 0.00941102491507717 2 -0.7039362543115 -0.7039362543115 -0.645074824165251 0.00517626505294511 0.00941102491507717 Human
WDR54 hsa-miR-4657 -0.698042844917823 0.00380418393042437 2 -0.715863056969127 -0.715863056969127 -0.698042844917823 0.00282716532126148 0.00380418393042437 Human
WNT11 hsa-miR-4657 -0.647010550942861 0.00913107841936989 2 -0.714476881761559 -0.714476881761559 -0.647010550942861 0.00485194599966965 0.00913107841936989 Human
WSCD2 hsa-miR-4657 -0.651055501767349 0.00856713127245712 2 -0.652040956059984 -0.652040956059984 -0.651055501767349 0.00843477901400314 0.00856713127245712 Human
YDJC hsa-miR-4657 -0.701819631401615 0.00354126621365269 2 -0.690154889491939 -0.690154889491939 -0.678490147582263 0.0044827621564969 0.00542425809934111 Human
YPEL1 hsa-miR-4657 -0.673450549568414 0.00591937316370084 2 -0.705507870323577 -0.705507870323577 -0.673450549568414 0.00380927275737208 0.00591937316370084 Human
ZBTB46 hsa-miR-4657 -0.673105948046378 0.00595448792709341 2 -0.718292807685601 -0.718292807685601 -0.673105948046378 0.00344009691411962 0.00595448792709341 Human
ZBTB48 hsa-miR-4657 -0.664585619590095 0.00687630440855758 2 -0.717918036166492 -0.717918036166492 -0.664585619590095 0.0038183334064068 0.00687630440855758 Human
ZDHHC11B hsa-miR-4657 -0.680291032431942 0.00525549947081538 2 -0.700223473295769 -0.700223473295769 -0.680291032431942 0.00385905237166928 0.00525549947081538 Human
ZNF204P hsa-miR-4657 -0.675006199781735 0.0057628821030753 2 -0.687321759439776 -0.687321759439776 -0.675006199781735 0.00472711909594925 0.0057628821030753 Human
ZNF252P hsa-miR-4657 -0.667775404487782 0.00651891838978536 2 -0.688113090064602 -0.688113090064602 -0.667775404487782 0.00481685474638671 0.00651891838978536 Human
ZNF286B hsa-miR-4657 -0.671558834541537 0.00611416938387599 2 -0.717178259499643 -0.717178259499643 -0.671558834541537 0.00352783728734452 0.00611416938387599 Human
ZNF503 hsa-miR-4657 -0.700549290486383 0.00362803099414633 2 -0.718433489142309 -0.718433489142309 -0.700549290486383 0.00268729866679884 0.00362803099414633 Human
ZNF689 hsa-miR-4657 -0.680891435451614 0.00520016943401047 2 -0.664942597310368 -0.664942597310368 -0.648993759169121 0.00702561631376974 0.00885106319352902 Human
ZNF74 hsa-miR-4657 -0.816660191104887 0.000202998924446973 2 -0.737558404107451 -0.737558404107451 -0.658456617110014 0.00390458509304414 0.00760617126164131 Human
ZNF880 hsa-miR-4657 -0.674052651208188 0.00585841169241563 2 -0.687197343505619 -0.687197343505619 -0.674052651208188 0.00475037871582495 0.00585841169241563 Human
LOC105372319 hsa-miR-4662a-5p -0.642986374032815 0.00972053463445444 2 -0.647744646231675 -0.647744646231675 -0.642986374032815 0.00904631769590447 0.00972053463445444 Human
LOC644936 hsa-miR-4662a-5p -0.668526270464876 0.00643695875103489 2 -0.674601372623002 -0.674601372623002 -0.668526270464876 0.00582844230949264 0.00643695875103489 Human
SNX29P1 hsa-miR-4662a-5p -0.647480001242931 0.00906417793918068 2 -0.648034610143226 -0.648034610143226 -0.647480001242931 0.0089859031609627 0.00906417793918068 Human
TESPA1 hsa-miR-4662a-5p -0.706259777351471 0.00325089819545799 2 -0.677349498634368 -0.677349498634368 -0.648439219917264 0.00608978604252108 0.00892867388958418 Human
TTLL10 hsa-miR-4662a-5p -0.68592286622515 0.0047543888063124 2 -0.691843800521809 -0.691843800521809 -0.68592286622515 0.00428926511605499 0.0047543888063124 Human
LOC101928195 hsa-miR-4668-5p -0.649722122736315 0.00874992820961684 2 -0.692669229808844 -0.692669229808844 -0.649722122736315 0.00526180146711097 0.00874992820961684 Human
NAGPA hsa-miR-4668-5p -0.71026084395476 0.00300581246641851 2 -0.719937210596977 -0.719937210596977 -0.71026084395476 0.00251281308851214 0.00300581246641851 Human
OTX2 hsa-miR-4668-5p -0.71026084395476 0.00300581246641851 2 -0.693501936059326 -0.693501936059326 -0.676743028163891 0.00429892869360493 0.00559204492079135 Human
RNF126P1 hsa-miR-4668-5p -0.71026084395476 0.00300581246641851 2 -0.693501936059326 -0.693501936059326 -0.676743028163891 0.00429892869360493 0.00559204492079135 Human
USP32P2 hsa-miR-4668-5p -0.646850769667045 0.00915393642275131 2 -0.678646307405047 -0.678646307405047 -0.646850769667045 0.00607451052431363 0.00915393642275131 Human
hsa-miR-377-3p hsa-miR-4687-5p -0.651592736485127 0.00849433133565602 2 -0.652362402280688 -0.652362402280688 -0.651592736485127 0.00839137544831847 0.00849433133565602 Human
KI0AGA14BC06AHM1:2330-2764 hsa-miR-4709-5p -0.648593152078464 0.00890707708421035 2 -0.696114875651108 -0.696114875651108 -0.648593152078464 0.00519506566867611 0.00890707708421035 Anncaliia
hsa-miR-1295a hsa-miR-4715-5p -0.696788695024887 0.00389484315605193 2 -0.669411400099916 -0.669411400099916 -0.642034105174945 0.00687955823120512 0.00986427330635831 Human
hsa-miR-151a-5p hsa-miR-4715-5p -0.64507960792773 0.00941032491413263 2 -0.67003804513922 -0.67003804513922 -0.64507960792773 0.00671884782804 0.00941032491413263 Human
KI0AKA11YK02AHM1:1908-3258 hsa-miR-4763-3p -0.692912088890889 0.00418598565408868 2 -0.676204312443508 -0.676204312443508 -0.659496535996128 0.00583210874966011 0.00747823184523155 Anncaliia
LOC101928195 hsa-miR-4763-5p -0.735616336881374 0.0017736747246051 2 -0.692669229808844 -0.692669229808844 -0.649722122736315 0.00526180146711097 0.00874992820961684 Human
FKBP1AP1 hsa-miR-4768-5p -0.642447549223425 0.00980166426183704 2 -0.671197851566089 -0.671197851566089 -0.642447549223425 0.00673566934745806 0.00980166426183704 Human
KI0AGA1CA03AHM1:555-1151 hsa-miR-4768-5p -0.707909855586404 0.00314796280491336 2 -0.696566478764642 -0.696566478764642 -0.68522310194288 0.00398123393481198 0.00481450506471059 Anncaliia
KI0AEA10YN15AHM1:c(536-1507) hsa-miR-4769-3p -0.660130618850755 0.00740105544081437 2 -0.713288629165304 -0.713288629165304 -0.660130618850755 0.00413025270697864 0.00740105544081437 Anncaliia
HSD17B7 hsa-miR-4787-3p -0.643432571799528 0.0096537494389386 2 -0.649904060299352 -0.649904060299352 -0.643432571799528 0.0087605549383003 0.0096537494389386 Human
KI0AEA21YB15FM1:246-605 hsa-miR-4787-3p -0.643432571799528 0.0096537494389386 2 -0.657813334036316 -0.657813334036316 -0.643432571799528 0.00785097411837199 0.0096537494389386 Anncaliia
[truncated: 37,644,940 more chars]
